# Supplementary material for: A spatial transcriptomic atlas of the host response to oropharyngeal candidiasis
Source: mBio. 2025 Jun 30;16(8):e00849-25. doi: 10.1128/mbio.00849-25 (PMC12345175; doi:10.1128/mbio.00849-25)
Supplement: Table S1 — Annotations of cell type markers. [file mbio.00849-25-s0003.xlsx]

## Sheet: Uninfect. Celltypes.csv
Sample	type
AAACAAGTATCTCCCA-1	OTHER
AAACCCGAACGAAATC-1	FIBROBLAST
AAACCGGGTAGGTACC-1	OTHER
AAACCGTTCGTCCAGG-1	ENDOTHELIAL
AAAGTAGCATTGCTCA-1	FIBROBLAST
AAAGTGTGATTTATCT-1	FIBROBLAST
AAAGTTGACTCCCGTA-1	OTHER
AAATCGTGTACCACAA-1	OTHER
AAATCTAGCCCTGCTA-1	OTHER
AAATGGTCAATGTGCC-1	CORNIFIED
AAATTGATAGTCCTTT-1	OTHER
AAATTTGCGGGTGTGG-1	OTHER
AACACACGCTCGCCGC-1	CORNIFIED
AACACGAGACGCGGCC-1	FIBROBLAST
AACCCTACTGTCAATA-1	IMMUNE
AACCGCTAAGGGATGC-1	CORNIFIED
AACGCTGTTGCTGAAA-1	CORNIFIED
AACGGACGTACGTATA-1	CORNIFIED
AACGGCCATCTCCGGT-1	ENDOTHELIAL
AACGTACTGTGGGTAC-1	OTHER
AACTACCCGTTTGTCA-1	IMMUNE
AACTCAAGTTAATTGC-1	OTHER
AACTCTCAATAGAGCG-1	EPITHELIAL
AACTCTCAGTGTGCTC-1	OTHER
AAGAGGATGTACGCGA-1	OTHER
AAGCCGAAGCGGTTTA-1	OTHER
AAGGATCGATCGCTTG-1	OTHER
AAGGTGATAAACCAGC-1	CORNIFIED
AAGTCAATTGTCGTCA-1	IMMUNE
AAGTGACGACCGAATT-1	CORNIFIED
AAGTGCCTTGACTGTA-1	OTHER
AAGTGCGTTAGAATCT-1	FIBROBLAST
AAGTTCGGCCAACAGG-1	ENDOTHELIAL
AATAACAACGCTCGGC-1	CORNIFIED
AATAACACTAGAACAA-1	OTHER
AATAGAACAGAGTGGC-1	OTHER
AATATCGAATCAATGC-1	OTHER
AATCATGTAAAGACTC-1	ENDOTHELIAL
AATCGCGCAGAGGACT-1	OTHER
AATCTGCGTTGGGACG-1	CORNIFIED
AATGACAGCAATGTCT-1	FIBROBLAST
AATGTGCCCGAGGTGT-1	EPITHELIAL
AATTAAAGGTCGGCGT-1	OTHER
AATTCTAGAGTTAGGC-1	FIBROBLAST
ACAATCCATTTAAACC-1	CORNIFIED
ACAATGAATACGGAGA-1	CORNIFIED
ACAATTGTGTCTCTTT-1	IMMUNE
ACACACCAGGACCAGT-1	CORNIFIED
ACACCTTACTACTTGC-1	OTHER
ACACTGATCAAGGTGT-1	OTHER
ACAGAACTGAGAACAA-1	CORNIFIED
ACAGCGACATTCTCAT-1	CORNIFIED
ACAGGTGGAGGTGAGG-1	OTHER
ACATCCTGGTAACTGT-1	OTHER
ACATCGGTCAGCCGCG-1	OTHER
ACATGGCGCCAAAGTA-1	FIBROBLAST
ACCAACGCTTATTTAT-1	OTHER
ACCACCAATGTAACAA-1	OTHER
ACCAGTGCGGGAGACG-1	EPITHELIAL
ACCATATCCGCAATAA-1	IMMUNE
ACCATCGTATATGGTA-1	OTHER
ACCCATCTTGAGGGTA-1	OTHER
ACCCATTTGTCCCTCT-1	CORNIFIED
ACCCGGATGACGCATC-1	OTHER
ACCCGGTTACACTTCC-1	IMMUNE
ACCGATGGTAGCATCG-1	EPITHELIAL
ACCGCGGTGGAAGTCG-1	OTHER
ACCGGGCCTTTGTTGA-1	IMMUNE
ACCTAAGTACCTTTCA-1	IMMUNE
ACCTACAGTATGTGGT-1	IMMUNE
ACGATCATCTTGTAAA-1	FIBROBLAST
ACGATGCATATGTTAT-1	IMMUNE
ACGCATACGTTTACTA-1	OTHER
ACGCGAAGTCAGACGA-1	ENDOTHELIAL
ACGCGCTACACAGGGT-1	OTHER
ACGGGAGTGTCGGCCC-1	IMMUNE
ACGTATTACTCCGATC-1	OTHER
ACGTCCTAAACGAGAT-1	OTHER
ACGTTAGATTTGCCCG-1	FIBROBLAST
ACTAGTTGCGATCGTC-1	OTHER
ACTATCCAGGGCATGG-1	OTHER
ACTCGTAACCCGTCCT-1	CORNIFIED
ACTGTCCAGGATTATA-1	OTHER
ACTTATACTTACCCGG-1	CORNIFIED
ACTTATTAGGATCGGT-1	OTHER
ACTTATTTATGTGCCA-1	OTHER
AGAAGAGCGCCGTTCC-1	OTHER
AGAAGGTTGCCGAATT-1	IMMUNE
AGAAGTGATTCGTGAT-1	FIBROBLAST
AGAATTATGGATTCGA-1	EPITHELIAL
AGACGAAGTGCCGGTC-1	IMMUNE
AGACGACGATGCCGCT-1	OTHER
AGAGGCTTCGGAAACC-1	OTHER
AGAGTAAACTTCACTA-1	OTHER
AGATAACTTCAGGGCC-1	CORNIFIED
AGATACCGGTGTTCAC-1	FIBROBLAST
AGATTATAGGACGTTT-1	OTHER
AGCAACATATCTTATT-1	ENDOTHELIAL
AGCATATCAATATGCT-1	IMMUNE
AGCCCATACATGTAAG-1	IMMUNE
AGCCGTGGCTAAATGT-1	CORNIFIED
AGCGACAGGAACGGTC-1	OTHER
AGCTCTTCGTAACCTT-1	OTHER
AGCTCTTTACTCAGTT-1	OTHER
AGCTGTAACCTCAATC-1	OTHER
AGCTTGATCTTAACTT-1	CORNIFIED
AGGACGACCCATTAGA-1	IMMUNE
AGGAGGCCTTCGCGCG-1	ENDOTHELIAL
AGGATATAGGGATTTA-1	OTHER
AGGCATTGTCGTAGGG-1	OTHER
AGGCCCTAGAACGCCA-1	CORNIFIED
AGGCTTCCCGAAGAAG-1	OTHER
AGGGACTCTACGCGAC-1	OTHER
AGGGTCGATGCGAACT-1	OTHER
AGGGTGCTCTCGAGGG-1	OTHER
AGGTAGGTACAAAGCT-1	OTHER
AGTATGCTGGAGACCA-1	EPITHELIAL
AGTCAACACCACCATC-1	OTHER
AGTCAAGATGACACTT-1	OTHER
AGTCACTAGCTCTCGA-1	OTHER
AGTCCATTGGCTGATG-1	OTHER
AGTCGACGGTCTCAAG-1	CORNIFIED
AGTCGGCTCAACTTTA-1	CORNIFIED
AGTCGGTTGCGTGAGA-1	OTHER
AGTCGTGGGCATTACG-1	FIBROBLAST
AGTCTCACAAGACTAC-1	OTHER
AGTGAACAAACTTCTC-1	OTHER
AGTGACCTACTTTACG-1	OTHER
AGTGATATGAGTAGTT-1	OTHER
AGTGCACGCTTAAGAA-1	EPITHELIAL
AGTGCGTAGCTCGTAA-1	OTHER
AGTGCTTGCACGAATA-1	CORNIFIED
AGTTAAACACTTGCGA-1	OTHER
AGTTAAGTCAACCGCT-1	CORNIFIED
AGTTTGGCACGGGTTG-1	OTHER
AGTTTGGCCAGACCTA-1	ENDOTHELIAL
ATAAACGGACCCGTAA-1	EPITHELIAL
ATAAAGGCTCGGTCGT-1	EPITHELIAL
ATAAATATTAGCAGCT-1	CORNIFIED
ATAAGTTACCGCGACG-1	OTHER
ATAATAGCTGTTGAAT-1	OTHER
ATACGTCCACTCCTGT-1	CORNIFIED
ATACTACCCGTACCAC-1	EPITHELIAL
ATAGACGAAGAGAAAG-1	EPITHELIAL
ATAGGCGGCTATAGAA-1	FIBROBLAST
ATAGTGAAGCGTTCTC-1	OTHER
ATAGTTCCACCCACTC-1	ENDOTHELIAL
ATATCAACCTACAGAG-1	OTHER
ATATGTCTCCCTAGCC-1	ENDOTHELIAL
ATATTCAGTTAAACCT-1	OTHER
ATCAAACACTGTTCCA-1	OTHER
ATCAAACGAAGGTTTG-1	FIBROBLAST
ATCACGTGCTAATTAA-1	OTHER
ATCAGACGGCACGCCG-1	IMMUNE
ATCATCCAATATTTGT-1	OTHER
ATCCAATGGAGGGTCC-1	OTHER
ATCCAGAGCAACAACC-1	FIBROBLAST
ATCCAGGATTCGTGAA-1	OTHER
ATCCTACCTAAGCTCT-1	FIBROBLAST
ATCCTGAATCGCTGCG-1	CORNIFIED
ATCCTGCGTGGAATGG-1	OTHER
ATCGCCAGTCAACATT-1	IMMUNE
ATCGTTAGCTAGCGGA-1	CORNIFIED
ATGACGCGTTCTATCC-1	OTHER
ATGATGCAATGGTACA-1	OTHER
ATGCCATTTGCGACCA-1	CORNIFIED
ATGCGAGTCCCACCAC-1	OTHER
ATGGGCCTCGGCCTCT-1	CORNIFIED
ATGTGAAAGCCTAATG-1	OTHER
ATTAAACATGCGGACC-1	EPITHELIAL
ATTACATGTCAGTCTT-1	OTHER
ATTACGCGCTGGCAGG-1	FIBROBLAST
ATTCAACCATTTAAGG-1	EPITHELIAL
ATTCATATACTGTCCA-1	CORNIFIED
ATTCGTGCTATCTCTT-1	ENDOTHELIAL
ATTGCGATCAGTAACT-1	ENDOTHELIAL
ATTGCTGCTCCTCCAT-1	OTHER
ATTGGATTACAGCGTA-1	IMMUNE
ATTTCCGGGTTCTGCG-1	FIBROBLAST
ATTTGCGCGAGTAGCT-1	OTHER
CAAACGAGTATCGCAG-1	OTHER
CAAACTCGCGACGCCG-1	IMMUNE
CAAAGATTATTGGGCC-1	EPITHELIAL
CAAATCTCTCACAAGG-1	CORNIFIED
CAAATGTCCTTCCGTG-1	OTHER
CAAGATATTATAACGT-1	CORNIFIED
CAAGCAACGTCGGAGT-1	CORNIFIED
CAAGTGTGGTTGCAAA-1	ENDOTHELIAL
CAATATTCTTGACCTA-1	OTHER
CACAATGAGCTGCTAT-1	OTHER
CACACACGCTAACGAG-1	OTHER
CACACAGCTTGCGCTC-1	OTHER
CACACGCGCTGTCTTA-1	CORNIFIED
CACAGGGCCATATAGT-1	EPITHELIAL
CACATTTCTTGTCAGA-1	OTHER
CACCCGGTTTGTGACT-1	OTHER
CACCGTATCCCATCCG-1	OTHER
CACCGTTAGGGATCAC-1	OTHER
CACCGTTGCGCGATAT-1	OTHER
CACCTTGGCGCCTTTG-1	OTHER
CACGCAGCGAGGCTTT-1	OTHER
CACGCGGAACTGTTGC-1	ENDOTHELIAL
CACGTCGGCAACCTCT-1	OTHER
CACTAAAGTTGCCTAT-1	FIBROBLAST
CACTCAAGAGCTATGG-1	OTHER
CACTCTTCTGCTAGCC-1	EPITHELIAL
CACTTAATCAGACGGA-1	FIBROBLAST
CAGACACCGATCGCTG-1	IMMUNE
CAGACCTGTAAGTGTT-1	EPITHELIAL
CAGACGAACCTGATAC-1	OTHER
CAGAGACGGTCACCCA-1	IMMUNE
CAGAGGCGATGCATGA-1	OTHER
CAGCAGTCCAGACTAT-1	ENDOTHELIAL
CAGCGATTCCCTTCAA-1	OTHER
CAGCTGGCGTAACCGT-1	CORNIFIED
CAGGATATATCGTTGT-1	EPITHELIAL
CAGGCCGTTTGGGTGT-1	OTHER
CAGGCGCACGGTGGTC-1	EPITHELIAL
CAGTGTCGGCTGGCCC-1	OTHER
CATAACGGACAGTCGT-1	OTHER
CATACCCGTACCCAGT-1	EPITHELIAL
CATACTATGTAATTGT-1	OTHER
CATAGCGTTGCCCACC-1	OTHER
CATAGTCCACAAGAAC-1	FIBROBLAST
CATATAGGTACAGTCA-1	ENDOTHELIAL
CATATGTCAGGCTACG-1	OTHER
CATCATTACCCTGAGG-1	CORNIFIED
CATCCTCTCAAAGATC-1	OTHER
CATCGGACGGGTTAAT-1	FIBROBLAST
CATCTTACACCACCTC-1	OTHER
CATGACTTCGCTGAAT-1	ENDOTHELIAL
CATGATGGAAGTTAGC-1	IMMUNE
CATGGATTGTCTTCCG-1	OTHER
CATTTGAGTGGTACGT-1	OTHER
CCAAGAAAGTGGGCGA-1	OTHER
CCAATAGTGCCGTCGA-1	IMMUNE
CCAATGTCACAGCAAG-1	OTHER
CCACACTGAGATATTA-1	IMMUNE
CCACAGTACCCATCCT-1	CORNIFIED
CCACCAACTTTACTGT-1	OTHER
CCACGAATTTAACCTC-1	ENDOTHELIAL
CCACGGAGCCATAAGA-1	IMMUNE
CCAGAAAGCAACTCAT-1	OTHER
CCATACCTTTACTTGT-1	EPITHELIAL
CCATATGGAAACTATA-1	IMMUNE
CCATCGCAGTTAAACT-1	EPITHELIAL
CCATCTCACCAGTGAA-1	FIBROBLAST
CCATGCCCTAGATTTC-1	EPITHELIAL
CCATGCCTGTTTAGTA-1	IMMUNE
CCATTAGCGATAATCC-1	CORNIFIED
CCATTCCCTGCCCACA-1	CORNIFIED
CCCAAACATGCTGCTC-1	OTHER
CCCAACATACGTCGCG-1	OTHER
CCCAATTTCACAACTT-1	IMMUNE
CCCGTAAGTCTAGGCC-1	OTHER
CCCGTTTCGCAGATGT-1	OTHER
CCCTCCTCGCTCGTAT-1	OTHER
CCCTTTGACAGGTCTT-1	ENDOTHELIAL
CCGACGGGCATGAGGT-1	FIBROBLAST
CCGAGAAGTCGCATAA-1	OTHER
CCGATCTCAACCTTAT-1	OTHER
CCGCGGAATGCGTCAC-1	OTHER
CCGCTTACCTCACTCT-1	FIBROBLAST
CCGGGTTCGAGGTTAC-1	FIBROBLAST
CCGTAGGGTTGTTTAC-1	CORNIFIED
CCGTATCTCGTCGTAG-1	FIBROBLAST
CCGTGTTAAATTCCAT-1	OTHER
CCTACATTCACAGACG-1	OTHER
CCTAGGCGTAGCGATC-1	CORNIFIED
CCTCTATCGATTAGCA-1	EPITHELIAL
CCTCTCTCCCATCTAG-1	CORNIFIED
CCTGACCACCGATGGT-1	IMMUNE
CCTGTAAGACATGATA-1	FIBROBLAST
CCTGTACTCACGCCCA-1	CORNIFIED
CGAAACGCAATTCATG-1	FIBROBLAST
CGAACAGTATGGGCGT-1	CORNIFIED
CGAACCCGCATGCGTC-1	ENDOTHELIAL
CGAAGTTGCTCTGTGT-1	CORNIFIED
CGACAATTTGATCTAA-1	OTHER
CGACACGCTCCGACAG-1	EPITHELIAL
CGACAGTTCGCGTTAT-1	OTHER
CGAGACCCTAGAGTGT-1	OTHER
CGAGTACTAAAGAGGA-1	OTHER
CGAGTGAAGGTACCAG-1	OTHER
CGAGTTTATCGGACTG-1	EPITHELIAL
CGATACCTCGCGGACA-1	OTHER
CGATCCGACCCAGTGC-1	FIBROBLAST
CGATCTGTTGGAGGAC-1	CORNIFIED
CGCACATGTCCACTAC-1	OTHER
CGCACGTGCGCTATCA-1	OTHER
CGCAGGCGATCCAAAC-1	OTHER
CGCCTGGCCTACGTAA-1	IMMUNE
CGCGCAAATGTCCAGA-1	CORNIFIED
CGCGCATGTTTGATTG-1	ENDOTHELIAL
CGCGGCTCAACTTGAA-1	ENDOTHELIAL
CGCTACGGGACATTTA-1	IMMUNE
CGCTAGAGACCGCTGC-1	FIBROBLAST
CGCTATTCTTAGGCTC-1	EPITHELIAL
CGCTCTCCGTAGATTA-1	CORNIFIED
CGCTGGTGACTACCCT-1	OTHER
CGCTTATTCCCGGTCG-1	OTHER
CGGAACGTAAACATAG-1	OTHER
CGGCAGGGTCGGGTTG-1	EPITHELIAL
CGGCCACGCACAAAGT-1	CORNIFIED
CGGCCCAGGTATATCC-1	OTHER
CGGCTCTAAAGCTGCA-1	IMMUNE
CGGGAATATAGTATAC-1	OTHER
CGGGAGCTTCAGTGTA-1	CORNIFIED
CGGGCCTTCTTTGTAA-1	ENDOTHELIAL
CGGTGCAGATAGAACG-1	FIBROBLAST
CGGTGCGCGTTGGTCC-1	IMMUNE
CGGTTATCCAACAGTG-1	CORNIFIED
CGGTTGACCTGGCATA-1	CORNIFIED
CGTCACGTCCATTGGT-1	IMMUNE
CGTCGGATAGTGTTGA-1	OTHER
CGTCGGGTCTAAGCGC-1	CORNIFIED
CGTGAAGTTAATTCAC-1	EPITHELIAL
CGTGCATTGTCGACGC-1	OTHER
CGTGGCCGAATATCTA-1	IMMUNE
CGTTGTTTCAATTCCC-1	EPITHELIAL
CGTTTCGCTCATTACA-1	OTHER
CTAAAGAATGCCTACT-1	CORNIFIED
CTAAAGGGAAATAGGA-1	OTHER
CTAACCGCGCGCCCGT-1	FIBROBLAST
CTAACGAAACTTGCTG-1	CORNIFIED
CTAACTGATAATCGCC-1	IMMUNE
CTAACTGGTCCGGTTC-1	OTHER
CTACACTCGCAGATGG-1	OTHER
CTACCCTAAGGTCATA-1	CORNIFIED
CTACGCACGGAGTACC-1	IMMUNE
CTACTATCATAGGTTT-1	EPITHELIAL
CTAGGCGCCCTATCAG-1	OTHER
CTAGTGAAGGACAGGA-1	IMMUNE
CTATCGACGAAATACA-1	CORNIFIED
CTATGGGAAGCGGAAT-1	CORNIFIED
CTCACTTGGCTGGTAA-1	CORNIFIED
CTCATGGTAATTTGCG-1	OTHER
CTCCCTCCTTTCGATC-1	CORNIFIED
CTCCGCCCACATGAGG-1	FIBROBLAST
CTCGGTTGTCGGCCCT-1	IMMUNE
CTCTTCTATTGACTGG-1	OTHER
CTGAATCCGAGACCTC-1	OTHER
CTGCTGAGGCCACGAA-1	IMMUNE
CTGGATTTACACTTGA-1	IMMUNE
CTGGCATCCGAATGAG-1	EPITHELIAL
CTGGCGCACAGGTCTG-1	CORNIFIED
CTGGCTGATTCATCCT-1	FIBROBLAST
CTGGGCCTGCTATATC-1	IMMUNE
CTGGTAACACATAGAA-1	CORNIFIED
CTGGTAACGAGCTCTT-1	CORNIFIED
CTGTACTTCTTAGCAT-1	ENDOTHELIAL
CTGTTACCCAATCTAG-1	ENDOTHELIAL
CTTACACGGTATTCCA-1	OTHER
CTTCATTGTCAGTGGA-1	CORNIFIED
CTTCCGCTCCGTGAAG-1	OTHER
CTTCGTAGATAGGTGA-1	OTHER
CTTCTATGTTGAAGTA-1	OTHER
CTTCTATTAATGCTAG-1	OTHER
CTTGAGTTAGGGTAAT-1	ENDOTHELIAL
CTTGCAACCGCCTCCT-1	CORNIFIED
CTTGCCCAGGCTCTAC-1	OTHER
CTTTGGCTTTAGTAAA-1	CORNIFIED
GAAACAGATGACCACC-1	EPITHELIAL
GAAACCGAATTACCTT-1	OTHER
GAAAGAACAGCGTTAT-1	FIBROBLAST
GAAATTGTCTCTATAA-1	IMMUNE
GAAGAAACGATATTGT-1	OTHER
GAAGTCTCCCTAGCGA-1	IMMUNE
GAAGTGATTTATCGTG-1	OTHER
GAAGTTTCCACTCAAT-1	OTHER
GAATAGACGCGACCCA-1	EPITHELIAL
GAATTCACCCGGGTGT-1	IMMUNE
GACAAACATATGCAGG-1	IMMUNE
GACACTGAGTTCAGTG-1	OTHER
GACATCGATTTATAAC-1	OTHER
GACCAGAGCCCTGTAG-1	OTHER
GACCGTGCTGACGGTG-1	OTHER
GACGAGGCTAATAAAC-1	IMMUNE
GACGCCGTAAAGGCTA-1	IMMUNE
GACGCTTGCTTCTAAA-1	OTHER
GACGGTCAATAGAAGC-1	CORNIFIED
GACTCACCCACGTGAG-1	ENDOTHELIAL
GAGAGGGCGCGAGGTT-1	FIBROBLAST
GAGAGGTGCATTCTGG-1	FIBROBLAST
GAGATCTGCTTGGCAT-1	IMMUNE
GAGCGCAAATACTCCG-1	OTHER
GAGCGCGCACGAGTAG-1	CORNIFIED
GAGGCCCGACTCCGCA-1	EPITHELIAL
GAGTATGCCCGCCTTG-1	OTHER
GAGTCCGCTTACCGGA-1	OTHER
GAGTGTGCGGTACCCA-1	OTHER
GATAACTCGCACTGTG-1	IMMUNE
GATACGATGGGAGTCA-1	OTHER
GATAGGTAACGTTGAC-1	OTHER
GATCCTCGACACTGGC-1	IMMUNE
GATCGCGGGCTCTCCA-1	OTHER
GATCGCTACCCGATTT-1	IMMUNE
GATCTTTGCAGGGTAT-1	FIBROBLAST
GATGCGTCCTGCATTC-1	EPITHELIAL
GATGTAACGAACCACC-1	CORNIFIED
GATGTTCAATCCACGA-1	OTHER
GATTAACCGAAAGCCC-1	OTHER
GATTACTGAATTTGGG-1	ENDOTHELIAL
GCAAATATTACGCTTT-1	EPITHELIAL
GCAACAGCAGTATGCG-1	ENDOTHELIAL
GCAACCACGGCCGCGT-1	FIBROBLAST
GCAACGGCTAGTTATG-1	OTHER
GCAAGAATTCCTTGGC-1	FIBROBLAST
GCACAAACGAGGCGTG-1	OTHER
GCACACACTGGTAGCC-1	OTHER
GCACGCCTACTTAGAT-1	ENDOTHELIAL
GCAGACCCAGCACGTA-1	OTHER
GCAGATTAGGGATATC-1	CORNIFIED
GCAGCACACAGCCCAG-1	OTHER
GCAGGACTATAGAATA-1	EPITHELIAL
GCATAGAGCACTCAGG-1	IMMUNE
GCATCGGCCGTGTAGG-1	OTHER
GCCACAATTTAAGGAC-1	IMMUNE
GCCATCGAGCTGCGTG-1	OTHER
GCCCGACTTCTTCCCG-1	IMMUNE
GCCCGCGCGTAAACGG-1	IMMUNE
GCCGAAATTCCTACGT-1	OTHER
GCCGATTGGCCAAGCT-1	EPITHELIAL
GCCGCTTGTGAGAAAC-1	FIBROBLAST
GCCGGGTTAGGGTCGC-1	OTHER
GCCTCATCTGGAAATA-1	OTHER
GCGAAACGATCGGGAG-1	FIBROBLAST
GCGACGATAGTTGTAC-1	IMMUNE
GCGAGGCCCGAGCAGA-1	OTHER
GCGCAAATATATTCAA-1	CORNIFIED
GCGCAAGAGCGCGCTG-1	IMMUNE
GCGCATCCAGTCAGCA-1	CORNIFIED
GCGCTATGCCGAGGCA-1	IMMUNE
GCGGACCGCGTTGTGG-1	OTHER
GCGGAGAAACTTCGCA-1	OTHER
GCGGCTCTGACGTACC-1	OTHER
GCGGGCGAGCCTTACC-1	OTHER
GCGGTTCCCTATCATG-1	IMMUNE
GCGTCTCTGCATTGGG-1	OTHER
GCGTGGTACTGGGTTA-1	OTHER
GCTACTATAGTAGAGT-1	CORNIFIED
GCTAGACCGTCTACTG-1	FIBROBLAST
GCTAGAGTAGAGATGT-1	CORNIFIED
GCTAGCTTGAATAGCT-1	OTHER
GCTCAATCCGTTTATT-1	OTHER
GCTCCCAGTCGGTCCA-1	OTHER
GCTCCGCTCGCTTCAG-1	OTHER
GCTCCTGACATACTGG-1	EPITHELIAL
GCTCGCTCATGTCCAA-1	OTHER
GCTGTATTACTGGCCC-1	OTHER
GCTGTTGCTACCGAAC-1	OTHER
GCTTATGAAGCAGGAA-1	CORNIFIED
GCTTGGATCGATTAGG-1	EPITHELIAL
GCTTTCAGAGGAGGTG-1	OTHER
GGAAACTAAATGGGCC-1	CORNIFIED
GGAACCGTGTAAATTG-1	OTHER
GGACACAAGTTTACAC-1	ENDOTHELIAL
GGACCTCTAGGCCGCC-1	CORNIFIED
GGATGAAGATCGCTGA-1	OTHER
GGATGACGCGAGTTTA-1	FIBROBLAST
GGATGTCCTTACCGCA-1	EPITHELIAL
GGCAAAGGCGCCAATA-1	IMMUNE
GGCAAATTACTTTACT-1	FIBROBLAST
GGCACTCCACTGGGCA-1	IMMUNE
GGCAGCAAACCTATGC-1	OTHER
GGCATACAGGTAGCGG-1	CORNIFIED
GGCGCAGGACATCTTC-1	CORNIFIED
GGCGCATGAATTGATG-1	OTHER
GGCGCGTTCGAGTTTA-1	FIBROBLAST
GGCGGAGTAATATTAG-1	IMMUNE
GGCTATTAAGTTGTAT-1	CORNIFIED
GGCTCGCGTTGAGGTA-1	CORNIFIED
GGGAACGGGAGGTTAG-1	OTHER
GGGAGGATGCCCGAAA-1	ENDOTHELIAL
GGGATCCCAATACAAA-1	OTHER
GGGATGGTCGTAACCG-1	ENDOTHELIAL
GGGATTTACCGCACCT-1	CORNIFIED
GGGCCCGTCTTAAACA-1	OTHER
GGGCGGCAAATGAATT-1	OTHER
GGGCGGGTTCCCTACG-1	IMMUNE
GGGCGTCACCACGTAA-1	OTHER
GGGTACTTCATGAACT-1	OTHER
GGGTCACCGTGACGGT-1	OTHER
GGGTGACACCTTAACT-1	IMMUNE
GGGTTAACATTTGAGT-1	OTHER
GGGTTTAGGATAGGAT-1	OTHER
GGTAACCGGGAGGATA-1	CORNIFIED
GGTACAAACATGCTAT-1	OTHER
GGTAGACCGTTGGGCG-1	OTHER
GGTATTGCCGAGTTTA-1	CORNIFIED
GGTCAAGACTACTTCG-1	OTHER
GGTCAGTGGGTCCCAC-1	OTHER
GGTCTCTGAATGGACT-1	OTHER
GGTGAAGTACAGGGAT-1	ENDOTHELIAL
GGTGCTGGTACACATT-1	OTHER
GGTTACCACCCTCGGG-1	FIBROBLAST
GGTTCTACTCGTCTGA-1	OTHER
GGTTTAGCCTTTCTTG-1	OTHER
GGTTTCAATCGGTCAG-1	CORNIFIED
GTAATAAAGGGCTCCC-1	EPITHELIAL
GTAATCTGATTCTTCG-1	OTHER
GTAGAGGGAGACAAGT-1	ENDOTHELIAL
GTATCAAACGTTAGCT-1	EPITHELIAL
GTATGAAATTTCACTC-1	CORNIFIED
GTATGTGGGTCTAGTT-1	IMMUNE
GTATTCTGAGAAACGA-1	IMMUNE
GTCCATTACTGCTACG-1	OTHER
GTCGTACCATCTCGGG-1	IMMUNE
GTCTATCTGAGTTTCT-1	OTHER
GTCTGGGCGGTCGAGA-1	OTHER
GTCTTGTAGCTATTCA-1	OTHER
GTGACCGCACACTACG-1	EPITHELIAL
GTGACTTCAGTAGTGC-1	OTHER
GTGATCACTAACGCCT-1	IMMUNE
GTGATCATAGATCTGC-1	ENDOTHELIAL
GTGATTCGCCGCTCAA-1	OTHER
GTGCCATCACACGGTG-1	FIBROBLAST
GTGCCGCTTCAAAGGT-1	OTHER
GTGCGAAATCGAACAC-1	OTHER
GTGCGACAGGGAGTGT-1	OTHER
GTGCTCAAGTACTGTC-1	EPITHELIAL
GTGGACCAACCCGATT-1	OTHER
GTGGAGTCGGCGGTTG-1	OTHER
GTGGTTTCCGCCTTTC-1	OTHER
GTTAACTATGTTGTCA-1	FIBROBLAST
GTTACAATTGGTGACG-1	FIBROBLAST
GTTACTTTGGGCCTAG-1	OTHER
GTTATATTATCTCCCT-1	OTHER
GTTCGCCATAAGTGCC-1	FIBROBLAST
GTTCGGATCGGGAACA-1	OTHER
GTTGAACCGGTTCCAT-1	FIBROBLAST
GTTGGATTTGCGTTGG-1	IMMUNE
GTTTCATATCGTCGCT-1	EPITHELIAL
TAAACCCAGGAGGGCA-1	OTHER
TAACATACACGCGATC-1	IMMUNE
TAACCTAGGGAGTCCA-1	CORNIFIED
TAACTCATCCGCGCGG-1	OTHER
TAAGGCTGAATCCCTC-1	OTHER
TAAGGGCCTGTCCGAT-1	OTHER
TAAGTAACATCTTGAC-1	FIBROBLAST
TAAGTCGCCGAGTATC-1	IMMUNE
TAAGTTGCGACGTAGG-1	EPITHELIAL
TAATAGAACAGAGTTA-1	OTHER
TAATTAGGACATCCGT-1	OTHER
TACAACGCACAACTCA-1	OTHER
TACATAGGCATACACC-1	CORNIFIED
TACATTTCTAACGTGC-1	IMMUNE
TACCAAATAGCCCAGA-1	OTHER
TACCAGAAGTAGGTTC-1	OTHER
TACCGCGGACTTGCAG-1	OTHER
TACCGGTCGTTTCCAT-1	OTHER
TACCTTAAGATTTCCC-1	FIBROBLAST
TACGACGCTTGCTGCG-1	IMMUNE
TACGAGAACTTCACGT-1	IMMUNE
TACGATGTTGATCATC-1	EPITHELIAL
TACGCAGTTCTTTCCT-1	OTHER
TACGCCATATTCTAAT-1	OTHER
TACGCCGAGGGTACCC-1	FIBROBLAST
TACGTTTACCGGCAAT-1	OTHER
TACTTTACTGAGCCGG-1	CORNIFIED
TAGACGCCCGTACCGG-1	CORNIFIED
TAGACTACCTAGCGTT-1	ENDOTHELIAL
TAGAGATCATGCAACT-1	FIBROBLAST
TAGAGGTTCTACTTGT-1	EPITHELIAL
TAGATATGGACTGGAA-1	FIBROBLAST
TAGCCATTTCAAAGTC-1	CORNIFIED
TAGCGTCCCTCGATTG-1	OTHER
TAGCTAGAAGGCATGA-1	OTHER
TAGCTCGCCTGATAAC-1	IMMUNE
TAGGGAGCTTGGGATG-1	OTHER
TAGGTGCTCGCCTAGC-1	OTHER
TAGTCCGCAGAGAATG-1	OTHER
TAGTCGATCACGGGTT-1	IMMUNE
TAGTCTAACAACGAGA-1	FIBROBLAST
TAGTGCCCTCCAGAGT-1	OTHER
TATACACAGACGCCTT-1	OTHER
TATAGATGGTCGCAGT-1	OTHER
TATATCCCTGGGAGGA-1	OTHER
TATCTACCACAGCGGG-1	EPITHELIAL
TATGGGACCGAGCAGG-1	IMMUNE
TATGGGTACGTATCGT-1	OTHER
TATGGTCTGAGTAACA-1	EPITHELIAL
TATGGTTAGTGGGAGA-1	OTHER
TATTACCATCCTGCTT-1	OTHER
TATTCCACTCAGCTCG-1	OTHER
TATTCCTCCGCCCACT-1	OTHER
TCAACAAAGATAATTC-1	OTHER
TCAACGAGGAGACAAA-1	IMMUNE
TCAACGCAGGAAATAA-1	FIBROBLAST
TCAAGGTTACTACACC-1	OTHER
TCACAGCAAACTCGAA-1	FIBROBLAST
TCACAGGAGAATAAGA-1	OTHER
TCACAGGTTATTGGGC-1	CORNIFIED
TCACCCTCTTAAGATT-1	OTHER
TCACCGCTCGGCACTC-1	CORNIFIED
TCACGATGTCCGTGGA-1	FIBROBLAST
TCACGCATTGTAGATC-1	EPITHELIAL
TCAGTAGGGACTATAA-1	OTHER
TCATCGATGGTCCCAA-1	IMMUNE
TCATTTAAGTCTCCGA-1	OTHER
TCCAACTTTAAATTCT-1	IMMUNE
TCCCAGCTTTAGTCTG-1	CORNIFIED
TCCCGGGTGTGCTGCT-1	CORNIFIED
TCCGCGGCCCAATGAA-1	OTHER
TCCGGTTCGTCCGGTC-1	OTHER
TCCGTTAAGCTAATAT-1	OTHER
TCCTAGCAAAGAAGCT-1	FIBROBLAST
TCCTCCTAAGACATTC-1	OTHER
TCCTGCGTTGATACTC-1	IMMUNE
TCCTTACGACGGTCCG-1	IMMUNE
TCGAAGAACCGAGCAC-1	FIBROBLAST
TCGAGACCAACACCGT-1	IMMUNE
TCGCCGAAGTTGCGTC-1	OTHER
TCGCGTAGCAGTGTCC-1	OTHER
TCGGAGAGTATCGGGA-1	CORNIFIED
TCGGCGAACCCAAACC-1	OTHER
TCGGCTTGTATCGACG-1	OTHER
TCGGGCCGTCGTGGTA-1	CORNIFIED
TCGTATTACCCATTGC-1	OTHER
TCGTTAGGAGTCCCTA-1	OTHER
TCGTTGACAGGGTCCC-1	OTHER
TCGTTGCTATCCGGTC-1	OTHER
TCTAATACTGCCTCAG-1	CORNIFIED
TCTAGCAATCTCCGCC-1	FIBROBLAST
TCTAGGTGGCGACGCT-1	CORNIFIED
TCTAGTGATATCGTGG-1	OTHER
TCTAGTTATCAGAAGA-1	CORNIFIED
TCTCGACGTATCGCCG-1	OTHER
TCTGAACTCGTACCCG-1	EPITHELIAL
TCTGAATTCCGTACAA-1	OTHER
TCTGGGAACCTTTGAA-1	OTHER
TCTGGGTAGCGCTCAT-1	OTHER
TCTGTTACCCAGCATA-1	ENDOTHELIAL
TCTTACTTATGCCTCT-1	IMMUNE
TCTTAGAGCTCCAATT-1	ENDOTHELIAL
TCTTAGAGTGAACTCT-1	IMMUNE
TCTTCCCATGGGCACA-1	FIBROBLAST
TCTTCTATAACCCGCC-1	IMMUNE
TCTTTAAGACTATGAA-1	OTHER
TGAATGTCAGCCGGCC-1	ENDOTHELIAL
TGACATCGAGCGGACC-1	OTHER
TGACCCACGTTAGACA-1	IMMUNE
TGACGATGCACTAGAA-1	EPITHELIAL
TGAGAGATTTACCACG-1	EPITHELIAL
TGAGCCATACAGTCTC-1	OTHER
TGAGTAAATTAGCGTA-1	OTHER
TGAGTGCCTCTTAAAT-1	OTHER
TGATCAGGGAACTGCT-1	CORNIFIED
TGATGTCAATTAAGTG-1	IMMUNE
TGATTCGTCTATCACT-1	OTHER
TGATTCTGTCGCCGGT-1	ENDOTHELIAL
TGATTTATTAGCTGTG-1	IMMUNE
TGCAGAACTATATCGT-1	OTHER
TGCAGAGTACCGAGCA-1	OTHER
TGCAGTTTCCTCCCAT-1	CORNIFIED
TGCCAATGGGTACTCT-1	OTHER
TGCGACACCCTAGTGC-1	OTHER
TGCGAGAATATTACCC-1	OTHER
TGCGTAAGAACCTGAT-1	IMMUNE
TGCTCCACAGTTCTTA-1	IMMUNE
TGGAAGAAGGGAACGT-1	IMMUNE
TGGCAGATTACGATCA-1	IMMUNE
TGGCAGCAGTAATAGT-1	CORNIFIED
TGGCGACTGCTCCAAA-1	FIBROBLAST
TGGCGATCAAGTTATG-1	OTHER
TGGGCAATAGTTGGGT-1	IMMUNE
TGGTAGAATATATGGG-1	OTHER
TGGTCTGTTGGGCGTA-1	CORNIFIED
TGTACGAACAAATCCG-1	OTHER
TGTAGTGATCTATAAT-1	CORNIFIED
TGTATGGCGCAGACAG-1	EPITHELIAL
TGTCCTAAGTCACCGC-1	OTHER
TGTGCCGGTGCCGGAA-1	IMMUNE
TGTTCCGCTTCCATGA-1	ENDOTHELIAL
TGTTCGTATTGCGGTG-1	CORNIFIED
TGTTCTTCCATTGACT-1	EPITHELIAL
TTAAACTCGAATTCAT-1	CORNIFIED
TTAACTTCAGGTAGGA-1	IMMUNE
TTAAGATAGGATTGAC-1	OTHER
TTACATGCCACAACTA-1	OTHER
TTACGGATGGTTCGAG-1	IMMUNE
TTACTCTGGTACGTAC-1	IMMUNE
TTACTGGGATATTTCA-1	ENDOTHELIAL
TTAGCTGATTTGCCGT-1	OTHER
TTAGTTATTCGTGGCA-1	CORNIFIED
TTCACGAAAGGATCAC-1	IMMUNE
TTCAGCTGGCGTGCCC-1	CORNIFIED
TTCCAATCTGGCTATC-1	IMMUNE
TTCCACACAGATTTGA-1	OTHER
TTCCGGCCTTGAGGCT-1	FIBROBLAST
TTCGGGCGCTAGTCTT-1	OTHER
TTCTAACCGAAGCTTA-1	CORNIFIED
TTCTTATCCGCTGGGT-1	OTHER
TTCTTGAGCCGCGCTA-1	FIBROBLAST
TTCTTGCTAGCATCTC-1	OTHER
TTCTTGGACGATCTGC-1	IMMUNE
TTGAAGAATTCCCAGG-1	OTHER
TTGAATTCACGTGAGG-1	OTHER
TTGACAGGAGCTCCCG-1	OTHER
TTGACATGAACGTGGA-1	IMMUNE
TTGACCGTGTTAATGA-1	IMMUNE
TTGACGCTCCATGAGC-1	OTHER
TTGACTACCATATGGT-1	OTHER
TTGACTATTGTCCGGC-1	OTHER
TTGAGAGTACTGCTAA-1	IMMUNE
TTGATTAGCTGTTTCT-1	OTHER
TTGCACAATTCAGAAA-1	OTHER
TTGCATGCTGATCACG-1	IMMUNE
TTGCCAAGCAGAACCC-1	OTHER
TTGCCATAGCCCGCTC-1	CORNIFIED
TTGCCCTGATCACGGG-1	IMMUNE
TTGCGGCATCAGAAAG-1	FIBROBLAST
TTGCGTCGGCCAACCG-1	FIBROBLAST
TTGGAAGAATACAGTC-1	IMMUNE
TTGGACATGTGGCTTA-1	FIBROBLAST
TTGGACCATCTGGCAA-1	OTHER
TTGGATATCGTCTACG-1	OTHER
TTGGTCACACTCGTAA-1	ENDOTHELIAL
TTGGTTGCGGTGCGCG-1	CORNIFIED
TTGTAAGGACCTAAGT-1	FIBROBLAST
TTGTAATCCGTACTCG-1	EPITHELIAL
TTGTGGTAGGAGGGAT-1	FIBROBLAST
TTGTGTTTCCCGAAAG-1	ENDOTHELIAL
TTGTTTCCATACAACT-1	OTHER

## Sheet: OPC. cell types
sample	type
AAACAAGTATCTCCCA-1	IMMUNE
AAACAGCTTTCAGAAG-1	IMMUNE
AAACAGGGTCTATATT-1	IMMUNE
AAACCGGGTAGGTACC-1	IMMUNE
AAACCTCATGAAGTTG-1	FIBROBLAST
AAACGAGACGGTTGAT-1	IMMUNE
AAACTTGCAAACGTAT-1	IMMUNE
AAAGACTGGGCGCTTT-1	IMMUNE
AAAGGGCAGCTTGAAT-1	IMMUNE
AAAGTAGCATTGCTCA-1	IMMUNE
AAAGTCGACCCTCAGT-1	IMMUNE
AAAGTGTGATTTATCT-1	IMMUNE
AAAGTTGACTCCCGTA-1	IMMUNE
AAATGGCCCGTGCCCT-1	IMMUNE
AAATGTATCTTATCCC-1	ENDOTHELIAL
AAATTAATAAGCGCGA-1	IMMUNE
AAATTACCTATCGATG-1	IMMUNE
AAATTTGCGGGTGTGG-1	IMMUNE
AACAATTACTCTACGC-1	IMMUNE
AACACGAGACGCGGCC-1	IMMUNE
AACAGGATGGGCCGCG-1	OTHER
AACCAAGACTTCTCTG-1	IMMUNE
AACCCTACTGTCAATA-1	IMMUNE
AACCGAGCTTGGTCAT-1	CANDIDA
AACCGCTAAGGGATGC-1	IMMUNE
AACCTTTACGACGTCT-1	IMMUNE
AACGATATGTCAACTG-1	IMMUNE
AACGGACGTACGTATA-1	ENDOTHELIAL
AACGGCCATCTCCGGT-1	IMMUNE
AACGTTATCAGCACCT-1	OTHER
AACTCTCAATAGAGCG-1	OTHER
AACTTGCCCGTATGCA-1	IMMUNE
AACTTTACGGGAGCTT-1	IMMUNE
AAGAGATGAATCGGTA-1	FIBROBLAST
AAGAGCTCTTTATCGG-1	IMMUNE
AAGAGGATGTACGCGA-1	ENDOTHELIAL
AAGAGGCATGGATCGC-1	IMMUNE
AAGATTGGCGGAACGT-1	IMMUNE
AAGGATGAGGGACCTC-1	OTHER
AAGGGACAGATTCTGT-1	OTHER
AAGGTATCCTAATATA-1	EPITHELIAL
AAGGTGATAAACCAGC-1	IMMUNE
AAGTAGTGACGCGAGG-1	OTHER
AAGTCTTCTGTGGCCT-1	IMMUNE
AAGTGACGACCGAATT-1	IMMUNE
AAGTGCAAAGGTAGAC-1	IMMUNE
AAGTGCGTTAGAATCT-1	OTHER
AAGTTCGGCCAACAGG-1	IMMUNE
AATAACAACGCTCGGC-1	IMMUNE
AATACAATGTTTCAGG-1	IMMUNE
AATAGAATCTGTTTCA-1	IMMUNE
AATAGTCGCGAGTCGG-1	IMMUNE
AATATCCTAGCAAACT-1	IMMUNE
AATATTGGAGTATTGA-1	OTHER
AATCGCCTCAGCGCCA-1	CANDIDA
AATCTAGGTTTACTTG-1	OTHER
AATCTCTACTGTGGTT-1	ENDOTHELIAL
AATCTGCGTTGGGACG-1	IMMUNE
AATCTGGCTTTCTAGT-1	OTHER
AATGACAGCAATGTCT-1	OTHER
AATGACGTAGGATGTC-1	OTHER
AATGATGATACGCTAT-1	OTHER
AATGGTCCACCGTTCA-1	ENDOTHELIAL
AATTCATAAGGGATCT-1	IMMUNE
AATTGAACGCTCTGGT-1	CORNIFIED
ACAAAGAAGGTAGGCC-1	IMMUNE
ACAAATGGTAGTGTTT-1	IMMUNE
ACAACGGTCCCTGCGA-1	OTHER
ACAAGCAGTGCCTAGC-1	FIBROBLAST
ACAAGCTATATGGAAG-1	IMMUNE
ACAATAGTCGTACGTT-1	IMMUNE
ACAATCCATTTAAACC-1	IMMUNE
ACAATTTAGGAGGCTC-1	IMMUNE
ACAATTTGAGCAGTGG-1	IMMUNE
ACACACCAGGACCAGT-1	EPITHELIAL
ACACGGGAACTTAGGG-1	OTHER
ACAGAACTGAGAACAA-1	IMMUNE
ACAGGTGTGTTGTTGC-1	IMMUNE
ACAGTAATACAACTTG-1	IMMUNE
ACATCAGCTGGGACGC-1	IMMUNE
ACATCGGTCAGCCGCG-1	IMMUNE
ACATCGTATGCAATGG-1	CANDIDA
ACCAGACCATAACAAC-1	IMMUNE
ACCAGTGCGGGAGACG-1	IMMUNE
ACCATCCGCCAACTAG-1	IMMUNE
ACCATCGTATATGGTA-1	FIBROBLAST
ACCCAACGCCCGTGGC-1	IMMUNE
ACCCACCTACATGCTC-1	IMMUNE
ACCCATCTTGAGGGTA-1	OTHER
ACCCTCCCTTGCTATT-1	CANDIDA
ACCGATGGTAGCATCG-1	IMMUNE
ACCGGGCCTTTGTTGA-1	IMMUNE
ACCTAAGTACCTTTCA-1	IMMUNE
ACCTAATCGACTTCCT-1	IMMUNE
ACCTGCGTGTCATGTT-1	ENDOTHELIAL
ACGAAATGGGCGGCAC-1	FIBROBLAST
ACGAGGATACCACTCT-1	IMMUNE
ACGATACATAGAACTA-1	IMMUNE
ACGATACCTATCCTGA-1	IMMUNE
ACGCGCTACACAGGGT-1	OTHER
ACGCGTTTCTTAAGAG-1	ENDOTHELIAL
ACGCTGTGAGGCGTAG-1	OTHER
ACGGGAGTGTCGGCCC-1	OTHER
ACGTATTACTCCGATC-1	IMMUNE
ACGTCTCGTTCCGGGA-1	IMMUNE
ACGTTAGATTTGCCCG-1	IMMUNE
ACTAGTTGCGATCGTC-1	IMMUNE
ACTCAATAAAGGCACG-1	CANDIDA
ACTCCCATTCCTAAAG-1	IMMUNE
ACTCGTAACCCGTCCT-1	IMMUNE
ACTCGTCAGTAATCCC-1	IMMUNE
ACTCTAAACCTGGGAT-1	IMMUNE
ACTCTCTGACTTAGGT-1	IMMUNE
ACTGAATGGCGAAAGT-1	CANDIDA
ACTGTACGATACACAT-1	IMMUNE
ACTTATACTTACCCGG-1	IMMUNE
ACTTATTTATGTGCCA-1	OTHER
ACTTCGCCATACGCAC-1	IMMUNE
ACTTGTAGTCCCTTCA-1	IMMUNE
ACTTTGACTGCATCCT-1	IMMUNE
AGAACGTGGTACATTC-1	OTHER
AGAAGAGCGCCGTTCC-1	OTHER
AGAAGGTACACTTCAC-1	EPITHELIAL
AGAAGGTTGCCGAATT-1	IMMUNE
AGAAGTGATTCGTGAT-1	IMMUNE
AGAATAAATCTTCAGG-1	IMMUNE
AGACAGCTCAGAATCC-1	OTHER
AGACCAAACCACACCT-1	IMMUNE
AGACCATGGGATACAA-1	FIBROBLAST
AGACCGGGAAACCCTG-1	IMMUNE
AGACGAAGTGCCGGTC-1	IMMUNE
AGACGACGATGCCGCT-1	IMMUNE
AGAGAACCGTCTAGGA-1	ENDOTHELIAL
AGAGATCTCTAAAGCG-1	IMMUNE
AGAGCAGTTATGAGAC-1	IMMUNE
AGAGCGTACAAGCTCG-1	IMMUNE
AGAGGCTTCGGAAACC-1	IMMUNE
AGATACCGGTGTTCAC-1	IMMUNE
AGATACTCAAGATCGA-1	OTHER
AGATCTCAGGTGTGAT-1	IMMUNE
AGATGCATCCTGTGTC-1	IMMUNE
AGATTCACAACCGATA-1	IMMUNE
AGCAACATATCTTATT-1	OTHER
AGCACTACCGGCCTGT-1	IMMUNE
AGCACTTAAGGACGCC-1	IMMUNE
AGCATCATTTCGAAAG-1	CANDIDA
AGCCACTCCCGTGCTT-1	OTHER
AGCCCATACATGTAAG-1	OTHER
AGCCGCAAATTCAAAT-1	IMMUNE
AGCCGTGGCTAAATGT-1	IMMUNE
AGCCTAATACCCACGT-1	IMMUNE
AGCGCGGGTGCCAATG-1	FIBROBLAST
AGCGGCGGTTAGCGGT-1	EPITHELIAL
AGCTCTAGACGTTCCA-1	IMMUNE
AGCTCTTCCCAGTGCA-1	IMMUNE
AGCTGAAGTAAACCAA-1	IMMUNE
AGCTGTAACCTCAATC-1	IMMUNE
AGCTTGATCTTAACTT-1	IMMUNE
AGGACAGTCGAATCCC-1	IMMUNE
AGGATATAGGGATTTA-1	IMMUNE
AGGATCACGCGATCTG-1	IMMUNE
AGGCAGATGCGTAAAC-1	IMMUNE
AGGCATTGTCGTAGGG-1	IMMUNE
AGGCCCTAGAACGCCA-1	ENDOTHELIAL
AGGCTATGGTTAGCTT-1	IMMUNE
AGGCTTGCTAGACACC-1	IMMUNE
AGGGCGAGCAGCTGAT-1	IMMUNE
AGGGTCGATGCGAACT-1	CANDIDA
AGGGTGCTCTCGAGGG-1	OTHER
AGGGTGGATAGTGCAT-1	IMMUNE
AGGGTTCCCTTTGGTT-1	IMMUNE
AGGTAGGTACAAAGCT-1	IMMUNE
AGGTCAGGTGAGAGTG-1	IMMUNE
AGGTGTATCGCCATGA-1	OTHER
AGGTTGAGGCACGCTT-1	OTHER
AGTACGGCCCGTATCG-1	IMMUNE
AGTACGGGCACCTGGC-1	IMMUNE
AGTATAATACTAGGCA-1	IMMUNE
AGTCAAGATGACACTT-1	CANDIDA
AGTCCATTGGCTGATG-1	IMMUNE
AGTCCCGCCTTTAATT-1	IMMUNE
AGTCGACGGTCTCAAG-1	OTHER
AGTCGGCTCAACTTTA-1	OTHER
AGTCGTGGGCATTACG-1	IMMUNE
AGTCTCACAAGACTAC-1	IMMUNE
AGTGAGACTTCCAGTA-1	IMMUNE
AGTGATTCAAGCAGGA-1	IMMUNE
AGTGCTTGCACGAATA-1	CANDIDA
AGTGGCGGCAATTTGA-1	IMMUNE
AGTGGCTCCGTCGGCC-1	IMMUNE
AGTGGTGTTACCCGTG-1	IMMUNE
AGTGGTTGCGTATAGG-1	IMMUNE
AGTGTGGTCTATTGTG-1	OTHER
AGTTAAACACTTGCGA-1	IMMUNE
AGTTAAGTCAACCGCT-1	IMMUNE
AGTTACCCTTAAGACT-1	ENDOTHELIAL
AGTTACCGCACATGGT-1	IMMUNE
AGTTTGGCCAGACCTA-1	IMMUNE
ATAAATATTAGCAGCT-1	OTHER
ATAACGCCGGAGGGTC-1	IMMUNE
ATAACGGAGTCCAACG-1	CANDIDA
ATACCACGGGCAACTT-1	ENDOTHELIAL
ATACGCCGGCGAAACC-1	CORNIFIED
ATACGGGTTTCGATTG-1	IMMUNE
ATACGGTGAAGATGCA-1	OTHER
ATACGTCCACTCCTGT-1	IMMUNE
ATACTTGTTCTCGAGC-1	IMMUNE
ATAGACAACGGGACCT-1	IMMUNE
ATAGAGTTATCAACTT-1	OTHER
ATAGGCGGCTATAGAA-1	IMMUNE
ATAGGGATATCCTTGA-1	CANDIDA
ATATACATGTATGGTA-1	OTHER
ATATCTCCCTCGTTAA-1	IMMUNE
ATATTCAGTTAAACCT-1	IMMUNE
ATCAAACGAAGGTTTG-1	IMMUNE
ATCACATTAGAATATC-1	IMMUNE
ATCACGTGCTAATTAA-1	IMMUNE
ATCAGACGGCACGCCG-1	CANDIDA
ATCAGCTCGTCCACTA-1	IMMUNE
ATCAGTAGGCAGGGAT-1	IMMUNE
ATCCAATGGAGGGTCC-1	IMMUNE
ATCCAATGGTACCGAA-1	IMMUNE
ATCCTGAATCGCTGCG-1	OTHER
ATCGGTTACCTAGTAA-1	OTHER
ATCGTATTCCGAGAAC-1	IMMUNE
ATCTGGTTAAGACTGT-1	CORNIFIED
ATGAAGTGGACCCAGC-1	IMMUNE
ATGACGCGTTCTATCC-1	IMMUNE
ATGACTATGCGACATT-1	IMMUNE
ATGCCATTTGCGACCA-1	OTHER
ATGCCGGTCTTGCATA-1	IMMUNE
ATGCCGGTTGATGGGA-1	IMMUNE
ATGCTCAGTGTTGCAT-1	OTHER
ATGGATCCGGCGTCCG-1	IMMUNE
ATGGCAGCCGAGAAAC-1	OTHER
ATGGGCCTCGGCCTCT-1	IMMUNE
ATGGTCGCGTGGTTTC-1	IMMUNE
ATGTGAAAGCCTAATG-1	OTHER
ATGTTCGTCGACCCAC-1	IMMUNE
ATTAATGAACCAGTCG-1	IMMUNE
ATTACGCGCTGGCAGG-1	OTHER
ATTATACTTTGCTCGT-1	CANDIDA
ATTCAGTAGCAGGGTC-1	IMMUNE
ATTCCCACATAAACAA-1	IMMUNE
ATTCGACGCCGGGCCT-1	OTHER
ATTGATCACCACATTT-1	EPITHELIAL
ATTGCGATCAGTAACT-1	CANDIDA
ATTGCTGCTCCTCCAT-1	IMMUNE
ATTGGTAGGATCCGCT-1	IMMUNE
ATTTACAGTTTACTGG-1	OTHER
ATTTGCGCGAGTAGCT-1	IMMUNE
ATTTGTCTTGGGAGCT-1	IMMUNE
CAAACCAGGTCTGCAT-1	IMMUNE
CAAATCTCTCACAAGG-1	IMMUNE
CAAGATATTATAACGT-1	IMMUNE
CAAGCAACGTCGGAGT-1	IMMUNE
CAAGTGTGGTTGCAAA-1	OTHER
CAATAAACCTTGGCCC-1	CANDIDA
CAATACGCTCTGAGGC-1	OTHER
CAATGGATCTCTACCA-1	OTHER
CACACAGGGATAGATT-1	IMMUNE
CACACGCGCTGTCTTA-1	IMMUNE
CACATTCTTTCGATGG-1	IMMUNE
CACCACGCCACACAGA-1	IMMUNE
CACCCACGAGGCAATT-1	IMMUNE
CACCCTTGGTGAGACC-1	IMMUNE
CACCGTTGCGCGATAT-1	IMMUNE
CACCTAATCAGTTTAC-1	CANDIDA
CACCTTGCGAAACTCG-1	FIBROBLAST
CACGAAAGTTAGTCCC-1	IMMUNE
CACGCACAGCGCAGCT-1	CANDIDA
CACGCGGAACTGTTGC-1	IMMUNE
CACGGGATTGAGGGTT-1	IMMUNE
CACGTTCGTGCTCTAG-1	IMMUNE
CACTCGGTTAGGAGGA-1	IMMUNE
CACTTCGCCACAGGCT-1	OTHER
CAGAGCATGAGCTTGC-1	CANDIDA
CAGCAGCCCGTTCCTT-1	IMMUNE
CAGCAGTCCAGACTAT-1	IMMUNE
CAGCCTCCTGCAGAGG-1	IMMUNE
CAGCGCCAACACGATA-1	IMMUNE
CAGCTCGACAAGTTAA-1	IMMUNE
CAGCTGGCGTAACCGT-1	IMMUNE
CAGCTTAGTAGGTAGC-1	IMMUNE
CAGGCCGTTTGGGTGT-1	IMMUNE
CAGTAATCCCTCCCAG-1	OTHER
CAGTACCAGTTTACGT-1	ENDOTHELIAL
CAGTAGCCCACGCGGT-1	OTHER
CAGTCGGCCTAGATAT-1	IMMUNE
CAGTGAATAAATGACT-1	IMMUNE
CAGTTCCGCGGGTCGA-1	IMMUNE
CATAACGGACAGTCGT-1	OTHER
CATAAGCTCTCCGTCT-1	OTHER
CATACCCGTACCCAGT-1	IMMUNE
CATAGCCGCCCGGGAT-1	OTHER
CATAGTCCACAAGAAC-1	IMMUNE
CATATGTCAGGCTACG-1	IMMUNE
CATCGTCCGGTTACTA-1	OTHER
CATCTGCAGGATCATT-1	IMMUNE
CATGCCAACTCGCAAA-1	IMMUNE
CATGGGTCGGGTGTGG-1	IMMUNE
CATTGCGAAATGGGCG-1	OTHER
CATTTAGCGGACCATG-1	IMMUNE
CCAACGATGCACTGAT-1	IMMUNE
CCAATAGATTTCATCT-1	IMMUNE
CCACAATGTACGTCTT-1	OTHER
CCACAGTACCCATCCT-1	IMMUNE
CCACCCAAGGAAAGTG-1	CORNIFIED
CCACGGAGCCATAAGA-1	IMMUNE
CCACTGGTGGCTGGTT-1	OTHER
CCAGAGACAAAGCCGG-1	IMMUNE
CCAGATAGTTGAGTGA-1	ENDOTHELIAL
CCAGCTGATGGTACTT-1	OTHER
CCAGCTTCCGCCCGCA-1	IMMUNE
CCAGTAGTCTGATCCA-1	OTHER
CCAGTCAAATCTCTTA-1	IMMUNE
CCAGTCTAGACGGCGC-1	IMMUNE
CCATACTCGCCTCTCC-1	OTHER
CCATCTCACCAGTGAA-1	IMMUNE
CCATGGCCCTTGTACC-1	FIBROBLAST
CCATTCCCTGCCCACA-1	OTHER
CCCAAACATGCTGCTC-1	IMMUNE
CCCAACATACGTCGCG-1	IMMUNE
CCCAATTTCACAACTT-1	OTHER
CCCACTCCACGGTATC-1	CORNIFIED
CCCAGTAAACTTGGGA-1	IMMUNE
CCCAGTTAAGGCGCCG-1	IMMUNE
CCCGAAGTTTCGCGAA-1	FIBROBLAST
CCCGACCATAGTCCGC-1	CANDIDA
CCCGGTGGAAGAACCT-1	IMMUNE
CCCGGTGTATCGGAAT-1	IMMUNE
CCCGTAAGTCTAGGCC-1	IMMUNE
CCCGTGAGGGCGGTGA-1	IMMUNE
CCCTAGGCAACAAGAG-1	IMMUNE
CCCTGAAATGAGTTGA-1	OTHER
CCCTGACTAACAAATT-1	OTHER
CCCTGCCCAATCCGCT-1	OTHER
CCCTGCGCTACGCATA-1	IMMUNE
CCCTGGCTGTTCCTTC-1	IMMUNE
CCGAACACTGGGCCTC-1	IMMUNE
CCGAAGTATATTGTTC-1	IMMUNE
CCGACAAAGGGAGTGC-1	FIBROBLAST
CCGACGGGCATGAGGT-1	IMMUNE
CCGATTCGAGGGACCC-1	OTHER
CCGCACAAAGACCAAC-1	CORNIFIED
CCGCACGTGACCTCGG-1	IMMUNE
CCGCCTTGCGATGTCG-1	IMMUNE
CCGCGATTTGGTAGGT-1	IMMUNE
CCGCGGGTACGAAGAA-1	IMMUNE
CCGCGTAGGTAAGGGC-1	FIBROBLAST
CCGCTTACCTCACTCT-1	IMMUNE
CCGGAATGGTTTCAGT-1	OTHER
CCGGCGTGAGACTCTG-1	IMMUNE
CCGGGCGGTCTCGTCA-1	IMMUNE
CCGGGCTGCTCCATAC-1	EPITHELIAL
CCGGGTTCGAGGTTAC-1	IMMUNE
CCGTAAGTTGGTCCCA-1	IMMUNE
CCGTATCTCGTCGTAG-1	IMMUNE
CCGTGTTAAATTCCAT-1	IMMUNE
CCGTTACGTTAGAACA-1	IMMUNE
CCGTTCCGAATCTCGG-1	IMMUNE
CCTAACCCAAACAAGT-1	IMMUNE
CCTAACTAAGGCTCTA-1	IMMUNE
CCTACATTCACAGACG-1	IMMUNE
CCTAGGCGTAGCGATC-1	IMMUNE
CCTAGGTAAAGGTAGC-1	CANDIDA
CCTATCTATATCGGAA-1	IMMUNE
CCTATGGGTTACCGTC-1	CANDIDA
CCTCCGACAATTCAAG-1	IMMUNE
CCTCCTGAGCCCACAT-1	OTHER
CCTCGGACCGGGATAG-1	IMMUNE
CCTCGGATGCTACCTG-1	OTHER
CCTCTAATCTGCCAAG-1	CANDIDA
CCTCTATCGATTAGCA-1	IMMUNE
CCTCTCTCCCATCTAG-1	IMMUNE
CCTGAACGATATATTC-1	IMMUNE
CCTGAATATTTACATA-1	IMMUNE
CCTGCCCGTTGTCTAG-1	ENDOTHELIAL
CCTGCGTTCTACGCTT-1	IMMUNE
CCTGTAAGACATGATA-1	FIBROBLAST
CCTGTACTCACGCCCA-1	OTHER
CCTGTCACCCGGGCTC-1	CANDIDA
CCTGTGAAACCGTAAC-1	IMMUNE
CCTTCTCAGCGTTCCT-1	ENDOTHELIAL
CCTTTCAATGAAGAAA-1	FIBROBLAST
CGAAACGCAATTCATG-1	IMMUNE
CGAACAGTATGGGCGT-1	CANDIDA
CGAACGGCCGGACAAC-1	IMMUNE
CGAAGACGGTGAGTGC-1	IMMUNE
CGAAGTTGCTCTGTGT-1	IMMUNE
CGACAATTTGATCTAA-1	IMMUNE
CGACACGCTCCGACAG-1	IMMUNE
CGACAGTTCGCGTTAT-1	IMMUNE
CGACCCTTAACGCCGG-1	IMMUNE
CGACCTACTAGACAAT-1	IMMUNE
CGACGCATCCGTACCT-1	IMMUNE
CGACTCAGGATGTTAT-1	IMMUNE
CGAGAGATGTGAACCT-1	OTHER
CGAGAGCGCGTAGATA-1	IMMUNE
CGAGCACTTCAAGTTT-1	IMMUNE
CGAGGCTAAATATGGC-1	CANDIDA
CGAGGGACTGCGGTCG-1	IMMUNE
CGAGTACTAAAGAGGA-1	IMMUNE
CGAGTTCTGTCCCACC-1	IMMUNE
CGAGTTTATCGGACTG-1	IMMUNE
CGATCTGTTGGAGGAC-1	OTHER
CGCAATTCTACAATAA-1	IMMUNE
CGCACATGTCCACTAC-1	IMMUNE
CGCCAAGAAGCCGAGT-1	IMMUNE
CGCCACAGGTCGCGAT-1	IMMUNE
CGCCATCCGATTATGA-1	IMMUNE
CGCCCGCTTCCGTACA-1	IMMUNE
CGCCCTTGAAGGCTGA-1	IMMUNE
CGCCGACTATTCGCTA-1	IMMUNE
CGCCGCCCATGCCTGT-1	IMMUNE
CGCCTGGCCTACGTAA-1	OTHER
CGCGACACTGCGCAGC-1	IMMUNE
CGCGAGTCTGCCGGGT-1	IMMUNE
CGCGCCCGACTTAATA-1	OTHER
CGCGGCTCAACTTGAA-1	IMMUNE
CGCGGGAATTAGGCAG-1	IMMUNE
CGCTCTCCGTAGATTA-1	OTHER
CGCTGGTGACTACCCT-1	IMMUNE
CGCTTATTCCCGGTCG-1	IMMUNE
CGCTTTCTTGCATTCG-1	IMMUNE
CGGACGTTACTTGAAG-1	IMMUNE
CGGAGTTTGAGAGACA-1	IMMUNE
CGGGAGCTTCAGTGTA-1	CORNIFIED
CGGGTGTACCCATTTA-1	IMMUNE
CGGTACTAGAATCAAA-1	IMMUNE
CGGTAGAGGTGCAGGT-1	IMMUNE
CGGTCAAGTGGGAACC-1	IMMUNE
CGGTCTATCAACCCGT-1	IMMUNE
CGGTGAAGACTAAAGT-1	IMMUNE
CGGTGCAGATAGAACG-1	IMMUNE
CGGTTGACCTGGCATA-1	OTHER
CGTCAAGGCTATAAAT-1	IMMUNE
CGTCGGGTCTAAGCGC-1	IMMUNE
CGTGCAGACTGGGACA-1	OTHER
CGTGCATTGTCGACGC-1	OTHER
CGTGGCCGAATATCTA-1	IMMUNE
CGTTATCATACTTCCA-1	IMMUNE
CGTTCATGGTGCGCGT-1	IMMUNE
CGTTGTTTCAATTCCC-1	IMMUNE
CGTTTCACTTCGGGCG-1	IMMUNE
CTAAAGAATGCCTACT-1	IMMUNE
CTAAATCCTATTCCGG-1	OTHER
CTAACCGCGCGCCCGT-1	IMMUNE
CTAATTCGCACGCGCT-1	ENDOTHELIAL
CTAATTTCAACAACAC-1	OTHER
CTACCCTAAGGTCATA-1	IMMUNE
CTACGACTAGCTATAA-1	OTHER
CTACTATCATAGGTTT-1	IMMUNE
CTACTATCTTTCAGAG-1	OTHER
CTACTCTAGGCCCGGC-1	IMMUNE
CTAGTGAAGGACAGGA-1	ENDOTHELIAL
CTAGTTGGGCCCGGTA-1	CANDIDA
CTATGTGAGTCACGGC-1	OTHER
CTATTTGGTTACGGAT-1	IMMUNE
CTCACCAGTACAAGTG-1	IMMUNE
CTCACTTGGCTGGTAA-1	IMMUNE
CTCAGATTGTGATAAG-1	IMMUNE
CTCATGGTAATTTGCG-1	FIBROBLAST
CTCATTCGTGAACATC-1	IMMUNE
CTCCCTCCTTTCGATC-1	IMMUNE
CTCCGCCCACATGAGG-1	IMMUNE
CTCGCACCTATATAGT-1	IMMUNE
CTCGGTACCACTGCTC-1	IMMUNE
CTCTACACTGGCGATT-1	IMMUNE
CTCTCGCTGTACTATG-1	OTHER
CTCTTCTATTGACTGG-1	IMMUNE
CTGATAGTGTATCTCA-1	OTHER
CTGCCAAGGTTGGAAG-1	IMMUNE
CTGCCCACGAAGCGTT-1	IMMUNE
CTGCGGGTGAAATGTT-1	IMMUNE
CTGCGTTACGATATAA-1	IMMUNE
CTGCTGAGGCCACGAA-1	IMMUNE
CTGGACGCAGTCCGGC-1	IMMUNE
CTGGCATCCGAATGAG-1	OTHER
CTGGCGACATAAGTCC-1	CANDIDA
CTGGCGCACAGGTCTG-1	IMMUNE
CTGGCTGATTCATCCT-1	IMMUNE
CTGGGATAAATAATGG-1	IMMUNE
CTGGGCCTGCTATATC-1	IMMUNE
CTGGGTTGAGTTAAAG-1	CANDIDA
CTGGTAACACATAGAA-1	IMMUNE
CTGGTCATTCCAATCC-1	IMMUNE
CTGGTTTCGAGCAAGA-1	IMMUNE
CTGTCAAATGGCTCGG-1	IMMUNE
CTGTTCATCTCACGGG-1	OTHER
CTTAAATAAGACCCAT-1	IMMUNE
CTTAGCCCGGATAGTG-1	IMMUNE
CTTAGCCTTCCACATG-1	IMMUNE
CTTATGCGCTCAGGGC-1	IMMUNE
CTTCAGTGGTCGCCTA-1	IMMUNE
CTTCTATGTTGAAGTA-1	IMMUNE
CTTGAGTTAGGGTAAT-1	IMMUNE
CTTGCAACCGCCTCCT-1	ENDOTHELIAL
CTTGTGCTCACCGATT-1	IMMUNE
CTTGTTGCTGAGTCAA-1	IMMUNE
CTTTAGGAACACTGTT-1	IMMUNE
CTTTGACGTCGCTTCT-1	IMMUNE
CTTTGGCGCTTTATAC-1	IMMUNE
CTTTGGCTTTAGTAAA-1	FIBROBLAST
GAAACAGATGACCACC-1	FIBROBLAST
GAAACTCGTGCGATGC-1	IMMUNE
GAAAGCCCTTTGGACC-1	IMMUNE
GAAAGTGACTAACTGC-1	OTHER
GAAATATCACCATCAG-1	OTHER
GAACCTCGACCTACAC-1	IMMUNE
GAACGTCTCATGGTCG-1	IMMUNE
GAACGTTAGGAAGACG-1	IMMUNE
GAAGCTTGCTGACCGC-1	OTHER
GAAGTCTCCCTAGCGA-1	IMMUNE
GAATAGACGCGACCCA-1	IMMUNE
GAATGGGCTTATCGAC-1	IMMUNE
GAATGTGGTCCGGATT-1	CORNIFIED
GAATGTTGGGTAATCT-1	CANDIDA
GAATTTCTCGCTGCAG-1	IMMUNE
GACAACGACCATTGAA-1	IMMUNE
GACACAAGGGAAGAAA-1	OTHER
GACAGATTTCTGGCTC-1	IMMUNE
GACAGCCAGACCTGAC-1	IMMUNE
GACAGGCACACACTAT-1	IMMUNE
GACCCAATTATGATAC-1	IMMUNE
GACCGACTGAAGCGTC-1	IMMUNE
GACCGTTACATGCGAC-1	IMMUNE
GACGCTTGCTTCTAAA-1	IMMUNE
GACGTGTAGGGATTAT-1	OTHER
GACTACAAAGCGGTGG-1	OTHER
GACTGCACCAGCCCAG-1	IMMUNE
GACTGCGGCACGTGTA-1	IMMUNE
GAGAATCTCACGATCA-1	IMMUNE
GAGAGCGCAGTCCCTG-1	IMMUNE
GAGAGGGCGCGAGGTT-1	IMMUNE
GAGAGGTGCATTCTGG-1	ENDOTHELIAL
GAGATCTGTCACTCCG-1	ENDOTHELIAL
GAGCGCGCACGAGTAG-1	OTHER
GAGCTAAGGGCATATC-1	IMMUNE
GAGGAATGGAGAGGTT-1	IMMUNE
GAGGCTATCAAAGTCG-1	OTHER
GAGGGCGCAGCTCTGC-1	IMMUNE
GAGTAAGGCCACGGGA-1	IMMUNE
GAGTCGACAGACCCTC-1	IMMUNE
GAGTCTTGTAAAGGAC-1	IMMUNE
GAGTGTGCGGTACCCA-1	IMMUNE
GAGTTGATGGCAATTT-1	IMMUNE
GATAACTCGCACTGTG-1	IMMUNE
GATATGAGACACTAAC-1	CANDIDA
GATATGCGGTAGCCAA-1	IMMUNE
GATATGGATTACGCGG-1	IMMUNE
GATATTTCCTACATGG-1	IMMUNE
GATCCTAAATCGGGAC-1	OTHER
GATCCTCGACACTGGC-1	IMMUNE
GATCGCTACCCGATTT-1	OTHER
GATCGGATAGAACCAT-1	OTHER
GATCGGTGGCCATAAC-1	CANDIDA
GATCTTTGCAGGGTAT-1	IMMUNE
GATGCCAGCAGAAGGC-1	OTHER
GATGCGAATGGTATTA-1	IMMUNE
GATGTAACGAACCACC-1	IMMUNE
GATGTTCAATCCACGA-1	OTHER
GATTACTGAATTTGGG-1	IMMUNE
GATTCCTATACGGCGC-1	IMMUNE
GCAAATATTACGCTTT-1	OTHER
GCAAATGAGGACACTT-1	IMMUNE
GCAACACACTAGAACT-1	IMMUNE
GCAACCACGGCCGCGT-1	IMMUNE
GCAACCCAAGTTGTTT-1	OTHER
GCAAGAATTCCTTGGC-1	IMMUNE
GCACACGCCCATGGTC-1	ENDOTHELIAL
GCAGATCCTCGCAAAT-1	IMMUNE
GCAGGAACTTAGATCT-1	IMMUNE
GCAGGACTATAGAATA-1	OTHER
GCAGGTAGAGTATGGT-1	IMMUNE
GCATACGAGGTCTTTA-1	OTHER
GCATCGGCCGTGTAGG-1	OTHER
GCATGAGGGACGCGGC-1	IMMUNE
GCATGGGTACTGACGC-1	IMMUNE
GCATTCGAAATGAACA-1	IMMUNE
GCATTGACTTGCGGAA-1	IMMUNE
GCATTGTAATTCATAT-1	OTHER
GCCAAGAATACTTCTG-1	IMMUNE
GCCACAATTTAAGGAC-1	IMMUNE
GCCAGGAGTAACCGAT-1	IMMUNE
GCCATATTGCACACAG-1	IMMUNE
GCCCGACTTCTTCCCG-1	IMMUNE
GCCCGTAATACCTTCT-1	IMMUNE
GCCCTAGCCGTCGCGA-1	IMMUNE
GCCGAAATTCCTACGT-1	IMMUNE
GCCGCATTAGTCCGGC-1	IMMUNE
GCCGCTTGTGAGAAAC-1	IMMUNE
GCCTATAGTGTCAGGG-1	OTHER
GCCTATTCCGATATAG-1	IMMUNE
GCCTCATCTGGAAATA-1	OTHER
GCGAAACTTAACTGGA-1	IMMUNE
GCGATTGTTAACGTTA-1	IMMUNE
GCGCAAGAGCGCGCTG-1	OTHER
GCGCTGATCCAGACTC-1	IMMUNE
GCGCTGCTTTGCATTT-1	IMMUNE
GCGGCTCTGACGTACC-1	OTHER
GCGTCTCTGCATTGGG-1	IMMUNE
GCGTTATATTTGGAAC-1	IMMUNE
GCTAAACCTGAGGTGA-1	IMMUNE
GCTAAGTAAAGGCGAT-1	IMMUNE
GCTAAGTAGTTTCTCT-1	IMMUNE
GCTACAGTACGGACCG-1	IMMUNE
GCTACTATAGTAGAGT-1	OTHER
GCTATGCCAGCTTATG-1	IMMUNE
GCTCGCGGTTCCGCTC-1	IMMUNE
GCTCGCTCATGTCCAA-1	ENDOTHELIAL
GCTCGGAATTTAAAGC-1	IMMUNE
GCTGGCAGGTGCCGTG-1	IMMUNE
GCTGGCATATTCACCT-1	IMMUNE
GCTGTATTACTGGCCC-1	FIBROBLAST
GCTGTTGCTACCGAAC-1	IMMUNE
GCTTAATGTAACTAAC-1	IMMUNE
GCTTATGAAGCAGGAA-1	IMMUNE
GCTTCCGTCCCTAGAC-1	IMMUNE
GGAAAGTGCCCATGCC-1	IMMUNE
GGAACCCGAACAAGAA-1	IMMUNE
GGAACGGCCTGCAGCC-1	IMMUNE
GGAATGCGCTAGCGTG-1	IMMUNE
GGACAAGTTGCAGTGA-1	IMMUNE
GGACTAAGTCAGGAGT-1	IMMUNE
GGAGACCATCTACATA-1	OTHER
GGAGCACCAAGAACTA-1	IMMUNE
GGAGGGCTTGGTTGGC-1	IMMUNE
GGATCAGAGCCATCAG-1	IMMUNE
GGATCCGGAATATACT-1	IMMUNE
GGATCTTGACTCAACC-1	IMMUNE
GGATGAAGATCGCTGA-1	IMMUNE
GGATGCTGGCGTTCCT-1	OTHER
GGATGTCCTTACCGCA-1	FIBROBLAST
GGATTCCGCTATACCC-1	IMMUNE
GGATTTCACTTCTATA-1	IMMUNE
GGCAATAGTCAATGAG-1	CANDIDA
GGCAGAGAGATCGGGA-1	IMMUNE
GGCATACAGGTAGCGG-1	OTHER
GGCATATCGGTTCTGC-1	IMMUNE
GGCCCTCACCCACTTA-1	OTHER
GGCCTTTGCAACTGGC-1	FIBROBLAST
GGCGAAATCTAACTTG-1	IMMUNE
GGCGCAGGACATCTTC-1	IMMUNE
GGCGTCCTATCCGCTG-1	IMMUNE
GGCTCGCGTTGAGGTA-1	OTHER
GGCTCTGCTCCAACGC-1	CANDIDA
GGCTTGGCTCTCACCT-1	IMMUNE
GGGAACGGGAGGTTAG-1	IMMUNE
GGGAATTCTGTCCAGT-1	IMMUNE
GGGAGTTAATGAGGCG-1	OTHER
GGGATTTACCGCACCT-1	IMMUNE
GGGCACGAATTGGCCG-1	IMMUNE
GGGCAGACGTCACTGC-1	IMMUNE
GGGCCCTACGAAAGGG-1	IMMUNE
GGGCCCTTATCTATAC-1	OTHER
GGGCCGGCCGAAGTAC-1	IMMUNE
GGGCCTAAATGGGCTA-1	IMMUNE
GGGCGGGTTCCCTACG-1	IMMUNE
GGGCGTCCACTGGCTC-1	CANDIDA
GGGCTCATCGAACCCA-1	OTHER
GGGTACTTCATGAACT-1	OTHER
GGGTATGTATGCACTT-1	FIBROBLAST
GGGTCATGCGTACCAT-1	OTHER
GGTACATCTGGGACGA-1	OTHER
GGTATGAAAGAACTGA-1	ENDOTHELIAL
GGTCGGCCAGGAGCTT-1	IMMUNE
GGTCGTAAGCTCGCAC-1	EPITHELIAL
GGTCTCTGAATGGACT-1	IMMUNE
GGTCTGAGAATCTGGA-1	IMMUNE
GGTGAAGTACAGGGAT-1	IMMUNE
GGTGATAAGGAGCAGT-1	IMMUNE
GGTGATGAAGGAAGTG-1	IMMUNE
GGTGCTGATCACAAAG-1	IMMUNE
GGTTACCACCCTCGGG-1	IMMUNE
GGTTAGCTATATGTCT-1	IMMUNE
GGTTAGTTACGGCGCC-1	IMMUNE
GGTTCGGATTATACTA-1	IMMUNE
GGTTGTGCTCTTGTCC-1	IMMUNE
GGTTGTGTAGCCTGGC-1	FIBROBLAST
GGTTTACAATCTCAAT-1	OTHER
GGTTTAGCCTTTCTTG-1	IMMUNE
GGTTTCAATCGGTCAG-1	IMMUNE
GTAAGTAACAGTCTGG-1	IMMUNE
GTACAGAGGCAAGGGT-1	EPITHELIAL
GTACTCCCTTATCGCT-1	ENDOTHELIAL
GTACTGGAGTTAGACC-1	IMMUNE
GTAGAAACGGGTGGAG-1	IMMUNE
GTAGAGGGAGACAAGT-1	IMMUNE
GTAGCTTCCTCTTGTT-1	OTHER
GTAGGTGATCCGTGTA-1	OTHER
GTATGAAATTTCACTC-1	IMMUNE
GTATGTGGGTCTAGTT-1	IMMUNE
GTATTCTGAGAAACGA-1	IMMUNE
GTCAAGCGGACTCGGG-1	OTHER
GTCAGAATAGTCTATG-1	OTHER
GTCAGTTTGGTAGTCG-1	IMMUNE
GTCATTGCATTGACCC-1	IMMUNE
GTCCCAATCATCCCGC-1	IMMUNE
GTCCGAGAGCAATCAT-1	OTHER
GTCCTATTGTTGTGGT-1	IMMUNE
GTCGCGTAACCCGTTG-1	OTHER
GTCGGATATCTCAGAC-1	IMMUNE
GTCGGGAACATGGTAG-1	IMMUNE
GTCGTACCTACGATTG-1	IMMUNE
GTCTACTCAATTACAA-1	IMMUNE
GTCTATCTGAGTTTCT-1	IMMUNE
GTCTCGATCTGCTTTC-1	IMMUNE
GTCTTCCTCACCTAAG-1	ENDOTHELIAL
GTGAAACGGCGCCACC-1	IMMUNE
GTGAAGTCACGACTCG-1	IMMUNE
GTGACCGCACACTACG-1	ENDOTHELIAL
GTGAGCGTGCTGCACT-1	ENDOTHELIAL
GTGAGGACACTTAAGG-1	OTHER
GTGAGTCTAAGACGGA-1	IMMUNE
GTGATCACTAACGCCT-1	IMMUNE
GTGCCATCACACGGTG-1	OTHER
GTGCCCGTTCGGATTC-1	EPITHELIAL
GTGCGTGTATATGAGC-1	IMMUNE
GTGCTGCAGATAAGGA-1	IMMUNE
GTGGACCAACCCGATT-1	IMMUNE
GTGGCAAACAGCGGCA-1	IMMUNE
GTGGCCTAATATCATT-1	IMMUNE
GTGGCGGTCCCAGCGT-1	OTHER
GTGGGAAGACTGAATC-1	OTHER
GTGGTGGCCAAGTGAA-1	IMMUNE
GTGGTTTCCGCCTTTC-1	IMMUNE
GTGTACCTTGGCTACG-1	IMMUNE
GTGTGAATAACTTAGG-1	IMMUNE
GTTAATGTCTATCTTA-1	IMMUNE
GTTACAATTGGTGACG-1	ENDOTHELIAL
GTTAGGCTACCCGTTT-1	OTHER
GTTATTAACGTGGGAG-1	FIBROBLAST
GTTCACAGGAGTCTAG-1	IMMUNE
GTTCGTCTAAAGAACT-1	OTHER
GTTGAACCGGTTCCAT-1	IMMUNE
GTTGGATTGAGAACAC-1	OTHER
GTTTCATATCGTCGCT-1	OTHER
GTTTGGCCCAAGTTAT-1	IMMUNE
TAAAGCGTTAGGAGAA-1	ENDOTHELIAL
TAAATGAATCCGTTTC-1	IMMUNE
TAACAATATTTGTTGC-1	IMMUNE
TAACGCTTTGAGAGCG-1	IMMUNE
TAAGCAGGCGACACGC-1	IMMUNE
TAAGGCAACATAAGAT-1	CANDIDA
TAAGGCTGAATCCCTC-1	IMMUNE
TAAGGGCTGGGAGAGG-1	IMMUNE
TAAGTAACATCTTGAC-1	IMMUNE
TAAGTCGCCGAGTATC-1	CANDIDA
TAATAAACAAGGAGAT-1	IMMUNE
TAATAGTGACGACCAG-1	IMMUNE
TAATCGATCCGTACGT-1	IMMUNE
TAATGAAAGACCCTTG-1	IMMUNE
TAATTTCCGTCCAGTA-1	IMMUNE
TACAAGTCTCGTGCAT-1	IMMUNE
TACATCCCTATCCCTG-1	IMMUNE
TACATGACCTTATCCG-1	IMMUNE
TACCGGTCGTTTCCAT-1	OTHER
TACCTATCCCTAGAGG-1	IMMUNE
TACCTGCTGCACTGTG-1	IMMUNE
TACCTTAAGATTTCCC-1	IMMUNE
TACGAGAACTTCACGT-1	OTHER
TACGATGTTGATCATC-1	OTHER
TACGGGATGCTAGCAG-1	IMMUNE
TACGTGCACTATGCTG-1	OTHER
TACGTTTACCGGCAAT-1	OTHER
TACTCGGCACGCCGGG-1	IMMUNE
TACTCTCCGAACAAAT-1	IMMUNE
TACTGGACAGCTCGGC-1	ENDOTHELIAL
TACTTGTTAGTAGTCC-1	EPITHELIAL
TACTTTCCGCACGCCA-1	OTHER
TAGAAAGGTGGCGCTA-1	IMMUNE
TAGAAATTCACGTATA-1	OTHER
TAGACGCCCGTACCGG-1	IMMUNE
TAGAGATCATGCAACT-1	IMMUNE
TAGATTCCTGGTTATT-1	OTHER
TAGCAACCTGTCACAA-1	FIBROBLAST
TAGCCATTTCAAAGTC-1	IMMUNE
TAGCCGGCGGTCAGCG-1	IMMUNE
TAGCGTCGAATATTGA-1	OTHER
TAGCTGATGTGAAGCG-1	OTHER
TAGGCATGTTACGCCA-1	FIBROBLAST
TAGGTCCAAGTAAGGA-1	IMMUNE
TAGGTGAGCCCTACTC-1	IMMUNE
TAGGTGCTCGCCTAGC-1	IMMUNE
TAGTCGATCACGGGTT-1	IMMUNE
TAGTCTAACAACGAGA-1	IMMUNE
TATAGCGCACGTTATC-1	IMMUNE
TATAGGGTACTCATGA-1	ENDOTHELIAL
TATATCATTGATCAGT-1	OTHER
TATATGCTGGGTTGCC-1	IMMUNE
TATCAAAGGTCTGTAA-1	IMMUNE
TATCGATCTATGCATA-1	IMMUNE
TATCTACAGAGGTAAT-1	IMMUNE
TATCTAGCCTAAAGGA-1	OTHER
TATGAAGACAGGTGCG-1	FIBROBLAST
TATGACCTTGCGCTGG-1	IMMUNE
TATGGCCCGGCCTCGC-1	IMMUNE
TATGTCAAGACCGACT-1	IMMUNE
TATGTCTCATTGTGCC-1	IMMUNE
TATTACCATCCTGCTT-1	OTHER
TATTCCTCCGCCCACT-1	IMMUNE
TCAAAGAGCTATCTGT-1	CANDIDA
TCAACAAAGATAATTC-1	IMMUNE
TCAACATCGACCGAGA-1	FIBROBLAST
TCAACGCAGGAAATAA-1	IMMUNE
TCAACGCGACCGGCAG-1	OTHER
TCAACTAACGTATAAC-1	IMMUNE
TCAATACAATTGCTGC-1	IMMUNE
TCACATCTTATCTGAT-1	IMMUNE
TCACCGCTCGGCACTC-1	IMMUNE
TCACGATGTCCGTGGA-1	IMMUNE
TCAGGGCGACTTCCTT-1	OTHER
TCAGGGCGCAAACTCG-1	OTHER
TCAGGGTGTAACGTAA-1	OTHER
TCAGTACTGACCCGCG-1	IMMUNE
TCATACTTACAGATCC-1	ENDOTHELIAL
TCATGCAGGTTCTCAT-1	IMMUNE
TCCAACTTTAAATTCT-1	IMMUNE
TCCACTTTATCTAGGT-1	EPITHELIAL
TCCCGCGTACTCCTGG-1	CANDIDA
TCCCGGGTGTGCTGCT-1	IMMUNE
TCCCGTCAGTCCCGCA-1	IMMUNE
TCCCGTGTGCAATTTG-1	OTHER
TCCCTGGCTCGCTGGA-1	OTHER
TCCCTTAGATTACTCG-1	IMMUNE
TCCGAACTTGGCTTAC-1	IMMUNE
TCCGATGACTGAGCTC-1	IMMUNE
TCCGATTACATTGCCG-1	OTHER
TCCGCGGCAGCATCTG-1	IMMUNE
TCCGCTGTCATCCCGG-1	CANDIDA
TCCGTTAAGCTAATAT-1	IMMUNE
TCCGTTTAGCCTTGAA-1	IMMUNE
TCCTACATCCACGGCC-1	CORNIFIED
TCCTAGCAAAGAAGCT-1	OTHER
TCCTCCTAAGACATTC-1	IMMUNE
TCCTCGGGCTGGGCTT-1	OTHER
TCCTCTACGAGATGGC-1	FIBROBLAST
TCCTCTCCAGTTGTCC-1	OTHER
TCCTGCGTTGATACTC-1	IMMUNE
TCCTTACGACGGTCCG-1	OTHER
TCCTTCAATCCCTACG-1	IMMUNE
TCGAAGAACCGAGCAC-1	IMMUNE
TCGCCCACTGCGAGAG-1	FIBROBLAST
TCGCCGAAGTTGCGTC-1	IMMUNE
TCGCCGCACCGCGTGA-1	IMMUNE
TCGCCGGATGGGCAAG-1	IMMUNE
TCGCGTCCAGAAGGTC-1	IMMUNE
TCGCTAAACCGCTATC-1	IMMUNE
TCGCTGGGCGGATTGT-1	OTHER
TCGCTTTAAACGTTTG-1	IMMUNE
TCGGAATGCGCTCTGA-1	ENDOTHELIAL
TCGGACGCCCAGCCCA-1	IMMUNE
TCGGAGAGTATCGGGA-1	IMMUNE
TCGGCGTACTGCACAA-1	IMMUNE
TCGGGATTCAAACATA-1	OTHER
TCGGGCCGTCGTGGTA-1	FIBROBLAST
TCGTAAGACGACATTG-1	IMMUNE
TCGTATTACCCATTGC-1	OTHER
TCGTCACACTGTTAGC-1	CANDIDA
TCGTGTCACGCTGACA-1	OTHER
TCGTTGACAGGGTCCC-1	IMMUNE
TCTAAAGAACAGTCTC-1	IMMUNE
TCTAACTGTATGTAAA-1	IMMUNE
TCTAGCAATCTCCGCC-1	IMMUNE
TCTAGTGATATCGTGG-1	IMMUNE
TCTATTACTAGAGGAT-1	IMMUNE
TCTCCAACGTAGGTTA-1	IMMUNE
TCTCGTGTTACGAGGA-1	IMMUNE
TCTGAACTCGTACCCG-1	IMMUNE
TCTGAATTCCGTACAA-1	IMMUNE
TCTGCAGATTCGAGTC-1	IMMUNE
TCTGCCAGAAACTGCA-1	IMMUNE
TCTGGCGCAAGCCGGG-1	IMMUNE
TCTGGGAACCTTTGAA-1	CANDIDA
TCTGGGTAGCGCTCAT-1	IMMUNE
TCTGTGCCATCATAGT-1	IMMUNE
TCTGTTACCCAGCATA-1	IMMUNE
TCTTACCGGAACTCGT-1	IMMUNE
TCTTACGGCATCCGAC-1	ENDOTHELIAL
TCTTACTTATGCCTCT-1	IMMUNE
TCTTAGAGTGAACTCT-1	OTHER
TGAAAGGACCTGACTC-1	EPITHELIAL
TGAACTGCTATGACTT-1	IMMUNE
TGAATTTCACTTGCCT-1	IMMUNE
TGACATATATGACGAT-1	IMMUNE
TGACGAATATTTCCCT-1	ENDOTHELIAL
TGACGATGCACTAGAA-1	IMMUNE
TGAGACGTACCTCTCA-1	IMMUNE
TGAGAGATTTACCACG-1	IMMUNE
TGAGCCATACAGTCTC-1	ENDOTHELIAL
TGAGCTTTAATGACGC-1	IMMUNE
TGAGTGCCTCTTAAAT-1	OTHER
TGAGTGGTCCGTGACG-1	IMMUNE
TGATAGCGGGATTCTA-1	IMMUNE
TGATCAGGGAACTGCT-1	OTHER
TGATTCAGGTCCCGCG-1	IMMUNE
TGATTTATTAGCTGTG-1	OTHER
TGCAGAACTATATCGT-1	IMMUNE
TGCAGATCGTCCTAGG-1	ENDOTHELIAL
TGCAGCTACGTACTTC-1	IMMUNE
TGCAGGATCGGCAAAG-1	IMMUNE
TGCAGTTTCCTCCCAT-1	IMMUNE
TGCATATGTCTGTCAC-1	EPITHELIAL
TGCATGTGGTAATCTA-1	IMMUNE
TGCCAAAGTCAGACTT-1	OTHER
TGCCACACTAGAGGAA-1	IMMUNE
TGCCACCTGGCGAAAC-1	CANDIDA
TGCCATTACTAAAGAA-1	IMMUNE
TGCGAATATGGGATTT-1	OTHER
TGCGGAGTAAAGGTGC-1	IMMUNE
TGCGTCATGACTGAGC-1	CANDIDA
TGCTCCACAGTTCTTA-1	OTHER
TGGAAGAAGGGAACGT-1	IMMUNE
TGGAATTAGACGCTTT-1	OTHER
TGGCAACTCGCGCGCC-1	IMMUNE
TGGCCAAACTGAAGTA-1	IMMUNE
TGGCCAATTTGGTACT-1	IMMUNE
TGGCTCTTGTCGCGTA-1	IMMUNE
TGGGAAATGCCTTTCC-1	IMMUNE
TGGGCCCATACTAATT-1	IMMUNE
TGGTAAGCAGGATTGA-1	IMMUNE
TGGTAGAATATATGGG-1	IMMUNE
TGGTCGTGCAAGGCAA-1	IMMUNE
TGGTCTGTTGGGCGTA-1	OTHER
TGGTGATCGTATTTGT-1	IMMUNE
TGGTTATGCTTGCGGT-1	IMMUNE
TGTAATGACCACAATA-1	IMMUNE
TGTAGGAGAAATTTCC-1	OTHER
TGTAGTGATCTATAAT-1	OTHER
TGTATAACAGATCCTG-1	IMMUNE
TGTATGGCGCAGACAG-1	IMMUNE
TGTCCGTGGCGCCTTT-1	IMMUNE
TGTCCTAAGTCACCGC-1	IMMUNE
TGTGACTACGCCAGTC-1	CANDIDA
TGTGCTTTACGTAAGA-1	OTHER
TGTGGCAAAGCGTATG-1	IMMUNE
TGTGTCGAAGTCGAGG-1	IMMUNE
TGTGTGACCATGAATC-1	OTHER
TGTGTTCGTATCCAAG-1	IMMUNE
TGTTATTGTATGTGGC-1	IMMUNE
TGTTCATAAATGTGCT-1	IMMUNE
TGTTCCGCTTCCATGA-1	OTHER
TGTTGTCAAGAAGTCT-1	IMMUNE
TTAAACCTGGTTCCTT-1	IMMUNE
TTAACACCTCGAACAT-1	IMMUNE
TTAACGTTAAAGCCTG-1	ENDOTHELIAL
TTAACTCACGCGTGGA-1	IMMUNE
TTAACTTCAGGTAGGA-1	OTHER
TTAATCAGTACGTCAG-1	CANDIDA
TTACCATTGATTACCC-1	OTHER
TTACCCATTGCCGGGT-1	IMMUNE
TTACCCTAACAGTCCT-1	IMMUNE
TTACGGATGGTTCGAG-1	OTHER
TTACTATCGGCTTCTC-1	OTHER
TTACTCCGGCCGGGAA-1	CORNIFIED
TTACTCTGGTACGTAC-1	OTHER
TTAGACACGATCGTTG-1	IMMUNE
TTAGAGTTTAGAAGGA-1	IMMUNE
TTAGCTCTGTAATCCG-1	IMMUNE
TTAGCTGATTTGCCGT-1	IMMUNE
TTAGTAGGGCGGCGGG-1	OTHER
TTAGTTATTCGTGGCA-1	IMMUNE
TTATCCTCAAGGAATA-1	IMMUNE
TTATCGCCTGCGAAGC-1	IMMUNE
TTATCTGACATTAGGA-1	FIBROBLAST
TTATGATCTTAACGAA-1	IMMUNE
TTATGTTTGCGATAGA-1	IMMUNE
TTCAAAGTCTCTAGCC-1	CANDIDA
TTCAATACTCTGAATC-1	ENDOTHELIAL
TTCAGCCCTGGTCCAC-1	IMMUNE
TTCAGGCGTCAAAGCC-1	IMMUNE
TTCAGTTTGTGGCAGC-1	IMMUNE
TTCATGGCGCAACAGG-1	IMMUNE
TTCCCGGCGCCAATAG-1	IMMUNE
TTCCGGTTACCCACTT-1	IMMUNE
TTCCTCTGCCCGAATA-1	OTHER
TTCGGCAACCCGCTGA-1	IMMUNE
TTCGTACTCCAGAACG-1	IMMUNE
TTCTAACCGAAGCTTA-1	IMMUNE
TTCTACTTGCGAGGGC-1	OTHER
TTCTGCGAGCGCCCTT-1	IMMUNE
TTCTGCGGGTTAGCGG-1	IMMUNE
TTCTTATCCGCTGGGT-1	OTHER
TTCTTGGACGATCTGC-1	IMMUNE
TTCTTGGAGTAATGAG-1	IMMUNE
TTCTTGTGTCCATCAG-1	IMMUNE
TTGAATATGGACTTTC-1	EPITHELIAL
TTGAATCGTTGTATAA-1	IMMUNE
TTGAATTCACGTGAGG-1	IMMUNE
TTGACAGGAGCTCCCG-1	IMMUNE
TTGACATGAACGTGGA-1	IMMUNE
TTGACCATGTTCTCCG-1	IMMUNE
TTGACGCTCCATGAGC-1	ENDOTHELIAL
TTGACTACCATATGGT-1	IMMUNE
TTGAGAGTACTGCTAA-1	IMMUNE
TTGATGTGTAGTCCCG-1	IMMUNE
TTGATTAGCTGTTTCT-1	IMMUNE
TTGATTATGCAGATGA-1	IMMUNE
TTGCATGCTGATCACG-1	OTHER
TTGCCATAGCCCGCTC-1	IMMUNE
TTGCCCTGATCACGGG-1	IMMUNE
TTGCGTAGTTTGAGGA-1	IMMUNE
TTGCTCCCATACCGGA-1	CANDIDA
TTGCTGCACCTATCCA-1	IMMUNE
TTGGAAGAATACAGTC-1	IMMUNE
TTGGACATGTGGCTTA-1	OTHER
TTGGCCTAGAATTTCG-1	CANDIDA
TTGGGACACTGCCCGC-1	CANDIDA
TTGGGCGGCGGTTGCC-1	IMMUNE
TTGGTTGCGGTGCGCG-1	IMMUNE
TTGTAAGGACCTAAGT-1	IMMUNE
TTGTAAGGCCAGTTGG-1	FIBROBLAST
TTGTGAGGCATGACGC-1	ENDOTHELIAL
TTGTGGTAGGAGGGAT-1	IMMUNE
TTGTTGTGTGTCAAGA-1	IMMUNE
TTGTTTCCATACAACT-1	OTHER

## Sheet: UNINFECTED MARKERS
CORNIFIED MARKERS							ENDOTHELIAL MARKERS							EPITHELIAL MARKERS							FIBROBLAST MARKERS							IMMUNE MARKERS							OTHER MARKERS
	p_val	avg_log2FC	pct.1	pct.2	p_val_adj			p_val	avg_log2FC	pct.1	pct.2	p_val_adj			p_val	avg_log2FC	pct.1	pct.2	p_val_adj			p_val	avg_log2FC	pct.1	pct.2	p_val_adj			p_val	avg_log2FC	pct.1	pct.2	p_val_adj			p_val	avg_log2FC	pct.1	pct.2	p_val_adj
Lyg1	9.15e-69	3.06412	1	0.372	1.14e-64		Cldn5	2.21e-31	0.729744	0.622	0.072	2.74e-27		Ptprf	3.15e-23	1.00313	0.712	0.188	3.91e-19		Col1a1	1.92e-20	0.890864	0.787	0.341	2.39e-16		Cd163	6.58e-35	0.319279	0.239	0	8.17e-31		mt-Co1	7.62e-44	0.668321	1	1	9.45e-40
Lce3c	5.75e-66	2.39211	0.947	0.257	7.14e-62		Vwf	7.66e-18	0.364924	0.311	0.029	9.51e-14		Krt5	4.16e-23	1.83668	1	0.777	5.17e-19		Col3a1	1.89e-17	0.793676	0.84	0.478	2.34e-13		Mrc1	6.62e-35	0.350757	0.239	0	8.22e-31		mt-Atp6	9.32e-44	0.589689	1	1	1.16e-39
Krt78	1.14e-65	1.95174	0.921	0.228	1.41e-61		Dsp	1.47e-06	-1.32367	0.178	0.535	0.0181949		Crabp1	5.91e-21	0.78868	0.593	0.129	7.33e-17		Sln	1.89e-12	0.619447	1	0.985	2.35e-08		C1qc	4.3e-08	0.338717	0.376	0.154	0.000533261		mt-Co3	1.78e-42	0.64853	1	1	2.21e-38
Crct1	7.75e-63	2.5609	0.939	0.274	9.62e-59		Krt16	2.73e-06	-1.78977	0.422	0.689	0.0339322		Krt14	3.17e-20	1.4756	1	0.839	3.94e-16		Gsn	5.52e-12	0.969696	1	1	6.85e-08		Inppl1	3.02e-07	0.284654	0.413	0.189	0.00374397		mt-Co2	3.6e-41	0.618164	1	1	4.47e-37
Rptn	9e-63	3.42135	0.991	0.489	1.12e-58		Atp5mpl	2.9e-06	0.498439	1	0.938	0.0359369		Krt15	3.42e-20	1.7196	1	0.701	4.24e-16		Dcn	2.6e-09	0.677597	0.947	0.743	3.22e-05		C3	6.22e-07	0.401771	0.587	0.34	0.00771772		mt-Cytb	8.78e-40	0.607651	1	1	1.09e-35
Lce1f	1.58e-62	2.17489	0.763	0.115	1.96e-58		Cox8b	4.66e-06	0.415722	1	0.953	0.0578554		Rplp1	4.65e-20	0.970776	1	1	5.77e-16		Vim	7.87e-09	0.479301	0.8	0.459	9.77e-05		Ctsa	2.7e-06	0.295636	0.514	0.283	0.0335296		mt-Nd1	1.38e-39	0.66544	1	1	1.71e-35
Fetub	9.97e-62	3.07971	1	0.464	1.24e-57		Myh4	5.72e-06	0.493316	1	0.996	0.0709917		Mt2	4.98e-20	1.23175	0.983	0.94	6.18e-16		Angptl7	3.58e-08	0.54784	0.573	0.294	0.00044498		Lyz2	5.56e-06	0.552458	0.624	0.442	0.0690265		mt-Nd2	9.43e-38	0.684506	1	1	1.17e-33
Lor	1.12e-61	3.60262	1	0.884	1.39e-57		Tmem86a	5.78e-06	0.266836	0.333	0.103	0.0717367		Rpl12	6.54e-20	1.15552	1	0.946	8.11e-16		Calm4	4.13e-08	-1.48084	0.293	0.579	0.000512619		Plpp3	7.24e-06	0.260121	0.541	0.309	0.0898713		mt-Nd4	2.34e-37	0.656857	1	1	2.91e-33
Tchh	9.94e-61	2.89719	0.965	0.385	1.23e-56		Cd36	7.6e-06	0.474434	1	0.776	0.0943153		Mt4	7.19e-20	1.57114	1	0.833	8.93e-16		Krt4	8.55e-08	-1.78159	0.933	0.924	0.0010619		Gsn	1.56e-05	0.519883	1	1	0.193778		mt-Nd3	1.27e-32	0.599324	1	0.998	1.58e-28
Fam25c	2.6e-60	2.85029	1	0.684	3.23e-56		Slc25a4	7.73e-06	0.424961	1	0.987	0.0959453		Rps23	1.18e-19	0.979886	1	0.971	1.47e-15		Thbs4	9.16e-08	0.755458	0.693	0.416	0.00113652		Crct1	1.94e-05	-1.09282	0.211	0.408	0.240872		mt-Nd5	2.19e-31	0.649273	1	0.93	2.72e-27
Crnn	2.88e-60	1.76627	0.781	0.133	3.58e-56		Tmem64	9.37e-06	0.276296	0.333	0.109	0.116284		Rpl18	1.49e-19	1.02581	1	0.982	1.85e-15		Tnnc2	2.25e-07	0.384388	1	0.991	0.00279853		Mmp2	2.05e-05	0.370321	0.541	0.351	0.253876		Ckm	4.79e-30	0.590975	1	1	5.94e-26
Bpifa5	3.08e-60	2.04771	0.895	0.238	3.82e-56		Ttn	1.38e-05	0.45748	1	0.96	0.17089		Igfbp2	1.76e-19	1.37302	0.983	0.555	2.19e-15		Fn1	2.48e-07	0.483133	0.587	0.302	0.0030769		Prelp	2.34e-05	0.369995	0.486	0.289	0.29071		Fabp3	3.01e-28	0.640207	1	0.881	3.73e-24
Lce1b	5.02e-60	2.60381	0.877	0.2	6.24e-56		Rae1	1.41e-05	0.292875	0.267	0.078	0.174721		Rpl14	2.81e-19	1.02101	1	0.971	3.49e-15		Prg4	3.93e-07	0.453065	0.507	0.239	0.00487485		Tmsb4x	4.97e-05	0.383486	0.954	0.927	0.616992		Tnni2	1.16e-26	0.547996	1	0.995	1.44e-22
Lce3b	5.57e-60	1.79085	0.763	0.118	6.92e-56		Krt14	1.41e-05	-1.66133	0.8	0.856	0.17489		Cd9	3.23e-19	1.13826	0.898	0.535	4.01e-15		Mylpf	5.05e-07	0.362034	1	0.991	0.00626302		Gas6	5.08e-05	0.259008	0.633	0.397	0.630066		Eef1a1	2e-26	-1.24316	0.944	0.985	2.48e-22
Lce3f	2.93e-58	2.29546	0.868	0.238	3.64e-54		Krt6a	1.48e-05	-1.95559	0.8	0.872	0.184223		Rpl32	1.05e-18	1.02801	1	0.994	1.31e-14		Htra3	6.28e-07	0.462645	0.693	0.425	0.00780071		Ftl1	5.11e-05	0.404497	0.954	0.907	0.634229		Ckmt2	3.41e-26	0.645317	1	0.9	4.23e-22
Lce1a1	8.77e-58	2.68253	0.842	0.197	1.09e-53		Nampt	1.56e-05	0.384405	0.644	0.328	0.193412		mt-Nd1	1.18e-18	-1.18146	1	1	1.46e-14		Sbsn	7.93e-07	-1.29964	0.36	0.61	0.0098472		Col1a2	5.81e-05	0.409464	0.578	0.411	0.721466		Slc25a4	7.93e-26	0.57921	1	0.978	9.84e-22
Krt6a	1.18e-57	2.58512	1	0.843	1.46e-53		Ly6d	1.66e-05	-1.00985	0.289	0.583	0.206427		mt-Nd2	1.23e-18	-1.21679	1	1	1.53e-14		Krt13	1.4e-06	-2.0769	0.973	0.975	0.0173593		Col6a1	6.18e-05	0.277688	0.339	0.177	0.766604		Ttn	9.64e-25	0.602587	1	0.933	1.2e-20
2310046K23Rik	1.83e-57	3.20636	0.991	0.59	2.27e-53		Lyg1	1.96e-05	-1.67008	0.178	0.49	0.24366		Rpl13	1.57e-18	0.98416	1	1	1.95e-14		Fth1	1.43e-06	0.352748	1	1	0.0177038		Stip1	6.83e-05	0.264528	0.394	0.221	0.847219		Atp2a1	1.03e-24	0.592294	1	0.983	1.27e-20
Slpi	2.09e-57	2.02872	0.877	0.249	2.59e-53		Lor	1.99e-05	-2.38972	0.822	0.907	0.246974		Fabp3	1.98e-18	-1.32935	0.729	0.952	2.45e-14		Gapdh	1.54e-06	0.363203	1	0.998	0.0190963		Smoc2	6.85e-05	0.372011	0.266	0.127	0.849817		Krtdap	1.82e-24	-1.58927	0.655	0.841	2.26e-20
Cnfn	2.29e-57	2.06048	0.939	0.366	2.84e-53		Atp5c1	2.11e-05	0.378699	1	0.968	0.261853		Rpsa	2.06e-18	0.903612	1	0.995	2.56e-14		Lama2	2.01e-06	0.357463	0.413	0.19	0.0249228		Fn1	7.55e-05	0.337598	0.486	0.304	0.937329		Cox6a2	4.27e-24	0.552681	1	0.948	5.3e-20
Lce1d	2.47e-57	2.59693	0.825	0.189	3.07e-53		Cox4i1	2.36e-05	0.32524	1	0.999	0.292475		mt-Co2	2.21e-18	-1.11924	1	1	2.75e-14		Il11ra1	2.55e-06	0.42127	0.613	0.35	0.0316909		Col3a1	8.5e-05	0.378371	0.688	0.485	1		Pkp3	6.12e-24	-0.852732	0.134	0.465	7.6e-20
Krt76	3.49e-57	3.16199	0.974	0.526	4.33e-53		Pkp1	2.77e-05	-1.07308	0.244	0.527	0.344352		Rps12	2.97e-18	1.17781	1	0.98	3.68e-14		Dmkn	2.81e-06	-1.24568	0.453	0.638	0.0349108		C1qa	9.23e-05	0.265444	0.459	0.268	1		Lgals7	1.03e-23	-1.63253	0.702	0.871	1.27e-19
Krt80	6.8e-57	1.49758	0.825	0.175	8.44e-53		Chchd3	2.97e-05	0.402899	0.867	0.541	0.368681		Has3	4.16e-18	0.313995	0.237	0.018	5.16e-14		Chchd10	3.15e-06	0.344516	1	0.972	0.0391394		Lce3b	0.000106118	-0.643376	0.083	0.244	1		Sfn	1.5e-23	-1.35935	0.547	0.761	1.86e-19
Cdsn	1.08e-56	2.55095	0.886	0.266	1.34e-52		Fam107a	3.09e-05	0.294072	0.311	0.105	0.383417		Cd5	4.17e-18	0.335227	0.237	0.018	5.17e-14		Aldh3a1	3.21e-06	-0.895733	0.293	0.544	0.0398596		Selenow	0.000120332	0.278159	1	0.972	1		Rps20	1.88e-23	-0.778351	0.988	0.998	2.33e-19
Sbsn	2.17e-56	2.30037	0.974	0.511	2.69e-52		Cox7c	3.63e-05	0.3857	1	0.993	0.450691		mt-Nd3	5.01e-18	-1.1312	0.983	1	6.22e-14		Penk	3.25e-06	0.283627	0.253	0.083	0.0403115		Mrps33	0.000130226	0.271038	0.486	0.314	1		Rps12	2.34e-23	-0.874283	0.972	0.99	2.9e-19
Krt13	3.03e-56	2.55811	1	0.97	3.76e-52		Krt76	4.85e-05	-1.79424	0.356	0.613	0.601411		Rpl28	5.28e-18	0.808365	1	0.995	6.56e-14		Sqstm1	4.08e-06	0.352782	0.88	0.644	0.0506044		Tinagl1	0.000151609	0.293765	0.615	0.433	1		Cox7c	3.38e-23	0.512936	1	0.988	4.19e-19
Calm4	4.3e-56	2.43616	0.965	0.472	5.34e-52		Krt6b	5.12e-05	-1.26432	0.222	0.496	0.635387		Sdc1	6.48e-18	0.993072	0.695	0.22	8.05e-14		Hp	4.11e-06	0.314169	0.187	0.051	0.0510692		Esam	0.000158784	0.269343	0.459	0.286	1		Rps8	3.61e-23	-0.685886	0.997	0.998	4.49e-19
Krt6b	4.48e-56	2.154	0.965	0.389	5.56e-52		Fam25c	5.49e-05	-1.64272	0.556	0.745	0.681249		Ccnb1	8.75e-18	0.313995	0.22	0.015	1.09e-13		Myl1	5.16e-06	0.402337	1	0.968	0.0639914		Ptms	0.000169787	0.362859	0.771	0.652	1		Mb	3.85e-23	0.5375	1	0.993	4.78e-19
Serpinb3a	5.04e-56	1.56016	0.807	0.174	6.25e-52		Cox5a	5.66e-05	0.382689	1	0.981	0.702883		mt-Nd4	8.9e-18	-1.16977	1	1	1.11e-13		Cdipt	5.18e-06	0.33208	0.64	0.364	0.064351		Eln	0.000180276	0.303381	0.468	0.285	1		Coq8a	4.76e-23	0.539673	1	0.881	5.91e-19
Kprp	8.36e-56	2.48815	0.789	0.162	1.04e-51		Atp5l	6.25e-05	0.357923	1	0.996	0.776303		Fabp5	9.16e-18	1.41635	0.983	0.735	1.14e-13		Fabp5	5.56e-06	-1.46817	0.653	0.767	0.0689768		Rarres2	0.000185597	0.275556	0.45	0.268	1		Krt5	6.88e-23	-1.55413	0.714	0.861	8.55e-19
Lce1g	1.82e-55	2.22934	0.772	0.157	2.26e-51		Rpl37a	6.3e-05	-0.562153	0.978	0.984	0.781622		Rpl10a	1.16e-17	1.03895	0.983	0.967	1.43e-13		Sparcl1	5.77e-06	0.440297	0.627	0.368	0.0716204		Mustn1	0.00020751	0.288903	0.45	0.281	1		Krt6a	1.46e-22	-1.8116	0.817	0.908	1.81e-18
Asprv1	6.66e-55	2.15777	0.868	0.241	8.26e-51		Krtdap	7.42e-05	-1.42022	0.578	0.77	0.921637		mt-Atp6	1.34e-17	-0.939239	1	1	1.66e-13		Lypd3	5.91e-06	-0.72225	0.12	0.37	0.0733523		Serping1	0.000212866	0.393826	0.679	0.541	1		Lpl	1.58e-22	0.550088	0.963	0.751	1.97e-18
Flg	7.38e-55	2.01561	0.746	0.134	9.16e-51		Gpx3	7.43e-05	0.458532	0.689	0.412	0.922511		Cox7c	1.37e-17	-1.06603	0.949	0.997	1.7e-13		Ldb3	6.39e-06	0.38666	0.947	0.861	0.0793326		Apoe	0.000229294	0.414438	0.807	0.78	1		Myh4	2.48e-22	0.617707	1	0.993	3.08e-18
Krt36	1.01e-54	2.75733	0.982	0.525	1.25e-50		Ptprb	7.5e-05	0.29837	0.333	0.127	0.930658		Eef1a1	1.38e-17	1.37004	1	0.964	1.71e-13		Cfd	6.85e-06	0.377545	0.213	0.065	0.0850899		Crnn	0.000251382	-0.634727	0.11	0.257	1		Perp	3.83e-22	-1.37536	0.497	0.734	4.76e-18
Krt16	1.53e-54	2.57497	0.991	0.613	1.9e-50		Mt2	7.95e-05	-0.799911	0.889	0.947	0.986492		Rps14	1.75e-17	0.839974	1	0.992	2.17e-13		Krt78	7.03e-06	-0.890981	0.12	0.362	0.0872033		Serpinf1	0.000272498	0.29524	0.505	0.32	1		Rpsa	5.01e-22	-0.624081	0.994	0.998	6.22e-18
Klk10	1.88e-54	1.50181	0.789	0.159	2.33e-50		Atp5k	7.96e-05	0.340706	1	0.972	0.988292		Rpl19	2.27e-17	0.857943	1	0.989	2.81e-13		Myh2	8.18e-06	0.392212	0.36	0.148	0.101543		Lce1j	0.000339432	-0.578036	0.073	0.218	1		Rpl13	9.09e-22	-0.684585	1	1	1.13e-17
Serpinb12	1.47e-53	2.02218	0.895	0.305	1.82e-49		Lgals7	8.13e-05	-1.66806	0.711	0.801	1		Cox6a2	2.27e-17	-1.20501	0.831	0.983	2.82e-13		Mgp	8.73e-06	0.752111	0.613	0.394	0.108311		Vim	0.000341509	0.382057	0.624	0.472	1		Tnnt3	1.21e-21	0.513234	1	0.988	1.51e-17
Krtdap	3.2e-53	2.20641	1	0.713	3.97e-49		Gm11716	8.92e-05	0.353536	0.6	0.324	1		Fau	2.56e-17	0.827597	1	0.994	3.17e-13		Des	8.77e-06	0.331177	1	0.968	0.108905		Axl	0.000380127	0.264933	0.339	0.198	1		Rpl32	1.59e-21	-0.691076	0.991	0.998	1.97e-17
Lce1c	1.44e-52	2.32304	0.754	0.152	1.78e-48		Ndufb8	0.000107885	0.329017	1	0.975	1		Rpl34	2.95e-17	0.921619	0.983	0.979	3.66e-13		Cebpd	8.82e-06	0.422839	0.76	0.541	0.10949		Timp2	0.00043145	0.264205	0.541	0.359	1		Rpl12	1.74e-21	-0.804797	0.932	0.965	2.16e-17
2310050C09Rik	2.32e-52	2.2037	0.798	0.184	2.88e-48		Me3	0.000108192	0.292549	0.511	0.242	1		Duoxa1	3.09e-17	0.510687	0.39	0.065	3.83e-13		Mt4	9.28e-06	-1.49124	0.813	0.851	0.115232		Ramp2	0.000445566	0.250246	0.679	0.511	1		Acta1	2.07e-21	0.519512	1	0.998	2.57e-17
Lce3a	1.23e-51	1.47407	0.658	0.095	1.53e-47		Cox7a2	0.000118056	0.355284	1	0.971	1		Lgals7	3.39e-17	1.26675	1	0.777	4.21e-13		Lgals1	1e-05	0.375694	0.853	0.744	0.124608		Cd81	0.000468339	0.27076	0.661	0.476	1		Rplp0	2.29e-21	-0.62335	0.997	0.998	2.84e-17
Lce1k	1.6e-51	1.78612	0.632	0.084	1.99e-47		Krt17	0.000123309	-0.974198	0.2	0.47	1		Krt4	4.42e-17	1.22264	1	0.919	5.48e-13		Cox4i1	1.05e-05	0.279573	1	0.998	0.130601		S100a6	0.00117763	0.294118	0.972	0.945	1		Rpl14	2.46e-21	-0.723917	0.963	0.983	3.06e-17
Klk14	6.51e-51	1.64523	0.737	0.149	8.08e-47		Pdlim5	0.000134405	0.333662	0.978	0.758	1		Rpl11	5.04e-17	0.989715	1	0.986	6.26e-13		Acat1	1.08e-05	0.362284	0.72	0.462	0.133493		Cebpd	0.00118694	0.286364	0.706	0.538	1		Atp5f1	2.6e-21	0.501488	0.997	0.94	3.23e-17
Lce1l	1.12e-50	1.90907	0.632	0.085	1.39e-46		Fabp3	0.000134813	0.392813	1	0.929	1		Dmkn	5.51e-17	1.1859	0.983	0.586	6.84e-13		Rptn	1.09e-05	-2.03451	0.413	0.586	0.134836		Lce1h	0.00121768	-0.425288	0.018	0.12	1		Fam25c	2.7e-21	-1.73212	0.63	0.816	3.36e-17
Ly6g6c	2.22e-50	1.33329	0.737	0.143	2.76e-46		mt-Cytb	0.000148084	0.29814	1	1	1		Anxa8	6.44e-17	0.882505	0.78	0.278	8e-13		Snx17	1.09e-05	0.320437	0.4	0.188	0.13484		Mfap4	0.00123754	0.358755	0.394	0.257	1		Ndufa4	3.93e-21	0.499062	1	0.98	4.87e-17
Cysrt1	3.29e-50	1.5639	0.781	0.182	4.08e-46		Atp5a1	0.00017705	0.340673	1	0.996	1		Rps9	6.73e-17	0.941326	0.983	0.991	8.35e-13		Acta1	1.09e-05	0.328361	1	0.998	0.135859		Ifitm3	0.00124879	0.294624	0.578	0.421	1		Pfkm	4.48e-21	0.516687	0.997	0.883	5.56e-17
Krtap3-3	2.31e-49	1.87569	0.737	0.154	2.87e-45		Sirt3	0.0001838	0.256742	0.333	0.13	1		mt-Co1	6.84e-17	-1.07195	1	1	8.49e-13		Col4a1	1.11e-05	0.385865	0.893	0.763	0.137614		Lce1f	0.00164762	-0.737133	0.11	0.236	1		Krt14	6.86e-21	-1.38091	0.786	0.905	8.52e-17
Lce1a2	6.84e-49	2.2706	0.763	0.18	8.49e-45		Ckmt2	0.000185901	0.392783	1	0.941	1		Fxyd3	6.86e-17	1.04759	0.797	0.319	8.52e-13		Asb2	1.3e-05	0.368894	0.84	0.646	0.160968		Cnfn	0.00171753	-0.631231	0.339	0.476	1		Klk10	7.22e-21	-0.755814	0.09	0.393	8.97e-17
Tgm3	1.32e-48	1.82491	0.939	0.428	1.64e-44		Ada	0.000188303	-1.09161	0.222	0.504	1		Rps21	6.97e-17	0.926975	1	0.982	8.65e-13		Cfh	1.42e-05	0.373408	0.427	0.208	0.175696		Lce1d	0.00191897	-1.01211	0.183	0.307	1		Neb	7.51e-21	0.516764	0.988	0.816	9.32e-17
Glrx	5.16e-48	1.91561	0.851	0.292	6.4e-44		Atp5b	0.000188952	0.297761	1	1	1		mt-Cytb	8.52e-17	-0.967685	1	1	1.06e-12		Plaat3	1.47e-05	0.325737	0.573	0.32	0.18301		Crip1	0.00211538	0.269282	0.936	0.933	1		S100a14	7.57e-21	-1.07023	0.317	0.592	9.4e-17
Perp	5.48e-48	1.88428	0.991	0.561	6.8e-44		Mpc2	0.000204118	0.453309	1	0.894	1		Ndufa4	8.77e-17	-1.09291	0.949	0.992	1.09e-12		Cnfn	1.68e-05	-0.967402	0.253	0.479	0.208741		Fetub	0.00306657	-1.21787	0.44	0.567	1		Fabp5	8.16e-21	-1.51139	0.668	0.826	1.01e-16
Sfn	7.46e-48	1.84577	1	0.603	9.26e-44		Cox5b	0.000207676	0.317764	1	0.988	1		mt-Co3	9.63e-17	-1.02931	1	1	1.2e-12		Myoz1	1.86e-05	0.360363	0.987	0.923	0.230727		Asprv1	0.00307529	-0.73204	0.239	0.358	1		Rpl8	8.47e-21	-0.665612	0.991	0.99	1.05e-16
Spink5	1.04e-47	1.40651	0.737	0.161	1.29e-43		Tpm2	0.000208864	0.356031	1	0.984	1		Rps4x	1.84e-16	1.0385	1	0.967	2.29e-12		Myh1	1.94e-05	0.470797	1	0.988	0.240604		H2-D1	0.0031621	0.330954	0.679	0.592	1		Mt4	8.72e-21	-1.69	0.786	0.896	1.08e-16
Teddm3	4.4e-47	1.11018	0.658	0.11	5.47e-43		Eno3	0.000210916	0.332198	1	0.984	1		Tppp3	1.94e-16	1.19167	0.949	0.683	2.41e-12		Atp5h	2.05e-05	0.294912	0.987	0.988	0.254178		Mgp	0.00317681	0.3397	0.523	0.398	1		Krt13	1.53e-20	-1.6878	0.957	0.99	1.9e-16
Lypd5	1.05e-46	1.22503	0.623	0.092	1.31e-42		Lce1b	0.000213256	-1.34197	0.067	0.323	1		Rpl41	2.31e-16	1.00644	1	0.986	2.86e-12		Tpm1	2.11e-05	0.335504	1	0.983	0.26198		Rptn	0.00332604	-1.49928	0.477	0.584	1		Rpl5	1.77e-20	-0.80178	0.863	0.935	2.2e-16
Ppl	2.21e-46	1.28188	0.719	0.149	2.74e-42		Rps10	0.000215198	-0.618513	0.956	0.976	1		Serpinb5	2.98e-16	0.796671	0.593	0.17	3.7e-12		Krt14	2.44e-05	-1.31149	0.787	0.86	0.303488		Krt6b	0.00414995	-0.801173	0.394	0.494	1		Igfbp2	2.2e-20	-1.10196	0.46	0.694	2.73e-16
Krt84	7.8e-46	2.35509	0.895	0.398	9.68e-42		Rpl30	0.000237265	-0.481831	1	0.966	1		Rpl6	3.16e-16	0.940203	1	0.949	3.92e-12		Actb	2.51e-05	-0.623982	0.827	0.915	0.312034		Lce1l	0.00467036	-0.575504	0.083	0.187	1		Krt15	2.64e-20	-1.37853	0.64	0.794	3.28e-16
Dsg1a	9.58e-46	1.65973	0.789	0.22	1.19e-41		Aco2	0.000252203	0.388293	1	0.947	1		Eef2	3.41e-16	0.755028	1	0.988	4.23e-12		C3	2.97e-05	0.328985	0.6	0.351	0.368406		Lyg1	0.00511541	-1.22068	0.394	0.485	1		Lor	4e-20	-2.07378	0.866	0.93	4.97e-16
Lgals7	2.25e-45	1.95145	1	0.757	2.79e-41		Serpinb12	0.000253098	-1.00301	0.156	0.414	1		Rps8	3.43e-16	0.928239	1	0.997	4.25e-12		Cox6c	3.07e-05	0.290235	1	0.998	0.381004		Lce3f	0.0055379	-0.772582	0.248	0.353	1		Atp5b	5.82e-20	0.398173	1	1	7.23e-16
Lce1i	4.27e-45	1.83377	0.57	0.074	5.3e-41		Fabp5	0.000257433	-1.41637	0.622	0.764	1		Rps10	3.73e-16	0.957285	1	0.973	4.62e-12		Krtap3-3	3.29e-05	-0.84094	0.053	0.268	0.408034		Tsc22d3	0.00595469	0.297873	0.725	0.649	1		Rps19	6.67e-20	-0.623089	0.975	0.995	8.28e-16
Lypd3	1.3e-44	1.4051	0.816	0.256	1.61e-40		Rpl15	0.000259402	-0.477987	1	0.985	1		Lmna	4.4e-16	1.0438	0.949	0.716	5.46e-12		Krt36	3.32e-05	-1.46459	0.44	0.615	0.411986		Lor	0.00645211	-1.62993	0.89	0.904	1		Rpl27a	7.62e-20	-0.624615	0.975	0.988	9.46e-16
Dmkn	1.67e-44	1.7302	0.974	0.552	2.08e-40		Rpl3	0.000297526	-0.848254	0.6	0.732	1		Rps27a	4.58e-16	0.997787	1	0.992	5.68e-12		Scn1b	3.38e-05	0.337351	0.667	0.444	0.419958		Krt76	0.00771965	-1.2958	0.514	0.611	1		Tgm3	8.45e-20	-1.14979	0.366	0.622	1.05e-15
Acta1	2.3e-44	-1.45262	1	0.998	2.85e-40		Fabp4	0.000321708	0.388746	1	0.839	1		Rps26	5.75e-16	0.976719	1	0.97	7.14e-12		Tgm3	3.8e-05	-1.0116	0.333	0.529	0.4719		Krt16	0.00791577	-0.855772	0.606	0.685	1		Aco2	1.15e-19	0.465509	0.997	0.913	1.43e-15
Atp2a1	2.85e-44	-1.6893	1	0.989	3.54e-40		Krt13	0.000325539	-1.99899	0.978	0.975	1		mt-Nd5	8.66e-16	-1.08194	0.78	0.977	1.08e-11		Hspg2	4.07e-05	0.325079	0.413	0.213	0.505425		Htra3	0.00801227	0.266684	0.55	0.436	1		Col17a1	1.67e-19	-0.763634	0.099	0.381	2.08e-15
Ada	4.57e-44	2.10305	0.895	0.41	5.67e-40		Ptgr1	0.000332103	-0.59502	0.044	0.295	1		Ttn	1.03e-15	-1.21158	0.797	0.977	1.28e-11		Gsto1	4.25e-05	-0.649403	0.213	0.435	0.527018		Cilp	0.00806329	0.485075	0.45	0.333	1		Calml3	1.74e-19	-0.798753	0.134	0.43	2.16e-15
Pkp1	1.15e-43	1.54896	0.939	0.43	1.43e-39		Gpx2	0.000332625	-0.714482	0.156	0.414	1		Rps7	1.04e-15	1.08466	1	0.991	1.29e-11		Ifi27l2a	4.49e-05	0.435184	0.44	0.228	0.556918		Sparc	0.00835866	0.2867	0.798	0.784	1		Spink5	1.99e-19	-0.762	0.096	0.376	2.47e-15
Wfdc12	2.15e-43	1.14262	0.614	0.098	2.67e-39		Rps14	0.000337617	-0.49092	1	0.993	1		Moxd1	1.38e-15	0.500397	0.441	0.09	1.71e-11		Dpt	4.65e-05	0.311802	0.573	0.328	0.576714		Krtap3-3	0.00839612	-0.544769	0.156	0.262	1		Tpm2	2.31e-19	0.471295	1	0.973	2.87e-15
Dsp	2.89e-43	1.72202	0.939	0.433	3.59e-39		Ppp1r12a	0.000358981	0.260432	0.289	0.11	1		Itgb4	1.57e-15	0.742582	0.627	0.192	1.94e-11		Ankrd23	4.72e-05	0.367367	0.533	0.313	0.58584		Lce3a	0.00908078	-0.413015	0.101	0.198	1		Pkp1	2.36e-19	-1.03859	0.376	0.617	2.94e-15
Myl1	8.89e-43	-1.66233	0.939	0.977	1.1e-38		Cand2	0.000359093	0.296505	0.311	0.128	1		Rpl5	1.59e-15	1.05429	1	0.895	1.97e-11		Atp5b	4.83e-05	0.277435	1	1	0.598965		Ppp1r3c	0.0101587	-0.252576	0.55	0.68	1		Dmkn	2.4e-19	-1.21528	0.5	0.714	2.98e-15
Slc25a4	1.17e-42	-1.54359	0.974	0.99	1.46e-38		Nudt8	0.000368336	0.314511	0.533	0.278	1		Rpl8	1.88e-15	0.993	1	0.989	2.34e-11		Lgals7	4.91e-05	-1.44604	0.747	0.801	0.609703		Inmt	0.0105711	0.402432	0.67	0.623	1		Pabpc1	2.49e-19	-0.85717	0.519	0.716	3.09e-15
Pabpc1	1.56e-42	1.36843	0.982	0.562	1.94e-38		2310002L09Rik	0.000369196	0.391408	0.889	0.685	1		Aldh3a1	2.12e-15	0.879858	0.932	0.481	2.63e-11		Serpinb12	4.93e-05	-0.969686	0.213	0.419	0.611573		Gm2a	0.0108172	-0.359731	0.138	0.236	1		Actb	2.56e-19	-0.723378	0.866	0.938	3.18e-15
Tnnc2	3.27e-42	-1.54319	0.982	0.993	4.05e-38		Got1	0.000377583	0.413161	0.867	0.761	1		Rps3	3.24e-15	0.883617	1	0.955	4.03e-11		Eif1	4.94e-05	0.293056	1	0.994	0.613579		Krt84	0.0112119	-0.830975	0.404	0.489	1		Ndufb10	3.11e-19	0.443199	0.988	0.908	3.86e-15
Tnni2	4.36e-42	-1.39655	0.991	0.998	5.41e-38		Mt4	0.000381271	-1.52277	0.8	0.85	1		Rpl37a	3.85e-15	0.796656	1	0.982	4.78e-11		Mrps35	5.08e-05	0.311482	0.347	0.168	0.630893		Gm42418	0.0115197	-0.647333	1	1	1		Rps21	5.04e-19	-0.63729	0.972	0.993	6.25e-15
Tnnt3	4.81e-42	-1.44697	0.982	0.995	5.97e-38		Krt5	0.000388404	-1.32127	0.689	0.803	1		Sytl1	4.28e-15	0.654676	0.61	0.179	5.31e-11		Atp5g1	5.11e-05	0.317726	1	0.977	0.634681		Lce1b	0.0129798	-1.02439	0.229	0.32	1		Sbsn	5.42e-19	-1.33331	0.463	0.682	6.73e-15
Lce1j	5.69e-42	1.71129	0.623	0.116	7.06e-38		Tpm1	0.000443395	0.333485	1	0.984	1		Chit1	4.9e-15	0.645059	0.458	0.105	6.08e-11		Atp5j	5.15e-05	0.308157	1	0.985	0.639015		Nbl1	0.0150874	0.259906	0.44	0.325	1		Cycs	5.67e-19	0.491435	0.984	0.853	7.04e-15
Elovl4	9.09e-42	1.12828	0.675	0.141	1.13e-37		Gapdh	0.000465302	0.321075	1	0.999	1		Rps15	4.95e-15	0.875565	1	0.986	6.15e-11		Trim54	5.15e-05	0.315633	0.893	0.767	0.639621		Krt36	0.0227651	-1.06366	0.56	0.603	1		Rpl11	6.17e-19	-0.640393	0.991	0.985	7.66e-15
Ckmt2	1.09e-41	-1.73536	0.842	0.964	1.36e-37		Mrpl12	0.000466889	0.328589	0.933	0.726	1		Rps27	5.37e-15	0.770093	1	0.985	6.67e-11		Gnas	5.76e-05	0.3463	1	0.955	0.715346		Krt78	0.0233754	-0.554846	0.275	0.348	1		Rps26	6.2e-19	-0.675481	0.95	0.99	7.69e-15
Pof1b	1.2e-41	0.878402	0.491	0.051	1.49e-37		Rpl7a	0.00048249	-0.419456	0.911	0.968	1		Emp1	6.42e-15	0.829953	0.627	0.211	7.96e-11		Ndufa4	5.87e-05	0.325514	1	0.988	0.729164		Dcn	0.0245455	0.279488	0.826	0.753	1		Rps15	6.43e-19	-0.608668	0.978	0.995	7.98e-15
Gm2a	1.65e-41	1.2107	0.667	0.138	2.05e-37		Rps6	0.000495922	-0.537015	0.933	0.96	1		Rps16	6.72e-15	0.91452	1	0.989	8.34e-11		Fh1	6.04e-05	0.330412	0.853	0.675	0.749847		Bpifa5	0.0262131	-0.700493	0.284	0.351	1		Cox6c	6.94e-19	0.419852	1	0.998	8.61e-15
Fabp5	3.08e-41	1.71965	0.991	0.711	3.83e-37		Myh11	0.000522844	0.337542	0.333	0.138	1		Ptma	6.8e-15	1.10411	0.949	0.686	8.45e-11		Dag1	6.25e-05	0.305901	0.8	0.59	0.775254		Krt13	0.026223	-0.801413	0.991	0.972	1		P4hb	7.82e-19	-0.745916	0.488	0.721	9.71e-15
Krtap13	4.14e-41	2.28134	0.693	0.17	5.15e-37		Dsg1a	0.000537153	-0.799672	0.089	0.324	1		Rplp0	8.96e-15	0.828539	1	0.997	1.11e-10		Chchd2	7.1e-05	0.338839	1	0.974	0.880729		Lce1e	0.0267217	-0.345613	0.064	0.138	1		Ly6d	7.93e-19	-1.05368	0.435	0.669	9.84e-15
Atp5b	5.94e-41	-1.04698	1	1	7.37e-37		Perp	0.000541544	-1.29988	0.467	0.639	1		Pycard	1.08e-14	0.648738	0.525	0.141	1.34e-10		Npepl1	7.19e-05	0.302498	0.467	0.253	0.892099		Igfbp4	0.0271076	0.28709	0.624	0.593	1		Cox7b	8.8e-19	0.446879	0.997	0.963	1.09e-14
Lce1e	6.14e-41	1.30138	0.5	0.057	7.63e-37		Cdsn	0.000554429	-1.2193	0.133	0.378	1		Rpl3	1.12e-14	1.1061	0.949	0.704	1.38e-10		Slpi	7.2e-05	-0.880652	0.16	0.37	0.894035		Ada	0.0301911	-0.502213	0.413	0.499	1		Lce3c	1e-18	-1.21855	0.202	0.498	1.25e-14
Eps8l1	6.64e-41	0.942669	0.491	0.052	8.25e-37		Rplp2	0.000565926	-0.436034	0.933	0.979	1		Slc25a4	1.19e-14	-1.03523	0.915	0.994	1.47e-10		Flnc	7.31e-05	0.398029	0.787	0.632	0.907066		Serpinb3a	0.0317875	-0.365492	0.202	0.286	1		Ptma	1.18e-18	-0.923136	0.612	0.784	1.46e-14
Mapk13	7.54e-41	1.14676	0.614	0.108	9.36e-37		Timm17a	0.000578317	0.28958	0.689	0.412	1		Dynap	1.28e-14	0.672566	0.508	0.134	1.59e-10		Dsp	8.44e-05	-1.07359	0.36	0.53	1		Lce1c	0.0323878	-0.809787	0.183	0.259	1		Pygm	1.29e-18	0.488056	0.997	0.893	1.6e-14
Calml3	7.92e-41	1.38111	0.754	0.213	9.83e-37		Flg	0.000588342	-0.8705	0.022	0.244	1		Atp5l	1.39e-14	-0.846014	0.983	0.997	1.73e-10		Eno3	8.46e-05	0.306822	1	0.983	1		2310034C09Rik	0.035975	-0.863247	0.193	0.272	1		Ppp1r3c	1.39e-18	0.538253	0.842	0.515	1.72e-14
Sprr1b	1.65e-40	1.16945	0.57	0.09	2.05e-36		Lypd3	0.000590793	-0.674077	0.111	0.359	1		Rps6	1.42e-14	0.970458	1	0.955	1.76e-10		Hhatl	8.47e-05	0.302805	0.573	0.334	1		Tchh	0.03741	-1.04393	0.431	0.485	1		Klk11	1.49e-18	-0.527862	0.043	0.296	1.85e-14
Aox4	2.85e-40	1.19473	0.667	0.146	3.54e-36		Mb	0.000637099	0.332046	1	0.996	1		Rack1	1.42e-14	0.917681	1	0.968	1.76e-10		Meg3	8.48e-05	0.409097	0.493	0.28	1		Cd34	0.0381154	0.251312	0.459	0.385	1		Chchd10	1.51e-18	0.469882	1	0.955	1.87e-14
Mt4	5.6e-40	1.76753	1	0.818	6.96e-36		Ckm	0.000638256	0.328417	1	1	1		Efs	1.88e-14	0.356659	0.339	0.056	2.34e-10		Nfil3	8.5e-05	0.288828	0.333	0.16	1		Lce1g	0.0399719	-0.727279	0.193	0.265	1		Dsp	1.58e-18	-1.19393	0.382	0.617	1.96e-14
S100a14	1.6e-39	1.5297	0.886	0.392	1.99e-35		Tacc2	0.000660124	0.325434	1	0.934	1		Rpl13a	1.98e-14	1.01697	1	0.985	2.45e-10		Them5	8.68e-05	-0.549709	0.107	0.316	1		Lce1i	0.040185	-0.556573	0.092	0.163	1		Jup	1.73e-18	-0.874038	0.516	0.706	2.15e-14
Ttn	1.71e-39	-1.54591	0.921	0.97	2.12e-35		Mdh2	0.000675225	0.325039	1	0.978	1		Crip1	2.05e-14	0.847549	1	0.928	2.55e-10		Serping1	9.11e-05	0.352813	0.733	0.542	1		Ppl	0.0443442	-0.318824	0.174	0.25	1		Atp5g1	2.17e-18	0.432723	1	0.963	2.69e-14
Ecm1	2.31e-39	1.5754	0.912	0.443	2.86e-35		Atp5g3	0.000690946	0.304132	1	0.982	1		Them5	2.1e-14	0.899316	0.678	0.26	2.6e-10		Tango2	9.18e-05	0.268231	0.587	0.353	1		Aox4	0.045069	-0.295277	0.165	0.239	1		Rpl37	2.42e-18	-0.666629	0.944	0.975	3.01e-14
Ndufa4	3.13e-39	-1.28699	1	0.987	3.89e-35		Cox7a1	0.000694386	0.352877	1	0.948	1		Rps20	2.97e-14	1.0412	1	0.992	3.68e-10		Pitx1	0.000101082	-0.43259	0.053	0.256	1		Kprp	0.0457063	-0.834597	0.202	0.272	1		Mt2	2.64e-18	-0.817196	0.922	0.96	3.28e-14
Cpa4	4.63e-39	0.818642	0.386	0.025	5.75e-35		2310050C09Rik	0.00069808	-0.988467	0.067	0.295	1		Col17a1	3.12e-14	0.909605	0.644	0.221	3.87e-10		Lce1a1	0.0001032	-1.29856	0.12	0.319	1		Klk10	0.052339	-0.378211	0.202	0.268	1		Rps7	2.92e-18	-0.653236	0.988	0.995	3.63e-14
Gjb2	4.8e-39	1.11145	0.57	0.097	5.96e-35		Art3	0.000701133	0.397839	0.8	0.589	1		Reep4	3.41e-14	0.420986	0.373	0.071	4.24e-10		Lrp1	0.000105094	0.379114	0.667	0.487	1		Wfdc12	0.0532631	-0.261571	0.119	0.19	1		Rpl13a	2.96e-18	-0.773093	0.981	0.99	3.67e-14
Cox7c	1.04e-38	-1.22819	0.982	0.995	1.29e-34		Atp5h	0.000732879	0.305441	1	0.987	1		Rpl21	3.7e-14	0.892682	1	0.95	4.6e-10		Sparc	0.000106307	0.41122	0.88	0.775	1		Csta1	0.0537046	-0.260836	0.101	0.167	1		Fam57a	3.32e-18	-0.628881	0.087	0.356	4.12e-14
Mb	1.17e-38	-1.32839	0.982	0.998	1.45e-34		Krt15	0.000737232	-1.13778	0.644	0.73	1		Rpl7	4.65e-14	0.940281	0.983	0.955	5.77e-10		Bpifa5	0.000119241	-0.861477	0.16	0.362	1		Dmkn	0.0552912	-0.39811	0.569	0.628	1		Tchh	3.76e-18	-1.64477	0.332	0.592	4.67e-14
Lce1h	2.31e-38	1.32087	0.439	0.043	2.87e-34		Mypn	0.000796703	0.305128	0.578	0.321	1		Rps19	4.8e-14	0.834351	1	0.985	5.96e-10		Gjb2	0.000122905	-0.431607	0.013	0.19	1		Krt6a	0.0561564	-0.575819	0.817	0.876	1		Tnnc2	3.99e-18	0.512704	1	0.985	4.95e-14
Krtap3-1	3.22e-38	1.94034	0.693	0.19	4e-34		Tagln	0.000802574	0.548298	0.378	0.187	1		Rps3a1	4.81e-14	1.02576	1	0.964	5.97e-10		Perp	0.000124357	-1.19139	0.547	0.638	1		Csrp3	0.0575106	0.253925	0.578	0.501	1		Myl1	4.2e-18	0.509675	1	0.948	5.21e-14
Gapdh	3.63e-38	-1.14777	0.991	1	4.5e-34		mt-Nd2	0.000807681	0.305007	1	1	1		Rps13	5.51e-14	0.746497	1	0.968	6.84e-10		Ndufs4	0.000128756	0.310856	0.907	0.761	1		Lce3c	0.0586038	-0.759782	0.321	0.374	1		Pde4dip	4.25e-18	0.462322	0.991	0.789	5.28e-14
Defb4	3.76e-38	0.714223	0.395	0.028	4.67e-34		Dmkn	0.000832177	-1.21224	0.489	0.627	1		Rpl37	5.92e-14	0.946217	1	0.958	7.35e-10		Ifngr1	0.000130871	0.287935	0.387	0.2	1		Klk14	0.0601026	-0.480328	0.193	0.25	1		Krt4	4.34e-18	-1.54227	0.879	0.963	5.39e-14
Krt14	3.83e-38	1.58027	1	0.825	4.76e-34		Asnsd1	0.000845061	0.290924	0.422	0.203	1		Ckmt2	6.29e-14	-1.11195	0.746	0.962	7.81e-10		Pdgfrb	0.00014566	0.26162	0.373	0.19	1		Serpinb12	0.064919	-0.473207	0.339	0.408	1		Rplp1	4.45e-18	-0.609391	1	1	5.53e-14
Cox6c	5.97e-38	-1.06332	1	0.998	7.42e-34		Lce3c	0.000850722	-1.10486	0.156	0.38	1		Gnai1	6.4e-14	0.292934	0.254	0.032	7.95e-10		Krtap13	0.000147042	-0.998105	0.08	0.273	1		Tgm3	0.0658923	-0.424533	0.459	0.517	1		Atp5l	4.52e-18	0.401959	1	0.993	5.61e-14
Fabp3	7.84e-38	-1.42331	0.816	0.956	9.73e-34		Amot	0.000852243	0.269756	0.356	0.165	1		1600014C10Rik	8.11e-14	0.79998	0.576	0.186	1.01e-09		Uqcrh	0.00015508	0.253315	1	0.982	1		Tppp3	0.0667715	0.271061	0.752	0.696	1		Atp5g3	5.04e-18	0.414064	1	0.97	6.25e-14
Vsig8	1.64e-37	1.28566	0.684	0.184	2.04e-33		Acyp2	0.000854343	0.341099	0.733	0.486	1		Fgfbp1	8.66e-14	0.560322	0.475	0.119	1.07e-09		Dpep1	0.000156632	0.313443	0.533	0.313	1		Lce1a1	0.0723144	-1.03528	0.257	0.306	1		Serpinb3a	5.47e-18	-0.793291	0.124	0.393	6.79e-14
Psapl1	2.72e-37	1.18354	0.675	0.167	3.37e-33		Rpl28	0.000856427	-0.383278	1	0.996	1		Rpl18a	1.16e-13	0.745114	1	0.998	1.43e-09		Lce1b	0.000158595	-1.27266	0.133	0.327	1		Krtdap	0.0723938	-0.487059	0.743	0.761	1		Kprp	5.64e-18	-1.27925	0.109	0.383	7e-14
Cox5a	3.87e-37	-1.24639	0.939	0.99	4.8e-33		Cox20	0.000867947	0.26257	0.356	0.163	1		Rapgefl1	1.25e-13	0.543111	0.475	0.116	1.56e-09		Pi16	0.000158871	0.27322	0.307	0.142	1		Krt81	0.0737989	-0.264554	0.055	0.109	1		Rpl3	5.94e-18	-0.869968	0.637	0.794	7.37e-14
Krt4	6.74e-37	2.02002	1	0.911	8.37e-33		Ptms	0.000877902	-0.483932	0.444	0.685	1		Rpl17	1.33e-13	0.926504	1	0.986	1.65e-09		Fam25c	0.00016797	-1.512	0.72	0.735	1		Calm4	0.0778545	-0.602842	0.505	0.558	1		Ppia	7.96e-18	-0.736235	0.717	0.873	9.88e-14
Aldh3a1	7.08e-37	1.512	0.895	0.448	8.79e-33		Cox14	0.000889638	0.274653	0.889	0.647	1		Rps18	2.21e-13	0.914988	0.983	0.85	2.75e-09		Rpl36al	0.000183809	-0.438407	0.72	0.818	1		Cysrt1	0.0778992	-0.420218	0.229	0.285	1		Ndufb5	9.22e-18	0.409707	0.991	0.91	1.14e-13
Mylpf	8e-37	-1.22287	0.991	0.992	9.93e-33		mt-Co3	0.00089138	0.273061	1	1	1		Rpl27a	2.5e-13	0.953695	0.966	0.983	3.11e-09		Atp5l	0.000187918	0.273762	1	0.995	1		Glrx	0.0780667	-0.459314	0.321	0.39	1		Aldh3a1	9.5e-18	-1.04122	0.404	0.609	1.18e-13
Krt17	8.45e-37	1.40841	0.877	0.374	1.05e-32		Uqcrh	0.000913775	0.328077	1	0.982	1		Rpl36	2.72e-13	0.714457	1	0.992	3.38e-09		Gja1	0.000197475	-0.592277	0.12	0.316	1		2310046K23Rik	0.0856561	-1.25918	0.606	0.662	1		Ptgr1	9.62e-18	-0.695052	0.127	0.4	1.19e-13
mt-Co3	1.08e-36	-1.05097	1	1	1.34e-32		Myoz1	0.000948087	0.338681	1	0.925	1		Esrp1	2.92e-13	0.613309	0.475	0.126	3.62e-09		Tceal7	0.000202259	0.314252	0.16	0.052	1		Krt80	0.101057	-0.296911	0.229	0.286	1		Cox5a	1.06e-17	0.445838	1	0.968	1.31e-13
Hrnr	1.81e-36	0.94285	0.421	0.041	2.24e-32		Cyc1	0.000954595	0.326554	1	0.966	1		Lgals3	2.97e-13	0.889887	0.864	0.487	3.68e-09		S100a1	0.00020325	0.318365	0.987	0.923	1		Slpi	0.108831	-0.508055	0.312	0.354	1		Atp5a1	1.07e-17	0.386575	1	0.993	1.33e-13
mt-Co1	2.38e-36	-1.12261	1	1	2.95e-32		Rpl19	0.000959213	-0.505318	0.978	0.991	1		Krt13	3.08e-13	0.895284	1	0.973	3.82e-09		Itgb1	0.000220811	0.321197	0.627	0.405	1		Lce1a2	0.118182	-0.727545	0.229	0.28	1		Mdh1	1.19e-17	0.43125	0.991	0.923	1.48e-13
Tpm1	3.23e-36	-1.23198	0.965	0.989	4.01e-32		mt-Nd5	0.00100437	0.328175	1	0.959	1		mt-Atp8	3.51e-13	-1.00314	0.169	0.665	4.35e-09		Rpl34	0.000244739	-0.412118	0.96	0.982	1		Lars2	0.127269	-0.373504	0.826	0.805	1		Fau	1.28e-17	-0.499065	0.994	0.995	1.59e-13
Tpm2	3.25e-36	-1.19589	0.982	0.985	4.04e-32		Map1lc3b	0.0010139	0.320036	0.911	0.834	1		Rpl27	4.05e-13	0.697686	1	0.965	5.02e-09		Art3	0.000244822	0.287953	0.813	0.578	1		2310061N02Rik	0.14646	-0.343961	0.11	0.158	1		Calm4	2.12e-17	-1.40596	0.432	0.644	2.63e-13
Atp5l	3.27e-36	-1.0652	0.991	0.997	4.06e-32		Uqcrb	0.00101482	0.354509	0.933	0.934	1		Rps5	4.23e-13	0.699556	1	0.983	5.25e-09		Lce1c	0.000245684	-0.97216	0.08	0.267	1		2310050C09Rik	0.154531	-0.689932	0.248	0.286	1		Klk14	2.34e-17	-0.799847	0.096	0.358	2.91e-13
mt-Cytb	5.59e-36	-1.04044	1	1	6.94e-32		Uqcrc1	0.00101927	0.304855	1	0.979	1		Rplp2	4.49e-13	0.702698	1	0.974	5.57e-09		Rps4x	0.000256185	-0.560109	0.947	0.972	1		Krtap3-1	0.176658	-0.51302	0.229	0.276	1		Ptp4a3	2.48e-17	0.474086	0.988	0.856	3.07e-13
mt-Nd4	8.07e-36	-1.12815	1	1	1e-31		Rps26	0.00102268	-0.575929	0.956	0.973	1		Slc1a4	4.64e-13	0.428979	0.356	0.071	5.76e-09		Timp3	0.000260694	0.42773	0.72	0.508	1		Malat1	0.203752	-0.303285	0.706	0.753	1		Cox7a1	2.86e-17	0.427788	0.997	0.915	3.55e-13
Serpinb11	8.45e-36	0.967377	0.5	0.074	1.05e-31		Ss18l2	0.001049	0.27008	0.578	0.331	1		Rpl36a	6.53e-13	0.889141	0.983	0.808	8.1e-09		Rps28	0.000285589	-0.431754	0.947	0.966	1		Sbsn	0.206723	-0.500607	0.578	0.585	1		Cox8b	3.09e-17	0.465176	1	0.92	3.83e-13
Klk11	1.13e-35	0.945844	0.579	0.11	1.41e-31		Csde1	0.00106488	0.355447	0.867	0.704	1		Dsp	7.86e-13	0.951803	0.864	0.481	9.76e-09		Fbln2	0.000289377	0.259107	0.427	0.234	1		Thbs4	0.208495	0.600036	0.477	0.439	1		Lypd3	3.59e-17	-0.74385	0.196	0.463	4.46e-13
Atp5c1	1.15e-35	-1.12532	0.93	0.977	1.43e-31		Dld	0.00107116	0.330452	0.756	0.513	1		Ndufc1	8.06e-13	-0.837039	0.712	0.964	1e-08		Col1a2	0.000297443	0.387048	0.64	0.413	1		Krt10	0.210524	-0.304838	0.165	0.208	1		Ndufb9	4.71e-17	0.378983	1	0.975	5.85e-13
Atp5h	1.22e-35	-1.10226	0.965	0.992	1.51e-31		Mrps7	0.00111169	0.29995	0.556	0.323	1		Dsc3	9.99e-13	0.775179	0.525	0.162	1.24e-08		Bgn	0.000304631	0.341076	0.667	0.439	1		Fam25c	0.223207	-0.850846	0.743	0.732	1		Rpl35a	5e-17	-0.51252	0.953	0.985	6.21e-13
Myh4	1.29e-35	-1.49824	0.991	0.997	1.6e-31		Tchh	0.00113517	-1.4937	0.289	0.489	1		Lad1	1.06e-12	0.680786	0.593	0.202	1.31e-08		S100a14	0.000308051	-0.818771	0.32	0.487	1		Cdsn	0.227661	-0.799349	0.349	0.366	1		Sdc1	5.52e-17	-0.670266	0.112	0.376	6.86e-13
Atp5a1	1.34e-35	-1.00102	0.974	1	1.66e-31		Rcan2	0.0011422	0.32422	0.489	0.274	1		Rps15a	1.27e-12	0.901947	1	0.979	1.58e-08		Ada	0.000314414	-1.0798	0.347	0.502	1		Flg	0.243645	-0.493894	0.202	0.236	1		Ndufb11	5.68e-17	0.417267	0.991	0.91	7.05e-13
2310034C09Rik	1.42e-35	2.38064	0.658	0.185	1.76e-31		Ankrd9	0.00120024	0.273462	0.711	0.449	1		Dsc2	1.29e-12	0.601483	0.508	0.141	1.6e-08		Ndufa12	0.000316336	0.317221	0.96	0.863	1		Krt4	0.248103	-0.334394	0.945	0.922	1		Rpl41	6.01e-17	-0.596389	0.984	0.99	7.46e-13
Ckm	1.54e-35	-1.22102	1	1	1.91e-31		Sfn	0.00121539	-1.16404	0.533	0.675	1		Mir205hg	1.3e-12	0.506377	0.356	0.075	1.61e-08		Fxyd3	0.000340924	-0.614964	0.2	0.376	1		Dsg1a	0.325063	-0.37127	0.294	0.312	1		Rps9	6.21e-17	-0.572379	0.991	0.99	7.71e-13
Krt10	1.85e-35	1.3597	0.596	0.128	2.3e-31		Slc41a3	0.00122815	0.300312	0.489	0.277	1		Cox5a	1.38e-12	-0.887421	0.932	0.986	1.71e-08		Rpl31	0.00034275	-0.456793	0.92	0.906	1		Lce1k	0.442932	-0.437958	0.156	0.172	1		Cox6b1	6.69e-17	0.386044	1	0.968	8.31e-13
Chchd10	2.22e-35	-1.18926	0.939	0.982	2.76e-31		Smpx	0.00123237	0.36066	0.956	0.807	1		Tnnc2	1.44e-12	-0.936186	0.932	0.997	1.79e-08		Inmt	0.000354117	0.519039	0.773	0.613	1		Krtap13	0.481232	-0.559365	0.303	0.244	1		Krt16	6.84e-17	-1.39925	0.575	0.751	8.49e-13
Ly6d	6.12e-35	1.43249	0.912	0.5	7.59e-31		Pygm	0.00128236	0.30712	0.978	0.937	1		Cks2	1.45e-12	0.296753	0.186	0.018	1.8e-08		Ugp2	0.000354833	0.367713	0.773	0.656	1		Krt87	0.808794	-0.264735	0.165	0.164	1		Atp1a2	7.94e-17	0.46691	0.975	0.828	9.85e-13
Yod1	7.27e-35	0.958698	0.474	0.066	9.03e-31		Mgst3	0.00128387	0.348127	1	0.89	1		Sfn	1.46e-12	0.930543	0.966	0.639	1.81e-08		Pfkm	0.000375323	0.269181	1	0.926	1									Krt78	8.23e-17	-0.919843	0.186	0.458	1.02e-12
Fam57a	8.97e-35	1.12834	0.649	0.159	1.11e-30		Krt36	0.00128684	-1.48675	0.467	0.605	1		S100a6	1.65e-12	0.893771	1	0.944	2.05e-08		Krt15	0.000390026	-0.982423	0.587	0.741	1									Cldn5	1.1e-16	-0.303145	0	0.192	1.37e-12
2310061N02Rik	1.2e-34	1.39834	0.509	0.084	1.49e-30		Tgm2	0.0013134	0.401478	0.533	0.328	1		Fgfr3	1.69e-12	0.53606	0.407	0.098	2.1e-08		Krt5	0.000401745	-1.23804	0.773	0.798	1									S100a16	1.14e-16	-0.640155	0.587	0.759	1.42e-12
Ces2g	1.8e-34	0.929063	0.588	0.12	2.23e-30		Ecm1	0.00132615	-0.768714	0.333	0.529	1		Gja1	1.79e-12	0.923332	0.678	0.262	2.22e-08		Dsc2	0.000402102	-0.379846	0.027	0.188	1									Rpl18a	1.15e-16	-0.473372	0.997	1	1.43e-12
Cox6a2	1.84e-34	-1.25358	0.93	0.979	2.29e-30		Tnnt3	0.00133886	0.330536	1	0.993	1		Klf5	2.06e-12	0.654676	0.542	0.167	2.56e-08		Cox6a2	0.000403387	0.299908	1	0.968	1									Obscn	1.34e-16	0.455449	0.947	0.739	1.66e-12
Tacstd2	1.85e-34	0.824441	0.579	0.11	2.3e-30		Myl1	0.00143036	0.341095	1	0.969	1		Myl1	2.39e-12	-1.00305	0.847	0.982	2.97e-08		Prelp	0.000418498	0.287829	0.493	0.299	1									Eef2	1.38e-16	-0.476554	0.988	0.99	1.71e-12
Atp5g3	2.22e-34	-1.05216	0.947	0.99	2.75e-30		Dhrs7	0.00143246	0.253695	0.289	0.124	1		Megf6	2.65e-12	0.500659	0.305	0.057	3.29e-08		Pkp1	0.000420947	-0.855312	0.387	0.524	1									Pnpla2	1.5e-16	0.441999	0.988	0.866	1.87e-12
mt-Nd2	2.39e-34	-1.17775	1	1	2.97e-30		Timm8b	0.00143613	0.335927	0.778	0.564	1		Krtdap	2.71e-12	0.929474	0.983	0.738	3.36e-08		Mpz	0.000427498	0.28225	0.32	0.16	1									Vsig8	1.63e-16	-0.6605	0.118	0.378	2.02e-12
Nccrp1	4.96e-34	0.913714	0.482	0.072	6.16e-30		Ndufa4	0.00145958	0.307501	1	0.988	1		Car12	2.9e-12	0.459753	0.305	0.057	3.59e-08		Rps15	0.000431376	-0.421226	0.987	0.988	1									Atp5h	1.96e-16	0.41699	1	0.978	2.43e-12
Gsto1	6.27e-34	1.16928	0.807	0.338	7.78e-30		Rpl13a	0.00146783	-0.672061	0.978	0.987	1		S100a16	3.05e-12	0.713208	0.932	0.66	3.78e-08		Stim1	0.000446238	0.317764	0.653	0.445	1									Btg1	2.39e-16	-0.521881	0.121	0.386	2.96e-12
Myoz1	7.7e-34	-1.17562	0.789	0.956	9.56e-30		Lypd5	0.00149984	-0.476903	0	0.187	1		Clstn1	3.56e-12	0.648174	0.661	0.26	4.42e-08		Lzts2	0.000452452	0.263816	0.373	0.203	1									Elovl4	2.57e-16	-0.532247	0.084	0.338	3.19e-12
Actb	9.82e-34	1.17616	1	0.889	1.22e-29		Rps12	0.00152669	-0.643053	1	0.981	1		Rpl26	4.49e-12	0.847755	0.983	0.94	5.57e-08		Serpina3n	0.000454673	0.276524	0.44	0.256	1									mt-Atp8	2.67e-16	0.490873	0.792	0.49	3.32e-12
2300002M23Rik	1.27e-33	0.952383	0.386	0.038	1.57e-29		Ybx1	0.0015694	0.263213	0.911	0.697	1		Ptms	4.67e-12	0.721338	0.898	0.65	5.8e-08		Tnni2	0.000459308	0.288933	1	0.997	1									Anxa8	2.69e-16	-0.679865	0.174	0.435	3.34e-12
Cox4i1	1.46e-33	-0.865139	1	0.998	1.81e-29		Rpl17	0.00159228	-0.465831	0.978	0.988	1		Rpl35a	4.76e-12	0.732097	0.983	0.97	5.91e-08		Cox8b	0.000466835	0.260244	1	0.951	1									Rps23	2.7e-16	-0.597403	0.953	0.99	3.35e-12
Csta1	1.71e-33	1.04254	0.518	0.09	2.12e-29		Rpl31	0.00159599	-0.471916	0.844	0.912	1		Rpl39	5.32e-12	0.820479	1	0.937	6.6e-08		Evpl	0.000469477	-0.398643	0.067	0.242	1									Eif5a	2.7e-16	-0.520085	0.807	0.918	3.35e-12
Jup	2.18e-33	1.32958	0.904	0.569	2.71e-29		mt-Nd1	0.00160021	0.276647	1	1	1		Crip2	6.26e-12	0.858791	0.898	0.668	7.77e-08		Tacc2	0.000479639	0.277947	0.973	0.934	1									Rps18	3.22e-16	-0.563566	0.807	0.903	4e-12
Eno3	3.79e-33	-1.06857	0.965	0.989	4.71e-29		mt-Nd4	0.00162505	0.28248	1	1	1		Capns2	6.61e-12	0.386289	0.356	0.075	8.21e-08		Fem1a	0.000510091	0.269435	0.72	0.552	1									Psapl1	3.28e-16	-0.636561	0.106	0.361	4.07e-12
Cox5b	6.45e-33	-0.966524	0.991	0.989	8.01e-29		Vegfb	0.0016303	0.330452	0.822	0.632	1		Perp	6.82e-12	0.947846	0.932	0.602	8.46e-08		Sh3bgr	0.00051586	0.280366	0.6	0.391	1									Krt6b	3.33e-16	-1.09833	0.345	0.587	4.13e-12
Krt5	7.32e-33	1.30016	1	0.757	9.09e-29		Fau	0.00164172	-0.430015	0.978	0.996	1		Ckm	7.76e-12	-0.87329	1	1	9.63e-08		Mdh2	0.000516152	0.260708	1	0.977	1									Serpinb12	3.63e-16	-1.12127	0.264	0.505	4.5e-12
Cox8b	8.65e-33	-1.13434	0.912	0.964	1.07e-28		Tmem182	0.00171211	0.305173	0.689	0.47	1		Gsta4	8.42e-12	0.731268	0.831	0.42	1.04e-07		Rras	0.000523428	0.275948	0.613	0.39	1									Atp5e	3.78e-16	0.36539	1	0.998	4.69e-12
Dusp14	9.13e-33	0.99447	0.447	0.062	1.13e-28		Slpi	0.00171499	-0.890949	0.156	0.361	1		Col7a1	8.61e-12	0.451145	0.39	0.093	1.07e-07		Tspan7	0.000524026	0.298174	0.52	0.337	1									Ndufs7	4.03e-16	0.426982	0.988	0.903	5e-12
Sln	1.07e-32	-1.16914	0.982	0.987	1.33e-28		Crct1	0.00172633	-1.15497	0.178	0.392	1		Atp2a1	9.54e-12	-0.936847	0.915	0.997	1.18e-07		Myl4	0.000594062	0.254371	0.32	0.163	1									Uqcrfs1	4.72e-16	0.423076	0.978	0.891	5.86e-12
Gjb6	1.09e-32	0.624727	0.395	0.039	1.36e-28		Ndufa5	0.0017504	0.390381	0.933	0.879	1		Cox8b	9.94e-12	-0.860497	0.797	0.97	1.23e-07		Cdsn	0.000594386	-1.16267	0.213	0.381	1									Rpl28	5.12e-16	-0.457706	0.991	1	6.35e-12
Lce3e	1.35e-32	0.745787	0.368	0.033	1.68e-28		Trdn	0.00176427	0.296312	0.644	0.405	1		Cox7b	1.06e-11	-0.778335	0.932	0.982	1.31e-07		Crat	0.000622334	0.295815	0.853	0.696	1									Mybpc1	7.11e-16	0.438154	0.975	0.816	8.82e-12
Eef1a1	1.67e-32	1.20049	1	0.961	2.07e-28		Apoo	0.00180303	0.315121	0.511	0.302	1		Rps28	1.07e-11	0.649863	1	0.961	1.32e-07		Tcap	0.000637842	0.354367	1	0.975	1									Myh1	7.59e-16	0.462713	1	0.98	9.42e-12
Mdh1	1.82e-32	-1.07931	0.851	0.972	2.25e-28		Rplp1	0.0018247	-0.496984	1	1	1		Fam167a	1.1e-11	0.339101	0.254	0.041	1.37e-07		Cryab	0.000666481	0.325395	1	0.983	1									Dsg1a	8.38e-16	-0.789822	0.165	0.425	1.04e-11
Coq8a	1.85e-32	-1.11828	0.763	0.966	2.3e-28		Col3a1	0.00188403	-0.569808	0.333	0.527	1		Rpl30	1.14e-11	0.77894	1	0.965	1.41e-07		Sdc1	0.000671876	-0.519566	0.107	0.276	1									Rpl26	9.22e-16	-0.52773	0.901	0.978	1.14e-11
Pfkm	1.88e-32	-1.14555	0.807	0.957	2.33e-28		mt-Nd3	0.00188794	0.287266	1	0.999	1		Atp1a2	1.18e-11	-0.832468	0.644	0.916	1.47e-07		Retreg1	0.000681713	0.267819	0.88	0.71	1									Rps3	9.47e-16	-0.575869	0.938	0.975	1.17e-11
Cox7a1	1.91e-32	-1.09586	0.842	0.972	2.38e-28		Cox7b	0.00192725	0.308398	1	0.976	1		Chchd10	1.3e-11	-0.860275	0.847	0.986	1.61e-07		Zyx	0.000681829	0.265944	0.413	0.243	1									Aldoa	1.02e-15	0.373237	1	0.993	1.26e-11
Vsig10l	2.68e-32	0.794549	0.456	0.066	3.32e-28		Fibin	0.00193068	0.285664	0.467	0.253	1		Pkp3	1.43e-11	0.708371	0.695	0.284	1.78e-07		Slc2a4	0.000684112	0.280366	0.867	0.777	1									Rps10	1.03e-15	-0.61267	0.96	0.988	1.28e-11
Uqcrq	3.21e-32	-0.895337	0.982	0.998	3.99e-28		Fxyd1	0.00193362	0.339956	0.956	0.8	1		Rnf145	1.45e-11	0.269393	0.237	0.035	1.8e-07		Fabp4	0.000692921	0.271321	0.96	0.837	1									Mylpf	1.05e-15	0.439459	1	0.985	1.31e-11
Pygm	8.77e-32	-1.12197	0.851	0.956	1.09e-27		Rack1	0.00193951	-0.48106	0.978	0.971	1		Cilp	1.7e-11	0.957206	0.678	0.322	2.1e-07		Wfdc12	0.000693727	-0.42789	0.04	0.196	1									Krt80	1.09e-15	-0.685475	0.137	0.391	1.35e-11
Pkp3	9.21e-32	1.14717	0.719	0.243	1.14e-27		mt-Co1	0.00198332	0.274703	1	1	1		Itga6	2.07e-11	0.466159	0.305	0.062	2.57e-07		Gyg	0.000707964	0.293235	0.667	0.462	1									Eno3	1.1e-15	0.415952	1	0.973	1.36e-11
Atp5g1	1.26e-31	-1.01539	0.921	0.99	1.57e-27		Capg	0.00199635	-0.41239	0.089	0.297	1		Dynll1	2.21e-11	0.869306	0.864	0.632	2.75e-07		Gpx4	0.000711117	0.291706	0.987	0.955	1									Fabp4	1.14e-15	0.496467	0.953	0.766	1.42e-11
mt-Nd1	1.48e-31	-1.01217	1	1	1.84e-27		Lmna	0.00205224	-0.607418	0.578	0.745	1		Ckmt1	2.26e-11	0.58508	0.525	0.162	2.8e-07		Gpi1	0.000734818	0.260274	0.973	0.923	1									Rps11	1.21e-15	-0.57295	0.975	0.985	1.5e-11
Krt81	2.76e-31	1.11335	0.395	0.046	3.43e-27		2310046K23Rik	0.0021388	-1.72426	0.511	0.663	1		S100a14	2.45e-11	0.831914	0.831	0.438	3.05e-07		Ramp2	0.000735863	0.277957	0.707	0.516	1									Tppp3	1.26e-15	-0.69965	0.612	0.779	1.56e-11
Klf4	2.77e-31	1.07582	0.746	0.29	3.44e-27		Wnk2	0.00215241	0.321682	0.556	0.342	1		Ajuba	2.46e-11	0.36629	0.322	0.066	3.05e-07		Shisa2	0.000741554	0.30771	0.333	0.18	1									Rpl6	1.63e-15	-0.580447	0.932	0.97	2.03e-11
Igfbp2	2.9e-31	1.18799	0.947	0.523	3.59e-27		Cox6a2	0.00218357	0.319971	1	0.969	1		Pla2g4f	2.53e-11	0.505215	0.475	0.138	3.14e-07		Lad1	0.000749571	-0.395875	0.08	0.251	1									Rps14	1.72e-15	-0.436684	0.984	1	2.13e-11
Des	3.02e-31	-1.05929	0.93	0.979	3.75e-27		Krtap13	0.00222656	-0.984446	0.067	0.265	1		Ly6d	2.54e-11	0.992067	0.864	0.538	3.16e-07		Serpinf1	0.000753275	0.376775	0.507	0.33	1									Klf4	2.46e-15	-0.586756	0.217	0.478	3.06e-11
Mdh2	3.43e-31	-0.981673	0.939	0.987	4.25e-27		Trim54	0.00222846	0.350373	0.911	0.772	1		Plxnb1	2.72e-11	0.437599	0.39	0.096	3.37e-07		Pgam2	0.000784013	0.251757	0.987	0.945	1									Actg1	3.33e-15	-0.68328	0.77	0.883	4.13e-11
mt-Atp6	5.74e-31	-0.782497	1	1	7.13e-27		Lce1a1	0.00228367	-1.27204	0.111	0.311	1		Mylpf	2.9e-11	-0.802708	0.932	0.997	3.6e-07		Tns1	0.000785665	0.25744	0.8	0.595	1									Trim63	3.35e-15	0.43402	0.795	0.502	4.16e-11
Aloxe3	1.22e-30	0.738223	0.456	0.069	1.52e-26		Rpl18a	0.00230642	-0.418204	1	0.999	1		Smpx	2.99e-11	-0.886895	0.525	0.842	3.71e-07		Anxa6	0.000792268	0.329726	0.613	0.475	1									Ryr1	3.63e-15	0.434777	0.96	0.784	4.51e-11
Il1f6	1.22e-30	0.723325	0.342	0.03	1.52e-26		Rpl27	0.00230804	-0.343838	0.933	0.971	1		Ppia	2.99e-11	1.0781	0.949	0.791	3.72e-07		Jsrp1	0.000812547	0.293291	0.76	0.576	1									Crnn	4.33e-15	-0.817724	0.102	0.341	5.37e-11
Serpina9	1.29e-30	0.654692	0.377	0.041	1.6e-26		Ndufa9	0.00233997	0.302546	0.844	0.672	1		Pkp1	3.17e-11	0.860217	0.831	0.481	3.93e-07		Apod	0.000828051	0.410432	0.6	0.431	1									Tpm1	4.57e-15	0.426066	1	0.973	5.67e-11
Mab21l4	1.41e-30	0.724951	0.368	0.038	1.74e-26		Tubb4b	0.00238275	-0.381948	0.489	0.672	1		Pde4dip	4.34e-11	-0.832197	0.627	0.901	5.39e-07		Dhrs7c	0.000845563	0.277837	0.68	0.488	1									Lmna	4.61e-15	-0.697735	0.668	0.789	5.73e-11
Alox12b	1.61e-30	0.815448	0.491	0.089	1.99e-26		Ndufab1	0.00240787	0.309523	0.978	0.897	1		Dhcr7	4.45e-11	0.396792	0.271	0.05	5.52e-07		Plpp3	0.000851403	0.347124	0.507	0.325	1									Ddit4l	4.84e-15	0.427429	0.829	0.517	6.01e-11
Nkpd1	1.79e-30	0.759406	0.412	0.054	2.22e-26		P4hb	0.00254874	-0.557249	0.444	0.629	1		Rps24	5.1e-11	0.73926	1	1	6.33e-07		Myot	0.000862892	0.321505	0.96	0.838	1									Ly6g6c	4.92e-15	-0.610729	0.102	0.343	6.11e-11
Aco2	2.21e-30	-1.02473	0.868	0.966	2.74e-26		Lce1a2	0.00257095	-0.982616	0.089	0.284	1		Cd44	5.3e-11	0.544443	0.458	0.137	6.58e-07		Fundc2	0.000883881	0.286044	0.533	0.342	1									Lypd5	5.29e-15	-0.556963	0.053	0.274	6.57e-11
mt-Co2	2.57e-30	-0.871411	1	1	3.19e-26		Ndufb1-ps	0.00258124	0.289319	1	0.842	1		Ces1h	5.39e-11	0.512534	0.441	0.125	6.7e-07		Lyz2	0.00090834	0.408247	0.653	0.448	1									Rps3a1	5.64e-15	-0.624109	0.953	0.978	7e-11
Fndc9	3.75e-30	0.508201	0.254	0.008	4.66e-26		Josd2	0.00260153	0.306917	0.489	0.286	1		Anxa2	5.64e-11	0.815537	0.881	0.611	7e-07		Rpl27	0.000969904	-0.361278	0.987	0.966	1									Rps16	5.66e-15	-0.582462	0.988	0.993	7.02e-11
Ndufb9	4.85e-30	-0.9141	0.965	0.99	6.02e-26		Nkiras1	0.00260414	0.265357	0.356	0.181	1		Rpl15	5.66e-11	0.693902	1	0.985	7.03e-07		Aldh3b2	0.000999274	-0.262698	0.013	0.151	1									Rpl10a	5.76e-15	-0.670176	0.957	0.978	7.15e-11
Lars2	5.43e-30	1.16954	0.965	0.779	6.74e-26		Uqcrfs1	0.00263399	0.312392	1	0.925	1		Sdha	6.89e-11	-0.779991	0.593	0.871	8.55e-07		Mybpc1	0.00103806	0.279094	0.96	0.878	1									Rps5	5.84e-15	-0.394795	0.969	0.998	7.25e-11
Pnpla2	5.59e-30	-1.09021	0.772	0.948	6.94e-26		Plin5	0.0026873	0.251185	0.689	0.443	1		Rps11	7.1e-11	0.818288	1	0.979	8.82e-07		Zfp703	0.00105983	0.259622	0.653	0.462	1									Rps27a	6.48e-15	-0.576161	0.988	0.998	8.04e-11
Neb	9.88e-30	-1.11305	0.702	0.928	1.23e-25		Atp2a1	0.00270007	0.328942	1	0.99	1		Slc7a5	7.12e-11	0.349971	0.356	0.083	8.84e-07		Mcrip1	0.00109521	0.254402	0.373	0.216	1									Krt76	6.64e-15	-1.81154	0.497	0.677	8.25e-11
Krt15	1.33e-29	1.09947	0.991	0.675	1.66e-25		Dsc3	0.00270092	-0.414333	0.022	0.203	1		Ptgr1	7.29e-11	0.735687	0.627	0.248	9.05e-07		Lars2	0.00115787	-0.623507	0.773	0.812	1									Rpl19	7.01e-15	-0.482528	0.991	0.99	8.7e-11
Rnf227	1.5e-29	0.619307	0.307	0.021	1.86e-25		Ndufc1	0.00285428	0.27014	0.978	0.941	1		Efna3	7.34e-11	0.375751	0.322	0.069	9.11e-07		Igfbp2	0.00117218	-0.788391	0.467	0.604	1									Col1a1	7.64e-15	-0.653425	0.261	0.488	9.49e-11
Myh1	1.52e-29	-1.30901	0.974	0.992	1.88e-25		Hspb7	0.00289375	0.26588	0.978	0.872	1		Rpl31	8.25e-11	0.646462	0.983	0.901	1.02e-06		Actg1	0.00119464	-0.440561	0.747	0.843	1									Ndufs2	8.38e-15	0.397661	0.978	0.915	1.04e-10
Atp5f1	2.45e-29	-0.994254	0.895	0.979	3.04e-25		Krt78	0.00296448	-0.803748	0.156	0.349	1		Wif1	8.51e-11	0.412226	0.237	0.038	1.06e-06		Lyg1	0.00119743	-1.46897	0.347	0.485	1									Pgam2	9.16e-15	0.408768	1	0.908	1.14e-10
mt-Nd3	4.76e-29	-0.95521	1	0.998	5.91e-25		Lce3f	0.00313966	-0.99691	0.156	0.349	1		Actb	8.59e-11	0.606094	0.983	0.899	1.07e-06		Plpp1	0.00120819	0.275809	0.413	0.248	1									Mdh2	9.92e-15	0.380568	1	0.963	1.23e-10
Tgm1	5.16e-29	0.760701	0.482	0.085	6.41e-25		Mpc1	0.00319925	0.324903	0.978	0.803	1		Acta1	9.06e-11	-0.836981	0.983	1	1.12e-06		Lce1i	0.00121246	-0.69142	0.027	0.166	1									Plxnb2	1.07e-14	-0.491553	0.14	0.388	1.33e-10
Uqcrh	1.12e-28	-0.853589	0.947	0.99	1.39e-24		Rps19	0.00323231	-0.517029	1	0.985	1		Mpc1	9.51e-11	-0.806026	0.542	0.838	1.18e-06		Krt6a	0.00122708	-1.53584	0.92	0.861	1									Ak1	1.07e-14	0.427132	0.944	0.789	1.33e-10
Tmem229b	1.83e-28	0.79035	0.412	0.061	2.27e-24		Klf4	0.00328724	-0.544017	0.178	0.374	1		Gpx2	9.66e-11	0.860612	0.729	0.368	1.2e-06		Apobec2	0.00127752	0.353944	0.76	0.624	1									Rps27	1.22e-14	-0.452475	0.984	0.988	1.52e-10
Serpinb3c	2.83e-28	0.66545	0.377	0.048	3.52e-24		Eef1g	0.00343997	-0.397105	0.689	0.822	1		Fbxl19	9.95e-11	0.263152	0.237	0.038	1.24e-06		Myoz2	0.00132062	0.309922	0.6	0.416	1									Rpl17	1.27e-14	-0.56676	0.991	0.985	1.57e-10
Uqcrfs1	4.07e-28	-1.01616	0.842	0.946	5.06e-24		Jund	0.00346209	-0.388647	0.333	0.545	1		Tgm3	1.04e-10	0.785245	0.847	0.478	1.29e-06		Lce3f	0.00134084	-0.967735	0.2	0.353	1									Rps4x	1.43e-14	-0.65428	0.953	0.983	1.77e-10
Tcap	4.14e-28	-1.17528	0.939	0.985	5.13e-24		Rpl13	0.00358856	-0.513897	1	1	1		Ndufb11	1.1e-10	-0.729434	0.814	0.958	1.37e-06		Hspb6	0.00138957	0.289403	0.867	0.701	1									Ndufc1	1.48e-14	0.405049	0.988	0.908	1.84e-10
Smpd3	4.95e-28	0.772529	0.36	0.043	6.14e-24		Fetub	0.00359063	-1.59394	0.422	0.557	1		Rpl9	1.27e-10	0.708419	1	0.989	1.58e-06		Fyco1	0.00149598	0.284792	0.453	0.296	1									Sdha	1.67e-14	0.415513	0.932	0.781	2.08e-10
Gja1	5.46e-28	0.985198	0.693	0.221	6.77e-24		Rpl21	0.00359478	-0.469354	0.956	0.954	1		Lrrc45	1.27e-10	0.395901	0.288	0.059	1.58e-06		Igfbp7	0.00151649	0.335137	0.88	0.716	1									Slpi	1.74e-14	-1.00447	0.217	0.453	2.17e-10
Gpld1	5.58e-28	0.551419	0.316	0.028	6.92e-24		Rpl10a	0.00361525	-0.536261	0.956	0.969	1		Tppp	1.41e-10	0.318411	0.237	0.039	1.75e-06		Cd63	0.00154847	0.350376	0.587	0.462	1									Rpl7	1.77e-14	-0.572495	0.944	0.968	2.2e-10
Pgam2	7.15e-28	-0.981145	0.904	0.957	8.88e-24		Klk11	0.00369428	-0.384391	0.022	0.194	1		Cycs	1.43e-10	-0.782381	0.695	0.931	1.78e-06		Slc25a4	0.00156876	0.282959	1	0.986	1									Esrp1	1.82e-14	-0.386548	0.04	0.246	2.26e-10
AI661453	8.48e-28	0.670719	0.474	0.085	1.05e-23		Sbsn	0.00370647	-1.19053	0.467	0.592	1		Myom1	1.44e-10	-0.797199	0.542	0.869	1.79e-06		Cd81	0.00157566	0.299631	0.667	0.485	1									S100a6	1.92e-14	-0.612271	0.922	0.97	2.38e-10
Hopx	8.64e-28	0.832687	0.482	0.097	1.07e-23		Lce3a	0.00370798	-0.503538	0.022	0.194	1		Uqcrb	1.56e-10	-0.776607	0.763	0.949	1.94e-06		Pde4dip	0.00160636	0.29712	0.973	0.867	1									Gsta4	1.92e-14	-0.716577	0.329	0.552	2.39e-10
Nmu	8.8e-28	0.452093	0.246	0.01	1.09e-23		Gas6	0.00375251	-0.388686	0.244	0.445	1		Coq8a	1.74e-10	-0.789091	0.746	0.95	2.16e-06		Krt86	0.00164549	-0.316137	0	0.119	1									Dsc3	2.02e-14	-0.494229	0.068	0.291	2.51e-10
Eif1	9.19e-28	-0.797945	0.991	0.995	1.14e-23		Gpihbp1	0.00378283	0.297132	0.778	0.554	1		Myl6	1.75e-10	0.668938	0.966	0.853	2.17e-06		Rplp1	0.00166733	-0.449101	1	1	1									Rpl34	2.23e-14	-0.524132	0.972	0.985	2.76e-10
Atp5j	1.03e-27	-0.904948	0.947	0.993	1.28e-23		Mybph	0.00390452	0.354905	0.711	0.551	1		Krt6a	1.96e-10	0.676514	0.966	0.859	2.43e-06		Gm42418	0.00171236	-0.622399	1	1	1									Sytl1	2.24e-14	-0.46218	0.087	0.316	2.78e-10
Fabp4	1.6e-27	-1.22074	0.64	0.889	1.99e-23		Sucla2	0.00399085	0.293075	0.889	0.661	1		Rpl24	1.96e-10	0.588672	1	0.995	2.43e-06		S100a16	0.00180542	-0.527014	0.6	0.692	1									mt-Nd4l	2.28e-14	0.413062	0.91	0.677	2.83e-10
Rps12	1.73e-27	0.849479	1	0.979	2.15e-23		Ywhaz	0.0041126	-0.485885	0.289	0.48	1		Capg	1.96e-10	0.607359	0.61	0.256	2.44e-06		Fibin	0.00180542	0.255275	0.413	0.25	1									Mapk13	2.3e-14	-0.524214	0.065	0.286	2.85e-10
mt-Nd5	2.14e-27	-1.02539	0.921	0.969	2.66e-23		Ptbp1	0.00424352	-0.268689	0	0.156	1		Tnni2	1.98e-10	-0.798757	0.983	0.998	2.46e-06		Lrtm1	0.00180672	0.298932	0.36	0.217	1									Ndufa13	2.32e-14	0.392176	0.997	0.935	2.88e-10
Fhl1	2.81e-27	-1.00344	0.833	0.946	3.49e-23		Chchd1	0.0042888	0.312843	0.644	0.44	1		Tpm2	1.99e-10	-0.756594	0.915	0.991	2.47e-06		Ndufs1	0.00180909	0.258204	0.84	0.65	1									Fetub	2.47e-14	-1.66355	0.438	0.637	3.07e-10
Aldoa	3.24e-27	-0.768419	1	0.995	4.02e-23		Crnn	0.00434717	-0.645555	0.067	0.246	1		Neb	2.08e-10	-0.82424	0.61	0.917	2.59e-06		Mgst3	0.00182245	0.268641	0.933	0.892	1									Atp5c1	2.68e-14	0.395232	0.997	0.948	3.33e-10
Ndufb5	3.69e-27	-0.890239	0.886	0.957	4.59e-23		Tbx15	0.00447302	0.263338	0.422	0.243	1		Atp5g1	2.11e-10	-0.691875	0.932	0.983	2.61e-06		Teddm3	0.00184854	-0.380199	0.067	0.211	1									Rpl18	2.86e-14	-0.532407	0.975	0.99	3.55e-10
Slurp1	3.74e-27	0.76801	0.412	0.064	4.64e-23		Klk10	0.00455241	-0.574474	0.089	0.27	1		Atp5g3	2.15e-10	-0.671344	0.949	0.986	2.67e-06		Dynap	0.00187262	-0.29134	0.04	0.179	1									Rack1	2.86e-14	-0.590112	0.96	0.98	3.55e-10
Tmem40	3.82e-27	0.543085	0.386	0.051	4.75e-23		mt-Co2	0.00459084	0.25435	1	1	1		Ndufa12	2.27e-10	-0.773235	0.61	0.896	2.81e-06		Vsig8	0.00193084	-0.449425	0.12	0.279	1									Des	3.07e-14	0.394359	1	0.948	3.81e-10
Btg1	4.22e-27	0.903612	0.64	0.198	5.23e-23		Rpl41	0.00460159	-0.51059	0.956	0.99	1		Rbm14	2.55e-10	0.314532	0.305	0.065	3.16e-06		Lor	0.00193109	-2.09927	0.893	0.903	1									Bpifa5	3.07e-14	-0.909111	0.205	0.45	3.81e-10
S100a7a	4.22e-27	0.626976	0.351	0.041	5.23e-23		Mylpf	0.00467655	0.275739	1	0.991	1		Gas5	2.73e-10	0.928613	0.712	0.405	3.39e-06		Ywhaz	0.00201513	-0.381509	0.307	0.487	1									Cysrt1	3.69e-14	-0.723476	0.146	0.381	4.58e-10
P4hb	4.75e-27	1.09137	0.877	0.569	5.89e-23		Lce1d	0.00468772	-1.03878	0.111	0.3	1		Id3	2.87e-10	0.840279	0.864	0.645	3.56e-06		Grina	0.00208131	0.264413	0.587	0.419	1									Adssl1	3.77e-14	0.41949	0.935	0.694	4.67e-10
Uqcrb	4.91e-27	-0.967506	0.868	0.946	6.1e-23		Lgals3	0.00489028	-0.569622	0.356	0.529	1		Rpl23	2.9e-10	0.737406	1	0.997	3.6e-06		2310046K23Rik	0.00212699	-1.6895	0.6	0.659	1									Gja1	3.78e-14	-0.708294	0.165	0.4	4.69e-10
Ndufb8	5.88e-27	-0.875415	0.93	0.985	7.29e-23		Eif4a1	0.00499078	-0.416229	0.311	0.566	1		Fabp4	2.96e-10	-0.928463	0.576	0.874	3.67e-06		Cystm1	0.0021362	0.314224	0.56	0.399	1									Ppl	4.26e-14	-0.561988	0.109	0.343	5.28e-10
Fth1	6.11e-27	-0.773271	1	1	7.59e-23		Hbb-bs	0.00502267	1.11442	0.444	0.262	1		Rcc2	3.01e-10	0.557187	0.458	0.149	3.74e-06		Cst3	0.00216213	0.390727	1	0.995	1									Serp1	4.32e-14	-0.372356	0.04	0.241	5.37e-10
Rplp0	6.61e-27	0.747588	1	0.997	8.2e-23		Serpinb11	0.00521026	-0.345949	0	0.15	1		Atp5f1	3.23e-10	-0.736711	0.847	0.976	4e-06		Bin1	0.00227166	0.271438	0.853	0.795	1									Lyg1	4.36e-14	-1.61824	0.351	0.567	5.41e-10
Atp5o	6.63e-27	-0.812714	0.974	0.987	8.23e-23		Ndufa7	0.0052787	0.27891	0.933	0.895	1		Mpc2	3.28e-10	-0.735413	0.661	0.922	4.08e-06		Sfn	0.00237927	-1.0541	0.627	0.67	1									Rptn	4.58e-14	-1.90439	0.463	0.652	5.68e-10
Nipsnap2	7.81e-27	-0.998853	0.36	0.821	9.69e-23		Eef1b2	0.00560726	-0.486772	0.822	0.853	1		Trp63	3.37e-10	0.647286	0.441	0.138	4.18e-06		Krt83	0.00242814	-0.296361	0	0.111	1									Ces2g	4.71e-14	-0.464925	0.071	0.291	5.85e-10
Krt83	9.65e-27	0.861164	0.368	0.049	1.2e-22		Idh3b	0.00563213	0.282854	0.933	0.795	1		Rpl4	3.4e-10	0.946477	0.932	0.95	4.22e-06		Rpl37a	0.00255817	-0.37804	0.973	0.985	1									Gm2a	5.09e-14	-0.526991	0.093	0.323	6.32e-10
Got1	1.02e-26	-1.07337	0.439	0.83	1.26e-22		Spink5	0.00569507	-0.566591	0.089	0.262	1		Adh7	3.65e-10	0.529961	0.356	0.092	4.53e-06		Med29	0.00261301	0.255731	0.32	0.183	1									Eef1b2	5.29e-14	-0.507088	0.814	0.881	6.56e-10
Pdzk1ip1	1.03e-26	0.616766	0.43	0.07	1.28e-22		Fam83g	0.00569573	-0.258068	0	0.147	1		Hnrnpf	3.73e-10	0.590063	0.627	0.269	4.64e-06		Ckmt1	0.00264454	-0.321372	0.067	0.206	1									Smpx	5.51e-14	0.382525	0.941	0.716	6.84e-10
Krtap13-1	1.16e-26	1.16733	0.447	0.087	1.44e-22		Rps25	0.0057158	-0.354471	0.867	0.941	1		Psat1	3.8e-10	0.517051	0.407	0.119	4.71e-06		Mfge8	0.00264474	0.25213	0.693	0.505	1									Cpt1b	5.54e-14	0.449418	0.693	0.42	6.87e-10
Cyc1	1.22e-26	-0.884451	0.886	0.984	1.51e-22		Krt10	0.00572234	-0.502976	0.044	0.212	1		Mb	3.84e-10	-0.785476	1	0.995	4.77e-06		Srl	0.0027348	0.278387	0.84	0.727	1									Tacstd2	5.8e-14	-0.432589	0.065	0.279	7.2e-10
Cox7b	1.34e-26	-0.908364	0.939	0.985	1.67e-22		Rps24	0.0057337	-0.387763	1	1	1		Ripk4	3.98e-10	0.278371	0.237	0.041	4.94e-06		Lce3b	0.00277519	-0.646131	0.093	0.234	1									Gapdh	6.05e-14	0.369324	1	0.998	7.51e-10
2310057N15Rik	1.78e-26	0.957625	0.395	0.061	2.2e-22		Serpinb3a	0.00579392	-0.606892	0.111	0.284	1		Myof	4.01e-10	0.375626	0.237	0.042	4.98e-06		Rack1	0.00282175	-0.462429	0.947	0.974	1									Flg	6.28e-14	-0.96817	0.106	0.331	7.8e-10
Lrrc15	2.05e-26	0.727367	0.281	0.021	2.54e-22		Pfdn2	0.00586777	0.263781	0.489	0.308	1		Capn1	4.12e-10	0.557537	0.661	0.286	5.12e-06		Ptma	0.00283282	-0.684092	0.653	0.713	1									Acadl	6.52e-14	0.415161	0.898	0.629	8.09e-10
Prom2	3.49e-26	0.635022	0.43	0.074	4.34e-22		Tgm3	0.00587213	-0.961463	0.4	0.515	1		Pfkm	4.13e-10	-0.771609	0.729	0.952	5.13e-06		Krt84	0.00287122	-1.03431	0.36	0.49	1									Lce1d	7.24e-14	-1.31979	0.158	0.393	8.98e-10
Krt24	4.12e-26	0.784187	0.482	0.1	5.12e-22		Eps8l2	0.00589843	-0.320912	0.022	0.181	1		Phgdh	4.19e-10	0.566843	0.508	0.173	5.2e-06		Spink5	0.00304614	-0.48956	0.12	0.267	1									Myoz1	8.17e-14	0.383706	0.994	0.878	1.01e-09
Mpc2	4.26e-26	-0.979262	0.737	0.931	5.29e-22		Rpl38	0.00605383	-0.362482	0.933	0.956	1		Tmprss4	4.19e-10	0.369761	0.322	0.074	5.2e-06		Ttn	0.00312276	0.273025	1	0.958	1									Crabp1	8.23e-14	-0.418507	0.053	0.259	1.02e-09
Mal2	5.52e-26	0.469296	0.298	0.026	6.85e-22		Col17a1	0.00614528	-0.541391	0.089	0.267	1		Atp5c1	4.61e-10	-0.717462	0.881	0.977	5.72e-06		H19	0.00322436	0.319117	0.76	0.715	1									Gsto1	8.32e-14	-0.681412	0.295	0.505	1.03e-09
Rpl3	8.49e-26	0.993366	0.974	0.677	1.05e-21		Asprv1	0.00614554	-0.889995	0.178	0.351	1		Pygm	4.68e-10	-0.763759	0.678	0.962	5.8e-06		Lce1k	0.00330333	-0.599772	0.053	0.183	1									Emp1	8.67e-14	-0.507963	0.118	0.346	1.08e-09
Cycs	1.03e-25	-0.973033	0.789	0.934	1.27e-21		Tspo	0.00621926	-0.351043	0.2	0.405	1		Rpl36al	4.95e-10	0.746447	0.966	0.794	6.14e-06		Emp2	0.00350786	-0.320317	0.12	0.274	1									Myl6	8.73e-14	-0.437648	0.804	0.908	1.08e-09
Cd36	1.13e-25	-1.03823	0.474	0.849	1.4e-21		Atp1a2	0.00624982	0.25681	1	0.887	1		Gpx1	5.84e-10	0.614149	0.949	0.758	7.24e-06		Trak1	0.00358062	0.282133	0.467	0.324	1									Sprr1b	9.67e-14	-0.540462	0.053	0.256	1.2e-09
Atp1a2	1.62e-25	-0.950346	0.746	0.921	2.01e-21		Rangap1	0.00627712	-0.27441	0.044	0.218	1		Mfap4	5.9e-10	0.794128	0.593	0.25	7.33e-06		Eif4a2	0.00359376	0.251085	0.707	0.569	1									Rps15a	1.07e-13	-0.531296	0.975	0.985	1.32e-09
Abca12	3.4e-25	0.534044	0.333	0.039	4.22e-21		Calml3	0.00653897	-0.594817	0.133	0.309	1		Ntrk2	5.92e-10	0.460797	0.441	0.137	7.35e-06		Prkar1a	0.00362975	0.773659	0.533	0.387	1									Rpl39	1.11e-13	-0.527862	0.929	0.953	1.38e-09
Ldb3	4e-25	-0.960532	0.702	0.902	4.97e-21		Myl6	0.00654573	-0.30332	0.756	0.869	1		Stk16	5.97e-10	0.372577	0.373	0.099	7.42e-06		Ppib	0.00363996	-0.365128	0.333	0.49	1									Rps24	1.13e-13	-0.484185	1	1	1.4e-09
Gm49425	4.44e-25	0.678308	0.333	0.041	5.51e-21		Plaat3	0.00656905	0.259193	0.533	0.334	1		Tagln2	6.58e-10	0.867547	0.831	0.615	8.17e-06		Zfand3	0.00365781	0.288297	0.467	0.32	1									Lce1k	1.17e-13	-0.795973	0.056	0.261	1.46e-09
Tmem45a	4.65e-25	0.560951	0.36	0.051	5.77e-21		Ackr3	0.00663594	0.266986	0.289	0.143	1		Ndufb5	6.61e-10	-0.672607	0.814	0.958	8.21e-06		2310057N15Rik	0.00376805	-0.334045	0.013	0.125	1									Gng5	1.29e-13	0.389652	0.975	0.893	1.6e-09
Cox6b1	4.8e-25	-0.797846	0.912	0.995	5.96e-21		Elovl4	0.00666512	-0.43036	0.067	0.236	1		Atp1a1	7.08e-10	0.850348	0.627	0.314	8.79e-06		Ces1h	0.0040077	-0.28258	0.04	0.163	1									Rpl22	1.4e-13	-0.565965	0.798	0.903	1.74e-09
Ptgr1	5.37e-25	0.891527	0.658	0.208	6.67e-21		Rps9	0.00675192	-0.400324	1	0.99	1		Spint2	7.41e-10	0.613672	0.475	0.162	9.2e-06		Lce3a	0.00405106	-0.4566	0.067	0.197	1									Uqcrb	1.49e-13	0.378026	0.984	0.893	1.84e-09
Rpl13a	5.48e-25	0.84988	1	0.984	6.8e-21		Rps23	0.00677611	-0.493892	0.933	0.976	1		Rxra	7.46e-10	0.435103	0.559	0.2	9.26e-06		Calml3	0.00408221	-0.541341	0.173	0.313	1									Cyc1	1.5e-13	0.356078	0.997	0.945	1.86e-09
Acp7	5.74e-25	0.473883	0.272	0.021	7.13e-21		Eppk1	0.00691844	-0.310893	0.022	0.177	1		Prxl2a	8.16e-10	0.525594	0.339	0.093	1.01e-05		Selenop	0.0041535	0.300379	0.573	0.418	1									Klf5	1.57e-13	-0.481386	0.078	0.294	1.95e-09
Pla2g4d	7.1e-25	0.460673	0.272	0.021	8.82e-21		Rpl8	0.00693097	-0.501746	1	0.99	1		Gdi2	8.92e-10	0.545763	0.797	0.477	1.11e-05		Lce1g	0.0041919	-0.833805	0.133	0.268	1									Lce1a2	1.66e-13	-1.10367	0.143	0.376	2.06e-09
Ptp4a3	8.17e-25	-0.925999	0.807	0.934	1.01e-20		Pla2g12a	0.00700723	0.324083	0.711	0.573	1		Hr	9.04e-10	0.555968	0.576	0.226	1.12e-05		Tacstd2	0.00428687	-0.294437	0.067	0.197	1									Ada	1.67e-13	-1.22342	0.382	0.57	2.07e-09
Tent5b	8.43e-25	0.652942	0.439	0.085	1.05e-20		Ppp1cc	0.00706977	-0.301518	0.133	0.324	1		Ezr	9.08e-10	0.562765	0.508	0.176	1.13e-05		Rps17	0.00429594	-0.259139	0.907	0.931	1									Fitm1	1.69e-13	0.402812	0.783	0.483	2.1e-09
Rpsa	1.24e-24	0.730059	1	0.995	1.54e-20		Cysrt1	0.00713566	-0.574551	0.111	0.287	1		Lpl	9.22e-10	-0.729621	0.576	0.869	1.15e-05		Ahnak	0.00431581	-0.364006	0.787	0.878	1									Art1	1.82e-13	0.39281	0.873	0.582	2.26e-09
Krt87	1.71e-24	1.27279	0.465	0.108	2.12e-20		Neat1	0.00731674	-0.450606	0.778	0.866	1		S100a11	1.09e-09	0.805582	0.797	0.511	1.35e-05		Sytl1	0.00433206	-0.325232	0.093	0.228	1									Cmya5	1.9e-13	0.3983	0.894	0.634	2.36e-09
Ndrg2	1.71e-24	-0.874538	0.807	0.934	2.12e-20		Rpsa	0.00733277	-0.468962	0.978	0.997	1		Tspan9	1.1e-09	0.424178	0.475	0.156	1.36e-05		Eppk1	0.00436697	-0.27645	0.053	0.18	1									2310061N02Rik	2.44e-13	-0.669186	0.043	0.236	3.03e-09
Blmh	1.94e-24	0.98125	0.64	0.249	2.41e-20		Tmem38a	0.00751569	0.269252	0.933	0.829	1		Cox6c	1.3e-09	-0.622244	0.983	1	1.61e-05		Mrpl55	0.00436708	0.256573	0.387	0.248	1									Rapgefl1	2.45e-13	-0.369525	0.037	0.231	3.04e-09
Gsta4	2.3e-24	1.08896	0.772	0.393	2.86e-20		Ldhb	0.00752445	0.304048	0.933	0.862	1		Aco2	1.42e-09	-0.729434	0.797	0.964	1.77e-05		Suclg1	0.0044056	0.257299	0.84	0.764	1									Dynap	2.49e-13	-0.396439	0.053	0.254	3.09e-09
Smpx	2.97e-24	-0.981271	0.544	0.867	3.68e-20		Slc25a12	0.00756686	0.274266	0.844	0.688	1		Nipal2	1.44e-09	0.304493	0.288	0.062	1.79e-05		Gltp	0.00452876	-0.329102	0.12	0.26	1									Lgals3	2.63e-13	-0.574593	0.404	0.609	3.26e-09
Myot	3.33e-24	-0.977956	0.614	0.895	4.13e-20		Naca	0.00757499	-0.382723	0.756	0.854	1		Rpl38	1.64e-09	0.670299	0.983	0.952	2.04e-05		Nexn	0.004576	0.263776	0.507	0.368	1									Lce3b	2.77e-13	-0.790687	0.099	0.316	3.44e-09
Sdhb	3.46e-24	-0.879709	0.807	0.957	4.3e-20		Anxa8	0.00764727	-0.505141	0.156	0.33	1		Itpr3	1.78e-09	0.363864	0.407	0.12	2.21e-05		Pla2g4f	0.00458981	-0.285136	0.053	0.179	1									Apoe	2.84e-13	-0.576972	0.724	0.833	3.53e-09
Sprr1a	4.37e-24	0.851492	0.456	0.1	5.43e-20		Aloxe3	0.00765664	-0.28273	0	0.138	1		Cox6a1	1.79e-09	0.563155	0.881	0.603	2.22e-05		Coq9	0.0046108	0.263699	0.813	0.733	1									Them5	2.91e-13	-0.522391	0.168	0.396	3.62e-09
Plk3	5.43e-24	0.628017	0.342	0.048	6.74e-20		Ces2g	0.00775111	-0.370774	0.044	0.203	1		Ctnnb1	1.86e-09	0.745693	0.78	0.46	2.31e-05		Rpl12	0.00472695	-0.497092	0.947	0.951	1									Fxyd3	3.06e-13	-0.651592	0.227	0.463	3.8e-09
Atp5e	1.1e-23	-0.671907	0.991	1	1.37e-19		Gm2a	0.00799292	-0.439202	0.067	0.231	1		Npm1	1.96e-09	0.731041	0.678	0.347	2.44e-05		Prdx3	0.00475554	0.289397	0.587	0.425	1									Rpl21	3.1e-13	-0.536577	0.932	0.973	3.85e-09
Pde4dip	1.23e-23	-0.956385	0.711	0.91	1.52e-19		Cd44	0.008011	-0.297425	0.022	0.172	1		Tmem43	2.01e-09	0.545194	0.61	0.263	2.49e-05		Tgm1	0.00478504	-0.273767	0.04	0.16	1									Atp5o	3.23e-13	0.328886	0.997	0.975	4.02e-09
Ndufb10	1.34e-23	-0.815727	0.86	0.959	1.66e-19		Trp63	0.00801293	-0.329208	0.022	0.172	1		Jup	2.16e-09	0.621506	0.898	0.597	2.68e-05		Rpl41	0.00479243	-0.401279	0.987	0.988	1									Lce3f	3.3e-13	-1.10696	0.211	0.438	4.09e-09
Cst6	2.32e-23	0.856839	0.518	0.143	2.88e-19		Lrrc30	0.00807336	0.304689	0.8	0.585	1		Tuba1b	2.21e-09	0.674209	0.661	0.331	2.75e-05		Ppl	0.00483259	-0.438407	0.12	0.253	1									Rpl31	3.31e-13	-0.49003	0.863	0.943	4.11e-09
Ndufs2	2.52e-23	-0.807825	0.868	0.957	3.12e-19		Rpl35	0.00817593	-0.399627	0.578	0.713	1		Grwd1	2.21e-09	0.25075	0.237	0.044	2.75e-05		Rpl4	0.00488695	-0.43249	0.96	0.948	1									Cd36	3.31e-13	0.393397	0.935	0.674	4.11e-09
Eppk1	2.64e-23	0.697931	0.474	0.11	3.28e-19		Teddm3	0.00820329	-0.365356	0.044	0.206	1		Atp1b3	2.31e-09	0.704895	0.508	0.198	2.87e-05		Mrpl51	0.0050352	0.258556	0.653	0.547	1									Myom1	3.34e-13	0.356385	0.944	0.761	4.14e-09
Slc25a3	3.07e-23	-0.781723	0.939	0.99	3.81e-19		Rps3a1	0.00827224	-0.481499	0.978	0.966	1		Aldoa	2.32e-09	-0.661868	0.949	1	2.87e-05		Trim29	0.00511186	-0.47646	0.253	0.39	1									Pax9	3.4e-13	-0.446629	0.062	0.264	4.22e-09
Elovl1	3.08e-23	0.908991	0.64	0.244	3.82e-19		Pdzk1ip1	0.00841098	-0.250944	0	0.135	1		Fat1	2.49e-09	0.285114	0.254	0.051	3.1e-05		Tnnt3	0.00523556	0.260774	1	0.992	1									Lce1f	3.42e-13	-0.983356	0.096	0.313	4.24e-09
Pitx1	4.32e-23	0.783789	0.579	0.17	5.36e-19		Dusp11	0.00841566	-0.276511	0.044	0.203	1		Fndc1	2.55e-09	0.358264	0.305	0.072	3.16e-05		Myh11	0.00533093	0.275686	0.253	0.139	1									2310046K23Rik	3.47e-13	-1.70823	0.575	0.716	4.31e-09
Gm42418	4.58e-23	0.936515	1	1	5.69e-19		Vsig10l	0.00841766	-0.273971	0	0.135	1		Rps2	2.55e-09	0.495293	1	0.991	3.17e-05		Rpl32	0.0053926	-0.369445	1	0.994	1									Wfdc12	4.35e-13	-0.497001	0.065	0.271	5.39e-09
Cox7a2	4.64e-23	-0.784249	0.921	0.982	5.76e-19		Rpl23a	0.00848004	-0.405693	0.978	0.973	1		Rpl7a	2.61e-09	0.573938	0.983	0.962	3.23e-05		Fetub	0.00582232	-1.49692	0.48	0.556	1									Ndufv2	4.71e-13	0.365305	0.963	0.871	5.85e-09
Ak1	4.75e-23	-0.921665	0.684	0.89	5.9e-19		Eif5a	0.00861543	-0.438352	0.867	0.869	1		Rab40c	2.65e-09	0.280443	0.237	0.045	3.29e-05		Krtdap	0.00619046	-1.27111	0.787	0.755	1									Pdcd4	4.92e-13	-0.322515	0.04	0.229	6.1e-09
Tacc2	5.6e-23	-0.880242	0.895	0.946	6.95e-19		Denr	0.0086418	-0.271112	0.067	0.233	1		Cfl1	2.77e-09	0.678897	0.78	0.478	3.44e-05		Ly6g6c	0.00637064	-0.427706	0.12	0.25	1									Acot13	5.15e-13	0.386294	0.649	0.371	6.39e-09
Rpl13	5.61e-23	0.683219	1	1	6.97e-19		Rps11	0.0086648	-0.412542	0.978	0.981	1		Slc7a1	2.78e-09	0.328606	0.322	0.08	3.44e-05		Tppp3	0.00641119	-0.38824	0.6	0.716	1									Got1	6.05e-13	0.356867	0.929	0.639	7.51e-09
Gsdma	1.32e-22	0.559535	0.289	0.033	1.63e-18		Lmod2	0.00867037	0.303611	0.378	0.222	1		mt-Nd4l	2.97e-09	-0.702325	0.424	0.812	3.69e-05		Serpinb11	0.00676176	-0.298309	0.04	0.153	1									Sdhb	6.2e-13	0.375493	0.988	0.891	7.7e-09
Tmprss11a	1.58e-22	0.548934	0.36	0.057	1.96e-18		Prdx1	0.00879742	-0.343224	0.889	0.87	1		Myh1	3.6e-09	-0.855003	0.932	0.994	4.47e-05		Btg1	0.00714746	-0.337205	0.147	0.282	1									Blmh	6.51e-13	-0.514033	0.183	0.413	8.08e-09
Eif5a	1.88e-22	0.790741	0.982	0.848	2.33e-18		Tmod4	0.00881422	0.266525	0.733	0.546	1		Ppib	3.68e-09	0.687213	0.763	0.448	4.56e-05		Rps27	0.00721711	-0.28675	0.973	0.988	1									Tmem38a	6.76e-13	0.38112	0.935	0.756	8.39e-09
Apobec2	1.95e-22	-0.856911	0.202	0.72	2.42e-18		Itm2b	0.00881641	-0.37556	0.689	0.822	1		Ccnd1	3.7e-09	0.326552	0.373	0.102	4.59e-05		Eef1a1	0.00728348	-0.82614	0.987	0.965	1									Etfb	7.08e-13	0.357197	0.96	0.871	8.78e-09
Esrp1	2.23e-22	0.563869	0.456	0.098	2.77e-18		Cystm1	0.00887454	0.309236	0.578	0.405	1		Myoz1	3.7e-09	-0.7114	0.746	0.946	4.59e-05		Ptp4a2	0.0073678	0.256291	0.587	0.451	1									Teddm3	7.31e-13	-0.466462	0.081	0.289	9.07e-09
Gpx2	2.53e-22	0.971285	0.719	0.338	3.14e-18		Myom1	0.00890585	0.358366	0.889	0.839	1		Fkbp2	3.77e-09	0.460704	0.508	0.191	4.68e-05		Pdlim3	0.00738913	0.31509	0.653	0.524	1									Rpl37a	7.51e-13	-0.508164	0.975	0.99	9.32e-09
Mybpc1	2.68e-22	-0.899973	0.693	0.923	3.32e-18		Tnnt1	0.00896223	0.250185	0.333	0.177	1		Tpm1	3.81e-09	-0.710927	0.898	0.992	4.72e-05		Gpx3	0.00739159	0.356018	0.56	0.414	1									Prelid1	7.89e-13	-0.498279	0.264	0.493	9.79e-09
Ryr1	3.6e-22	-0.864989	0.667	0.898	4.47e-18		Hspb6	0.00900924	0.290651	0.844	0.71	1		Tacc2	3.9e-09	-0.683106	0.712	0.958	4.85e-05		Rpsa	0.00755901	-0.386008	1	0.995	1									Ndrg2	8.43e-13	0.377691	0.984	0.858	1.05e-08
Lpl	3.77e-22	-0.936219	0.658	0.88	4.68e-18		Dapl1	0.00924397	-0.319247	0.022	0.168	1		Baiap2	4.21e-09	0.532182	0.441	0.149	5.22e-05		Lce1f	0.00761816	-0.755346	0.107	0.23	1									Slc25a12	9.19e-13	0.392075	0.842	0.582	1.14e-08
Klk12	4.26e-22	0.546065	0.289	0.034	5.29e-18		Jsrp1	0.00927716	0.258551	0.778	0.583	1		Sf3b3	4.36e-09	0.400591	0.441	0.144	5.41e-05		Park7	0.00772133	0.251097	0.827	0.741	1									Rpl36	1.06e-12	-0.413007	0.984	1	1.32e-08
Malat1	4.4e-22	1.29078	0.921	0.713	5.46e-18		Tnnc2	0.00936294	0.298713	1	0.991	1		Cox5b	4.37e-09	-0.59733	0.949	0.992	5.42e-05		Rps23	0.00800982	-0.332155	1	0.971	1									Nipsnap2	1.13e-12	0.398874	0.879	0.644	1.4e-08
Myom1	4.78e-22	-0.859476	0.658	0.877	5.93e-18		Them5	0.00938449	-0.482178	0.133	0.305	1		Slc3a2	4.48e-09	0.599082	0.627	0.284	5.57e-05		Ctnnb1	0.00826958	-0.431065	0.387	0.498	1									Calr	1.13e-12	-0.523212	0.624	0.769	1.41e-08
Rab25	5e-22	0.849516	0.579	0.193	6.2e-18		Eef2	0.00941735	-0.290683	0.978	0.99	1		Rps17	4.5e-09	0.461109	0.966	0.925	5.58e-05		Nccrp1	0.00828948	-0.308701	0.04	0.148	1									Asprv1	1.16e-12	-1.01828	0.217	0.438	1.44e-08
Wfdc5	5.21e-22	0.523105	0.281	0.031	6.47e-18		Rpl34	0.00945644	-0.343069	1	0.978	1		Fam83g	4.64e-09	0.403338	0.39	0.116	5.76e-05		Psapl1	0.00836885	-0.401727	0.133	0.26	1									Fbxo32	1.19e-12	0.383461	0.789	0.505	1.47e-08
Krt34	5.36e-22	1.11092	0.351	0.059	6.65e-18		Atp1a1	0.00957878	-0.431674	0.178	0.351	1		Atp5a1	4.83e-09	-0.568133	1	0.995	5.99e-05		Ckmt2	0.00904075	0.253217	1	0.938	1									Rpl23a	1.19e-12	-0.443973	0.963	0.983	1.47e-08
Bnip3	7.19e-22	-0.861136	0.123	0.636	8.93e-18		Csta1	0.00963941	-0.36354	0.022	0.166	1		Rpl3l	5.18e-09	-0.70033	0.441	0.798	6.43e-05		Chchd3	0.00904532	0.269435	0.64	0.552	1									Txndc17	1.39e-12	-0.54421	0.326	0.547	1.73e-08
Pla2g4b	7.43e-22	0.401279	0.254	0.023	9.23e-18		Pdk2	0.00972444	0.276277	0.689	0.487	1		Krt32	5.52e-09	0.340562	0.271	0.06	6.85e-05		Pax9	0.00934706	-0.260511	0.067	0.186	1									Krt36	1.48e-12	-1.45108	0.5	0.674	1.84e-08
Rps19	7.64e-22	0.713865	1	0.984	9.48e-18		Cyp4f39	0.00972966	-0.266925	0	0.131	1		Masp1	5.7e-09	0.498369	0.356	0.101	7.08e-05		Dsg1a	0.00954238	-0.594176	0.2	0.322	1									S100a11	1.52e-12	-0.628576	0.429	0.619	1.88e-08
Serpinb3b	8.37e-22	0.515123	0.325	0.048	1.04e-17		Hopx	0.00973098	-0.307538	0.022	0.166	1		Ndufa7	5.73e-09	-0.549512	0.729	0.913	7.11e-05		Myl9	0.00970093	0.29677	0.453	0.311	1									Lad1	1.53e-12	-0.510428	0.115	0.328	1.9e-08
2210017I01Rik	8.77e-22	0.454209	0.202	0.01	1.09e-17		Dusp14	0.00975148	-0.337566	0	0.131	1		Ccnd2	5.88e-09	0.505766	0.39	0.122	7.29e-05		Rps3a1	0.0098816	-0.435583	0.947	0.969	1									Rps13	1.79e-12	-0.431168	0.953	0.985	2.22e-08
Tchhl1	1.06e-21	0.467304	0.246	0.021	1.31e-17		Krt84	0.00975557	-1.02817	0.333	0.486	1		Anxa1	6e-09	0.575118	0.593	0.26	7.44e-05		Fbxo32	0.00994195	0.252442	0.773	0.615	1									Cdsn	1.85e-12	-1.23187	0.242	0.46	2.29e-08
Krtap3-2	1.19e-21	0.86262	0.368	0.067	1.48e-17		Prxl2b	0.00980243	-0.306462	0.111	0.281	1		Ctsl	6.07e-09	-0.705984	0.712	0.917	7.54e-05		Ywhag	0.0100983	-0.273867	0.373	0.485	1									Ndufb8	1.89e-12	0.345951	1	0.958	2.34e-08
Hspb7	1.22e-21	-0.922617	0.728	0.907	1.51e-17		S100a16	0.00984233	-0.507375	0.578	0.689	1		Mgst2	6.16e-09	0.330666	0.271	0.06	7.65e-05		Rpl10a	0.0102148	-0.43669	0.987	0.966	1									Hopx	1.93e-12	-0.405789	0.053	0.241	2.39e-08
Lipm	1.29e-21	0.410498	0.246	0.021	1.61e-17		Rpl4	0.00992928	-0.49099	0.911	0.951	1		Slc2a4	7.01e-09	-0.72877	0.508	0.811	8.7e-05		Rps12	0.0104991	-0.471447	0.987	0.982	1									Rab25	2.18e-12	-0.485049	0.134	0.351	2.71e-08
Tmem38a	1.33e-21	-0.851898	0.605	0.879	1.65e-17		Fhl1	0.0101459	0.259647	0.978	0.925	1		Cbr2	7.59e-09	0.421622	0.441	0.147	9.42e-05		Ptgr1	0.0105701	-0.399356	0.16	0.293	1									Hrc	2.25e-12	0.394631	0.898	0.672	2.79e-08
Pax9	1.33e-21	0.733972	0.474	0.118	1.65e-17		Cdh1	0.0101858	-0.252728	0	0.13	1		Nrbp2	7.81e-09	0.463203	0.339	0.096	9.69e-05		Fam129b	0.011031	-0.28908	0.093	0.21	1									Serpinb5	2.39e-12	-0.447502	0.09	0.296	2.97e-08
Adssl1	1.33e-21	-0.899998	0.509	0.856	1.66e-17		Eps8l1	0.0102237	-0.320653	0	0.13	1		Evpl	7.89e-09	0.542396	0.525	0.197	9.79e-05		Anxa8	0.0110377	-0.427552	0.213	0.331	1									Ecm1	2.44e-12	-0.76168	0.401	0.609	3.03e-08
Ddit4l	1.8e-21	-0.8826	0.237	0.734	2.24e-17		Sytl1	0.0102449	-0.34981	0.067	0.224	1		H2afj	8.01e-09	0.594018	0.746	0.406	9.94e-05		Rpl3	0.0114922	-0.58779	0.68	0.729	1									Rpl23	2.61e-12	-0.490546	0.997	0.998	3.24e-08
Rplp1	1.91e-21	0.671138	1	1	2.38e-17		Rps28	0.0102983	-0.312201	0.956	0.965	1		Sdhb	8.36e-09	-0.649649	0.814	0.944	0.000103821		Jup	0.0114963	-0.516603	0.547	0.63	1									H3f3a	2.62e-12	-0.449588	0.705	0.791	3.25e-08
Atp5j2	2.02e-21	-0.645974	0.991	0.995	2.51e-17		Glul	0.0104183	0.295263	0.889	0.723	1		Eif3f	8.51e-09	0.588629	0.881	0.669	0.000105628		Rps26	0.0117103	-0.420046	0.987	0.971	1									Dstn	2.78e-12	-0.66735	0.398	0.58	3.45e-08
Rps26	2.03e-21	0.732476	1	0.967	2.52e-17		Sdc1	0.0106922	-0.512192	0.111	0.268	1		Got1	9.34e-09	-0.739814	0.458	0.795	0.000115912		Neat1	0.0119981	-0.353722	0.773	0.871	1									Slc20a2	2.91e-12	0.37538	0.876	0.614	3.61e-08
Coq10a	2.15e-21	-0.817008	0.342	0.802	2.66e-17		Pof1b	0.0107113	-0.291437	0	0.128	1		Srrt	1.04e-08	0.419016	0.441	0.152	0.000129449		Crct1	0.012108	-1.0289	0.28	0.39	1									Uqcrc2	3.53e-12	0.358458	0.919	0.682	4.38e-08
Bicdl2	2.52e-21	0.48833	0.298	0.039	3.13e-17		Rplp0	0.0108644	-0.450172	1	0.997	1		Ltb4r1	1.08e-08	0.386289	0.322	0.087	0.000134587		Yod1	0.0124535	-0.279061	0.04	0.14	1									Etfa	3.71e-12	0.373201	0.789	0.552	4.61e-08
Atp5k	2.86e-21	-0.721891	0.947	0.979	3.55e-17		Txlnb	0.0109487	0.281922	0.667	0.473	1		Ddit4l	1.12e-08	-0.696155	0.288	0.689	0.000138968		Rpl8	0.0129789	-0.314454	0.987	0.991	1									Krt17	3.75e-12	-0.752365	0.335	0.547	4.66e-08
Sprr3	3.24e-21	0.573108	0.333	0.052	4.02e-17		Rps21	0.0110561	-0.450436	0.978	0.984	1		Eif5a	1.13e-08	0.564537	0.966	0.86	0.000140292		Dynll1	0.013256	-0.379463	0.547	0.663	1									Ndufb3	3.82e-12	0.396597	0.876	0.669	4.74e-08
Rapgefl1	3.85e-21	0.574673	0.43	0.092	4.77e-17		Aldh3a1	0.0111956	-0.71494	0.378	0.527	1		Cdca7	1.24e-08	0.288758	0.203	0.036	0.000154444		Ly6d	0.0135515	-0.716987	0.507	0.572	1									Aox4	4.07e-12	-0.520085	0.112	0.321	5.05e-08
Rpl23a	4.22e-21	0.686192	1	0.969	5.24e-17		Slurp1	0.0112277	-0.287961	0	0.127	1		Scrib	1.28e-08	0.40431	0.407	0.128	0.000159176		Ltbp4	0.0135617	0.265259	0.8	0.721	1									Mpc2	4.48e-12	0.33875	0.981	0.836	5.56e-08
Atp5md	4.23e-21	-0.762464	0.86	0.964	5.26e-17		Iqgap1	0.0113027	-0.261316	0.044	0.194	1		Actg1	1.32e-08	0.80819	0.932	0.824	0.000164156		Rps16	0.0141573	-0.377521	1	0.989	1									Ahnak	4.62e-12	-0.535019	0.832	0.898	5.74e-08
Ndufa6	6.19e-21	-0.725007	0.886	0.967	7.68e-17		Arpc5	0.0113836	-0.294834	0.089	0.25	1		Hmgcs1	1.34e-08	0.487443	0.441	0.153	0.000165779		Rpl28	0.014409	-0.286424	1	0.995	1									Spint2	4.83e-12	-0.393065	0.078	0.276	5.99e-08
Ctnnbip1	7.98e-21	0.695324	0.482	0.133	9.91e-17		Alox12b	0.0118138	-0.294039	0.022	0.161	1		Fam162a	1.37e-08	0.675648	0.847	0.651	0.000170573		Uba52	0.0144482	-0.268378	0.6	0.676	1									Pitx1	6.32e-12	-0.46574	0.118	0.328	7.85e-08
Ndufab1	8.68e-21	-0.802809	0.781	0.925	1.08e-16		Ptma	0.0119466	-0.65982	0.578	0.716	1		Zfas1	1.39e-08	0.442686	0.492	0.186	0.000172157		Rpl5	0.0148565	-0.405767	0.88	0.906	1									Lce1g	6.42e-12	-1.03159	0.14	0.346	7.97e-08
Gm11938	8.76e-21	0.922796	0.307	0.044	1.09e-16		Rpl14	0.0119588	-0.504481	0.911	0.978	1		Pcolce	1.4e-08	0.701777	0.542	0.247	0.000173622		Krt24	0.0148611	-0.279061	0.067	0.171	1									Crct1	6.52e-12	-1.19985	0.264	0.47	8.1e-08
Ppp1r3c	9.41e-21	-0.926446	0.254	0.736	1.17e-16		Ces1h	0.0123839	-0.297425	0.022	0.159	1		Cox7a1	1.44e-08	-0.639325	0.814	0.964	0.000178967		Krtap13-1	0.0149519	-0.372497	0.053	0.154	1									Krt84	7.48e-12	-1.15411	0.37	0.562	9.28e-08
Ndufb11	9.96e-21	-0.755246	0.877	0.959	1.24e-16		Col6a2	0.0124209	-0.285259	0.089	0.249	1		Atp5j	1.46e-08	-0.603987	0.966	0.988	0.000181608		Rplp0	0.0151026	-0.349767	1	0.997	1									Cbr2	7.89e-12	-0.319378	0.065	0.256	9.79e-08
Ptma	1.06e-20	0.934688	0.904	0.67	1.31e-16		Rpl5	0.0124252	-0.549548	0.822	0.909	1		Pnpla2	1.5e-08	-0.689599	0.763	0.934	0.000186487		Rps10	0.015238	-0.341734	0.973	0.975	1									Atp5j	8.12e-12	0.3286	1	0.975	1.01e-07
Ugp2	1.09e-20	-0.848196	0.281	0.741	1.35e-16		Srpk1	0.012584	-0.25451	0.044	0.191	1		Ndrg2	1.52e-08	-0.646295	0.712	0.932	0.00018867		Gas5	0.015327	-0.392018	0.32	0.442	1									Crat	8.18e-12	0.363347	0.848	0.604	1.02e-07
Actg1	1.09e-20	0.822651	0.991	0.803	1.36e-16		Calm4	0.0126039	-1.22119	0.467	0.555	1		Unc119b	1.63e-08	0.392872	0.39	0.123	0.000201777		Acadm	0.0156072	0.256381	0.733	0.579	1									Myf6	8.26e-12	0.377205	0.553	0.301	1.02e-07
Gng5	1.11e-20	-0.775704	0.851	0.944	1.38e-16		Klc3	0.0126146	-0.259728	0.022	0.159	1		Dstn	1.67e-08	0.650795	0.78	0.474	0.000206818		Aqp3	0.0156656	-0.329497	0.133	0.248	1									H2afj	8.41e-12	-0.482378	0.307	0.535	1.04e-07
Epn3	1.51e-20	0.582966	0.386	0.077	1.87e-16		Ndufb9	0.0126553	0.259224	1	0.985	1		Tmem132a	1.73e-08	0.51076	0.525	0.203	0.000215259		Rplp2	0.015775	-0.264049	0.973	0.977	1									Vdac1	8.93e-12	0.31455	0.978	0.925	1.11e-07
Gm11562	1.54e-20	0.500695	0.219	0.016	1.92e-16		Rps8	0.0128305	-0.43563	1	0.997	1		Myh4	1.77e-08	-0.792683	0.966	0.998	0.000219191		Rpl11	0.01589	-0.371933	0.987	0.988	1									Rplp2	8.97e-12	-0.41027	0.966	0.985	1.11e-07
Sytl1	1.88e-20	0.690525	0.526	0.156	2.33e-16		Eef1a1	0.0129969	-0.861619	0.978	0.966	1		Tst	1.79e-08	0.410967	0.356	0.107	0.000221746		Ddx39b	0.0162323	-0.293605	0.24	0.357	1									1600014C10Rik	9.14e-12	-0.396739	0.102	0.311	1.13e-07
Tuft1	2.2e-20	0.517263	0.333	0.054	2.74e-16		Myf6	0.0130126	0.250664	0.578	0.402	1		Rps25	1.79e-08	0.594601	0.966	0.934	0.000222744		Usp19	0.016724	0.2524	0.4	0.287	1									Acer1	9.31e-12	-0.269233	0.009	0.157	1.16e-07
Art3	2.67e-20	-0.86512	0.184	0.68	3.31e-16		Jup	0.0130294	-0.550249	0.489	0.63	1		Ogdh	1.83e-08	-0.621745	0.78	0.95	0.000226556		Csta1	0.0171183	-0.31133	0.067	0.168	1									Pof1b	9.5e-12	-0.343502	0.028	0.194	1.18e-07
Uqcr10	2.91e-20	-0.698255	0.93	0.987	3.61e-16		Eci2	0.013156	0.2969	0.556	0.395	1		Eno3	1.85e-08	-0.652542	0.915	0.991	0.000229831		Krt76	0.017724	-1.46957	0.56	0.601	1									Eci1	9.58e-12	0.352267	0.658	0.391	1.19e-07
S100a1	3.48e-20	-0.812885	0.825	0.949	4.32e-16		Ndufa8	0.0132348	0.283285	0.956	0.845	1		Uqcrh	1.89e-08	-0.557814	0.949	0.986	0.000235119		Lce1a2	0.017822	-0.799761	0.173	0.284	1									Rpl4	9.91e-12	-0.613624	0.938	0.958	1.23e-07
Ldhb	3.56e-20	-0.823496	0.667	0.903	4.42e-16		Fxyd3	0.0133379	-0.450325	0.2	0.368	1		Rpl22	1.96e-08	0.682581	0.932	0.85	0.000243609		Krt34	0.0178354	-0.347878	0.027	0.114	1									Cox5b	1.02e-11	0.329381	1	0.98	1.26e-07
S100a16	3.64e-20	0.907766	0.86	0.649	4.52e-16		Lce1g	0.0134431	-0.835192	0.111	0.264	1		Scap	2.01e-08	0.414503	0.424	0.147	0.000248934		Hopx	0.0178465	-0.253066	0.067	0.168	1									Gpx2	1.02e-11	-0.729942	0.292	0.483	1.26e-07
Cyp4f39	3.9e-20	0.597314	0.377	0.075	4.84e-16		Eef1a2	0.0134623	0.271558	0.933	0.829	1		Smarcd2	2.02e-08	0.501588	0.475	0.18	0.000250908		Ctnnbip1	0.0182116	-0.285748	0.093	0.199	1									Anxa2	1.05e-11	-0.562029	0.559	0.692	1.31e-07
Ereg	4.22e-20	0.394404	0.246	0.025	5.24e-16		Psmb3	0.0135766	-0.327	0.422	0.577	1		Krt23	2.03e-08	0.334216	0.322	0.086	0.000251574		Rps19	0.0191411	-0.370261	0.973	0.988	1									Krt10	1.12e-11	-0.616552	0.093	0.289	1.39e-07
Rpl31	4.6e-20	0.695383	1	0.89	5.71e-16		Selenbp1	0.0136455	-0.334001	0.111	0.275	1		Srm	2.06e-08	0.361812	0.305	0.081	0.00025554		Elovl1	0.0193234	-0.308003	0.2	0.319	1									Idh3g	1.22e-11	0.356847	0.885	0.711	1.52e-07
Trim63	4.72e-20	-0.839672	0.228	0.708	5.86e-16		Gsto1	0.0136786	-0.53971	0.267	0.421	1		Sae1	2.16e-08	0.368683	0.339	0.096	0.000268569		Gsta4	0.0195244	-0.525344	0.387	0.461	1									Cox4i1	1.24e-11	0.290554	1	0.998	1.54e-07
Tiam1	5.89e-20	0.419775	0.281	0.036	7.31e-16		Tgm1	0.0137494	-0.288944	0.022	0.156	1		Atp5md	2.21e-08	-0.598302	0.847	0.956	0.000273812		Cysrt1	0.0195897	-0.45611	0.173	0.288	1									Phyh	1.28e-11	0.366217	0.665	0.408	1.59e-07
Rpl5	6.09e-20	0.795819	0.982	0.889	7.56e-16		Gsta4	0.0137726	-0.575929	0.333	0.461	1		Cd36	2.26e-08	-0.663665	0.458	0.82	0.000280543		Rpl19	0.0209166	-0.317095	1	0.989	1									Pgk1	1.29e-11	0.338499	0.947	0.863	1.6e-07
Ndufb3	6.71e-20	-0.805108	0.456	0.818	8.34e-16		Hk2	0.0138059	0.2674	0.667	0.485	1		Kat2a	2.28e-08	0.361812	0.305	0.081	0.000282863		Rpl18	0.0211225	-0.2689	0.987	0.983	1									Lce1l	1.31e-11	-0.877805	0.068	0.254	1.62e-07
Hspb6	6.94e-20	-0.869175	0.368	0.784	8.62e-16		Hist1h1c	0.0142428	0.276554	0.533	0.351	1		Gapdh	2.3e-08	-0.615046	1	0.998	0.000285377		Rps7	0.0214798	-0.351452	0.987	0.992	1									Krt24	1.41e-11	-0.410144	0.059	0.241	1.74e-07
Rps8	7.83e-20	0.655642	1	0.997	9.72e-16		Asb11	0.01438	0.262759	0.6	0.409	1		Pdcd4	2.35e-08	0.365284	0.39	0.123	0.000291747		Emp1	0.0216398	-0.298669	0.147	0.256	1									Dsc2	1.43e-11	-0.45609	0.068	0.254	1.78e-07
Plin4	8.47e-20	-0.810522	0.333	0.772	1.05e-15		Mif	0.0144068	-0.331587	0.578	0.692	1		Tnnt3	2.4e-08	-0.685484	0.966	0.995	0.000298157		Krtap3-1	0.0216813	-0.736501	0.173	0.28	1									Sar1b	1.99e-11	0.361144	0.773	0.52	2.47e-07
Cmya5	9.04e-20	-0.818214	0.377	0.82	1.12e-15		Rab11a	0.0146332	-0.347351	0.222	0.386	1		Slc25a11	2.51e-08	-0.58618	0.525	0.832	0.000311162		Tmem37	0.0219029	0.295234	0.533	0.424	1									Mgst3	2.09e-11	0.360113	0.966	0.841	2.59e-07
Ndufa5	9.25e-20	-0.795837	0.763	0.905	1.15e-15		Lad1	0.0147254	-0.37442	0.089	0.243	1		Adamts2	2.58e-08	0.314781	0.322	0.087	0.00032014		Aox4	0.0223142	-0.355297	0.133	0.239	1									Ptprf	2.12e-11	-0.474455	0.118	0.321	2.64e-07
Ndufs7	9.58e-20	-0.745591	0.886	0.951	1.19e-15		Rapgefl1	0.0148893	-0.283831	0.022	0.153	1		Ndufv2	2.67e-08	-0.599024	0.847	0.917	0.000331546		Klk14	0.0223682	-0.473042	0.147	0.253	1									Pycard	2.21e-11	-0.348659	0.068	0.256	2.74e-07
Rpl8	1.02e-19	0.6388	1	0.989	1.26e-15		Cilp	0.015176	-0.54986	0.2	0.361	1		Esrp2	2.83e-08	0.336566	0.271	0.065	0.00035187		C1qa	0.023266	0.251332	0.4	0.285	1									Ctsl	2.38e-11	0.370437	0.969	0.846	2.95e-07
Atg9b	1.04e-19	0.375949	0.254	0.028	1.29e-15		Tnni2	0.0153094	0.287637	1	0.997	1		Hadhb	2.97e-08	-0.694525	0.525	0.806	0.000368603		Lcn2	0.0232777	0.450291	0.4	0.285	1									Prom2	2.45e-11	-0.315454	0.037	0.204	3.05e-07
Psors1c2	1.12e-19	0.481176	0.211	0.016	1.39e-15		Fitm2	0.0153463	0.322278	0.578	0.409	1		Gng5	3.06e-08	-0.635503	0.763	0.944	0.000380017		Itgb4	0.0234393	-0.293369	0.133	0.239	1									Acadvl	2.46e-11	0.325123	0.953	0.808	3.06e-07
Mgst3	1.51e-19	-0.822779	0.754	0.923	1.87e-15		Krt80	0.0160104	-0.495281	0.133	0.287	1		Sptssb	3.2e-08	0.271506	0.254	0.057	0.00039666		Rpl23a	0.0235677	-0.330061	0.987	0.972	1									Pdzk1ip1	2.65e-11	-0.287414	0.034	0.201	3.29e-07
Ywhaz	1.58e-19	0.820529	0.746	0.416	1.96e-15		Dynll1	0.0163961	-0.448824	0.489	0.661	1		Ces1b	3.49e-08	0.337026	0.22	0.045	0.000433492		Rpl27a	0.0240686	-0.375031	0.973	0.983	1									Cd44	2.87e-11	-0.349598	0.062	0.244	3.57e-07
Fbxo32	1.64e-19	-0.775452	0.219	0.708	2.04e-15		Rps5	0.0164378	-0.313038	0.978	0.985	1		Ak1	3.51e-08	-0.672451	0.627	0.878	0.000435876		Lce1d	0.0241778	-0.994144	0.2	0.299	1									Fgfbp1	3.05e-11	-0.293807	0.05	0.226	3.79e-07
2310002L09Rik	1.69e-19	-0.827248	0.333	0.766	2.09e-15		Psapl1	0.0164422	-0.468635	0.111	0.256	1		Art3	3.52e-08	-0.686069	0.237	0.635	0.000436885		Pkp3	0.0245761	-0.47802	0.24	0.327	1									Anxa1	3.14e-11	-0.439702	0.168	0.383	3.89e-07
Crat	1.78e-19	-0.788791	0.351	0.78	2.21e-15		Stub1	0.0167382	-0.2873	0.267	0.432	1		Lima1	3.75e-08	0.291284	0.22	0.045	0.000465635		H3f3b	0.0250084	-0.348342	0.44	0.53	1									S100a1	3.51e-11	0.338892	0.984	0.886	4.35e-07
Vdac1	1.91e-19	-0.7042	0.895	0.959	2.37e-15		Glrx	0.0169499	-0.70031	0.244	0.389	1		Samd4b	3.78e-08	0.29817	0.271	0.066	0.000468814		Krt80	0.0251772	-0.438294	0.187	0.288	1									2310002L09Rik	3.51e-11	0.364327	0.842	0.582	4.36e-07
Serpinb2	1.95e-19	0.331151	0.211	0.016	2.42e-15		Rpl6	0.0170137	-0.367976	0.933	0.954	1		Bgn	3.81e-08	0.653875	0.712	0.441	0.000473465		Flg	0.0263611	-0.723748	0.147	0.24	1									Sdhd	3.52e-11	0.398864	0.736	0.493	4.37e-07
Got2	2e-19	-0.715657	0.842	0.948	2.49e-15		Neurl1a	0.017026	0.285442	0.378	0.237	1		Ass1	3.85e-08	0.36777	0.288	0.075	0.00047776		Asprv1	0.0266272	-0.760879	0.253	0.35	1									Vdac3	3.64e-11	0.388974	0.773	0.53	4.52e-07
Rps16	2.16e-19	0.669754	1	0.989	2.68e-15		Baiap2	0.017217	-0.261316	0.044	0.181	1		Ptp4a3	4.05e-08	-0.647307	0.746	0.929	0.00050214		1810058I24Rik	0.0266986	0.256191	0.627	0.527	1									Ccng1	3.68e-11	0.38595	0.711	0.478	4.56e-07
Lgalsl	2.44e-19	0.829338	0.588	0.238	3.03e-15		Dsc2	0.0173932	-0.338961	0.044	0.18	1		Hmgn3	4.06e-08	0.259862	0.237	0.051	0.000504191		Rpl13a	0.0270902	-0.442707	0.973	0.988	1									Uqcrq	3.68e-11	0.291812	1	0.993	4.57e-07
Fitm1	2.69e-19	-0.788117	0.202	0.693	3.34e-15		Prkaca	0.0174082	0.310803	0.467	0.318	1		Cpt1b	4.34e-08	-0.655992	0.186	0.573	0.000539302		Krt16	0.027739	-1.28069	0.68	0.672	1									Ndufa12	3.71e-11	0.364291	0.947	0.813	4.6e-07
Spint1	2.71e-19	0.480076	0.333	0.059	3.36e-15		S100a14	0.0175894	-0.813762	0.378	0.476	1		Cdh1	4.38e-08	0.496467	0.339	0.102	0.000543523		Klk10	0.0277526	-0.46222	0.173	0.268	1									Serpinb11	3.8e-11	-0.413442	0.047	0.216	4.72e-07
Ndufa13	3.25e-19	-0.7012	0.877	0.979	4.03e-15		Lce1j	0.0175967	-0.617266	0.067	0.205	1		Id1	4.41e-08	0.531093	0.78	0.442	0.000547394		Krtap3-2	0.028259	-0.275534	0.04	0.123	1									Endou	3.9e-11	-0.284846	0.031	0.192	4.84e-07
Hrc	3.28e-19	-0.814107	0.5	0.823	4.07e-15		Lce1k	0.0176407	-0.590692	0.044	0.178	1		Eef1b2	4.57e-08	0.620321	0.898	0.847	0.000567015		Krt87	0.029257	-0.401097	0.08	0.174	1									Ndufb7	3.94e-11	0.327674	0.972	0.881	4.89e-07
Sdhd	3.36e-19	-0.796605	0.202	0.675	4.17e-15		Rab25	0.0176701	-0.36781	0.111	0.264	1		Mybpc1	4.62e-08	-0.628441	0.627	0.91	0.000573291		Ces2g	0.0302143	-0.275786	0.107	0.203	1									Glrx	4.18e-11	-0.879122	0.267	0.47	5.19e-07
Mt2	3.38e-19	0.760133	1	0.933	4.2e-15		Lce3b	0.0183766	-0.647295	0.089	0.228	1		Atp5o	4.68e-08	-0.532178	0.932	0.989	0.000580562		Rab25	0.0309622	-0.292736	0.16	0.265	1									Tcap	4.21e-11	0.364243	1	0.96	5.22e-07
Aif1l	3.65e-19	0.422089	0.219	0.02	4.53e-15		Aox4	0.0184242	-0.389096	0.089	0.237	1		Mt1	4.73e-08	0.358767	1	1	0.000587685		Lypd5	0.0327985	-0.336663	0.093	0.185	1									Rab3d	4.37e-11	-0.257632	0.04	0.206	5.43e-07
Rps11	4.28e-19	0.619994	1	0.977	5.31e-15		Casq1	0.0184259	0.269636	0.778	0.62	1		Atp5h	5.08e-08	-0.596118	0.949	0.991	0.000630917		Rps9	0.032874	-0.297137	0.987	0.991	1									Atp5md	4.49e-11	0.323533	0.975	0.925	5.58e-07
Dusp5	4.55e-19	0.379991	0.219	0.02	5.65e-15		Evpl	0.0184537	-0.370742	0.089	0.233	1		Sema3f	6.12e-08	0.365284	0.373	0.117	0.000759927		2310050C09Rik	0.0340679	-0.774062	0.2	0.29	1									Atp1b1	5.03e-11	0.349439	0.705	0.43	6.24e-07
Slc2a4	4.66e-19	-0.814821	0.5	0.839	5.78e-15		Gja1	0.0187198	-0.519522	0.156	0.305	1		Snhg5	6.12e-08	0.328759	0.22	0.047	0.000760089		Klf4	0.0350612	-0.384616	0.28	0.371	1									Ldhb	5.34e-11	0.337009	0.957	0.794	6.63e-07
Idh2	5.26e-19	-0.794272	0.272	0.723	6.53e-15		Rps16	0.0187732	-0.481328	0.933	0.994	1		Sfi1	6.23e-08	0.510474	0.542	0.238	0.000772937		Rps24	0.0351278	-0.278032	1	1	1									Cd9	5.81e-11	-0.696195	0.5	0.617	7.21e-07
Lrrc30	6.74e-19	-0.736	0.193	0.674	8.36e-15		Fam129b	0.0187836	-0.315006	0.067	0.206	1		Lor	6.44e-08	-0.664095	1	0.893	0.00079948		Lmna	0.0352261	-0.391783	0.72	0.737	1									Gba	6.28e-11	-0.344361	0.065	0.244	7.79e-07
Acer1	7.85e-19	0.497778	0.307	0.051	9.74e-15		Lars2	0.0187939	-0.612284	0.756	0.811	1		Sucla2	6.64e-08	-0.608325	0.339	0.705	0.00082361		Ptprf	0.0362826	-0.309534	0.147	0.24	1									Mpc1	6.35e-11	0.364883	0.91	0.736	7.88e-07
Rps15	8.31e-19	0.634148	1	0.985	1.03e-14		Krt4	0.0187973	-1.32132	0.911	0.926	1		Calr	6.76e-08	0.567499	0.915	0.686	0.000838791		Rps6	0.0363988	-0.295268	0.947	0.96	1									Atp5j2	6.36e-11	0.294256	1	0.99	7.9e-07
Hspb1	8.41e-19	0.620969	1	0.98	1.04e-14		Eif6	0.0188716	-0.353868	0.267	0.426	1		Nop53	6.8e-08	0.581279	0.729	0.448	0.000843519		Lce3c	0.0367693	-0.905876	0.307	0.373	1									Lce1b	6.6e-11	-1.19621	0.193	0.398	8.19e-07
Rilpl1	1.2e-18	-0.725524	0.219	0.692	1.49e-14		Hrnr	0.0206914	-0.287961	0	0.108	1		Nt5c	6.9e-08	0.380941	0.407	0.14	0.000856532		Krt6b	0.038275	-0.836966	0.427	0.485	1									Gjb2	6.61e-11	-0.462558	0.071	0.251	8.2e-07
Sdcbp2	1.22e-18	0.42664	0.237	0.026	1.51e-14		Net1	0.021018	-0.311094	0.111	0.256	1		Mmp2	6.91e-08	0.597945	0.661	0.355	0.000857274		Rps11	0.0390537	-0.327159	0.96	0.983	1									Rpl24	6.7e-11	-0.351754	0.991	1	8.32e-07
Uqcr11	1.23e-18	-0.597269	0.965	0.993	1.52e-14		Sprr1b	0.0210715	-0.3692	0.044	0.174	1		Pdia6	6.92e-08	0.503766	0.627	0.308	0.000859483		Gpx2	0.0400719	-0.471707	0.333	0.405	1									Ckmt1	6.73e-11	-0.386782	0.087	0.276	8.36e-07
Rnf225	1.29e-18	0.424437	0.184	0.011	1.6e-14		Pla2g4f	0.0214122	-0.286553	0.044	0.174	1		Pgam2	7.06e-08	-0.651046	0.712	0.97	0.000875854		Rpl22	0.0405807	-0.330477	0.867	0.855	1									Slc25a3	6.78e-11	0.31891	0.997	0.97	8.42e-07
Acadl	1.3e-18	-0.795237	0.43	0.808	1.61e-14		Pls3	0.021599	-0.302766	0.089	0.23	1		Dlk2	7.11e-08	0.31849	0.22	0.047	0.000882127		Serpinb3a	0.0407262	-0.475622	0.2	0.282	1									Tacc2	6.99e-11	0.351742	0.981	0.903	8.68e-07
Ndufc1	1.62e-18	-0.696027	0.868	0.957	2.02e-14		Emp1	0.0217234	-0.352121	0.111	0.253	1		Fgfr2	7.14e-08	0.449202	0.305	0.086	0.000886832		Kprp	0.0408473	-0.95904	0.187	0.27	1									Cnfn	7.28e-11	-0.939252	0.363	0.53	9.03e-07
2310079G19Rik	1.67e-18	0.71655	0.307	0.054	2.07e-14		Krt87	0.0219021	-0.454809	0.044	0.172	1		Ranbp1	7.62e-08	0.4301	0.39	0.135	0.00094532		Lgals3	0.0411584	-0.366683	0.453	0.525	1									Rps6	7.31e-11	-0.527514	0.938	0.975	9.08e-07
Cisd1	1.78e-18	-0.792812	0.377	0.779	2.21e-14		Cd9	0.022307	-0.428607	0.422	0.574	1		Txndc17	7.86e-08	0.64682	0.712	0.426	0.000975765		Ube2d3	0.0422777	-0.277534	0.533	0.624	1									Elovl1	7.89e-11	-0.483618	0.193	0.398	9.79e-07
Neat1	1.88e-18	0.813257	0.974	0.839	2.33e-14		Canx	0.0226042	-0.33118	0.267	0.408	1		Cyp2f2	8.1e-08	0.459669	0.373	0.12	0.00100514		Pabpc1	0.0423202	-0.469251	0.6	0.632	1									Tagln2	9.62e-11	-0.577925	0.571	0.682	1.19e-06
Bc1	2.3e-18	0.390401	0.272	0.038	2.86e-14		Sars	0.0226811	-0.300985	0.244	0.392	1		Aqp3	8.35e-08	0.525728	0.508	0.212	0.00103693		Serpinb6a	0.0427582	0.258909	0.8	0.758	1									Trim29	1.1e-10	-0.553488	0.264	0.465	1.37e-06
Ahnak	2.39e-18	0.764424	0.982	0.848	2.97e-14		Ap2s1	0.0227029	-0.31554	0.2	0.346	1		Rnf215	8.54e-08	0.268789	0.254	0.06	0.00106032		Dusp14	0.0431622	-0.269464	0.053	0.131	1									Rps17	1.15e-10	-0.366366	0.91	0.943	1.43e-06
Gramd1c	2.59e-18	0.489181	0.228	0.025	3.21e-14		Apod	0.0228283	0.323726	0.622	0.437	1		Chchd2	8.83e-08	-0.560816	0.898	0.983	0.00109579		Capg	0.0450404	-0.258533	0.2	0.294	1									Krtap13	1.19e-10	-1.15895	0.146	0.338	1.47e-06
Cpt1b	2.63e-18	-0.781176	0.149	0.615	3.26e-14		H3f3b	0.0229631	-0.456248	0.422	0.527	1		Ociad2	8.85e-08	0.423046	0.356	0.116	0.00109874		Acta2	0.0476311	0.305901	0.373	0.267	1									Mir205hg	1.19e-10	-0.263365	0.019	0.162	1.48e-06
Cystm1	2.82e-18	-0.744751	0.035	0.487	3.5e-14		Mbp	0.0230203	0.320184	0.311	0.178	1		Wfdc2	8.88e-08	0.269393	0.203	0.041	0.00110265		H3f3a	0.0482513	-0.257963	0.72	0.757	1									Sod2	1.21e-10	0.355569	0.87	0.662	1.51e-06
Gltp	3.58e-18	0.747702	0.535	0.192	4.45e-14		Rpl7	0.0232855	-0.378934	0.933	0.959	1		Itga3	9.08e-08	0.332389	0.305	0.084	0.00112678		Eif5a	0.0495988	-0.283634	0.867	0.869	1									Idh2	1.28e-10	0.356749	0.786	0.545	1.59e-06
Klk9	4.26e-18	0.345652	0.167	0.008	5.28e-14		Pdhb	0.0233082	0.255993	0.756	0.651	1		Tubb5	9.28e-08	0.525199	0.576	0.269	0.00115145		2310034C09Rik	0.0500153	-0.976092	0.187	0.268	1									Rtn2	1.44e-10	0.356513	0.891	0.684	1.78e-06
Prr9	4.38e-18	0.410438	0.167	0.008	5.43e-14		Atp6v0c	0.0233982	-0.290824	0.533	0.705	1		Mdh1	9.39e-08	-0.619631	0.881	0.959	0.00116534		Serbp1	0.0504411	-0.271306	0.653	0.695	1									Ezr	1.58e-10	-0.392785	0.099	0.286	1.96e-06
Dapl1	4.89e-18	0.587898	0.421	0.11	6.07e-14		Actg1	0.0234039	-0.467396	0.8	0.835	1		Sfrp1	9.5e-08	0.282118	0.271	0.068	0.00117942		Klf5	0.0512502	-0.268516	0.12	0.206	1									2310050C09Rik	1.59e-10	-0.965267	0.168	0.371	1.98e-06
Tmprss13	5.12e-18	0.498727	0.281	0.044	6.35e-14		Acta1	0.0235845	0.259926	1	0.999	1		Pfn1	9.64e-08	0.632584	0.898	0.687	0.00119623		Gm2a	0.0559378	-0.343122	0.147	0.23	1									Cfl1	1.68e-10	-0.481926	0.401	0.585	2.08e-06
Rpl3l	5.17e-18	-0.788496	0.491	0.821	6.41e-14		Avpi1	0.0235861	-0.329645	0.178	0.324	1		Eef1a2	9.65e-08	-0.617325	0.559	0.86	0.00119766		Krt81	0.0569982	-0.301782	0.04	0.108	1									Ndufab1	1.74e-10	0.33259	0.953	0.861	2.16e-06
Celsr2	7.04e-18	0.456301	0.333	0.064	8.74e-14		Ppl	0.0238178	-0.433667	0.111	0.247	1		Fam83h	9.77e-08	0.442824	0.305	0.09	0.00121287		Taldo1	0.0572154	-0.262731	0.387	0.465	1									Itgb4	1.74e-10	-0.424546	0.121	0.313	2.16e-06
Inmt	7.08e-18	-0.918771	0.254	0.7	8.78e-14		Manf	0.0244585	-0.298531	0.156	0.3	1		Klc3	1e-07	0.401581	0.39	0.129	0.00124605		Rpl36a	0.0656378	-0.271644	0.813	0.823	1									Ndufa5	1.81e-10	0.316887	0.95	0.828	2.25e-06
Anxa8	7.4e-18	0.828329	0.623	0.262	9.19e-14		Mapk13	0.0253194	-0.369988	0.067	0.196	1		Dhx16	1.05e-07	0.324642	0.305	0.087	0.0013017		Krt17	0.0686126	-0.659334	0.413	0.458	1									Nkpd1	1.87e-10	-0.322855	0.028	0.177	2.32e-06
Acyp2	7.54e-18	-0.746502	0.114	0.574	9.36e-14		Krt24	0.0255379	-0.299834	0.044	0.168	1		Elof1	1.07e-07	0.496238	0.525	0.23	0.00133298		Mapk13	0.0686359	-0.308208	0.12	0.196	1									Hspb7	1.88e-10	0.354129	0.963	0.811	2.34e-06
Dsc2	7.83e-18	0.684134	0.439	0.121	9.72e-14		Csnk1a1	0.0256472	-0.364856	0.378	0.507	1		Noc2l	1.08e-07	0.382922	0.356	0.114	0.00133995		Ecm1	0.0687688	-0.501679	0.48	0.521	1									Fhl3	1.94e-10	0.329695	0.764	0.493	2.4e-06
Fh1	8.24e-18	-0.732014	0.316	0.764	1.02e-13		Ctnnbip1	0.0262211	-0.3118	0.067	0.196	1		Lamb3	1.1e-07	0.541321	0.339	0.108	0.0013681		Blmh	0.0751332	-0.276196	0.24	0.319	1									Crip2	1.95e-10	-0.47508	0.621	0.739	2.43e-06
Il1f5	9.05e-18	0.405881	0.219	0.023	1.12e-13		Fam57a	0.0268791	-0.413709	0.111	0.244	1		Sumo2	1.11e-07	0.489911	0.61	0.298	0.00138036		Rpl39	0.0759645	-0.30808	0.92	0.945	1									Cisd1	2.03e-10	0.373425	0.82	0.632	2.52e-06
Rpl27a	9.18e-18	0.563385	1	0.979	1.14e-13		Rps15	0.0270291	-0.412366	0.978	0.988	1		Rpl35	1.16e-07	0.622276	0.847	0.692	0.00143422		Elovl4	0.0779835	-0.315706	0.16	0.233	1									Myot	2.05e-10	0.345359	0.95	0.771	2.54e-06
Klhl41	9.56e-18	-0.790227	0.535	0.841	1.19e-13		Anxa1	0.0271594	-0.339796	0.156	0.296	1		Adarb1	1.19e-07	0.389033	0.288	0.083	0.00147666		Col17a1	0.0785907	-0.390612	0.187	0.263	1									Alox12b	2.19e-10	-0.357937	0.059	0.226	2.72e-06
Chchd2	9.82e-18	-0.647706	0.965	0.979	1.22e-13		Bgn	0.0275798	-0.340424	0.311	0.473	1		Dsg3	1.26e-07	0.449202	0.305	0.089	0.00156688		Lce1e	0.0821098	-0.333164	0.067	0.134	1									Vsig10l	2.2e-10	-0.337396	0.04	0.197	2.73e-06
Rpl12	9.83e-18	0.712462	0.991	0.943	1.22e-13		Lce1e	0.0276218	-0.403374	0.022	0.134	1		Ddx5	1.26e-07	0.556891	0.864	0.692	0.00156883		Atp1b3	0.0920773	-0.293046	0.16	0.231	1									Plin4	2.22e-10	0.348085	0.842	0.592	2.75e-06
Rpl14	1.06e-17	0.657616	1	0.969	1.32e-13		Cfl2	0.0276957	0.276183	0.644	0.538	1		Apoe	1.27e-07	0.69369	0.898	0.774	0.00157895		Lce1h	0.102011	-0.352801	0.053	0.111	1									Ndufb4	2.25e-10	0.341704	0.929	0.816	2.79e-06
Rpl32	1.07e-17	0.586442	1	0.993	1.33e-13		Rps18	0.0281342	-0.380648	0.8	0.865	1		S100a10	1.35e-07	0.611821	0.915	0.72	0.00167896		Sprr1b	0.102492	-0.293064	0.107	0.173	1									AI661453	2.41e-10	-0.294913	0.053	0.221	2.99e-06
Ehf	1.08e-17	0.382781	0.246	0.031	1.34e-13		Igfbp2	0.0282813	-0.731004	0.489	0.596	1		Cyc1	1.42e-07	-0.572474	0.847	0.979	0.00176824		Rps21	0.102657	-0.254966	0.973	0.985	1									Srl	2.44e-10	0.33093	0.863	0.639	3.03e-06
Sptbn2	1.1e-17	0.627884	0.412	0.11	1.36e-13		Rps27a	0.0285646	-0.416276	1	0.993	1		Clic1	1.46e-07	0.582954	0.559	0.271	0.00180727		Tuba1a	0.106969	0.26496	0.427	0.328	1									Rnh1	2.6e-10	-0.439914	0.264	0.47	3.23e-06
Trim54	1.16e-17	-0.780439	0.491	0.834	1.44e-13		Pitx1	0.0287949	-0.372944	0.111	0.243	1		Rdh12	1.51e-07	0.302768	0.288	0.078	0.00187046		Crip2	0.110539	-0.300681	0.667	0.689	1									Krt23	2.62e-10	-0.264828	0.025	0.169	3.25e-06
Vegfb	1.22e-17	-0.759195	0.281	0.711	1.52e-13		Fkbp5	0.029171	0.265526	0.711	0.563	1		Mdh2	1.58e-07	-0.562369	0.915	0.985	0.00195885		Tchh	0.115631	-1.18881	0.44	0.481	1									Atp5k	2.66e-10	0.30178	1	0.953	3.3e-06
Sdha	1.26e-17	-0.743193	0.711	0.874	1.56e-13		Rpl37	0.0292577	-0.378916	0.933	0.963	1		Trim63	1.59e-07	-0.622822	0.322	0.66	0.00197649		Rpl14	0.127697	-0.294351	0.973	0.974	1									Idh3a	2.67e-10	0.307311	0.904	0.736	3.31e-06
Rbbp6	1.27e-17	0.721804	0.491	0.162	1.57e-13		Mbd3	0.029792	-0.25451	0.178	0.334	1		Sptbn2	1.62e-07	0.312089	0.407	0.135	0.0020109		Npm1	0.141186	-0.267452	0.333	0.379	1									Hspb1	2.96e-10	-0.312158	0.981	0.985	3.67e-06
Mpc1	1.32e-17	-0.791095	0.579	0.857	1.63e-13		Sprr1a	0.0299266	-0.299834	0.044	0.163	1		Snrpa	1.64e-07	0.388368	0.39	0.137	0.0020409		Rps8	0.142259	-0.262663	1	0.997	1									Ndufb6	3.08e-10	0.326292	0.935	0.766	3.83e-06
Srl	1.34e-17	-0.742455	0.412	0.8	1.66e-13		Trim29	0.030128	-0.448469	0.244	0.384	1		Txn1	1.81e-07	0.628971	0.847	0.689	0.00224531		Lce1j	0.147784	-0.474406	0.147	0.202	1									Trim54	3.24e-10	0.308753	0.922	0.667	4.02e-06
Nectin4	1.4e-17	0.410897	0.307	0.054	1.73e-13		Tacstd2	0.0305573	-0.282621	0.067	0.191	1		Gm47283	1.85e-07	0.558251	0.475	0.206	0.0022956		Malat1	0.159456	-0.4049	0.733	0.747	1									Uqcrh	3.63e-10	0.281945	0.997	0.973	4.51e-06
Eef1b2	1.43e-17	0.675424	0.965	0.83	1.78e-13		Rpl11	0.0308304	-0.425222	0.956	0.99	1		Ryr1	1.99e-07	-0.620706	0.644	0.881	0.0024747		Rpl13	0.181804	-0.302814	1	1	1									Ndufb1-ps	3.78e-10	0.341753	0.944	0.779	4.69e-06
Gadd45g	1.6e-17	-0.779603	0.351	0.749	1.98e-13		Pabpc1	0.0310158	-0.543227	0.533	0.635	1		Cd109	2e-07	0.314532	0.254	0.065	0.00248577		2310061N02Rik	0.188218	-0.371239	0.107	0.156	1									Sppl3	4.05e-10	-0.355623	0.18	0.383	5.02e-06
4833423E24Rik	2.02e-17	0.376228	0.263	0.038	2.51e-13		Aqp3	0.0321353	-0.351739	0.111	0.244	1		Trim54	2.06e-07	-0.561564	0.424	0.812	0.00256125		Glrx	0.190338	-0.568393	0.36	0.382	1									Ccnd2	4.2e-10	-0.270377	0.053	0.216	5.21e-06
Cdh1	2.2e-17	0.442893	0.36	0.077	2.73e-13		Pdlim1	0.0325422	-0.259217	0.133	0.271	1		Tmem79	2.12e-07	0.304236	0.237	0.057	0.00262588		Rps3	0.192322	-0.25113	0.96	0.958	1									Fosl2	4.36e-10	-0.330836	0.09	0.269	5.42e-06
Atp5mpl	2.21e-17	-0.686836	0.895	0.951	2.75e-13		Ly6g6c	0.0325485	-0.370685	0.111	0.244	1		Cnn2	2.12e-07	0.342767	0.424	0.155	0.00262891		Crnn	0.193101	-0.352852	0.187	0.24	1									Cdh1	4.56e-10	-0.290213	0.037	0.189	5.66e-06
Slurp2	2.23e-17	0.472887	0.272	0.043	2.76e-13		Tagln2	0.0331236	-0.330682	0.511	0.641	1		Arpc5	2.18e-07	0.428901	0.508	0.217	0.00269991		Rps15a	0.199999	-0.252452	0.947	0.985	1									Pls3	4.7e-10	-0.349161	0.115	0.306	5.83e-06
Gys1	2.58e-17	-0.717216	0.43	0.813	3.2e-13		S100a13	0.0333036	-0.29333	0.2	0.345	1		Ndufb8	2.19e-07	-0.538109	0.881	0.985	0.00272079		Mt2	0.201092	-0.375606	0.96	0.941	1									Adam15	4.86e-10	-0.331942	0.146	0.348	6.03e-06
Pla2g4f	2.73e-17	0.578642	0.43	0.116	3.39e-13		Lgalsl	0.0335103	-0.296924	0.156	0.302	1		Cox4i1	2.21e-07	-0.461177	0.983	1	0.00274198		S100a11	0.208879	-0.274606	0.52	0.536	1									Tgm1	5.19e-10	-0.322894	0.056	0.221	6.44e-06
Prdx3	2.75e-17	-0.702844	0.07	0.511	3.41e-13		Cnfn	0.0339053	-0.793408	0.356	0.462	1		Anxa5	2.23e-07	0.566531	0.746	0.448	0.00276287		Cd9	0.213283	-0.311867	0.547	0.567	1									Rpl27	5.61e-10	-0.390751	0.947	0.985	6.97e-06
Mybph	2.97e-17	-0.806817	0.158	0.636	3.69e-13		Atp5md	0.0349408	0.268114	1	0.944	1		Nbl1	2.32e-07	0.478131	0.627	0.317	0.00288473		Lce1l	0.218466	-0.568788	0.133	0.176	1									Klc3	5.69e-10	-0.290922	0.059	0.224	7.07e-06
Chl1	5.3e-17	0.413029	0.289	0.051	6.58e-13		Tmem132a	0.0349978	-0.329472	0.111	0.237	1		Nme1	2.35e-07	0.403217	0.576	0.254	0.00292277		Hbb-bs	0.227937	-0.280587	0.333	0.267	1									Cox7a2	5.96e-10	0.299354	0.991	0.958	7.4e-06
Tob1	5.55e-17	0.914887	0.588	0.261	6.88e-13		Ide	0.0351722	-0.335222	0.2	0.348	1		Ndufb9	2.41e-07	-0.524416	0.932	0.991	0.00298751		Dstn	0.229938	-0.29233	0.467	0.502	1									Rpl38	6.31e-10	-0.379455	0.944	0.963	7.83e-06
Tmod4	6.27e-17	-0.710372	0.184	0.628	7.78e-13		Tmem259	0.0352242	-0.27441	0.289	0.424	1		H2-Ab1	2.46e-07	0.417243	0.237	0.057	0.00305935		Rps20	0.251222	-0.339084	1	0.992	1									Aldh3b2	6.57e-10	-0.29966	0.05	0.206	8.16e-06
Gpx4	6.79e-17	-0.685419	0.868	0.975	8.43e-13		Rps7	0.0364686	-0.397349	0.978	0.993	1		Ndufb10	2.47e-07	-0.560891	0.864	0.95	0.00306509		Txndc17	0.254012	-0.262383	0.427	0.451	1									Apobec2	6.91e-10	0.296587	0.783	0.522	8.57e-06
Gsn	6.8e-17	-1.00101	1	1	8.45e-13		Pgp	0.0370806	0.280699	0.444	0.312	1		Srl	2.51e-07	-0.577457	0.458	0.764	0.00311545		Rpl37	0.336488	-0.273023	0.973	0.96	1									Ndufa6	7.09e-10	0.301369	0.981	0.933	8.8e-06
Art1	6.98e-17	-0.711983	0.325	0.784	8.66e-13		Krtap3-1	0.0372147	-0.783958	0.156	0.277	1		Myo9b	2.55e-07	0.302493	0.288	0.081	0.00316565		Krt10	0.362876	-0.304784	0.173	0.205	1									Phgdh	7.19e-10	-0.359423	0.099	0.281	8.92e-06
Atp1b1	7.22e-17	-0.790761	0.175	0.623	8.97e-13		Tmbim1	0.0374466	-0.294678	0.311	0.443	1		Atp5k	2.58e-07	-0.541124	0.847	0.985	0.00320299		Fam57a	0.364097	-0.257478	0.213	0.239	1									Dapl1	7.33e-10	-0.303161	0.065	0.234	9.1e-06
Rps4x	7.69e-17	0.688295	1	0.964	9.54e-13		Ppp2r3a	0.0375654	0.273809	0.422	0.315	1		Uba52	2.66e-07	0.537105	0.847	0.653	0.00330673		Tagln	0.622424	0.312511	0.213	0.197	1									Sdhc	7.63e-10	0.330952	0.916	0.759	9.47e-06
Ndufc2	8.06e-17	-0.720221	0.421	0.787	1e-12		Ptprf	0.0381694	-0.332513	0.111	0.239	1		Reep5	2.68e-07	0.590783	0.729	0.496	0.00333189																Apcdd1	7.67e-10	-0.287933	0.071	0.241	9.52e-06
Dsc1	8.21e-17	0.363922	0.228	0.028	1.02e-12		Uqcrc2	0.038743	0.275768	0.844	0.784	1		Slc6a6	2.71e-07	0.397706	0.39	0.143	0.00336612																Lce1a1	8.31e-10	-1.21592	0.193	0.383	1.03e-05
Sar1b	8.5e-17	-0.727511	0.272	0.7	1.06e-12		Ppp2ca	0.038924	-0.319802	0.333	0.445	1		Atp5mpl	2.72e-07	-0.535336	0.797	0.955	0.00337156																Lce1e	8.36e-10	-0.529725	0.043	0.194	1.04e-05
Pdhb	8.65e-17	-0.729348	0.298	0.725	1.07e-12		Tmem52	0.0390734	0.264293	0.667	0.566	1		Plekhh3	2.76e-07	0.324642	0.424	0.155	0.00342115																Il17rc	8.94e-10	-0.263457	0.065	0.234	1.11e-05
Rack1	1.04e-16	0.601569	0.991	0.967	1.29e-12		Tmem229b	0.0406444	-0.251021	0.022	0.122	1		Rpl23a	2.77e-07	0.555085	0.983	0.973	0.0034387																Dynll1	8.97e-10	-0.583099	0.599	0.692	1.11e-05
Ly6c1	1.06e-16	-0.816197	0.781	0.916	1.31e-12		Rpl36al	0.0414504	-0.34535	0.778	0.81	1		Ndufs7	2.87e-07	-0.546683	0.797	0.953	0.0035609																Idh3b	9.69e-10	0.326905	0.904	0.724	1.2e-05
Klk13	1.1e-16	0.43068	0.307	0.057	1.36e-12		Rpl27a	0.041643	-0.412512	0.978	0.982	1		Scara5	2.92e-07	0.524351	0.424	0.171	0.0036258																Ldb1	1.05e-09	-0.29978	0.115	0.301	1.3e-05
Cryab	1.11e-16	-0.679273	0.991	0.984	1.38e-12		Krtap3-3	0.042209	-0.692485	0.133	0.253	1		Hk1	2.98e-07	0.33999	0.339	0.11	0.00369794																Fhl1	1.06e-09	0.303938	0.994	0.876	1.32e-05
Ndufb4	1.19e-16	-0.670703	0.711	0.895	1.48e-12		Lce1l	0.0422976	-0.639174	0.067	0.178	1		Emp2	3.12e-07	0.492986	0.525	0.235	0.00387564																Ogdh	1.09e-09	0.319187	0.981	0.9	1.35e-05
H3f3a	1.24e-16	0.614413	0.904	0.725	1.54e-12		Krtap3-2	0.0426308	-0.290644	0.022	0.121	1		Cd74	3.17e-07	0.655309	0.424	0.168	0.00393702																Art3	1.12e-09	0.32933	0.748	0.485	1.38e-05
Coq9	1.25e-16	-0.713327	0.404	0.805	1.56e-12		Phgdh	0.0427363	-0.280447	0.089	0.208	1		Hmgb2	3.2e-07	0.481477	0.356	0.123	0.00397132																Slc2a4	1.12e-09	0.310719	0.913	0.684	1.39e-05
Tmem182	1.42e-16	-0.711352	0.105	0.554	1.77e-12		Anxa2	0.0435822	-0.385755	0.533	0.639	1		Thy1	3.21e-07	0.311186	0.339	0.107	0.00398904																Bnip3	1.16e-09	0.330331	0.68	0.455	1.44e-05
Bin1	1.43e-16	-0.730633	0.561	0.846	1.78e-12		Gjb2	0.0436118	-0.337251	0.067	0.178	1		Atp5b	3.23e-07	-0.46678	1	1	0.0040139																Evpl	1.17e-09	-0.397722	0.124	0.303	1.45e-05
Fbxo31	1.48e-16	-0.678257	0.105	0.533	1.83e-12		Itgb4	0.0437153	-0.299381	0.111	0.236	1		Slc25a12	3.55e-07	-0.606233	0.407	0.723	0.00440432																Pla2g12a	1.21e-09	0.345566	0.724	0.468	1.5e-05
Fxyd1	1.59e-16	-0.714415	0.561	0.856	1.97e-12		Lce1c	0.0438216	-0.847516	0.133	0.255	1		Nectin1	3.59e-07	0.376653	0.373	0.129	0.00445603																Krtap3-3	1.24e-09	-0.845451	0.146	0.326	1.54e-05
Cyp2s1	1.6e-16	0.51065	0.281	0.049	1.98e-12		Rpl26	0.0446364	-0.359093	0.956	0.943	1		Tns4	3.6e-07	0.336277	0.305	0.092	0.00446273																Rps2	1.25e-09	-0.293658	0.991	0.993	1.55e-05
Rgcc	1.6e-16	-0.699027	0.219	0.659	1.99e-12		Rps27	0.0447763	-0.291743	0.978	0.987	1		Fam32a	3.72e-07	0.415167	0.441	0.176	0.00461693																Gys1	1.5e-09	0.312465	0.876	0.654	1.86e-05
Fmo2	1.69e-16	0.663841	0.404	0.115	2.09e-12		Krtap13-1	0.0448128	-0.370774	0.044	0.15	1		Pld2	3.72e-07	0.25075	0.22	0.051	0.00462043																Cryab	1.58e-09	0.27269	0.997	0.975	1.96e-05
Krtap1-3	1.76e-16	0.480036	0.237	0.033	2.19e-12		Actb	0.0451309	-0.456741	0.889	0.907	1		Ndufb6	3.89e-07	-0.583145	0.644	0.859	0.00482409																Gltp	1.61e-09	-0.364446	0.14	0.331	2e-05
Fem1a	1.77e-16	-0.677972	0.184	0.641	2.2e-12		Ezr	0.0451601	-0.267278	0.089	0.211	1		Rgl2	4.09e-07	0.386952	0.424	0.162	0.00508123																Rps25	1.66e-09	-0.354877	0.916	0.953	2.07e-05
Snta1	1.79e-16	-0.667687	0.132	0.584	2.22e-12		Rpl36	0.0453135	-0.289444	1	0.993	1		Myot	4.31e-07	-0.615698	0.61	0.872	0.00534784																Ndufa1	1.74e-09	0.33621	0.907	0.779	2.15e-05
Ctsl	1.84e-16	-0.733687	0.798	0.92	2.28e-12		Acta2	0.0453798	0.671635	0.4	0.27	1		Rab34	4.35e-07	0.302768	0.305	0.092	0.00539997																Gpx1	1.82e-09	-0.40569	0.742	0.799	2.26e-05
Mpzl2	2.19e-16	0.349386	0.228	0.03	2.72e-12		H2afj	0.0459391	-0.364693	0.333	0.44	1		Hif1a	4.36e-07	0.291386	0.322	0.099	0.00540763																Selenbp1	1.85e-09	-0.404034	0.161	0.348	2.29e-05
Retreg1	2.2e-16	-0.753485	0.404	0.789	2.73e-12		Rpl39	0.0463057	-0.382554	0.911	0.944	1		Pax9	4.37e-07	0.454074	0.407	0.153	0.00542426																Ybx3	1.87e-09	0.312911	0.988	0.94	2.33e-05
Eci1	2.28e-16	-0.699688	0.132	0.58	2.83e-12		Lce1f	0.0472019	-0.741082	0.111	0.224	1		Pds5a	4.39e-07	0.273514	0.254	0.066	0.00544695																Csta1	1.88e-09	-0.42421	0.068	0.229	2.33e-05
Pla2g12a	2.48e-16	-0.723183	0.219	0.649	3.08e-12		Rpl32	0.0479515	-0.402978	0.978	0.996	1		Gsto1	4.46e-07	0.62127	0.661	0.389	0.0055327																Pdia6	1.88e-09	-0.370382	0.227	0.42	2.34e-05
Rtn2	2.72e-16	-0.728455	0.491	0.83	3.38e-12		Eif3g	0.0498773	-0.260224	0.2	0.333	1		Fam129b	4.49e-07	0.4722	0.441	0.176	0.00557196																Trp63	1.89e-09	-0.331942	0.071	0.236	2.35e-05
Agl	2.88e-16	-0.710105	0.132	0.579	3.57e-12		Hnrnpab	0.0506721	-0.295784	0.378	0.487	1		Acyp2	4.55e-07	-0.596379	0.186	0.529	0.00565046																Atp1b3	1.9e-09	-0.470593	0.127	0.301	2.36e-05
Ankrd35	3.1e-16	0.397268	0.281	0.049	3.84e-12		Elovl1	0.0516402	-0.279601	0.178	0.315	1		Gtf2i	4.6e-07	0.516912	0.61	0.334	0.00570434																Atp1a1	1.91e-09	-0.445599	0.233	0.425	2.37e-05
Ggh	3.22e-16	0.619475	0.439	0.134	4e-12		Ddx5	0.0519893	-0.287597	0.622	0.711	1		Idh2	4.76e-07	-0.642568	0.373	0.677	0.00591045																Pgam1	2e-09	-0.391408	0.295	0.5	2.49e-05
Gyg	3.65e-16	-0.696934	0.105	0.554	4.53e-12		Rpl22l1	0.0520038	-0.332513	0.467	0.557	1		Agrn	4.91e-07	0.400591	0.373	0.134	0.00609621																Arf6	2.01e-09	-0.297805	0.065	0.224	2.5e-05
Slc20a2	3.82e-16	-0.702055	0.395	0.793	4.74e-12		Rps3	0.0537881	-0.268226	0.978	0.957	1		Idh3a	4.97e-07	-0.532913	0.576	0.832	0.00616557																Txlnb	2.13e-09	0.311075	0.612	0.383	2.65e-05
Arg1	4.19e-16	0.360102	0.158	0.01	5.2e-12		Gdi2	0.0538742	-0.265237	0.378	0.511	1		Cox7a2	5.02e-07	-0.530151	0.932	0.976	0.00623523																Pla2g4f	2.24e-09	-0.323073	0.075	0.239	2.78e-05
Gba	4.39e-16	0.562307	0.412	0.118	5.45e-12		Dstn	0.0540016	-0.366088	0.378	0.507	1		Trim29	5.16e-07	0.56708	0.644	0.352	0.00640826																Eps8l1	2.27e-09	-0.33383	0.04	0.187	2.82e-05
Etfa	4.82e-16	-0.687218	0.298	0.725	5.98e-12		Pkp3	0.0540952	-0.486684	0.222	0.324	1		Snrnp70	5.26e-07	0.328094	0.475	0.189	0.00653179																Eif4a1	2.32e-09	-0.530158	0.472	0.612	2.88e-05
Ogdh	4.96e-16	-0.650296	0.86	0.951	6.16e-12		Bpifa5	0.054318	-0.699794	0.244	0.348	1		Hmgn1	5.27e-07	0.630145	0.576	0.31	0.00654329																Hadhb	2.42e-09	0.342352	0.882	0.704	3.01e-05
Casq1	5.17e-16	-0.742261	0.272	0.697	6.42e-12		Clic1	0.0546403	-0.275142	0.178	0.302	1		Ldhb	5.42e-07	-0.534981	0.644	0.886	0.00672173																Rin2	2.47e-09	-0.262013	0.062	0.219	3.07e-05
Rps20	5.17e-16	0.637587	1	0.992	6.42e-12		Sparcl1	0.0553328	0.343725	0.511	0.387	1		Dkk3	5.45e-07	0.259006	0.203	0.045	0.00676357																Rilpl1	2.54e-09	0.291028	0.758	0.505	3.15e-05
Endou	5.99e-16	0.479015	0.342	0.079	7.43e-12		Txndc17	0.0582361	-0.355689	0.333	0.457	1		Plch2	5.74e-07	0.250442	0.322	0.098	0.00712968																Ldb3	2.57e-09	0.31297	0.96	0.799	3.19e-05
Rps9	6.02e-16	0.503366	1	0.989	7.47e-12		Rps4x	0.0603096	-0.384709	1	0.968	1		Ada	5.78e-07	0.418845	0.78	0.46	0.00717257																Rpl3l	2.58e-09	0.348591	0.879	0.682	3.2e-05
Obscn	6.32e-16	-0.697273	0.64	0.867	7.84e-12		Tmed9	0.0627284	-0.274086	0.333	0.436	1		Chchd3	5.84e-07	-0.585356	0.237	0.589	0.00724333																Ctnnb1	2.69e-09	-0.517925	0.394	0.56	3.34e-05
Ndufb6	6.35e-16	-0.725011	0.675	0.872	7.88e-12		Rpl12	0.0629336	-0.440106	0.933	0.951	1		Ndufb3	5.87e-07	-0.577888	0.508	0.783	0.00728192																Crip1	2.7e-09	-0.41348	0.904	0.958	3.36e-05
Ndufa12	6.36e-16	-0.698166	0.746	0.897	7.89e-12		Cstb	0.0643136	-0.311265	0.2	0.311	1		Retreg1	5.9e-07	-0.620117	0.424	0.755	0.00732692																Ndufa9	2.9e-09	0.289474	0.817	0.575	3.6e-05
Tmem52	6.39e-16	-0.668265	0.211	0.639	7.93e-12		Yod1	0.0708799	-0.261316	0.044	0.135	1		Srsf3	6.02e-07	0.482184	0.559	0.274	0.00746703																Cyp2f2	2.92e-09	-0.324385	0.056	0.209	3.62e-05
Them5	6.47e-16	0.618876	0.588	0.239	8.03e-12		Gaa	0.0711709	0.284699	0.4	0.297	1		Atp5e	6.03e-07	-0.477624	1	0.998	0.00748																Aqp1	3.13e-09	0.333295	0.82	0.577	3.88e-05
Crybg2	6.69e-16	0.463898	0.272	0.049	8.31e-12		S100a6	0.0737129	-0.297147	0.911	0.951	1		Etfb	6.07e-07	-0.527519	0.797	0.92	0.00753001																Fgfr3	3.27e-09	-0.288885	0.043	0.187	4.06e-05
Serpina12	6.76e-16	0.333476	0.175	0.015	8.39e-12		Rras	0.075601	0.2662	0.533	0.405	1		Pfkl	6.19e-07	0.351938	0.288	0.086	0.007679																Rps29	3.38e-09	-0.294966	0.991	0.995	4.19e-05
Evpl	6.81e-16	0.699553	0.482	0.175	8.45e-12		Atp6v0e	0.0772884	-0.253104	0.244	0.358	1		Fdps	6.23e-07	0.356007	0.441	0.17	0.00773185																Krtap3-1	4.04e-09	-0.926332	0.171	0.348	5.02e-05
Pcdh1	7.14e-16	0.456301	0.333	0.075	8.87e-12		Eif3b	0.0795388	-0.268892	0.333	0.427	1		Asb2	6.65e-07	-0.568973	0.39	0.69	0.00824919																Rpl9	4.19e-09	-0.360285	0.984	0.995	5.2e-05
Acot13	7.34e-16	-0.645516	0.123	0.564	9.11e-12		Lce1i	0.0801094	-0.609453	0.067	0.158	1		Sox2	6.9e-07	0.253744	0.22	0.053	0.0085605																Cd24a	4.48e-09	-0.439133	0.332	0.505	5.57e-05
Bola3	7.7e-16	-0.705498	0.333	0.757	9.56e-12		Rpl36a	0.0861089	-0.354435	0.756	0.826	1		Id2	6.9e-07	0.343853	0.305	0.095	0.00856797																Asb2	4.6e-09	0.302626	0.801	0.557	5.72e-05
Cers3	8.48e-16	0.373679	0.246	0.038	1.05e-11		Klk14	0.0891752	-0.51214	0.156	0.247	1		Atp1b1	7.23e-07	-0.631621	0.237	0.58	0.00897256																Krt81	5.04e-09	-0.438857	0.028	0.159	6.25e-05
Kctd11	8.92e-16	0.551879	0.307	0.066	1.11e-11		Pgam1	0.0900608	-0.317498	0.333	0.414	1		Tuba1c	7.29e-07	0.387218	0.356	0.125	0.0090487																Lgalsl	5.05e-09	-0.420479	0.193	0.373	6.27e-05
Fkbp3	9.48e-16	-0.657271	0.14	0.585	1.18e-11		Serpinb5	0.090243	-0.273247	0.111	0.211	1		Gatad2a	7.61e-07	0.394248	0.407	0.159	0.00944487																Bola3	5.06e-09	0.350651	0.792	0.609	6.28e-05
Ces2f	1e-15	0.306612	0.175	0.015	1.24e-11		Myl9	0.0903446	0.339065	0.4	0.321	1		Large2	7.71e-07	0.256032	0.169	0.033	0.00956867																Rpl36a	5.1e-09	-0.488998	0.798	0.841	6.33e-05
Gpr87	1.16e-15	0.261346	0.193	0.02	1.44e-11		Vsig8	0.0908162	-0.409233	0.178	0.268	1		Calml3	7.91e-07	0.366908	0.61	0.271	0.00981377																Ces1h	5.11e-09	-0.32257	0.065	0.219	6.35e-05
mt-Atp8	1.2e-15	-0.764562	0.272	0.69	1.49e-11		Npm1	0.0922922	-0.271772	0.267	0.381	1		Rarg	7.99e-07	0.44093	0.424	0.167	0.00991428																Uqcr11	5.15e-09	0.261417	1	0.98	6.4e-05
Grhl3	1.24e-15	0.364634	0.246	0.038	1.54e-11		Pax9	0.0950725	-0.256145	0.089	0.18	1		Ddr1	8.22e-07	0.549891	0.373	0.146	0.0102044																Cpa4	5.53e-09	-0.308155	0.016	0.134	6.87e-05
Acat1	1.25e-15	-0.66134	0.132	0.556	1.55e-11		2310061N02Rik	0.0961553	-0.381267	0.067	0.156	1		Ube2z	8.22e-07	0.401698	0.424	0.173	0.0102095																Hnrnpa3	6e-09	-0.453405	0.301	0.47	7.45e-05
Wnt7b	1.25e-15	0.370409	0.307	0.062	1.55e-11		Ppia	0.0965275	-0.434577	0.844	0.801	1		Atp13a1	8.25e-07	0.309274	0.339	0.113	0.0102436																Actn2	6.17e-09	0.302926	0.935	0.806	7.65e-05
Serp1	1.27e-15	0.580572	0.386	0.108	1.57e-11		Klf5	0.0981508	-0.287786	0.111	0.203	1		Sar1b	8.41e-07	-0.540463	0.305	0.662	0.0104368																Ddx5	6.64e-09	-0.35661	0.649	0.751	8.24e-05
Idh3a	1.29e-15	-0.668882	0.596	0.851	1.61e-11		Hspa5	0.0992185	-0.267449	0.489	0.568	1		Morf4l2	8.69e-07	0.460298	0.492	0.229	0.0107861																Tmod4	6.66e-09	0.305656	0.683	0.458	8.27e-05
Acadm	1.36e-15	-0.680226	0.237	0.662	1.69e-11		Kprp	0.09995	-0.92775	0.178	0.267	1		Impdh2	8.83e-07	0.447369	0.559	0.269	0.010964																Cbr3	6.78e-09	-0.26064	0.062	0.214	8.42e-05
Cd24a	1.38e-15	0.763234	0.667	0.384	1.72e-11		S100a11	0.101707	-0.365237	0.444	0.541	1		Art1	8.9e-07	-0.612676	0.492	0.731	0.0110511																Adh7	6.79e-09	-0.315159	0.037	0.174	8.43e-05
Scnn1a	1.48e-15	0.399503	0.272	0.049	1.83e-11		Rpn2	0.110257	-0.260328	0.222	0.314	1		Ldb3	9.25e-07	-0.531744	0.61	0.893	0.011486																Rpl7a	8.2e-09	-0.353177	0.947	0.978	0.000101833
Gnas	1.51e-15	-0.59259	0.886	0.974	1.87e-11		Atp1b3	0.114494	-0.275528	0.133	0.23	1		Crispld2	9.46e-07	0.317291	0.373	0.132	0.0117433																Fam129b	8.54e-09	-0.364363	0.106	0.271	0.000106005
Asb11	1.74e-15	-0.634457	0.079	0.485	2.16e-11		Gm42418	0.118381	-0.594922	1	1	1		Reck	9.51e-07	0.266762	0.237	0.062	0.0118098																Lce1i	8.7e-09	-0.784385	0.068	0.219	0.000108053
Rpl37a	1.89e-15	0.582365	1	0.98	2.34e-11		2310057N15Rik	0.120451	-0.27483	0.044	0.118	1		Eif6	9.63e-07	0.551048	0.678	0.392	0.0119476																S100a10	9.06e-09	-0.433523	0.699	0.766	0.000112452
Rpl11	1.97e-15	0.599072	1	0.985	2.45e-11		Tob1	0.121155	-0.291251	0.222	0.318	1		Gm94	9.78e-07	0.362412	0.305	0.098	0.0121449																Lce3e	9.18e-09	-0.269154	0.019	0.139	0.000113954
Bpifc	2.19e-15	0.4129	0.219	0.03	2.72e-11		Cd24a	0.123569	-0.355233	0.378	0.432	1		Tmem109	9.9e-07	0.477432	0.729	0.438	0.0122897																Ndufc2	1.01e-08	0.329721	0.814	0.662	0.000125566
Uqcrc2	2.27e-15	-0.698078	0.535	0.834	2.82e-11		Phlda3	0.129262	-0.262005	0.378	0.448	1		Rpn1	9.93e-07	0.401235	0.508	0.232	0.0123256																Vegfb	1.06e-08	0.311112	0.767	0.545	0.000131752
Trim29	2.37e-15	0.821638	0.64	0.326	2.94e-11		Tppp3	0.130191	-0.394198	0.667	0.707	1		Ece1	1.02e-06	0.488254	0.559	0.293	0.0126274																Ptms	1.08e-08	-0.454445	0.646	0.689	0.000134026
Hjv	2.45e-15	-0.661464	0.061	0.467	3.04e-11		Ube2d3	0.133504	-0.285239	0.578	0.617	1		Macrod1	1.04e-06	-0.529075	0.322	0.659	0.0129584																2300002M23Rik	1.09e-08	-0.379632	0.025	0.147	0.000135338
Pinlyp	2.59e-15	0.443444	0.325	0.074	3.21e-11		Mmp2	0.136926	-0.321078	0.311	0.384	1		Btg1	1.05e-06	0.369872	0.542	0.244	0.0129815																Nectin1	1.11e-08	-0.281222	0.065	0.216	0.000137812
Myf6	2.63e-15	-0.647008	0.07	0.477	3.27e-11		Rps20	0.139074	-0.347883	1	0.993	1		Ppp1r14b	1.07e-06	0.589546	0.831	0.701	0.0133039																Mab21l4	1.16e-08	-0.2763	0.022	0.144	0.000144511
Sdhc	2.66e-15	-0.665045	0.614	0.869	3.3e-11		Lce1h	0.153884	-0.35177	0.044	0.109	1		Rtf2	1.08e-06	0.424548	0.39	0.15	0.0134463																Tnfrsf1a	1.18e-08	-0.292423	0.177	0.366	0.00014597
Col17a1	2.74e-15	0.746318	0.535	0.203	3.4e-11		Srsf2	0.155687	-0.250286	0.244	0.325	1		Abce1	1.1e-06	0.337598	0.373	0.137	0.0136848																Tmem132a	1.18e-08	-0.363107	0.134	0.306	0.000146174
Sqle	3.02e-15	0.290492	0.211	0.026	3.75e-11		Krt34	0.15785	-0.308074	0.044	0.109	1		Pitx2	1.11e-06	0.412773	0.339	0.117	0.013733																Lce1c	1.22e-08	-1.04128	0.155	0.321	0.000151295
Tpi1	3.17e-15	-0.58768	0.93	0.974	3.94e-11		Zfp706	0.160468	-0.264779	0.444	0.51	1		Adssl1	1.11e-06	-0.515879	0.492	0.829	0.0137358																Acadm	1.26e-08	0.292913	0.72	0.495	0.000156293
Atp5d	3.64e-15	-0.551585	0.974	0.995	4.52e-11		Hba-a1	0.161036	0.788558	0.178	0.108	1		Top2b	1.13e-06	0.315764	0.441	0.171	0.0140674																Lrrc30	1.28e-08	0.267023	0.739	0.485	0.000158722
Sh3bgr	3.78e-15	-0.630851	0.061	0.479	4.7e-11		Rpl18	0.162059	-0.27887	0.956	0.985	1		Apcdd1	1.31e-06	0.349796	0.39	0.146	0.0162388																Ndufs3	1.28e-08	0.28694	0.935	0.821	0.000158924
Fau	3.98e-15	0.465928	1	0.993	4.93e-11		Thbs4	0.17915	-0.508267	0.378	0.449	1		Rc3h1	1.33e-06	0.256666	0.254	0.071	0.0164592																Gnb2	1.38e-08	-0.375084	0.531	0.664	0.000171824
Krt86	4.23e-15	0.810749	0.307	0.069	5.25e-11		Btg1	0.185561	-0.261778	0.2	0.272	1		Use1	1.39e-06	0.419077	0.678	0.377	0.017201																Smpd3	1.39e-08	-0.309178	0.025	0.147	0.000171923
Rpl23	4.32e-15	0.560662	1	0.997	5.37e-11		Krt81	0.19032	-0.251167	0.044	0.105	1		Hsd17b12	1.42e-06	0.302768	0.288	0.089	0.0176697																Eppk1	1.44e-08	-0.296712	0.081	0.236	0.000178971
Tgfa	4.95e-15	0.365859	0.202	0.025	6.15e-11		Rpl22	0.204007	-0.258177	0.889	0.854	1		Ptgs1	1.45e-06	0.326599	0.305	0.099	0.0179415																Cilp	1.45e-08	-0.590393	0.255	0.428	0.000180074
Rpl34	5.11e-15	0.5057	1	0.975	6.35e-11		Crip2	0.207292	-0.264096	0.667	0.688	1		Cstb	1.45e-06	0.622662	0.542	0.283	0.0179745																Baiap2	1.5e-08	-0.276901	0.084	0.244	0.00018637
Sdc1	6.14e-15	0.719755	0.535	0.207	7.63e-11		Rptn	0.213439	-1.60208	0.578	0.567	1		Thsd4	1.51e-06	0.283063	0.203	0.048	0.0187251																Sesn1	1.54e-08	0.291782	0.643	0.425	0.000191479
Suclg1	6.4e-15	-0.71646	0.535	0.816	7.94e-11		Emp2	0.220028	-0.255994	0.2	0.262	1		Bin1	1.55e-06	-0.541921	0.559	0.823	0.0191868																Coq10a	1.61e-08	0.263488	0.876	0.612	0.000200246
Slc25a12	6.47e-15	-0.672836	0.368	0.759	8.03e-11		2310034C09Rik	0.221535	-0.890099	0.2	0.264	1		Stt3a	1.56e-06	0.318718	0.288	0.09	0.0193403																Sod3	1.62e-08	-0.31288	0.13	0.301	0.000201279
Rpl4	6.84e-15	0.666036	0.991	0.941	8.49e-11		Mgp	0.246179	0.399218	0.511	0.411	1		Nt5dc2	1.59e-06	0.261907	0.203	0.048	0.0197947																Chit1	1.65e-08	-0.306407	0.056	0.197	0.000204201
Ndufs4	6.9e-15	-0.674574	0.561	0.816	8.56e-11		Apoe	0.25179	-0.271917	0.711	0.789	1		Ptbp1	1.68e-06	0.355947	0.356	0.128	0.0208999																Ech1	1.7e-08	0.324846	0.941	0.828	0.000211551
Sprr2b	6.99e-15	0.259173	0.149	0.01	8.68e-11		Gas5	0.266508	-0.289444	0.378	0.433	1		Sharpin	1.72e-06	0.27082	0.237	0.065	0.0213654																2310034C09Rik	1.73e-08	-1.19684	0.168	0.333	0.000214835
Rassf5	7.51e-15	0.316596	0.184	0.02	9.32e-11		Col1a2	0.291361	-0.257941	0.378	0.44	1		Hpgd	1.75e-06	0.449693	0.305	0.104	0.0217532																Sptbn2	1.74e-08	-0.310546	0.075	0.224	0.000215597
Itgb1bp2	7.88e-15	-0.648562	0.123	0.538	9.78e-11		Wfdc12	0.293866	-0.280983	0.133	0.183	1		Fosl2	1.86e-06	0.350732	0.424	0.168	0.0231225																Coq9	1.81e-08	0.27752	0.863	0.644	0.000225126
Slc39a6	8.33e-15	0.479718	0.307	0.069	1.03e-10		Igfbp6	0.351783	0.265029	0.511	0.461	1		Ly6e	1.93e-06	0.302447	0.39	0.146	0.0239088																Gm94	1.82e-08	-0.250529	0.04	0.174	0.000226262
Plcxd1	8.44e-15	0.374501	0.14	0.008	1.05e-10		Il11ra1	0.360215	-0.255802	0.356	0.378	1		Sod3	1.97e-06	0.494567	0.458	0.205	0.0244078																Hk2	2.22e-08	0.28717	0.621	0.396	0.000275824
Ckb	1.06e-14	0.585873	0.412	0.128	1.32e-10		Pvalb	0.362567	0.257654	0.444	0.392	1		Nab1	1.99e-06	0.334216	0.322	0.111	0.0246644																Gm47283	2.28e-08	-0.320615	0.134	0.303	0.000282763
Eef2	1.08e-14	0.477789	1	0.987	1.35e-10		Col1a1	0.386825	-0.288458	0.378	0.387	1		Tnfrsf1a	2.06e-06	0.411916	0.542	0.259	0.0256188																Rps28	2.31e-08	-0.34076	0.957	0.97	0.000287135
Vdac3	1.12e-14	-0.70656	0.316	0.698	1.39e-10		Hba-a2	0.399232	0.59805	0.2	0.152	1		Ncdn	2.13e-06	0.270116	0.203	0.05	0.0264133																Rpl15	2.38e-08	-0.334442	0.978	0.993	0.000294949
Plekhn1	1.18e-14	0.417591	0.316	0.072	1.46e-10		Malat1	0.475841	-0.304574	0.711	0.748	1		Jag2	2.18e-06	0.410503	0.475	0.215	0.0270712																Hjv	2.63e-08	0.300304	0.519	0.311	0.000326028
Ivns1abp	1.19e-14	-0.686614	0.456	0.8	1.48e-10		Myh2	0.920994	0.28981	0.156	0.171	1		Eln	2.2e-06	0.50654	0.559	0.29	0.0273024																Pdha1	2.65e-08	0.306025	0.925	0.811	0.000328593
Tns1	1.26e-14	-0.623552	0.237	0.687	1.56e-10									Eif4a1	2.22e-06	0.691425	0.746	0.532	0.0275268																Lce3a	2.66e-08	-0.563724	0.099	0.251	0.000329979
Klf3	1.26e-14	0.496683	0.386	0.11	1.57e-10									Uqcrfs1	2.22e-06	-0.541056	0.831	0.938	0.0275604																Klc1	2.71e-08	-0.303954	0.174	0.351	0.000336423
Klk8	1.3e-14	0.553658	0.377	0.11	1.62e-10									Ldb1	2.25e-06	0.373898	0.458	0.197	0.0278873																Atox1	2.79e-08	-0.384285	0.457	0.609	0.000346335
Sgca	1.34e-14	-0.611967	0.035	0.415	1.66e-10									Sox15	2.39e-06	0.308294	0.22	0.059	0.0296903																Erp29	2.83e-08	-0.352005	0.196	0.371	0.000351363
Txlnb	1.35e-14	-0.633209	0.132	0.551	1.67e-10									Vars	2.4e-06	0.434446	0.39	0.159	0.0298041																Klhl41	2.93e-08	0.256709	0.913	0.697	0.000364121
Flnc	1.37e-14	-0.698869	0.289	0.715	1.7e-10									Zfand5	2.42e-06	-0.520383	0.339	0.669	0.0299819																Serpinf1	3.01e-08	-0.36451	0.245	0.43	0.000373802
Hadhb	1.41e-14	-0.695444	0.57	0.823	1.75e-10									2024-09-08	2.42e-06	0.366162	0.441	0.188	0.030007																Aloxe3	3.1e-08	-0.288332	0.053	0.192	0.000384839
Mpzl3	1.58e-14	0.371719	0.254	0.046	1.97e-10									Jpt1	2.45e-06	0.440978	0.542	0.269	0.0303911																Ugp2	3.18e-08	0.258296	0.801	0.562	0.000394212
Idh3g	1.68e-14	-0.643234	0.57	0.83	2.09e-10									Fbxo32	2.51e-06	-0.569127	0.339	0.657	0.0311481																Casq1	3.18e-08	0.313019	0.758	0.527	0.000394467
Dag1	1.7e-14	-0.655201	0.272	0.675	2.12e-10									Ndufa5	2.54e-06	-0.52278	0.644	0.904	0.0315399																Suclg1	3.31e-08	0.304476	0.873	0.692	0.000410696
Il18	2.12e-14	0.267253	0.158	0.013	2.63e-10									Atp6v0e	2.56e-06	0.436669	0.61	0.328	0.0317813																Aqp3	3.32e-08	-0.39527	0.143	0.311	0.000412355
Anxa9	2.14e-14	0.294245	0.175	0.018	2.66e-10									Ppan	2.56e-06	0.351289	0.305	0.102	0.0317861																Bin1	3.36e-08	0.303833	0.904	0.719	0.00041685
Rpl19	2.16e-14	0.485737	1	0.989	2.68e-10									Ormdl3	2.58e-06	0.293298	0.39	0.147	0.0320482																Defb4	3.47e-08	-0.253263	0.022	0.137	0.00043085
Pink1	2.19e-14	-0.647111	0.553	0.839	2.71e-10									Nupr1	2.58e-06	0.340944	0.373	0.14	0.0320565																Maf	3.49e-08	-0.260712	0.081	0.231	0.000433528
Col4a1	2.19e-14	-0.677178	0.491	0.83	2.72e-10									Gnb2	2.61e-06	0.461951	0.797	0.588	0.032436																Ndufs5	3.53e-08	0.303973	0.925	0.806	0.000438381
Uqcrc1	2.26e-14	-0.505767	0.921	0.992	2.8e-10									Hras	2.66e-06	0.53136	0.661	0.417	0.0330533																Hr	3.81e-08	-0.321028	0.158	0.331	0.000473471
Krt35	2.26e-14	0.496011	0.254	0.048	2.8e-10									Ahnak	2.71e-06	0.551102	0.898	0.866	0.03361																Thop1	3.99e-08	-0.287429	0.14	0.308	0.000495824
Rpl37	2.38e-14	0.642779	0.991	0.956	2.95e-10									Plin5	2.89e-06	-0.535594	0.169	0.484	0.0358229																Epn3	4.03e-08	-0.25078	0.05	0.187	0.000500498
Pls3	2.53e-14	0.607591	0.474	0.174	3.14e-10									Ywhab	2.93e-06	0.414397	0.525	0.256	0.0364281																Fmc1	4.08e-08	0.305739	0.677	0.473	0.000506749
Rpl10a	2.96e-14	0.635597	1	0.962	3.67e-10									Hnrnpab	2.95e-06	0.490841	0.729	0.459	0.036665																Pink1	4.24e-08	0.29165	0.888	0.719	0.000526603
Pgk1	3.45e-14	-0.593832	0.86	0.908	4.29e-10									Bad	3.02e-06	0.271531	0.322	0.11	0.0375383																Got2	4.39e-08	0.269199	0.969	0.9	0.000545033
Dennd2d	3.5e-14	0.294245	0.184	0.021	4.34e-10									Uqcrc2	3.03e-06	-0.552086	0.559	0.808	0.0376477																Rcc2	4.42e-08	-0.283722	0.09	0.241	0.000548369
mt-Nd4l	3.63e-14	-0.681108	0.561	0.821	4.5e-10									Ccdc3	3.1e-06	0.385557	0.288	0.096	0.0384313																Atp5g2	4.48e-08	0.276871	0.988	0.96	0.000556051
Rps10	3.78e-14	0.576983	1	0.97	4.69e-10									Pitx1	3.15e-06	0.507168	0.475	0.214	0.0390912																Tmem182	4.54e-08	0.302487	0.612	0.381	0.000563846
Rpl18a	3.85e-14	0.476339	1	0.998	4.77e-10									Ndufs3	3.21e-06	-0.506086	0.712	0.886	0.039901																Ociad2	4.89e-08	-0.2536	0.059	0.197	0.000607367
Sqstm1	4.02e-14	-0.657349	0.342	0.73	4.99e-10									Ndufs1	3.23e-06	-0.565844	0.441	0.69	0.0400754																Lce1j	4.98e-08	-0.715489	0.112	0.264	0.000618674
Dsc3	4.05e-14	0.509118	0.447	0.144	5.03e-10									Des	3.33e-06	-0.544626	0.847	0.982	0.0412829																Anxa5	5.55e-08	-0.398269	0.391	0.537	0.00068867
Proser2	4.07e-14	0.397127	0.246	0.044	5.05e-10									Arf6	3.35e-06	0.255708	0.373	0.134	0.0416077																Rab5a	5.67e-08	-0.278198	0.109	0.264	0.000704376
Fxyd3	4.27e-14	0.724422	0.623	0.308	5.3e-10									S100a1	3.4e-06	-0.471737	0.831	0.938	0.0422063																Gas5	5.85e-08	-0.56193	0.354	0.49	0.000725694
Lratd1	4.71e-14	0.290773	0.246	0.043	5.84e-10									Brk1	3.49e-06	0.45537	0.627	0.334	0.0432917																Card19	6.08e-08	0.265418	0.571	0.356	0.000754942
Myo6	4.84e-14	0.454127	0.316	0.079	6.01e-10									Cept1	3.53e-06	0.316748	0.288	0.095	0.0438457																Cst6	6.19e-08	-0.358427	0.115	0.271	0.000768054
Pdlim2	4.94e-14	0.415462	0.342	0.09	6.13e-10									Wnt10a	3.54e-06	0.29817	0.237	0.068	0.0439267																Slurp1	6.52e-08	-0.289631	0.047	0.177	0.000809627
Aqp3	4.99e-14	0.703308	0.491	0.189	6.2e-10									H2afz	3.56e-06	0.513146	0.61	0.353	0.0441282																Tuba1a	7.14e-08	-0.384017	0.245	0.413	0.000885992
Trdn	5.12e-14	-0.585849	0.088	0.482	6.35e-10									Stard10	3.58e-06	0.431445	0.542	0.28	0.0444084																H3f3b	7.38e-08	-0.516145	0.453	0.575	0.000915612
Dlat	5.36e-14	-0.636963	0.123	0.518	6.65e-10									Abracl	3.73e-06	0.294895	0.271	0.084	0.0463296																Ndufs4	8.11e-08	0.30277	0.87	0.701	0.00100624
Slc6a19	5.43e-14	0.317278	0.193	0.025	6.74e-10									Gtf3c1	3.8e-06	0.366201	0.373	0.147	0.0471434																Eln	8.32e-08	-0.373572	0.214	0.391	0.00103284
Dstn	5.51e-14	0.939384	0.684	0.464	6.84e-10									Eef1g	3.84e-06	0.516216	0.915	0.805	0.0476178																Acsl1	8.44e-08	0.294844	0.59	0.396	0.00104719
Pdlim5	5.67e-14	-0.642997	0.518	0.82	7.04e-10									Cryab	3.87e-06	-0.515444	0.864	0.995	0.0480474																Rpl30	8.74e-08	-0.369014	0.953	0.98	0.00108428
Rgs5	5.96e-14	-0.727223	0.228	0.607	7.39e-10									Lypd3	3.92e-06	0.349796	0.644	0.317	0.0486407																Capg	9.05e-08	-0.342071	0.193	0.358	0.00112323
Gm44386	6.18e-14	-0.565672	0.114	0.525	7.67e-10									Fasn	4.01e-06	0.363926	0.39	0.158	0.0497149																Gm49425	9.65e-08	-0.269154	0.025	0.137	0.00119765
Zfp185	6.41e-14	0.372617	0.272	0.056	7.95e-10									Rnpepl1	4.27e-06	0.387412	0.559	0.295	0.0530174																Klk8	9.85e-08	-0.28677	0.075	0.214	0.00122224
Mall	6.64e-14	0.413193	0.289	0.064	8.25e-10									Srsf2	4.38e-06	0.480993	0.559	0.299	0.0543101																Fkbp3	9.96e-08	0.302541	0.624	0.428	0.0012359
Jsrp1	6.95e-14	-0.603996	0.237	0.662	8.63e-10									Srsf7	4.66e-06	0.375515	0.407	0.17	0.0578301																Cep170b	9.97e-08	-0.285586	0.068	0.204	0.00123814
Fam129b	7.57e-14	0.577987	0.439	0.152	9.4e-10									Actn2	4.99e-06	-0.515214	0.644	0.883	0.0619843																Xirp2	1.07e-07	0.291536	0.842	0.649	0.00133105
Rpl39	7.65e-14	0.612684	1	0.931	9.5e-10									Vdac3	5.03e-06	-0.556861	0.339	0.665	0.0623921																Ggh	1.15e-07	-0.314717	0.099	0.249	0.00142272
Arf6	7.69e-14	0.555753	0.368	0.113	9.54e-10									Mindy1	5.15e-06	0.324642	0.407	0.165	0.0639602																Hmgn1	1.16e-07	-0.354049	0.236	0.408	0.00144325
Esyt3	7.95e-14	0.29806	0.14	0.01	9.86e-10									Cyb5r3	5.28e-06	0.434644	0.576	0.305	0.0655613																Eps8l2	1.17e-07	-0.299148	0.09	0.236	0.00144707
Tmem37	8.53e-14	-0.637382	0.096	0.498	1.06e-09									Bop1	5.32e-06	0.294068	0.322	0.114	0.0660826																Pdhb	1.2e-07	0.289648	0.78	0.56	0.00148698
Mycbp2	9.48e-14	0.363807	0.298	0.069	1.18e-09									Tcaf2	5.39e-06	0.260696	0.22	0.06	0.0668854																Tmem43	1.21e-07	-0.275528	0.193	0.371	0.00150588
Nexn	1.03e-13	-0.568543	0.061	0.443	1.28e-09									Fam53b	5.42e-06	0.254253	0.322	0.111	0.0673265																Ywhaz	1.35e-07	-0.482185	0.407	0.517	0.00167488
Crisp1	1.03e-13	0.377955	0.175	0.02	1.28e-09									Phlda3	5.49e-06	0.436555	0.695	0.421	0.0681736																Ncl	1.35e-07	-0.379069	0.311	0.475	0.00167871
Rnf208	1.05e-13	0.363103	0.263	0.052	1.3e-09									Ndufb1-ps	5.52e-06	-0.510846	0.729	0.863	0.0685279																Sfi1	1.41e-07	-0.362554	0.174	0.333	0.00175465
Ovol1	1.05e-13	0.428493	0.307	0.074	1.3e-09									Prpsap1	5.58e-06	0.33574	0.356	0.134	0.0692715																Smarcd2	1.45e-07	-0.27917	0.118	0.274	0.00179726
Dlx3	1.06e-13	0.443586	0.307	0.074	1.32e-09									Ndufab1	5.62e-06	-0.529316	0.814	0.91	0.0697467																Txn1	1.47e-07	-0.383248	0.652	0.741	0.00183036
Sod2	1.09e-13	-0.64459	0.465	0.808	1.36e-09									Nudt14	5.92e-06	0.31886	0.305	0.107	0.0734743																Cd74	1.49e-07	-0.343458	0.106	0.256	0.00185017
Endod1	1.15e-13	0.346796	0.325	0.08	1.43e-09									Mif	6e-06	0.528907	0.831	0.672	0.0744345																Ly6c1	1.58e-07	0.3211	0.95	0.851	0.0019664
Aqp1	1.18e-13	-0.664473	0.351	0.748	1.47e-09									Mfsd10	6.24e-06	0.334572	0.254	0.08	0.0775118																Acyp2	1.66e-07	0.282888	0.618	0.408	0.00206341
Pim1	1.18e-13	0.392295	0.228	0.039	1.47e-09									Bcl7c	6.48e-06	0.329823	0.458	0.203	0.0804283																Wnt4	1.69e-07	-0.270282	0.084	0.224	0.00209513
Asb2	1.23e-13	-0.617027	0.333	0.728	1.53e-09									Acadl	6.61e-06	-0.52367	0.492	0.771	0.082078																Slc25a11	1.77e-07	0.273524	0.894	0.736	0.00220095
Tmem54	1.53e-13	0.378335	0.307	0.072	1.9e-09									Slc25a3	6.66e-06	-0.468125	0.949	0.985	0.0826755																Ctnnbip1	1.78e-07	-0.269908	0.106	0.254	0.0022057
Porcn	1.59e-13	0.503677	0.325	0.087	1.97e-09									Obscn	6.72e-06	-0.436974	0.542	0.857	0.0834061																Prelp	1.79e-07	-0.375011	0.227	0.393	0.00221814
Clic3	1.61e-13	0.294648	0.272	0.056	2e-09									Degs1	6.81e-06	0.378535	0.475	0.226	0.0844801																Atp6v0e	1.93e-07	-0.325088	0.258	0.425	0.00239914
Ndufv2	1.73e-13	-0.592079	0.816	0.93	2.15e-09									Actr2	7.22e-06	0.382794	0.373	0.153	0.0896485																Ndufs6	2.06e-07	0.26359	0.953	0.928	0.00256113
Ccng1	1.76e-13	-0.618759	0.237	0.646	2.18e-09									Hk2	7.23e-06	-0.510109	0.203	0.522	0.0896925																Csrp1	2.19e-07	-0.301354	0.242	0.41	0.00271996
Rps21	1.84e-13	0.569159	1	0.98	2.29e-09									Gclm	7.23e-06	0.377178	0.322	0.122	0.0897074																Ankrd1	2.21e-07	0.356204	0.264	0.119	0.00274816
Rpl41	1.88e-13	0.498042	1	0.985	2.33e-09									Mark4	7.25e-06	0.273464	0.288	0.096	0.0900039																Emp2	2.23e-07	-0.298858	0.168	0.331	0.00276835
Pdlim3	1.97e-13	-0.664875	0.211	0.598	2.45e-09									Rab25	7.33e-06	0.437736	0.492	0.233	0.0909286																Ftl1	2.36e-07	-0.352291	0.885	0.938	0.00293183
Idh3b	1.99e-13	-0.641394	0.596	0.843	2.48e-09									H3f3b	7.33e-06	0.606141	0.746	0.501	0.0909325																Itgb1bp2	2.37e-07	0.315548	0.571	0.393	0.00294366
Dhcr24	2.12e-13	0.432562	0.333	0.089	2.63e-09									Ptpn14	7.7e-06	0.250642	0.237	0.069	0.0955627																Macrod1	2.59e-07	0.254809	0.752	0.535	0.00321014
Plxdc2	2.27e-13	0.448426	0.386	0.121	2.81e-09									Hexa	7.79e-06	0.34482	0.373	0.152	0.0966774																Aopep	2.73e-07	-0.422552	0.32	0.475	0.00338611
Ndufb2	2.38e-13	-0.578249	0.789	0.905	2.96e-09									Ski	7.83e-06	0.40181	0.441	0.208	0.0971896																Dbnl	2.86e-07	-0.256745	0.099	0.244	0.00354874
Emp2	2.56e-13	0.54471	0.518	0.21	3.18e-09									Tmsb4x	7.98e-06	0.464644	0.983	0.926	0.0990244																Mmp2	2.99e-07	-0.373704	0.286	0.455	0.00371577
Dhrs7c	2.65e-13	-0.554229	0.149	0.575	3.28e-09									Myf6	8.06e-06	-0.492305	0.136	0.438	0.10008																Sgca	3e-07	0.274839	0.45	0.279	0.00372866
Mrpl33	2.94e-13	-0.561003	0.281	0.685	3.65e-09									Btf3	8.18e-06	0.474446	0.797	0.677	0.10151																Sprr1a	3.09e-07	-0.337076	0.081	0.216	0.00383566
Acacb	3.19e-13	-0.59458	0.061	0.433	3.96e-09									Hspa1b	8.28e-06	0.344151	0.373	0.147	0.102832																Sim2	3.18e-07	-0.260664	0.068	0.199	0.00395249
Cited4	3.4e-13	0.406396	0.272	0.061	4.22e-09									Serpinb12	8.36e-06	0.298802	0.695	0.371	0.103712																Dcn	3.32e-07	-0.440482	0.699	0.816	0.00411702
Fmc1	3.4e-13	-0.599996	0.219	0.628	4.22e-09									Limk2	8.42e-06	0.38031	0.356	0.14	0.104495																Nccrp1	3.55e-07	-0.295146	0.065	0.194	0.00440814
Samd5	3.54e-13	0.291934	0.175	0.021	4.4e-09									Wnk4	8.47e-06	0.308897	0.271	0.09	0.105175																Pdlim5	4.21e-07	0.278616	0.866	0.697	0.00523187
Cep170b	3.6e-13	0.521273	0.351	0.105	4.47e-09									Uqcrq	8.58e-06	-0.395237	0.983	0.997	0.10645																Adgrf5	4.31e-07	0.266805	0.363	0.204	0.00534781
Krtap9-3	3.64e-13	0.65152	0.211	0.034	4.51e-09									Cox6b1	8.68e-06	-0.380006	0.966	0.983	0.107749																Krt87	4.41e-07	-0.545954	0.09	0.224	0.0054766
Foxn1	3.67e-13	0.273925	0.175	0.021	4.56e-09									Bcam	8.9e-06	0.478508	0.661	0.429	0.110451																Ivns1abp	4.48e-07	0.289503	0.842	0.669	0.00556406
Rps24	3.74e-13	0.495095	1	1	4.65e-09									Hspb7	8.99e-06	-0.521445	0.661	0.898	0.11162																Retreg1	4.67e-07	0.263139	0.845	0.634	0.00579216
Fosl2	3.9e-13	0.506886	0.421	0.146	4.84e-09									Enah	9.1e-06	0.342974	0.356	0.141	0.11292																Ank1	4.71e-07	0.262071	0.382	0.216	0.00584845
Klf5	4.14e-13	0.605726	0.43	0.154	5.14e-09									Fibp	9.21e-06	0.284621	0.271	0.09	0.114276																Rpl36al	4.83e-07	-0.367374	0.78	0.831	0.00600149
Csrp3	4.35e-13	-0.811862	0.175	0.575	5.41e-09									Ppic	9.21e-06	0.276748	0.288	0.099	0.114326																Dusp14	4.94e-07	-0.360014	0.056	0.177	0.00613005
Aldh3b2	4.45e-13	0.481526	0.342	0.098	5.52e-09									Ppp2r3d	9.24e-06	0.251579	0.271	0.089	0.114672																Tubb5	5.06e-07	-0.347685	0.208	0.363	0.00628099
Cldn4	4.53e-13	0.29508	0.175	0.021	5.62e-09									Pdcl	9.28e-06	0.253744	0.22	0.063	0.115254																Actn4	5.43e-07	-0.362732	0.239	0.396	0.00673996
Krtap4-16	4.63e-13	0.377131	0.14	0.011	5.74e-09									Tmem238	9.37e-06	0.285596	0.305	0.108	0.116341																Gm44386	5.96e-07	0.258734	0.565	0.376	0.00739415
Tango2	4.64e-13	-0.564138	0.07	0.434	5.76e-09									Snhg1	1.02e-05	0.401581	0.339	0.135	0.127154																Plpp3	6.17e-07	-0.314919	0.252	0.418	0.00766311
Eps8l2	4.67e-13	0.539266	0.395	0.13	5.8e-09									Lrrfip2	1.05e-05	0.342564	0.39	0.162	0.130427																Gnb1	6.4e-07	-0.265938	0.252	0.428	0.00793921
Col4a2	6.13e-13	-0.566032	0.254	0.659	7.61e-09									Cep170b	1.08e-05	0.306122	0.339	0.126	0.134018																Col3a1	6.5e-07	-0.51266	0.466	0.555	0.00807029
Ndufs3	6.32e-13	-0.597594	0.763	0.892	7.85e-09									Ppp1r3c	1.08e-05	-0.572383	0.407	0.683	0.134276																Ly6a	6.57e-07	-0.3527	0.239	0.393	0.00814951
Rps23	6.54e-13	0.571449	1	0.969	8.11e-09									Sh3bp1	1.12e-05	0.284115	0.237	0.072	0.138497																Nhp2	7.14e-07	-0.324149	0.196	0.353	0.00885834
Hip1r	7.53e-13	0.443165	0.316	0.085	9.34e-09									Ncbp1	1.16e-05	0.259517	0.254	0.081	0.14346																H2-D1	7.32e-07	-0.380114	0.55	0.649	0.00908859
Hebp2	7.62e-13	0.42195	0.289	0.07	9.46e-09									Tmem38a	1.16e-05	-0.463853	0.61	0.856	0.144601																Mtch1	8.4e-07	-0.296792	0.363	0.535	0.0104331
Dennd1b	7.65e-13	0.36689	0.228	0.043	9.5e-09									Nipsnap2	1.18e-05	-0.534644	0.542	0.767	0.146296																Dld	8.58e-07	0.261945	0.624	0.45	0.0106452
Cebpd	7.86e-13	-0.557505	0.211	0.63	9.75e-09									Khdrbs1	1.19e-05	0.319061	0.356	0.141	0.14733																Bscl2	8.72e-07	-0.260848	0.121	0.261	0.0108282
Klhl31	7.89e-13	-0.565488	0.061	0.42	9.8e-09									Crat	1.19e-05	-0.506283	0.492	0.732	0.147881																Agl	8.85e-07	0.277258	0.618	0.42	0.0109794
Sult2b1	7.93e-13	0.386145	0.272	0.062	9.84e-09									Nfe2l2	1.25e-05	0.467451	0.508	0.259	0.155553																Hrnr	9.03e-07	-0.324229	0.04	0.149	0.011208
Pdcd4	8.02e-13	0.47587	0.351	0.107	9.96e-09									Hs6st1	1.29e-05	0.270195	0.271	0.092	0.160171																Lce1h	9.44e-07	-0.481865	0.043	0.154	0.0117165
Gpsm1	8.07e-13	0.365328	0.263	0.057	1e-08									Cnot3	1.29e-05	0.271531	0.305	0.11	0.160445																Trdn	9.69e-07	0.27021	0.516	0.343	0.0120315
Mn1	8.68e-13	-0.532588	0.079	0.449	1.08e-08									Sln	1.31e-05	-0.516457	0.898	0.994	0.162011																Rab11a	9.78e-07	-0.336416	0.292	0.443	0.0121378
Iffo2	8.9e-13	0.368838	0.289	0.069	1.1e-08									Pgam1	1.31e-05	0.467499	0.627	0.389	0.162075																Gyg	9.86e-07	0.289203	0.584	0.403	0.0122437
St14	9.19e-13	0.364634	0.228	0.043	1.14e-08									Tra2a	1.31e-05	0.258369	0.271	0.09	0.162138																2310057N15Rik	1.04e-06	-0.365195	0.05	0.164	0.0128598
Immt	9.58e-13	-0.570045	0.263	0.657	1.19e-08									Fam89b	1.36e-05	0.322822	0.39	0.167	0.168693																Clic1	1.13e-06	-0.305404	0.208	0.363	0.014024
Prelid1	1.01e-12	0.639007	0.605	0.351	1.25e-08									Atpif1	1.41e-05	0.542683	0.627	0.403	0.174609																Rpl10	1.17e-06	-0.355541	0.817	0.886	0.0145612
Krt23	1.05e-12	0.408952	0.289	0.07	1.31e-08									Iqgap1	1.41e-05	0.347726	0.39	0.167	0.175551																Echs1	1.31e-06	0.250407	0.724	0.522	0.0162792
Pdk2	1.1e-12	-0.575309	0.175	0.561	1.37e-08									Nono	1.44e-05	0.324642	0.424	0.188	0.178741																Fdps	1.53e-06	-0.250341	0.115	0.254	0.0190098
Rnf223	1.14e-12	0.262592	0.149	0.015	1.42e-08									Mgst3	1.45e-05	-0.501625	0.78	0.907	0.180588																Rbbp6	1.54e-06	-0.315365	0.137	0.276	0.0191303
Rpl38	1.18e-12	0.481087	1	0.946	1.47e-08									Irf3	1.46e-05	0.280892	0.339	0.129	0.181735																Mtln	1.6e-06	0.258118	0.668	0.468	0.0199171
Ndufv1	1.18e-12	-0.491093	0.86	0.954	1.47e-08									Gm10260	1.51e-05	0.414315	0.61	0.352	0.187092																Hspa5	1.61e-06	-0.346705	0.512	0.604	0.0199713
Etfb	1.19e-12	-0.557728	0.825	0.926	1.48e-08									Atp5j2	1.52e-05	-0.400862	0.983	0.995	0.188171																Hadha	1.79e-06	0.250575	0.857	0.684	0.0221879
Dynap	1.2e-12	0.500218	0.386	0.123	1.49e-08									Brd2	1.55e-05	0.365284	0.441	0.202	0.192343																Dbi	1.83e-06	-0.361025	0.832	0.893	0.0227077
Rps3a1	1.21e-12	0.564534	1	0.961	1.5e-08									Antxr1	1.57e-05	0.252647	0.237	0.074	0.19493																Mfn2	1.94e-06	0.27233	0.612	0.43	0.0240724
Fxyd6	1.24e-12	-0.560846	0.325	0.723	1.54e-08									Acadm	1.58e-05	-0.493084	0.322	0.62	0.195543																Pfn1	1.97e-06	-0.334068	0.665	0.736	0.0243989
Rhbg	1.24e-12	0.316105	0.246	0.049	1.54e-08									Vav3	1.58e-05	0.286596	0.237	0.074	0.196341																Ppib	2.06e-06	-0.343564	0.398	0.535	0.0255238
Ctsd	1.26e-12	0.511398	0.982	0.944	1.56e-08									Cant1	1.64e-05	0.269601	0.305	0.111	0.203137																Hnrnpk	2.11e-06	-0.313488	0.429	0.575	0.0261911
Eif4ebp1	1.27e-12	-0.558784	0.246	0.648	1.57e-08									Tiprl	1.67e-05	0.286596	0.271	0.093	0.207308																Kyat1	2.13e-06	-0.295689	0.127	0.261	0.0263783
Actn2	1.37e-12	-0.612119	0.746	0.885	1.7e-08									Dhx38	1.68e-05	0.286114	0.237	0.074	0.208024																Ralbp1	2.24e-06	-0.27269	0.121	0.254	0.0278354
Prkci	1.47e-12	0.374261	0.228	0.043	1.83e-08									Aprt	1.72e-05	0.382358	0.508	0.26	0.213233																Srsf6	2.55e-06	-0.264828	0.155	0.296	0.0317016
Nrap	1.48e-12	-0.63036	0.237	0.607	1.84e-08									Spink5	1.74e-05	0.290695	0.508	0.229	0.216299																Krt34	2.69e-06	-0.462767	0.047	0.152	0.0334195
Epas1	1.53e-12	-0.562077	0.149	0.53	1.89e-08									Ybx3	1.81e-05	-0.430833	0.915	0.965	0.224965																Zfand5	2.72e-06	0.258496	0.739	0.565	0.0337034
Echs1	1.55e-12	-0.566118	0.272	0.675	1.93e-08									Sec61a1	1.86e-05	0.371419	0.492	0.242	0.231412																C3	2.74e-06	-0.364156	0.292	0.445	0.0340135
Scn1b	1.56e-12	-0.564684	0.14	0.528	1.93e-08									Ubald2	1.88e-05	0.411076	0.525	0.274	0.23387																Ece1	2.74e-06	-0.258994	0.23	0.383	0.0340599
Chchd3	1.65e-12	-0.592885	0.254	0.618	2.04e-08									Sdhc	1.92e-05	-0.475538	0.644	0.845	0.238683																Nme1	2.92e-06	-0.265986	0.196	0.348	0.0362622
Ube2d3	1.71e-12	0.71964	0.754	0.589	2.12e-08									Kctd1	1.98e-05	0.289453	0.271	0.093	0.246249																Timp2	3.13e-06	-0.293086	0.304	0.453	0.0388857
Gpihbp1	1.77e-12	-0.589385	0.246	0.628	2.2e-08									Pum1	2.08e-05	0.344086	0.271	0.098	0.258296																Trp53inp2	3.15e-06	0.274469	0.606	0.438	0.0390582
Crybg1	1.87e-12	0.321473	0.289	0.069	2.32e-08									Rpn2	2.08e-05	0.430017	0.525	0.289	0.258736																Mrpl42	3.19e-06	0.270058	0.835	0.662	0.039555
Ech1	1.87e-12	-0.593521	0.737	0.905	2.33e-08									Tnks1bp1	2.13e-05	0.354778	0.305	0.119	0.263874																Hmgcs1	3.26e-06	-0.272733	0.106	0.234	0.0405101
Rpl17	1.88e-12	0.490329	0.991	0.987	2.34e-08									Ewsr1	2.2e-05	0.496303	0.407	0.195	0.272611																Igfbp3	3.32e-06	-0.271461	0.239	0.4	0.04117
Ckmt1	1.96e-12	0.504168	0.421	0.149	2.43e-08									Ap2m1	2.34e-05	0.411265	0.746	0.541	0.290753																Net1	3.42e-06	-0.279474	0.168	0.311	0.0424659
Ugcg	2.02e-12	0.434792	0.307	0.082	2.51e-08									Tmc6	2.34e-05	0.308701	0.254	0.086	0.290815																Mfap4	4.01e-06	-0.411134	0.199	0.341	0.0498127
Mfn2	2.03e-12	-0.564404	0.175	0.574	2.52e-08									Angptl4	2.38e-05	0.315764	0.407	0.18	0.295209																Acaa2	4.24e-06	0.27256	0.82	0.649	0.0525751
Wnt5a	2.03e-12	0.275866	0.202	0.033	2.52e-08									Dars	2.42e-05	0.285596	0.305	0.114	0.300024																Ap1b1	4.33e-06	-0.276993	0.267	0.415	0.0537607
Itprid2	2.05e-12	0.436748	0.325	0.092	2.55e-08									Barx2	2.43e-05	0.296298	0.322	0.123	0.301818																Rarg	4.33e-06	-0.254392	0.115	0.246	0.0537624
Pdk4	2.06e-12	-0.568329	0.14	0.515	2.55e-08									Cd24a	2.46e-05	0.447009	0.661	0.408	0.305487																Ifitm3	4.38e-06	-0.356077	0.37	0.505	0.0543594
Acaa2	2.07e-12	-0.592259	0.439	0.779	2.57e-08									Idh3g	2.49e-05	-0.473758	0.593	0.806	0.30884																Cyb5r3	4.57e-06	-0.267127	0.245	0.393	0.0566718
Card19	2.13e-12	-0.541821	0.132	0.511	2.64e-08									Ndufa13	2.52e-05	-0.41463	0.915	0.967	0.312549																Cstb	4.92e-06	-0.355736	0.227	0.366	0.0610845
Zfp106	2.19e-12	-0.588637	0.307	0.692	2.72e-08									Hars	2.54e-05	0.291386	0.305	0.116	0.314904																Yod1	5.04e-06	-0.330814	0.068	0.179	0.0625022
Mtln	2.32e-12	-0.581388	0.228	0.618	2.88e-08									Serpinf1	2.54e-05	0.417664	0.576	0.328	0.315733																Arpc5	5.28e-06	-0.254774	0.165	0.301	0.0655609
Wnk2	2.55e-12	-0.527974	0.061	0.41	3.16e-08									Ftl1	2.63e-05	0.397644	0.983	0.908	0.326497																Csnk1a1	5.51e-06	-0.329403	0.432	0.552	0.0683961
Xirp2	2.56e-12	-0.674007	0.474	0.784	3.18e-08									Hnrnpa0	2.76e-05	0.346515	0.458	0.227	0.342935																Dlat	5.7e-06	0.257751	0.537	0.391	0.0707097
Ndufa9	2.68e-12	-0.57353	0.386	0.738	3.33e-08									Cnpy2	2.78e-05	0.377301	0.39	0.179	0.34495																Fxyd6	5.73e-06	0.259976	0.761	0.58	0.0711293
Lad1	2.72e-12	0.608809	0.474	0.189	3.38e-08									Lsm7	2.79e-05	0.343524	0.441	0.209	0.346032																Krt86	5.77e-06	-0.355283	0.05	0.152	0.071596
Tmem45a2	2.73e-12	0.321888	0.167	0.021	3.39e-08									Ipo5	2.86e-05	0.347261	0.508	0.265	0.355162																Pdia3	6.67e-06	-0.285992	0.205	0.343	0.0828067
Pdha1	2.86e-12	-0.584197	0.781	0.877	3.55e-08									Rtn2	2.9e-05	-0.399183	0.508	0.8	0.359391																Col1a2	6.86e-06	-0.416254	0.366	0.493	0.0851809
Plin5	3.25e-12	-0.554041	0.14	0.518	4.03e-08									Tmem182	2.93e-05	-0.484473	0.203	0.508	0.364111																Tmem123	6.87e-06	-0.26859	0.149	0.281	0.0853376
Ramp2	3.31e-12	-0.526395	0.211	0.597	4.11e-08									Ndufs4	2.96e-05	-0.48329	0.542	0.797	0.367022																Hsp90aa1	6.98e-06	-0.272878	0.248	0.391	0.0866221
Cds1	3.68e-12	0.380997	0.228	0.046	4.57e-08									Tmod4	2.96e-05	-0.487945	0.305	0.58	0.367204																Eef1g	7e-06	-0.293111	0.78	0.841	0.0868307
Kyat1	3.81e-12	0.556386	0.421	0.161	4.73e-08									Fhl1	2.98e-05	-0.404526	0.729	0.946	0.369775																Krtap3-2	7.02e-06	-0.318766	0.056	0.162	0.0871199
Cfl2	3.82e-12	-0.522058	0.211	0.607	4.74e-08									Klf4	3.01e-05	0.506291	0.593	0.341	0.373981																Id3	7.24e-06	-0.407493	0.634	0.687	0.0898491
Otop3	3.82e-12	0.380005	0.289	0.074	4.75e-08									Sostdc1	3.08e-05	0.293346	0.169	0.044	0.382489																Rab24	7.33e-06	-0.287435	0.196	0.333	0.0909497
H2afj	5.26e-12	0.65743	0.649	0.393	6.53e-08									Pdhb	3.12e-05	-0.499726	0.424	0.678	0.387077																Id1	8.1e-06	-0.351901	0.401	0.525	0.100538
Eef1a2	5.48e-12	-0.586676	0.623	0.875	6.8e-08									Ctnnd1	3.13e-05	0.294428	0.339	0.138	0.388977																Ywhab	8.4e-06	-0.253939	0.199	0.341	0.104317
Hadha	5.83e-12	-0.583705	0.518	0.807	7.23e-08									Cmya5	3.15e-05	-0.477726	0.508	0.771	0.390508																Itm2b	8.72e-06	-0.318503	0.773	0.846	0.108272
Sgcg	6e-12	-0.514337	0.07	0.421	7.44e-08									Naa10	3.15e-05	0.359158	0.424	0.202	0.391025																Smoc2	8.84e-06	-0.25526	0.084	0.199	0.109766
Timp3	6.3e-12	-0.512577	0.193	0.593	7.82e-08									Casq1	3.23e-05	-0.496009	0.339	0.656	0.400503																Neat1	9.62e-06	-0.340015	0.845	0.873	0.119385
Lgals3	6.68e-12	0.63336	0.719	0.48	8.3e-08									Rilpl1	3.27e-05	-0.411289	0.339	0.642	0.405833																Thbs4	9.98e-06	-0.869468	0.385	0.493	0.123925
Gnpat	6.72e-12	-0.488772	0.018	0.336	8.34e-08									Vdac2	3.29e-05	-0.471986	0.373	0.647	0.408219																Lpin1	1.01e-05	0.26069	0.425	0.279	0.125845
Bambi	7.01e-12	0.341773	0.246	0.054	8.71e-08									Acbd4	3.29e-05	0.343853	0.288	0.11	0.408788																Malat1	1.24e-05	-0.502163	0.708	0.776	0.153628
Lpin3	7.57e-12	0.311816	0.219	0.043	9.39e-08									Cisd1	3.37e-05	-0.449775	0.525	0.732	0.418273																Jpt1	1.25e-05	-0.256533	0.214	0.353	0.15572
Acadvl	7.82e-12	-0.568339	0.728	0.9	9.7e-08									Ndufb4	3.39e-05	-0.458991	0.712	0.88	0.420507																Fmo2	1.27e-05	-0.266174	0.096	0.211	0.157879
Myom2	7.89e-12	-0.552106	0.123	0.49	9.8e-08									Plxnb2	3.42e-05	0.418619	0.508	0.257	0.424235																Eif6	1.4e-05	-0.313401	0.342	0.475	0.174019
Ndufs1	7.99e-12	-0.594773	0.386	0.723	9.92e-08									Dazap1	3.44e-05	0.331554	0.441	0.212	0.427014																Nbl1	1.41e-05	-0.278064	0.261	0.408	0.174633
Cox17	8.33e-12	-0.550409	0.263	0.654	1.03e-07									Ddx54	3.44e-05	0.371711	0.339	0.146	0.427556																Atp2a2	1.57e-05	-0.282106	0.379	0.522	0.19503
Gm94	8.58e-12	0.430486	0.298	0.08	1.07e-07									Pdlim5	3.47e-05	-0.498359	0.593	0.788	0.43102																Ctsd	1.82e-05	-0.264828	0.929	0.968	0.226221
Dsg3	8.96e-12	0.313517	0.289	0.072	1.11e-07									Zfp185	3.52e-05	0.2623	0.237	0.077	0.436914																2310079G19Rik	2e-05	-0.277614	0.043	0.134	0.248071
Rassf7	9.22e-12	0.322165	0.219	0.043	1.14e-07									Ywhaq	3.52e-05	0.3547	0.458	0.22	0.437427																Serbp1	2.2e-05	-0.321411	0.655	0.719	0.272644
Me1	1.04e-11	0.616207	0.474	0.215	1.29e-07									Serp1	3.54e-05	0.270963	0.339	0.135	0.439072																Sidt2	2.48e-05	-0.25546	0.227	0.363	0.307633
Ppia	1.04e-11	0.496816	0.939	0.779	1.29e-07									Strn4	3.59e-05	0.294428	0.339	0.138	0.446126																Ifitm2	2.68e-05	-0.298601	0.528	0.619	0.332399
Hint2	1.08e-11	-0.511548	0.053	0.382	1.34e-07									Uqcr11	3.66e-05	-0.375114	0.949	0.992	0.453823																Dst	2.94e-05	-0.282315	0.398	0.512	0.364571
Timm8b	1.18e-11	-0.523025	0.246	0.639	1.47e-07									Fhl3	3.68e-05	-0.450495	0.339	0.638	0.456309																Atpif1	2.98e-05	-0.342353	0.36	0.47	0.369921
Ide	1.19e-11	0.796845	0.553	0.298	1.48e-07									Nhp2	3.71e-05	0.388368	0.508	0.263	0.460801																Zfp706	3.02e-05	-0.303542	0.441	0.557	0.375224
Ndufs5	1.33e-11	-0.548333	0.737	0.882	1.65e-07									Hmgcs2	3.74e-05	0.25999	0.288	0.105	0.464028																Krtap13-1	3.25e-05	-0.452059	0.087	0.189	0.403713
Krtap26-1	1.39e-11	0.252175	0.14	0.015	1.72e-07									Acsl5	3.75e-05	0.265499	0.237	0.078	0.464914																Hnrnpab	3.39e-05	-0.293379	0.41	0.537	0.420913
Pkm	1.39e-11	-0.422743	0.991	0.993	1.72e-07									Hnrnpk	3.76e-05	0.438132	0.712	0.492	0.466982																Lrp1	3.4e-05	-0.344262	0.457	0.545	0.422317
Selenbp1	1.4e-11	0.605143	0.491	0.223	1.73e-07									Csrp1	3.78e-05	0.503766	0.525	0.319	0.469329																Tmem229b	3.42e-05	-0.25656	0.062	0.159	0.424154
Klc3	1.64e-11	0.43617	0.351	0.113	2.03e-07									Ssbp3	3.81e-05	0.27902	0.322	0.128	0.472396																Srsf3	4.13e-05	-0.2694	0.224	0.356	0.513151
Metrnl	1.68e-11	0.391969	0.325	0.097	2.09e-07									Hspb6	3.84e-05	-0.521588	0.508	0.737	0.476211																Pgls	4.62e-05	-0.253098	0.36	0.483	0.573602
0610012G03Rik	1.72e-11	-0.526785	0.263	0.648	2.13e-07									Plxna1	3.97e-05	0.289019	0.237	0.078	0.492672																Rps27rt	5e-05	-0.283586	0.27	0.393	0.620547
Twf2	1.88e-11	-0.519257	0.167	0.546	2.33e-07									Add1	4e-05	0.261554	0.424	0.189	0.496874																Slc3a2	5.23e-05	-0.308702	0.245	0.366	0.649474
Ces1h	1.98e-11	0.490936	0.351	0.113	2.46e-07									Sgcg	4.06e-05	-0.391261	0.119	0.388	0.50446																Mif	6.44e-05	-0.303812	0.658	0.706	0.799539
Chpt1	2.02e-11	-0.525729	0.175	0.548	2.51e-07									Tomm6	4.08e-05	0.436929	0.678	0.475	0.506475																Rbm3	6.46e-05	-0.291422	0.264	0.386	0.801354
Mylk2	2.08e-11	-0.510466	0.14	0.505	2.58e-07									Anp32b	4.16e-05	0.39807	0.492	0.254	0.516077																Nfe2l2	6.63e-05	-0.276567	0.211	0.333	0.822513
Serpinb8	2.12e-11	0.392808	0.228	0.049	2.63e-07									Pabpc1	4.19e-05	0.539944	0.763	0.617	0.519495																Rpl35	6.89e-05	-0.307404	0.683	0.721	0.855319
Ghitm	2.14e-11	-0.548044	0.404	0.751	2.66e-07									Wnt4	4.23e-05	0.374828	0.339	0.146	0.525644																H2afz	7e-05	-0.280805	0.311	0.425	0.868388
Sprr2h	2.2e-11	0.284616	0.114	0.008	2.73e-07									Prkcd	4.33e-05	0.298826	0.254	0.089	0.537599																Bgn	7.11e-05	-0.326686	0.404	0.51	0.882843
Tmprss11d	2.27e-11	0.335623	0.254	0.061	2.82e-07									Hsf1	4.34e-05	0.360082	0.322	0.135	0.538168																Ndufs1	8.49e-05	0.254859	0.739	0.614	1
Sim2	2.32e-11	0.459021	0.333	0.105	2.89e-07									Sh3bgrl3	4.35e-05	0.397155	0.458	0.232	0.540353																Prdx6	8.99e-05	-0.263832	0.363	0.485	1
Pdcd5	2.34e-11	-0.53537	0.184	0.556	2.9e-07									Acp5	4.4e-05	0.257252	0.271	0.098	0.545715																Ran	9.81e-05	-0.258829	0.376	0.485	1
Nol3	2.35e-11	-0.527373	0.14	0.495	2.91e-07									BC004004	4.47e-05	0.474195	0.746	0.633	0.555431																Naca	0.000101883	-0.299698	0.814	0.876	1
Dld	2.36e-11	-0.534725	0.219	0.585	2.93e-07									Rpl7l1	4.52e-05	0.271005	0.424	0.192	0.56055																Krt83	0.00011231	-0.291072	0.053	0.137	1
Plxnb2	2.43e-11	0.574946	0.5	0.236	3.02e-07									Tmpo	4.52e-05	0.257252	0.288	0.108	0.560769																Tspo	0.000114695	-0.267954	0.335	0.438	1
Stim1	2.67e-11	-0.551809	0.175	0.521	3.31e-07									Ssna1	4.6e-05	0.316487	0.508	0.259	0.571273																Eif3k	0.000138549	-0.279805	0.475	0.565	1
Ndufa8	2.79e-11	-0.568007	0.675	0.885	3.47e-07									Ifitm2	4.74e-05	0.448514	0.763	0.562	0.588835																Npm1	0.000154126	-0.312957	0.311	0.425	1
Cemip	2.84e-11	0.264921	0.132	0.013	3.53e-07									Poldip3	4.83e-05	0.324642	0.322	0.135	0.599944																Taldo1	0.000176098	-0.29273	0.404	0.5	1
Rplp2	2.88e-11	0.476202	1	0.972	3.57e-07									Naca	4.9e-05	0.456014	0.949	0.839	0.608702																Tmsb4x	0.000211946	-0.276223	0.907	0.95	1
Macrod1	3.07e-11	-0.466006	0.307	0.692	3.81e-07									Gm10076	4.94e-05	0.407784	0.644	0.414	0.613809																Ifi27l2a	0.000225463	-0.25555	0.186	0.301	1
Cyp2f2	3.19e-11	0.465833	0.333	0.105	3.96e-07									Zmynd11	4.97e-05	0.283259	0.356	0.153	0.61699																Nop53	0.00027728	-0.264828	0.416	0.515	1
Myoz2	3.28e-11	-0.563136	0.14	0.49	4.07e-07									Bola2	5.1e-05	0.471378	0.458	0.251	0.632641																Hras	0.000278378	-0.290433	0.382	0.48	1
Mrps36	3.75e-11	-0.501973	0.263	0.626	4.66e-07									H2-D1	5.1e-05	0.490305	0.746	0.592	0.632955																Flna	0.000316771	-0.289608	0.37	0.475	1
Hk2	3.84e-11	-0.535041	0.184	0.554	4.76e-07									Mlf1	5.11e-05	-0.435827	0.136	0.405	0.634062																Il11ra1	0.000606175	-0.313945	0.326	0.418	1
Pak4	3.86e-11	0.288204	0.175	0.028	4.79e-07									Gltp	5.12e-05	0.294201	0.475	0.226	0.635223																Gm11938	0.000681526	-0.314015	0.047	0.117	1
Tsc22d2	4.08e-11	0.441937	0.237	0.056	5.07e-07									Pum3	5.12e-05	0.253559	0.237	0.08	0.636077																Srsf5	0.00105804	-0.259132	0.258	0.351	1
Mrpl51	4.13e-11	-0.546305	0.272	0.611	5.12e-07									Txlna	5.55e-05	0.265018	0.271	0.099	0.689416																Ide	0.00131305	-0.274478	0.283	0.383	1
H3f3b	4.43e-11	0.685388	0.675	0.492	5.5e-07									Pla2g12a	5.7e-05	-0.466411	0.322	0.605	0.707742																Hnrnpu	0.00160934	-0.252345	0.416	0.495	1
Cd44	4.56e-11	0.431781	0.368	0.125	5.66e-07									Pik3r2	5.76e-05	0.266461	0.305	0.119	0.715154																Sparc	0.00169879	-0.293111	0.783	0.789	1
Nt5c3	4.65e-11	0.633566	0.43	0.187	5.77e-07									Cbr3	5.89e-05	0.285114	0.322	0.131	0.73073																Tob1	0.00351001	-0.303538	0.267	0.348	1
Dsg1b	4.84e-11	0.261184	0.184	0.031	6.01e-07									Phc2	5.92e-05	0.319481	0.441	0.212	0.734642																Fam162a	0.00368641	-0.287283	0.671	0.664	1
Higd2a	4.94e-11	-0.531238	0.281	0.63	6.13e-07									Tbrg1	5.92e-05	0.301416	0.407	0.191	0.735163																Rpl22l1	0.00430268	-0.273299	0.528	0.57	1
Mrpl14	5.18e-11	-0.5126	0.43	0.789	6.43e-07									Rpl29	6.09e-05	0.493333	0.678	0.516	0.756226																Htra3	0.00695762	-0.28423	0.425	0.475	1
Ankrd9	5.28e-11	-0.44625	0.158	0.523	6.56e-07									Siva1	6.09e-05	0.315665	0.39	0.18	0.756236																Igfbp7	0.00873113	-0.264177	0.73	0.736	1
Elmod1	5.47e-11	0.270609	0.14	0.016	6.79e-07									Sppl3	6.11e-05	0.351345	0.508	0.274	0.758866																Vim	0.0128535	-0.322977	0.488	0.5	1
Rab11a	5.58e-11	0.624692	0.579	0.338	6.92e-07									Pdk4	6.12e-05	-0.422412	0.186	0.48	0.760203																Lyz2	0.0172503	-0.321087	0.441	0.493	1
Gm11716	5.97e-11	-0.507742	0.07	0.392	7.41e-07									H3f3a	6.3e-05	0.464675	0.814	0.747	0.781523																Gsn	0.0225021	-0.496768	1	1	1
Rpl27	6.09e-11	0.420732	0.991	0.964	7.55e-07									Ing4	6.46e-05	0.259662	0.339	0.141	0.802146																Mgp	0.0245717	-0.42966	0.391	0.438	1
Rpl36	6.31e-11	0.401387	1	0.992	7.84e-07									Acadvl	6.46e-05	-0.429705	0.78	0.881	0.802157																Serping1	0.0353263	-0.281758	0.565	0.56	1
Cav1	6.92e-11	-0.544763	0.167	0.5	8.59e-07									Gpx3	6.68e-05	-0.414819	0.169	0.453	0.82915
Phyh	7.13e-11	-0.526695	0.228	0.577	8.86e-07									Ndufc2	6.85e-05	-0.480166	0.559	0.744	0.850909
Mrpl30	7.23e-11	-0.497876	0.368	0.73	8.97e-07									Rps29	6.91e-05	0.386002	1	0.992	0.857755
Capns2	7.49e-11	0.33449	0.263	0.067	9.29e-07									Timm8b	7.02e-05	-0.466108	0.339	0.598	0.871284
Pvalb	7.71e-11	-0.658366	0.105	0.449	9.57e-07									Mink1	7.19e-05	0.274016	0.339	0.143	0.892847
Sesn1	8.2e-11	-0.51513	0.219	0.579	1.02e-06									Sbds	7.28e-05	0.267836	0.339	0.143	0.904185
Ybx3	8.41e-11	-0.49852	0.939	0.966	1.04e-06									Tacstd2	7.47e-05	0.326367	0.373	0.167	0.927284
Hhatl	9.5e-11	-0.453669	0.079	0.411	1.18e-06									Ralbp1	7.49e-05	0.328131	0.39	0.177	0.930168
Mrpl23	9.61e-11	-0.50079	0.272	0.613	1.19e-06									U2af2	7.53e-05	0.313754	0.373	0.168	0.934419
Rps7	1.01e-10	0.417888	1	0.99	1.25e-06									Eps8l2	7.55e-05	0.336891	0.356	0.155	0.936892
Ank1	1.04e-10	-0.458546	0.035	0.338	1.3e-06									Lrrc14b	7.62e-05	-0.343889	0	0.215	0.945419
Coq7	1.05e-10	-0.487897	0.07	0.382	1.31e-06									Nr2f6	7.65e-05	0.256989	0.322	0.132	0.949776
Epgn	1.07e-10	0.261346	0.158	0.023	1.32e-06									Tmem37	7.66e-05	-0.504197	0.203	0.456	0.950247
Phka1	1.08e-10	-0.450895	0.053	0.361	1.34e-06									2310002L09Rik	7.7e-05	-0.428992	0.441	0.72	0.955959
Abra	1.09e-10	-0.513543	0.044	0.344	1.35e-06									Mrpl42	7.89e-05	-0.456301	0.525	0.758	0.979032
Depp1	1.09e-10	-0.482802	0.123	0.454	1.36e-06									Elk4	7.92e-05	0.283671	0.288	0.113	0.983462
Rps27	1.1e-10	0.41237	1	0.984	1.37e-06									Unc45a	7.94e-05	0.292221	0.373	0.167	0.985115
Mef2c	1.11e-10	-0.498611	0.079	0.395	1.38e-06									Gas1	8.1e-05	0.272175	0.339	0.14	1
Rps6	1.14e-10	0.43881	1	0.951	1.42e-06									Ndufa8	8.46e-05	-0.408908	0.661	0.869	1
Krtap2-4	1.15e-10	0.386352	0.211	0.044	1.43e-06									Sesn1	8.56e-05	-0.444032	0.288	0.543	1
Kctd4	1.16e-10	0.303522	0.132	0.015	1.44e-06									Net1	8.6e-05	0.425815	0.441	0.23	1
Rpl6	1.2e-10	0.484956	0.991	0.946	1.49e-06									Cd47	8.7e-05	0.267987	0.39	0.177	1
Klhl24	1.22e-10	-0.435187	0.088	0.42	1.52e-06									Aldh3b2	8.75e-05	0.296628	0.305	0.122	1
Ndufa10	1.29e-10	-0.500982	0.798	0.918	1.6e-06									Trim28	8.79e-05	0.348717	0.407	0.2	1
Hmox1	1.38e-10	0.29445	0.175	0.03	1.71e-06									Apoc1	8.85e-05	0.298826	0.237	0.084	1
Fhl3	1.39e-10	-0.501254	0.298	0.672	1.73e-06									Cd2bp2	8.94e-05	0.265018	0.271	0.104	1
Bckdha	1.41e-10	-0.476819	0.193	0.566	1.75e-06									Ssrp1	9.2e-05	0.33745	0.339	0.155	1
Ybx1	1.43e-10	-0.593049	0.482	0.752	1.77e-06									Psmg3	9.36e-05	0.252493	0.271	0.104	1
Lmna	1.44e-10	0.610622	0.833	0.716	1.79e-06									2410006H16Rik	9.48e-05	0.382014	0.559	0.337	1
Rps28	1.49e-10	0.46504	1	0.957	1.85e-06									Klk11	9.58e-05	0.321272	0.373	0.167	1
Slc25a11	1.5e-10	-0.523887	0.623	0.841	1.86e-06									Il17rc	9.76e-05	0.255708	0.339	0.143	1
Nme2	1.58e-10	-0.406403	0.982	0.985	1.96e-06									Coq9	9.84e-05	-0.498977	0.576	0.756	1
Txndc17	1.62e-10	0.672845	0.632	0.415	2.01e-06									Hrc	0.000100712	-0.43305	0.525	0.794	1
Dynll1	1.8e-10	0.711264	0.781	0.626	2.23e-06									Smad5	0.00010092	0.332118	0.322	0.138	1
Pabpc4	1.83e-10	-0.500412	0.175	0.516	2.28e-06									Wdr89	0.000102232	0.300189	0.407	0.194	1
Rpl22	1.84e-10	0.580629	0.939	0.841	2.29e-06									Ccdc80	0.000102977	0.253217	0.305	0.123	1
Rdh12	1.85e-10	0.326812	0.254	0.066	2.3e-06									Cystm1	0.000103859	-0.457041	0.186	0.436	1
Ace2	2.06e-10	0.368524	0.254	0.067	2.56e-06									Pgd	0.000106255	0.31769	0.407	0.194	1
Xirp1	2.38e-10	-0.487115	0.114	0.449	2.95e-06									Avpi1	0.000108684	0.342733	0.542	0.295	1
Sh3bp1	2.43e-10	0.29243	0.237	0.057	3.02e-06									Dbi	0.000109605	0.538225	0.932	0.86	1
Grhl1	2.83e-10	0.377569	0.254	0.067	3.51e-06									Fitm1	0.000110853	-0.396371	0.322	0.642	1
Mrpl42	2.9e-10	-0.571444	0.509	0.782	3.6e-06									Rnh1	0.000113023	0.432446	0.576	0.361	1
AA986860	2.96e-10	0.278151	0.167	0.028	3.67e-06									Eif3b	0.000116649	0.378632	0.627	0.403	1
Cd63	3.03e-10	-0.471434	0.175	0.531	3.76e-06									Dapl1	0.000117887	0.356007	0.339	0.143	1
Tbx15	3.04e-10	-0.426147	0.018	0.298	3.77e-06									Ran	0.000118041	0.450846	0.627	0.42	1
Pgam1	3.08e-10	0.58851	0.596	0.374	3.82e-06									Hsph1	0.000120436	0.324642	0.373	0.174	1
Sucla2	3.24e-10	-0.52817	0.386	0.73	4.02e-06									Borcs8	0.000120712	0.257252	0.271	0.105	1
Lpin1	3.31e-10	-0.469591	0.079	0.393	4.11e-06									Slc39a7	0.000124087	0.326349	0.441	0.221	1
Iscu	3.31e-10	-0.484647	0.246	0.589	4.11e-06									Ss18l2	0.000126956	-0.363414	0.119	0.367	1
Oip5os1	3.36e-10	-0.421067	0.149	0.503	4.17e-06									Ifitm3	0.00012734	0.529025	0.61	0.43	1
Fbxo40	3.43e-10	-0.434122	0.035	0.334	4.26e-06									Pdk2	0.000128352	-0.42051	0.237	0.523	1
Timm17a	3.57e-10	-0.470291	0.149	0.482	4.43e-06									Hspa5	0.000128475	0.393408	0.729	0.549	1
Duox1	4.03e-10	0.305759	0.246	0.062	5e-06									Fkbp4	0.000128485	0.356479	0.576	0.349	1
Fibin	4.14e-10	-0.465766	0.026	0.311	5.14e-06									Bola3	0.000137086	-0.432336	0.458	0.711	1
Klf2	4.26e-10	-0.433292	0.132	0.472	5.29e-06									Cct3	0.000138993	0.353297	0.593	0.358	1
H19	4.27e-10	-0.550869	0.456	0.769	5.3e-06									Lrrc30	0.000141035	-0.407086	0.339	0.621	1
Adgrf5	4.36e-10	-0.439049	0.035	0.32	5.42e-06									Tmem131	0.000142521	0.295123	0.339	0.149	1
Psmb7	4.42e-10	-0.458401	0.246	0.593	5.49e-06									Sars	0.000143849	0.38641	0.576	0.365	1
Ndufa1	4.73e-10	-0.509258	0.693	0.862	5.87e-06									Col6a2	0.000143888	0.273296	0.441	0.221	1
Pbxip1	4.83e-10	-0.484241	0.123	0.443	6e-06									Clint1	0.00014485	0.272827	0.254	0.098	1
Ndufa2	4.9e-10	-0.453127	0.877	0.939	6.08e-06									Gstm1	0.000145951	0.428212	0.729	0.609	1
Atp5g2	4.99e-10	-0.424785	0.93	0.98	6.2e-06									Aopep	0.000147065	0.523821	0.593	0.389	1
Tppp3	5.02e-10	0.382255	0.877	0.672	6.23e-06									Pgk1	0.000147826	-0.403776	0.797	0.91	1
Wnt4	5.08e-10	0.415683	0.351	0.126	6.3e-06									Nrbp1	0.000147964	0.271043	0.441	0.22	1
Abhd17c	5.38e-10	0.288005	0.246	0.064	6.68e-06									Itm2b	0.00015471	0.512342	0.814	0.814	1
Fam83g	6.1e-10	0.39439	0.316	0.105	7.58e-06									Kctd10	0.000154862	0.286524	0.305	0.129	1
Rpl26	6.23e-10	0.398994	1	0.933	7.73e-06									Usp5	0.000155525	0.353013	0.424	0.224	1
Sdr16c6	7.43e-10	0.256737	0.158	0.026	9.23e-06									Slc12a4	0.000157338	0.254449	0.254	0.096	1
Dpp3	7.66e-10	0.436077	0.351	0.128	9.51e-06									Ddx6	0.000158619	0.272175	0.424	0.205	1
Sh3glb1	7.8e-10	-0.491997	0.333	0.687	9.68e-06									Svil	0.000158694	-0.339139	0.051	0.274	1
Rps3	7.96e-10	0.469485	1	0.951	9.88e-06									Cdc37	0.000159466	0.430951	0.576	0.4	1
Rabac1	8.14e-10	-0.442805	0.491	0.831	1.01e-05									Sod2	0.00016053	-0.453082	0.593	0.768	1
Perm1	8.23e-10	-0.402461	0.061	0.361	1.02e-05									Ncl	0.000161555	0.592529	0.542	0.389	1
Rpl28	8.26e-10	0.318312	1	0.995	1.03e-05									Lama5	0.000163494	0.309977	0.356	0.164	1
Smtnl1	8.54e-10	-0.441311	0.088	0.392	1.06e-05									Ddx39b	0.000164761	0.323173	0.559	0.326	1
Gpx3	9.92e-10	-0.534751	0.158	0.48	1.23e-05									Klc1	0.000170137	0.394798	0.458	0.256	1
Sp6	1.01e-09	0.289379	0.219	0.052	1.25e-05									Phyh	0.0001721	-0.415838	0.288	0.543	1
Myo18b	1.19e-09	-0.454165	0.07	0.362	1.48e-05									Ola1	0.000172436	0.255102	0.305	0.129	1
Agt	1.19e-09	-0.428221	0.053	0.333	1.48e-05									Prom2	0.000173927	0.252207	0.288	0.116	1
Pgm1	1.24e-09	-0.41408	0.088	0.397	1.54e-05									Lrp1	0.000174044	0.448992	0.678	0.49	1
Eif4a1	1.25e-09	0.614791	0.693	0.523	1.55e-05									Ift20	0.000175621	0.39791	0.339	0.161	1
Qsox1	1.26e-09	0.46177	0.36	0.141	1.57e-05									Ndufs8	0.000176225	-0.348787	0.78	0.893	1
Rpl35a	1.28e-09	0.405809	0.982	0.969	1.58e-05									Ak3	0.000177884	0.31769	0.407	0.206	1
Fkbp5	1.3e-09	-0.500954	0.289	0.625	1.61e-05									Snrpf	0.000179281	0.297324	0.441	0.224	1
Ndufb1-ps	1.38e-09	-0.480641	0.702	0.88	1.72e-05									Rab3d	0.000179365	0.256163	0.288	0.119	1
Dtna	1.53e-09	-0.394608	0.018	0.285	1.9e-05									Ptpn1	0.000180383	0.305225	0.271	0.11	1
Cacng1	1.55e-09	-0.448911	0.079	0.37	1.92e-05									Ndufa1	0.000181982	-0.419483	0.661	0.851	1
Ankrd23	1.55e-09	-0.425423	0.079	0.384	1.93e-05									Psen1	0.000182625	0.26528	0.322	0.14	1
Ipo13	1.62e-09	-0.400337	0.377	0.721	2.01e-05									Por	0.000191752	0.332761	0.475	0.253	1
Zfp703	1.73e-09	-0.422868	0.202	0.534	2.14e-05									Yipf4	0.000191992	0.269694	0.322	0.141	1
Emp1	1.75e-09	0.476083	0.456	0.205	2.17e-05									Arl4a	0.000193076	0.339458	0.322	0.147	1
Rpl7a	1.76e-09	0.435564	1	0.957	2.19e-05									Ndufs5	0.000193276	-0.434349	0.712	0.872	1
Msrb1	1.77e-09	-0.455134	0.184	0.528	2.2e-05									Ndufb7	0.000194503	-0.370914	0.814	0.931	1
Il17rc	1.87e-09	0.374104	0.342	0.125	2.33e-05									Bok	0.000197813	0.257528	0.237	0.089	1
Smim20	2e-09	-0.432999	0.123	0.431	2.48e-05									Zbtb7b	0.00020159	0.257252	0.254	0.098	1
Actn4	2.01e-09	0.665322	0.509	0.292	2.49e-05									Eif3m	0.000208293	0.315424	0.542	0.319	1
Fgfr3	2.01e-09	0.364033	0.289	0.092	2.5e-05									Gyg	0.000209901	-0.443248	0.254	0.504	1
Rhov	2.01e-09	0.26975	0.219	0.054	2.5e-05									Sidt2	0.000212444	0.451355	0.475	0.287	1
Shb	2.02e-09	0.29752	0.193	0.043	2.5e-05									Plvap	0.000213244	0.267157	0.288	0.12	1
Camsap3	2.06e-09	0.25891	0.175	0.034	2.56e-05									Suclg1	0.000213576	-0.43295	0.61	0.786	1
Acsbg1	2.07e-09	0.256737	0.149	0.025	2.57e-05									Trmt112	0.000218152	0.398471	0.407	0.217	1
Coro6	2.22e-09	-0.481184	0.088	0.387	2.75e-05									Cdk5	0.000219255	0.32069	0.237	0.092	1
Myl6	2.24e-09	0.410153	0.974	0.841	2.79e-05									Dynlt3	0.000227324	0.313629	0.339	0.159	1
Ier3	2.47e-09	0.350262	0.254	0.075	3.06e-05									Rpl10	0.000227518	0.60983	0.847	0.856	1
Etfdh	2.61e-09	-0.455679	0.105	0.413	3.24e-05									Mlec	0.000228191	0.374568	0.424	0.236	1
Serpinb6a	2.65e-09	-0.506394	0.535	0.805	3.28e-05									Snrpd3	0.000233716	0.25389	0.356	0.162	1
Rps27a	2.83e-09	0.401801	1	0.992	3.51e-05									Tubb4b	0.000235149	0.353627	0.797	0.648	1
Dbi	2.86e-09	0.487689	0.939	0.852	3.55e-05									Ltbp4	0.000235849	0.455412	0.78	0.725	1
Lamb2	2.92e-09	-0.470996	0.246	0.567	3.63e-05									Prdx1	0.000237941	0.469439	0.881	0.871	1
Nectin1	3.01e-09	0.407462	0.325	0.116	3.74e-05									Tsc22d3	0.000244193	0.410583	0.814	0.647	1
Mypn	3.22e-09	-0.452627	0.096	0.382	3.99e-05									Sgca	0.000245084	-0.38275	0.136	0.374	1
Angptl7	3.31e-09	-0.551312	0.088	0.367	4.11e-05									Gys1	0.000255458	-0.393613	0.508	0.774	1
Krtap4-8	3.36e-09	0.313576	0.114	0.013	4.17e-05									Ndufa10	0.000256558	-0.398427	0.847	0.904	1
Smyd1	3.46e-09	-0.410663	0.07	0.352	4.29e-05									Idh3b	0.00026116	-0.426101	0.678	0.815	1
Timm23	3.48e-09	-0.432379	0.211	0.551	4.32e-05									Tns1	0.00026161	-0.298574	0.356	0.639	1
Mfn1	3.49e-09	-0.447826	0.114	0.416	4.33e-05									Zfp36l2	0.000266008	0.302188	0.305	0.135	1
Cln8	3.59e-09	0.326812	0.237	0.066	4.45e-05									Eif4ebp1	0.000268922	-0.367733	0.356	0.605	1
Ephb3	3.69e-09	0.307301	0.193	0.044	4.58e-05									Rin2	0.000276406	0.317119	0.305	0.135	1
Avpi1	3.74e-09	0.523227	0.509	0.279	4.65e-05									Ankrd13c	0.000283827	0.251579	0.22	0.081	1
Plin3	4.02e-09	-0.430015	0.123	0.42	4.99e-05									Echs1	0.000283977	-0.397927	0.407	0.63	1
Serbp1	4.02e-09	0.518958	0.798	0.67	4.99e-05									Slc20a2	0.000284798	-0.384826	0.492	0.752	1
Tmem265	4.15e-09	0.308835	0.184	0.041	5.16e-05									Trdn	0.000292922	-0.396425	0.203	0.439	1
Hspa1b	4.19e-09	0.411738	0.351	0.131	5.2e-05									Eif3k	0.000298352	0.431727	0.661	0.513	1
Me3	4.2e-09	-0.399652	0.035	0.3	5.21e-05									Eci1	0.00029953	-0.415754	0.271	0.531	1
Spint2	4.24e-09	0.435123	0.377	0.152	5.26e-05									Slc41a1	0.000301175	-0.352233	0.102	0.335	1
Ezr	4.37e-09	0.451566	0.395	0.167	5.42e-05									Acsl1	0.000301919	-0.420929	0.271	0.501	1
Map1lc3a	4.61e-09	-0.418168	0.86	0.941	5.72e-05									Taf10	0.000302874	0.337842	0.627	0.441	1
Krtap4-7	4.63e-09	0.417465	0.123	0.016	5.75e-05									Fbl	0.000314373	0.313502	0.322	0.149	1
Map4	4.68e-09	-0.42432	0.167	0.482	5.81e-05									Bscl2	0.000316553	0.278042	0.373	0.183	1
Thop1	5.09e-09	0.477379	0.421	0.198	6.32e-05									Eif4b	0.000318683	0.396855	0.644	0.457	1
Tmem123	5.2e-09	0.522869	0.404	0.189	6.45e-05									Eno1	0.000320187	0.270963	0.339	0.159	1
Csnk1e	5.45e-09	0.396624	0.316	0.115	6.76e-05									Snw1	0.000324817	0.293298	0.339	0.161	1
Krt31	5.51e-09	0.255628	0.123	0.016	6.84e-05									Sdhd	0.000326542	-0.461162	0.441	0.615	1
Asph	5.52e-09	-0.426618	0.061	0.343	6.86e-05									Pitpna	0.000326907	0.374828	0.458	0.268	1
Rps18	5.64e-09	0.417609	0.965	0.841	7.01e-05									Eif4ebp2	0.000329557	0.263242	0.458	0.244	1
Selenow	5.89e-09	-0.397405	0.939	0.984	7.31e-05									Rpl22l1	0.000336751	0.517288	0.678	0.54	1
Nenf	6.01e-09	-0.435397	0.368	0.721	7.47e-05									Prdx3	0.0003582	-0.417444	0.237	0.46	1
Daam1	6.19e-09	0.343234	0.246	0.072	7.68e-05									Maf	0.000364389	0.313629	0.322	0.15	1
Anapc5	6.32e-09	-0.414319	0.289	0.631	7.85e-05									Epas1	0.000374052	-0.409855	0.254	0.489	1
Dlst	6.48e-09	-0.436823	0.184	0.49	8.04e-05									Mtpn	0.000375567	0.273417	0.305	0.138	1
Aldh2	6.48e-09	-0.491977	0.281	0.58	8.04e-05									S100a4	0.000377919	0.577547	0.492	0.278	1
Cpe	6.93e-09	-0.427564	0.061	0.33	8.6e-05									Thop1	0.000388885	0.275503	0.424	0.217	1
Ptbp3	7.21e-09	0.417728	0.325	0.123	8.95e-05									Ndufa2	0.000389699	-0.345813	0.797	0.941	1
Mast2	7.3e-09	-0.42443	0.088	0.369	9.07e-05									Ywhaz	0.000391796	0.450772	0.61	0.456	1
Naca	7.34e-09	0.549177	0.921	0.834	9.11e-05									Tmem123	0.000397597	0.275503	0.407	0.206	1
Ube2b	7.43e-09	-0.453286	0.614	0.828	9.22e-05									Adam15	0.000410518	0.258679	0.458	0.241	1
Slc41a3	7.54e-09	-0.404239	0.061	0.333	9.36e-05									P4hb	0.000420523	0.427185	0.729	0.608	1
Mlycd	7.56e-09	-0.435908	0.096	0.385	9.39e-05									Exosc5	0.000422207	0.300332	0.322	0.153	1
Tmem38b	7.61e-09	-0.415028	0.044	0.302	9.44e-05									Zfr	0.000458467	0.258878	0.305	0.138	1
Chchd1	7.86e-09	-0.486461	0.202	0.5	9.76e-05									Ube2i	0.000460538	0.268626	0.373	0.185	1
Fn1	7.92e-09	-0.49461	0.096	0.375	9.83e-05									Slc41a3	0.00046205	-0.295769	0.085	0.308	1
2024-03-07	8.06e-09	0.335623	0.228	0.064	0.00010004									Cacna2d1	0.000465722	-0.370285	0.102	0.311	1
Cd9	8.31e-09	0.609732	0.702	0.539	0.000103143									Rnf114	0.000480625	0.355339	0.39	0.211	1
Oaz2	8.4e-09	-0.413722	0.088	0.361	0.000104314									App	0.000481043	0.301453	0.458	0.242	1
Ell2	8.99e-09	0.331239	0.272	0.089	0.000111621									Tomm40	0.000481379	0.300453	0.424	0.229	1
Mrps21	9.03e-09	-0.429733	0.246	0.572	0.000112055									Camta1	0.000482614	-0.338323	0.085	0.293	1
Rps25	9.51e-09	0.411521	0.974	0.93	0.000118005									Myl12b	0.00048377	0.283555	0.508	0.301	1
Rps14	9.58e-09	0.358224	1	0.992	0.00011894									Vegfb	0.000483852	-0.396043	0.441	0.662	1
Pir	9.77e-09	0.316682	0.307	0.107	0.000121309									Klhl41	0.000486485	-0.395498	0.593	0.811	1
Pycard	1.01e-08	0.35135	0.36	0.138	0.000125709									Card19	0.000487629	-0.368507	0.22	0.472	1
Tubb2a	1.02e-08	0.421748	0.368	0.154	0.000126965									Twsg1	0.000489881	0.291787	0.271	0.119	1
Laptm4b	1.07e-08	0.296393	0.281	0.093	0.000132365									Cavin1	0.000493316	0.477108	0.678	0.538	1
Adgrl2	1.08e-08	0.254373	0.184	0.043	0.000133932									Pdha1	0.000504842	-0.366559	0.695	0.877	1
Acsl1	1.09e-08	-0.407388	0.211	0.533	0.000135316									Aspn	0.000510298	0.375092	0.356	0.185	1
Dnajb1	1.11e-08	0.327746	0.342	0.13	0.000137521									Pacsin3	0.000514272	-0.346735	0.339	0.582	1
Unc45b	1.15e-08	-0.38414	0.044	0.302	0.000142178									Ugp2	0.000515971	-0.427045	0.508	0.683	1
Sbk2	1.17e-08	-0.359599	0.026	0.277	0.000145688									Sh3pxd2a	0.000518181	0.313995	0.356	0.177	1
Cbr3	1.18e-08	0.332313	0.316	0.115	0.000146244									Slc25a17	0.000518422	0.253384	0.254	0.105	1
Mybpc2	1.19e-08	-0.390982	0.053	0.313	0.000147215									Tmbim1	0.000524131	0.324642	0.627	0.418	1
Mrpl12	1.22e-08	-0.402366	0.474	0.789	0.000152026									Smyd1	0.000530897	-0.291414	0.102	0.326	1
Smim11	1.3e-08	-0.418328	0.096	0.366	0.000161695									Lpin1	0.00053319	-0.339046	0.136	0.362	1
Slc29a1	1.31e-08	-0.453669	0.114	0.385	0.000162136									Rab5if	0.000558702	0.361053	0.508	0.32	1
Car4	1.39e-08	-0.375089	0.009	0.248	0.000171996									Ly6a	0.000561564	0.434671	0.492	0.31	1
Rcsd1	1.49e-08	-0.382664	0.079	0.349	0.000184498									Lage3	0.000569984	0.259189	0.254	0.108	1
Adamtsl4	1.51e-08	-0.380969	0.061	0.333	0.000187649									Col1a2	0.000574586	0.471288	0.61	0.421	1
Ndufv3	1.54e-08	-0.444883	0.763	0.872	0.000191154									Sf3b2	0.000584421	0.306391	0.441	0.251	1
Egfl7	1.54e-08	-0.419058	0.132	0.41	0.000191524									Sim2	0.000586681	0.27586	0.288	0.128	1
Aifm2	1.55e-08	-0.392723	0.053	0.307	0.000191849									Plin4	0.000589488	-0.394011	0.492	0.722	1
Stap2	1.6e-08	0.335018	0.263	0.085	0.000198642									Got2	0.000590898	-0.35584	0.881	0.935	1
2310008N11Rik	1.67e-08	-0.408044	0.044	0.297	0.000207081									Ybx1	0.000594097	-0.346156	0.508	0.728	1
Cacna1s	1.75e-08	-0.425356	0.158	0.452	0.000217614									B3gat3	0.000599107	0.27658	0.288	0.131	1
Sparcl1	1.79e-08	-0.487115	0.149	0.441	0.000222207									Smarcb1	0.000610394	0.266665	0.322	0.152	1
S100a11	1.83e-08	0.569001	0.693	0.505	0.000227745									Ubald1	0.000617709	0.258582	0.322	0.152	1
Rps29	1.85e-08	0.358234	1	0.992	0.000230239									Klf13	0.000618146	0.340926	0.441	0.256	1
Dedd2	1.87e-08	0.34768	0.272	0.092	0.000232155									Mbd3	0.000619297	0.37755	0.492	0.31	1
1600014C10Rik	1.89e-08	0.338579	0.421	0.18	0.000234624									Arl6ip1	0.000630389	0.281748	0.254	0.111	1
Parvb	1.96e-08	-0.357055	0.018	0.254	0.000242695									Cope	0.000632356	0.38657	0.559	0.386	1
Heca	2.04e-08	0.326224	0.228	0.067	0.000252842									Manf	0.000635311	0.329365	0.475	0.275	1
Dnajc19	2.22e-08	-0.382958	0.123	0.403	0.000275242									Vps52	0.000637287	0.259189	0.254	0.107	1
Eci2	2.25e-08	-0.38904	0.149	0.452	0.000279315									Prelp	0.000638505	0.410034	0.508	0.302	1
Ralbp1	2.27e-08	0.433487	0.368	0.162	0.000282002									Gm16286	0.0006399	0.302447	0.322	0.156	1
Rab24	2.28e-08	0.512433	0.447	0.239	0.000282584									Ubtf	0.000648694	0.300453	0.39	0.203	1
Acss1	2.32e-08	-0.334206	0.018	0.259	0.000288505									Gm44386	0.00065026	-0.321666	0.237	0.48	1
Decr1	2.47e-08	-0.38758	0.079	0.346	0.000306276									Hnrnpc	0.000657076	0.27863	0.475	0.263	1
Anxa6	2.52e-08	-0.363755	0.219	0.539	0.0003129									Hjv	0.000660662	-0.365402	0.186	0.423	1
Akr1b3	2.53e-08	-0.427636	0.149	0.434	0.000314568									Dbnl	0.000666108	0.284666	0.339	0.165	1
Gng11	2.61e-08	-0.377408	0.053	0.308	0.0003239									Cttn	0.000671116	0.265523	0.339	0.165	1
Slc9a3r2	2.71e-08	-0.445295	0.202	0.487	0.000335963									Snrpg	0.000694065	0.3262	0.508	0.302	1
Tmem126a	2.9e-08	-0.375607	0.053	0.303	0.000359936									Otub1	0.000704945	0.273374	0.339	0.167	1
Serpinb5	3.26e-08	0.445375	0.386	0.17	0.000404137									Tuba1a	0.000705732	0.369303	0.508	0.323	1
Mlf1	3.44e-08	-0.400863	0.132	0.43	0.000427096									Angptl7	0.000709702	-0.448637	0.136	0.34	1
Mrps24	3.62e-08	-0.413259	0.316	0.636	0.000448898									Plaat3	0.000712873	-0.371323	0.153	0.364	1
Ehbp1l1	3.74e-08	-0.370725	0.061	0.316	0.00046373									Ube2s	0.000721804	0.261176	0.322	0.155	1
Lynx1	3.74e-08	-0.400404	0.105	0.369	0.000464567									Ppp5c	0.000725595	0.271633	0.458	0.256	1
Mrpl18	3.76e-08	-0.379692	0.096	0.374	0.000466199									Mylk2	0.000725983	-0.393707	0.237	0.466	1
Appl2	3.77e-08	0.353825	0.211	0.061	0.000467978									Rrp1	0.000728582	0.271633	0.458	0.25	1
Nfic	3.84e-08	-0.389201	0.096	0.359	0.000476813									Cox17	0.000730108	-0.364472	0.39	0.611	1
Gm26917	3.96e-08	0.256453	0.211	0.057	0.000491672									Twf2	0.000735072	-0.365255	0.271	0.505	1
Pacsin3	4.05e-08	-0.411625	0.289	0.613	0.00050298									Hnrnpa3	0.000736776	0.510687	0.542	0.382	1
Ankrd1	4.17e-08	-0.471848	0	0.218	0.000518016									Ndufs2	0.000746277	-0.373329	0.881	0.949	1
Itga7	4.3e-08	-0.365449	0.061	0.311	0.000533451									Mknk2	0.000771048	-0.340802	0.508	0.686	1
Zfp706	4.33e-08	0.590161	0.649	0.479	0.000537744									Oplah	0.000773406	0.270268	0.271	0.123	1
Plch2	4.58e-08	0.336562	0.263	0.089	0.000569132									Vdac1	0.000791759	-0.317781	0.932	0.95	1
Adh7	5.05e-08	0.317292	0.263	0.085	0.000626996									Tmem54	0.000797731	0.258075	0.237	0.098	1
Usp13	5.1e-08	-0.353949	0.061	0.316	0.000633118									Apobec2	0.00080407	-0.360029	0.441	0.656	1
Oat	5.2e-08	-0.401627	0.193	0.489	0.000645108									Dld	0.000821823	-0.388363	0.322	0.546	1
Glrx5	5.28e-08	-0.394087	0.254	0.561	0.000655685									Nisch	0.00082218	0.34337	0.542	0.358	1
Trp63	5.48e-08	0.364127	0.333	0.131	0.000680219									Mcrip2	0.000833052	-0.3387	0.119	0.328	1
Nhp2	5.68e-08	0.491668	0.465	0.249	0.000705405									Cct6a	0.000841171	0.270074	0.492	0.284	1
Capg	5.82e-08	0.440634	0.474	0.249	0.000722086									Glmp	0.000849784	0.261554	0.373	0.192	1
Mgp	5.91e-08	-0.584932	0.184	0.461	0.000733056									Erbb2	0.000859178	0.301373	0.254	0.111	1
Fgfr2	5.95e-08	0.267772	0.246	0.077	0.00073861									Tmem52	0.000870448	-0.265875	0.305	0.595	1
Fermt2	6.3e-08	-0.346125	0.018	0.241	0.00078234									Srsf5	0.000877251	0.40634	0.475	0.295	1
Fyco1	6.66e-08	-0.395671	0.096	0.352	0.000826938									Tspo	0.000889525	0.319078	0.576	0.376	1
Tbx1	6.92e-08	-0.378275	0.412	0.728	0.000859098									Dst	0.000892913	0.364311	0.627	0.447	1
Selenop	7.31e-08	-0.393102	0.193	0.479	0.00090683									Fxr2	0.000900468	0.264913	0.441	0.244	1
Pxmp2	7.44e-08	-0.350105	0.026	0.252	0.000923661									Hspa1a	0.000909915	0.256738	0.305	0.144	1
Apcdd1	7.5e-08	0.345351	0.333	0.134	0.000931201									Hnrnpa1	0.000914606	0.344437	0.508	0.316	1
Speg	7.54e-08	-0.33867	0.035	0.272	0.000935519									Slc27a4	0.000927057	0.266461	0.271	0.123	1
Ndufs6	7.74e-08	-0.390416	0.912	0.944	0.000960161									Col3a1	0.000933678	0.545613	0.644	0.504	1
Serf2	7.75e-08	-0.352419	0.965	0.993	0.000962289									Cebpb	0.000934381	-0.353429	0.559	0.765	1
Rps17	8.02e-08	0.414052	0.974	0.92	0.000995523									Lemd2	0.000939584	0.391998	0.339	0.182	1
Mrpl15	8.06e-08	-0.34936	0.211	0.513	0.00100043									Rcan2	0.000954244	-0.33602	0.102	0.304	1
Igfbp6	8.09e-08	-0.463023	0.211	0.511	0.00100451									Pdia3	0.000957652	0.31837	0.458	0.266	1
Park7	8.27e-08	-0.419515	0.535	0.79	0.00102664									Nol3	0.00095811	-0.385851	0.237	0.457	1
Spns2	8.28e-08	0.325799	0.237	0.077	0.00102726									Rpl9-ps6	0.000968872	0.254702	0.339	0.168	1
Gnai3	8.28e-08	0.382516	0.325	0.133	0.00102829									Ccnl2	0.000977924	0.287605	0.424	0.235	1
Ramp1	8.34e-08	-0.355267	0.079	0.344	0.00103464									Agl	0.000983512	-0.360552	0.288	0.528	1
Rras	8.39e-08	-0.406067	0.175	0.457	0.0010409									Asb11	0.00100337	-0.311449	0.203	0.441	1
Zfand5	8.57e-08	-0.405808	0.386	0.69	0.00106352									Pomp	0.00101109	0.370022	0.61	0.418	1
Synpo2	8.6e-08	-0.338252	0.035	0.267	0.00106803									Rps27l	0.00101846	0.353212	0.695	0.561	1
Igfbp5	8.68e-08	-0.458887	0.412	0.718	0.00107722									Lman2	0.00103762	0.269522	0.492	0.292	1
Ndufb7	8.99e-08	-0.401787	0.904	0.925	0.00111572									Flna	0.00103793	0.506551	0.559	0.417	1
Phyhd1	9.14e-08	-0.316584	0.026	0.254	0.00113429									Map2k3	0.00104764	-0.378157	0.39	0.615	1
Tmod1	9.79e-08	-0.354848	0.053	0.29	0.00121529									Stat3	0.00106673	0.347726	0.424	0.253	1
Extl1	9.87e-08	-0.341832	0.035	0.266	0.00122522									Rnpep	0.00107142	0.269037	0.288	0.137	1
Lrg1	9.91e-08	-0.362868	0.158	0.441	0.00123035									Aamp	0.00107747	0.356479	0.542	0.355	1
Prdx6	1.11e-07	0.512128	0.579	0.403	0.00138284									Mrps26	0.00107827	0.263442	0.525	0.317	1
Ctnnb1	1.12e-07	0.653206	0.605	0.464	0.00139477									Slc35a4	0.00107987	0.256273	0.373	0.192	1
Drap1	1.14e-07	-0.36017	0.281	0.59	0.00141169									Rrp7a	0.0010942	0.253384	0.254	0.113	1
Sptb	1.16e-07	-0.325115	0.026	0.251	0.00144044									Psmb1	0.00110621	0.390876	0.746	0.615	1
Erbb2	1.18e-07	0.258312	0.272	0.095	0.00147084									Huwe1	0.00112021	0.260587	0.441	0.251	1
Ss18l2	1.2e-07	-0.371999	0.123	0.389	0.00149169									Csnk1a1	0.00114219	0.362862	0.661	0.484	1
Rpl18	1.21e-07	0.29146	1	0.98	0.00149649									Naxd	0.0011456	0.295788	0.356	0.192	1
Cacna2d1	1.24e-07	-0.368127	0.079	0.334	0.00153956									Nexn	0.00116165	-0.31	0.169	0.402	1
Pmp22	1.25e-07	-0.450859	0.132	0.398	0.00154543									Pbxip1	0.00117198	-0.37089	0.203	0.409	1
Rpl36a	1.25e-07	0.47805	0.886	0.81	0.00154685									Pkia	0.00117247	-0.290761	0.085	0.286	1
Uckl1os	1.26e-07	-0.344412	0.079	0.33	0.00156314									Ankrd9	0.00118351	-0.366559	0.271	0.483	1
Reep4	1.27e-07	0.270437	0.228	0.07	0.00158052									Ndufa9	0.00118376	-0.381722	0.508	0.698	1
Mrpl55	1.27e-07	-0.339485	0.061	0.3	0.00158179									Tle5	0.00121073	-0.334959	0.864	0.965	1
Fgfbp1	1.28e-07	0.318492	0.307	0.118	0.00159261									Hnrnpa2b1	0.00121559	0.445856	0.797	0.702	1
Cav3	1.29e-07	-0.366467	0.035	0.259	0.00159558									Prelid1	0.00121672	0.480762	0.542	0.377	1
Sppl3	1.33e-07	0.405491	0.474	0.259	0.00164632									Sf3b1	0.00121698	0.266585	0.407	0.221	1
Endog	1.37e-07	-0.309669	0.061	0.303	0.00169869									Atp13a2	0.00122037	0.268363	0.271	0.125	1
Hnrnpa3	1.39e-07	0.474615	0.553	0.366	0.00172598									Ggh	0.00122522	0.273333	0.339	0.168	1
Rps15a	1.39e-07	0.367926	1	0.977	0.00172952									Il11ra1	0.00123589	0.519183	0.525	0.364	1
Hprt	1.42e-07	0.477878	0.342	0.157	0.00176811									Selenbp1	0.00123773	0.399984	0.424	0.251	1
Fundc2	1.45e-07	-0.395193	0.14	0.403	0.00180122									Angptl1	0.00124674	0.305684	0.254	0.116	1
Mrps28	1.46e-07	-0.37335	0.114	0.369	0.00181801									Ank1	0.00125875	-0.272838	0.102	0.307	1
Jph1	1.49e-07	-0.333268	0.018	0.231	0.00185192									Gpd1	0.00129991	-0.292029	0.085	0.278	1
Mvk	1.51e-07	0.29791	0.263	0.093	0.00187634									Pfdn5	0.00132289	0.367636	0.814	0.785	1
Vim	1.54e-07	-0.376941	0.228	0.544	0.00191543									Per1	0.0013311	0.252074	0.339	0.176	1
Rab3d	1.57e-07	0.29791	0.281	0.105	0.00194925									Cacna1s	0.00134648	-0.3209	0.203	0.424	1
1700021F05Rik	1.57e-07	-0.349612	0.053	0.285	0.00195064									Pir	0.00135221	0.271554	0.271	0.126	1
Gpd1	1.59e-07	-0.350237	0.061	0.3	0.00197145									H13	0.00135435	0.303745	0.458	0.268	1
Cpt2	1.59e-07	-0.362334	0.158	0.433	0.0019793									Eif3g	0.00136646	0.342564	0.492	0.31	1
Kctd1	1.6e-07	0.289957	0.246	0.082	0.00199164									Sptan1	0.00137483	0.271145	0.508	0.31	1
Esam	1.61e-07	-0.378036	0.096	0.352	0.00199646									Ddb1	0.00139197	0.390018	0.729	0.606	1
Dusp11	1.61e-07	0.377606	0.36	0.162	0.00200334									Tpi1	0.00139536	-0.344084	0.898	0.973	1
Cox14	1.63e-07	-0.36693	0.421	0.707	0.0020198									Hnrnpm	0.00143433	0.340239	0.356	0.198	1
Bckdk	1.63e-07	-0.356613	0.193	0.466	0.00202728									Fkbp8	0.00146415	0.253821	0.576	0.364	1
Fxr1	1.66e-07	-0.350933	0.105	0.366	0.00206148									U2af1	0.00146903	0.266397	0.373	0.203	1
Hspb2	1.77e-07	-0.348309	0.105	0.366	0.00219397									Micos10	0.00147325	-0.331031	0.847	0.935	1
Pkia	1.81e-07	-0.360738	0.07	0.307	0.00225058									Adgrf5	0.00148188	-0.311201	0.102	0.29	1
Aamdc	1.82e-07	-0.320143	0.035	0.266	0.00226384									Ccng1	0.0014893	-0.304263	0.39	0.598	1
Bag3	1.83e-07	-0.369644	0.368	0.669	0.00227635									Rad23b	0.00149562	0.272761	0.356	0.186	1
Nap1l4	1.84e-07	-0.390479	0.175	0.448	0.00228991									Kyat1	0.00149761	0.295322	0.356	0.188	1
Rnh1	1.88e-07	0.570832	0.518	0.352	0.00232874									Arhgef12	0.00150157	0.267836	0.288	0.14	1
Tuba1c	1.92e-07	0.287644	0.298	0.115	0.00238071									Actr1b	0.00152422	0.280788	0.39	0.22	1
Rps5	1.97e-07	0.277357	1	0.982	0.00244623									Plec	0.00152513	0.252693	0.847	0.761	1
Map1lc3b	2.12e-07	-0.389929	0.693	0.866	0.0026376									Eif1	0.00153466	-0.290512	0.983	0.995	1
Tfap2a	2.23e-07	0.253171	0.202	0.059	0.00276661									Lrtm1	0.00153551	-0.317686	0.068	0.247	1
Atp1b3	2.35e-07	0.538704	0.386	0.193	0.00291544									Gpihbp1	0.00156041	-0.357996	0.373	0.585	1
Pcnt	2.46e-07	-0.300539	0.035	0.259	0.00304834									Mrpl14	0.00157127	-0.303066	0.542	0.749	1
Erp29	2.54e-07	0.47704	0.456	0.262	0.00315505									Snhg8	0.00158892	0.280303	0.356	0.191	1
Ormdl2	2.55e-07	0.250972	0.184	0.051	0.00317088									Cct4	0.00159124	0.374828	0.559	0.376	1
Rbm24	2.62e-07	-0.322156	0.018	0.225	0.00325611									Mcur1	0.00162	-0.291702	0.085	0.268	1
Sypl2	2.64e-07	-0.341231	0.053	0.282	0.00327231									Ech1	0.00162248	-0.354311	0.763	0.889	1
Agps	2.66e-07	0.331265	0.281	0.108	0.00330548									Klhl31	0.00164313	-0.3585	0.186	0.379	1
Csnk1a1	2.67e-07	0.515635	0.623	0.475	0.00331219									Acaa2	0.00164328	-0.329568	0.542	0.741	1
Rpl21	2.68e-07	0.399376	1	0.946	0.00332522									Golim4	0.00168826	0.255542	0.203	0.084	1
Gatd3a	2.74e-07	-0.377039	0.237	0.523	0.00340579									Ankrd1	0.00170408	-0.386872	0.034	0.197	1
Capns1	2.82e-07	-0.386506	0.36	0.687	0.00350393									Btbd2	0.00174084	0.281405	0.305	0.155	1
Klf9	2.9e-07	-0.344126	0.105	0.356	0.00359616									Ndufa3	0.00175542	-0.337149	0.712	0.881	1
Anapc13	2.9e-07	-0.372888	0.167	0.436	0.00360017									Mtch1	0.00176314	0.306511	0.627	0.444	1
Rhob	2.99e-07	-0.399478	0.167	0.425	0.0037083									Rbm5	0.00181333	0.266397	0.39	0.217	1
Lrtm1	3.19e-07	-0.353105	0.044	0.267	0.003963									Bzw1	0.00181732	0.363983	0.356	0.202	1
Vmp1	3.26e-07	-0.31946	0.079	0.323	0.00404741									Lancl1	0.0018236	0.286459	0.322	0.17	1
Irf6	3.27e-07	0.296236	0.202	0.061	0.00406492									Pgls	0.0018344	0.402507	0.559	0.417	1
Prkaca	3.41e-07	-0.38758	0.123	0.366	0.00423543									Ndufs6	0.00185978	-0.296396	0.915	0.941	1
Plaat3	3.46e-07	-0.343605	0.123	0.389	0.00429557									Tcap	0.0018661	-0.371965	0.932	0.982	1
Mfap3l	3.47e-07	0.253265	0.149	0.034	0.00430884									Actn4	0.00188557	0.270195	0.492	0.311	1
Klf15	3.53e-07	-0.325652	0.035	0.251	0.00438143									Ly6c1	0.00188758	-0.277504	0.78	0.905	1
Tmem132a	3.55e-07	0.414348	0.395	0.198	0.00440076									Chd4	0.001889	0.265749	0.458	0.263	1
Fastk	3.62e-07	-0.354882	0.228	0.505	0.00449625									S100a13	0.00193172	0.276144	0.508	0.32	1
Timp4	3.68e-07	-0.326179	0.035	0.251	0.00456367									Sqstm1	0.00195328	-0.368616	0.492	0.684	1
Ociad2	3.68e-07	0.320834	0.281	0.108	0.00456583									Canx	0.00195714	0.395032	0.542	0.386	1
Slc25a37	3.68e-07	0.270437	0.219	0.07	0.00456908									Nectin4	0.0019898	0.256408	0.203	0.084	1
Glul	3.75e-07	-0.420001	0.526	0.772	0.00465617									Atox1	0.00198992	0.32349	0.678	0.529	1
Dnajb5	3.76e-07	-0.339347	0.079	0.316	0.00466816									Hnrnph1	0.00200497	0.31818	0.441	0.268	1
Acads	3.94e-07	-0.376853	0.132	0.385	0.0048861									Rbp7	0.0020096	0.259189	0.237	0.107	1
Lmcd1	4.3e-07	-0.335526	0.079	0.325	0.00534196									Gpx4	0.00204727	-0.261466	0.949	0.959	1
Slc9a3r1	4.6e-07	0.325391	0.254	0.093	0.00571425									Serpina3n	0.00205986	0.34344	0.441	0.26	1
Mlip	4.6e-07	-0.30156	0.018	0.218	0.00571594									Cenpb	0.00206511	0.270352	0.593	0.408	1
Rpl7	4.63e-07	0.388524	1	0.949	0.00575252									Ddost	0.00207549	0.297324	0.39	0.223	1
Mef2a	4.65e-07	-0.324044	0.079	0.315	0.00577802									Pink1	0.00212142	-0.359992	0.627	0.809	1
Fdx1	4.91e-07	-0.335539	0.079	0.31	0.00609352									Perm1	0.00213707	-0.261094	0.136	0.329	1
Micos10	5.06e-07	-0.363384	0.886	0.936	0.00628717									C3	0.0021541	0.468841	0.542	0.362	1
Mtfp1	5.27e-07	-0.331065	0.044	0.256	0.00654035									Stim1	0.002166	-0.352935	0.288	0.483	1
Ndufa11	5.53e-07	-0.391655	0.825	0.89	0.00686351									Gdi1	0.0021736	0.260512	0.373	0.209	1
Acadsb	5.59e-07	-0.340658	0.079	0.308	0.00694261									Hsp90b1	0.00224296	0.317319	0.644	0.478	1
Ctbp1	5.68e-07	-0.371057	0.184	0.43	0.007054									Gstm2	0.00225632	0.372232	0.492	0.344	1
Rcan2	5.72e-07	-0.356658	0.088	0.325	0.00710635									Taldo1	0.00225824	0.334856	0.593	0.445	1
Id2	5.75e-07	0.285683	0.246	0.087	0.00713746									Tbx1	0.00227322	-0.343182	0.508	0.693	1
Bnip3l	5.78e-07	0.52149	0.43	0.246	0.00717117									Txlnb	0.0022745	-0.329861	0.288	0.502	1
Snrpb	5.81e-07	-0.326958	0.351	0.652	0.00721676									Arpc4	0.00228434	0.324642	0.407	0.244	1
Psap	5.99e-07	-0.368615	0.93	0.951	0.00743362									Ergic3	0.0023102	0.257774	0.373	0.208	1
Etfrf1	6e-07	-0.338252	0.044	0.254	0.00744561									Erp29	0.00234977	0.313683	0.458	0.278	1
Ebp	6.35e-07	0.307075	0.281	0.11	0.00788563									Fam120a	0.00240464	0.301672	0.339	0.188	1
Cpeb2	6.55e-07	0.264294	0.184	0.054	0.00813135									Col1a1	0.00241154	0.506463	0.525	0.374	1
Pkig	6.65e-07	-0.356411	0.088	0.32	0.00825796									Mrpl43	0.00241671	0.301453	0.424	0.256	1
Grpel1	6.7e-07	-0.340316	0.263	0.557	0.00831287									Magoh	0.00244935	0.251454	0.237	0.108	1
Ubac1	6.85e-07	-0.363484	0.149	0.403	0.00850304									Ndufv1	0.00248229	-0.320858	0.814	0.95	1
Slc43a3	7.03e-07	-0.308145	0.044	0.256	0.00872253									Rab1a	0.0024959	0.324642	0.508	0.349	1
Calr	7.43e-07	0.465579	0.772	0.692	0.00922609									Ilkap	0.00257454	0.314112	0.339	0.194	1
Fitm2	7.51e-07	-0.373295	0.202	0.461	0.00932497									Coro6	0.00265197	-0.258913	0.153	0.356	1
Tufm	7.62e-07	-0.360335	0.289	0.589	0.0094641									Pls3	0.00277641	0.254917	0.373	0.208	1
Pdhx	7.83e-07	-0.301606	0.053	0.267	0.00971434									Jsrp1	0.00282052	-0.284113	0.356	0.617	1
Tet3	7.99e-07	0.255389	0.193	0.059	0.00991707									Fxyd1	0.00283235	-0.325159	0.712	0.818	1
Nipal2	8.19e-07	0.256453	0.193	0.059	0.0101692									Fam210a	0.00287934	-0.267198	0.051	0.211	1
Rtl8b	8.33e-07	-0.310777	0.07	0.293	0.0103413									Pkd1	0.00296953	0.274369	0.424	0.247	1
Mrps14	8.66e-07	-0.359263	0.193	0.457	0.010745									Klf9	0.00297421	-0.30214	0.153	0.331	1
Pmpcb	8.83e-07	-0.323524	0.07	0.295	0.0109643									Gnas	0.00297499	-0.319947	0.949	0.961	1
Vamp5	9.16e-07	-0.322333	0.088	0.315	0.011367									Clta	0.00303322	0.294987	0.542	0.361	1
Cd59a	9.19e-07	-0.288298	0.018	0.21	0.0114112									Itgb1bp2	0.0030704	-0.328838	0.305	0.487	1
Epdr1	9.29e-07	-0.320143	0.053	0.267	0.0115276									Bnip3	0.00307101	-0.368325	0.39	0.57	1
Gpi1	9.87e-07	-0.331137	0.93	0.928	0.0122533									Polr2f	0.0030754	0.364955	0.576	0.459	1
Srpk1	1.02e-06	0.362551	0.333	0.154	0.0126887									Pcbp1	0.00308358	0.419639	0.593	0.486	1
Fndc5	1.05e-06	-0.330246	0.053	0.262	0.0130735									Atp2a2	0.00309411	0.280647	0.627	0.444	1
Zdhhc23	1.06e-06	-0.335554	0.053	0.262	0.013171									Slc25a5	0.00317088	0.427953	0.678	0.611	1
Aldh6a1	1.08e-06	-0.305627	0.035	0.238	0.0134194									Uckl1os	0.00317175	-0.25402	0.119	0.305	1
Camta1	1.1e-06	-0.334264	0.088	0.311	0.0136166									Ids	0.0031824	0.29256	0.271	0.135	1
Myl9	1.13e-06	-0.372457	0.123	0.364	0.0140074									Selenof	0.00319696	0.293278	0.373	0.217	1
Amot	1.22e-06	-0.271065	0.018	0.207	0.0150823									Pxmp2	0.00329482	-0.262862	0.068	0.23	1
Mrln	1.24e-06	-0.283556	0.009	0.192	0.0153431									Prxl2b	0.00329661	0.270007	0.424	0.257	1
Agpat3	1.24e-06	-0.384632	0.184	0.425	0.0154028									Trir	0.00330013	0.298425	0.475	0.326	1
Mrpl41	1.27e-06	-0.336781	0.096	0.323	0.0157036									Tmsb10	0.00336448	0.267987	0.322	0.177	1
Mettl21e	1.27e-06	-0.334678	0.07	0.284	0.0157226									Sh3bgr	0.00337586	-0.332724	0.237	0.429	1
Smim26	1.39e-06	-0.300868	0.053	0.257	0.0172331									Etfa	0.00339771	-0.359506	0.525	0.669	1
Nedd4	1.43e-06	-0.298152	0.263	0.539	0.0176974									Myh2	0.00340988	-0.344533	0.034	0.182	1
Car14	1.43e-06	-0.305627	0.044	0.244	0.0177226									Mn1	0.00341863	-0.312787	0.22	0.406	1
Flt1	1.46e-06	-0.301208	0.035	0.231	0.0181455									Tango2	0.00356877	-0.305808	0.203	0.392	1
Fbln2	1.46e-06	-0.325247	0.07	0.289	0.0181598									Hnrnpu	0.00360594	0.348826	0.593	0.448	1
Tgm2	1.47e-06	-0.350466	0.14	0.379	0.018295									Mybph	0.00361319	-0.383278	0.373	0.577	1
Gbe1	1.47e-06	-0.326179	0.044	0.246	0.0182976									Acacb	0.00373917	-0.305992	0.186	0.391	1
Anxa1	1.56e-06	0.471001	0.447	0.257	0.0193398									Stk11	0.003814	0.293894	0.441	0.28	1
Baiap2	1.56e-06	0.302318	0.325	0.144	0.0194052									Scamp3	0.00382301	0.260428	0.288	0.152	1
Cdh5	1.57e-06	-0.30676	0.026	0.22	0.019537									Iscu	0.00398046	-0.317464	0.373	0.549	1
Pnkd	1.6e-06	-0.318178	0.193	0.446	0.0198561									Etfdh	0.004054	-0.332416	0.203	0.379	1
Kctd17	1.6e-06	0.364867	0.325	0.146	0.0198628									Glul	0.00409917	-0.295653	0.559	0.749	1
Ppp2r3a	1.68e-06	-0.334314	0.123	0.359	0.0208384									Ube2b	0.00413063	-0.292986	0.678	0.805	1
Gstm5	1.68e-06	-0.292752	0.079	0.303	0.0208686									Dnajb6	0.00415607	0.266397	0.356	0.211	1
Grina	1.7e-06	-0.360875	0.228	0.475	0.0210691									Arhgdia	0.00416125	0.309141	0.695	0.571	1
Atcayos	1.7e-06	-0.285399	0.026	0.216	0.0211295									Nfix	0.00416215	0.287874	0.492	0.305	1
Fam214b	1.72e-06	0.343932	0.351	0.169	0.0214094									Cs	0.00427674	-0.280834	0.763	0.878	1
Lamb3	1.76e-06	0.263185	0.263	0.102	0.0218547									Fkbp3	0.00439151	-0.321055	0.356	0.529	1
Cdkn1c	1.79e-06	-0.30156	0.018	0.202	0.0222446									Agt	0.00458615	-0.280121	0.136	0.302	1
Rpl15	1.81e-06	0.323883	1	0.984	0.022498									Fbxo40	0.00458804	-0.311249	0.136	0.301	1
Fdps	1.81e-06	0.375873	0.342	0.164	0.0225116									Gatd3a	0.0046313	-0.316507	0.305	0.493	1
Higd1a	1.82e-06	-0.346876	0.377	0.651	0.0226163									Akap1	0.00471049	-0.277481	0.102	0.263	1
Tinagl1	1.86e-06	-0.370189	0.246	0.5	0.0230627									Glo1	0.00476527	0.377074	0.763	0.651	1
Cavin4	1.92e-06	-0.288633	0.07	0.287	0.0238082									Ndufa6	0.00481382	-0.293275	0.915	0.958	1
Ptgr2	1.94e-06	-0.281613	0.026	0.215	0.0240799									Mxd4	0.00506257	0.255277	0.458	0.295	1
Synpo	1.95e-06	-0.306595	0.061	0.27	0.0242529									2310008N11Rik	0.00508941	-0.261117	0.102	0.271	1
Slc38a2	1.97e-06	-0.36872	0.447	0.702	0.0244609									Gas6	0.00511279	0.265411	0.576	0.42	1
Mapk12	2.01e-06	-0.31324	0.096	0.32	0.0249809									Arpp19	0.00526431	0.309876	0.508	0.349	1
Wfs1	2.02e-06	-0.318867	0.114	0.338	0.025058									Fmc1	0.00537129	-0.338323	0.424	0.576	1
Gpt2	2.02e-06	-0.311265	0.061	0.267	0.025078									Ndufb2	0.00541932	-0.277394	0.797	0.895	1
Igfbp4	2.03e-06	-0.445143	0.386	0.638	0.0252296									Dhx15	0.00544057	0.255708	0.288	0.158	1
Itm2a	2.11e-06	-0.266116	0.009	0.185	0.0262048									Serpinh1	0.00547554	0.283671	0.508	0.337	1
Trappc2l	2.19e-06	-0.299189	0.079	0.293	0.0272323									Myoz2	0.00550223	-0.292784	0.254	0.451	1
Rpl30	2.21e-06	0.311673	1	0.962	0.0274679									Cdk2ap2	0.00553266	0.29414	0.475	0.317	1
Pam16	2.24e-06	-0.328812	0.14	0.379	0.027785									Neurl1a	0.00559536	-0.272598	0.102	0.259	1
Rnf10	2.24e-06	-0.339438	0.211	0.462	0.0278385									Sfr1	0.00560554	0.279061	0.356	0.214	1
Vdac2	2.27e-06	-0.353735	0.395	0.667	0.0281532									Ndufa11	0.0057244	-0.312787	0.763	0.89	1
Lmod3	2.28e-06	-0.259087	0	0.169	0.0282778									Hsp90aa1	0.0058989	0.252727	0.492	0.313	1
Malsu1	2.31e-06	-0.334236	0.07	0.274	0.0287107									Anxa7	0.00600388	0.308844	0.525	0.376	1
Anxa11	2.34e-06	-0.313417	0.123	0.359	0.0290158									Igfbp4	0.00603214	0.364763	0.729	0.586	1
Myorg	2.41e-06	-0.271953	0.009	0.184	0.0299339									Cyb5a	0.00626827	0.305116	0.458	0.319	1
Mink1	2.44e-06	0.319947	0.298	0.133	0.0303266									Mypn	0.00639977	-0.258122	0.169	0.352	1
Lmod2	2.45e-06	-0.32368	0.061	0.264	0.0303637									Stx4a	0.00641842	0.251601	0.407	0.257	1
Serping1	2.45e-06	-0.306478	0.325	0.607	0.0304459									Pa2g4	0.0064724	0.254702	0.305	0.168	1
Btbd1	2.48e-06	-0.312578	0.167	0.416	0.0308057									Acat1	0.00650777	-0.304276	0.339	0.502	1
Nctc1	2.5e-06	-0.294586	0.044	0.238	0.0309818									Scn1b	0.00656024	-0.279677	0.288	0.483	1
Gak	2.56e-06	0.269216	0.237	0.089	0.0317569									Flnc	0.00674749	-0.258949	0.458	0.665	1
Itgb4	2.6e-06	0.414348	0.386	0.198	0.0322661									Eif3d	0.00681271	0.280201	0.475	0.323	1
Cenpb	2.6e-06	-0.322401	0.202	0.464	0.0323124									Rab11a	0.00733286	0.28016	0.508	0.364	1
Hist1h4h	2.61e-06	-0.280664	0.035	0.225	0.0323708									Hes1	0.00803271	0.289877	0.22	0.111	1
Rpl36al	2.63e-06	0.374648	0.868	0.797	0.0325907									Krt76	0.00820239	-0.419333	0.797	0.579	1
Tcea3	2.65e-06	-0.270705	0.053	0.259	0.032871									Vamp8	0.00824587	0.314658	0.525	0.386	1
Psmc3	2.7e-06	-0.344948	0.246	0.507	0.03349									Npc2	0.00826303	0.348814	0.458	0.317	1
Tex264	2.73e-06	0.404902	0.412	0.228	0.0339438									Fth1	0.00830684	-0.250229	1	1	1
Phgdh	2.75e-06	0.367798	0.351	0.172	0.0341182									Mt3	0.00832433	0.269694	0.254	0.135	1
F11r	2.83e-06	0.339181	0.246	0.098	0.0351081									Chil4	0.00846295	0.555968	0.153	0.062	1
1810058I24Rik	2.87e-06	-0.358359	0.316	0.579	0.0355727									Acot13	0.0088755	-0.300613	0.339	0.508	1
Micos13	2.87e-06	-0.331226	0.36	0.618	0.0356808									Klhl21	0.00888228	-0.263555	0.119	0.268	1
Phkg1	2.98e-06	-0.256754	0.018	0.198	0.0369303									Scand1	0.00918047	0.337026	0.661	0.573	1
Lrrc14b	3.02e-06	-0.286202	0.035	0.228	0.0375452									Fxyd6	0.00921019	-0.262769	0.475	0.677	1
Dpep1	3.09e-06	-0.368033	0.14	0.372	0.0382971									Cnbp	0.00926326	0.27715	0.746	0.72	1
Mrpl11	3.1e-06	-0.29198	0.079	0.295	0.0385136									Ccl11	0.00967273	-0.26032	0.085	0.224	1
Ubc	3.13e-06	-0.322181	0.825	0.898	0.0388977									Myom2	0.00998202	-0.278451	0.271	0.447	1
Chrac1	3.24e-06	-0.277297	0.105	0.336	0.0401699									Nudc	0.0102516	0.266855	0.322	0.192	1
Ablim1	3.34e-06	0.356104	0.491	0.297	0.0415184									Rab14	0.0103521	0.287125	0.424	0.284	1
Rragd	3.35e-06	-0.253146	0	0.164	0.0416287									Kctd17	0.0103771	0.257274	0.288	0.164	1
Lyz2	3.37e-06	-0.363993	0.246	0.511	0.0417846									Ank	0.0104529	-0.258875	0.22	0.382	1
Msmo1	3.39e-06	0.252048	0.193	0.064	0.0420373									Dnajb1	0.0105014	0.326465	0.271	0.153	1
Ankrd13a	3.41e-06	0.298146	0.289	0.126	0.0422751									Wnk2	0.0106207	-0.258875	0.203	0.368	1
Limk2	3.46e-06	0.295528	0.298	0.131	0.0429178									Akr1a1	0.0106619	0.304879	0.678	0.588	1
Neurl1a	3.55e-06	-0.289445	0.07	0.279	0.0441017									Chpt1	0.011362	-0.27884	0.339	0.502	1
Mcee	3.58e-06	-0.343448	0.193	0.438	0.0443851									Adamtsl4	0.0113991	-0.253334	0.153	0.302	1
Rangrf	3.7e-06	-0.318724	0.158	0.398	0.0458845									Pdlim1	0.0115095	0.254007	0.39	0.251	1
Polr2m	3.77e-06	-0.269382	0.219	0.484	0.0468242									Srsf6	0.0115332	0.26427	0.356	0.223	1
Cdk16	3.83e-06	-0.312675	0.175	0.426	0.0475176									Igfbp7	0.0121671	0.318557	0.78	0.729	1
Ss18	3.93e-06	0.259566	0.219	0.08	0.0488202									Snu13	0.012373	0.251393	0.424	0.287	1
Hspa5	3.94e-06	0.460133	0.649	0.548	0.0489201									Txnip	0.0132576	0.290917	0.831	0.812	1
Phb	3.97e-06	-0.310329	0.14	0.372	0.0492288									Eif3a	0.0140508	0.258939	0.373	0.248	1
Ndufs8	4.04e-06	-0.325047	0.816	0.897	0.0500929									Mlycd	0.0141615	-0.278504	0.203	0.352	1
Col3a1	4.07e-06	-0.336798	0.281	0.559	0.0505695									Mrpl51	0.0142108	-0.307176	0.458	0.567	1
Myadml2	4.31e-06	-0.294357	0.053	0.246	0.0535085									Ptp4a2	0.0146387	-0.271223	0.322	0.478	1
2210408F21Rik	4.35e-06	-0.268281	0.018	0.193	0.0540423									Ivns1abp	0.0146888	-0.271461	0.627	0.756	1
Arrdc2	4.36e-06	-0.272386	0.035	0.226	0.0541231									Atp6v0b	0.0151017	0.256408	0.593	0.436	1
Mrpl28	4.4e-06	-0.279957	0.228	0.492	0.0545901									Arf1	0.015169	0.341363	0.593	0.504	1
Morf4l1	4.91e-06	-0.300823	0.263	0.525	0.0609972									Sem1	0.0153918	0.257166	0.797	0.764	1
Gadd45b	4.97e-06	0.272934	0.263	0.11	0.0616751									Trp53inp2	0.0158424	-0.286209	0.373	0.525	1
Prkcq	4.99e-06	-0.268281	0.026	0.203	0.0619974									Prdx6	0.016305	0.301922	0.559	0.42	1
Mtor	5.06e-06	-0.31719	0.114	0.334	0.0628608									Actr10	0.0164614	0.275073	0.339	0.22	1
Cdipt	5.1e-06	-0.282143	0.175	0.433	0.0632789									Ipo13	0.0165396	-0.250391	0.542	0.678	1
Emc6	5.11e-06	-0.317659	0.219	0.474	0.0634151									Mfn2	0.0166458	-0.30466	0.373	0.523	1
Ccl11	5.16e-06	-0.317786	0.053	0.243	0.0640551									Igfbp6	0.016814	0.366812	0.593	0.453	1
Lamc1	5.38e-06	-0.303032	0.096	0.307	0.066797									Chmp2a	0.0185218	0.266075	0.542	0.456	1
Tns2	5.38e-06	-0.306443	0.096	0.307	0.0668368									Timp2	0.018596	0.266616	0.508	0.376	1
Mcrip2	5.44e-06	-0.346083	0.132	0.344	0.0675252									Polb	0.0187574	0.2583	0.288	0.177	1
Mief2	5.68e-06	-0.282544	0.035	0.215	0.0705017									Junb	0.0192273	0.27586	0.254	0.15	1
Ivd	5.82e-06	-0.282295	0.123	0.356	0.0722356									Thbs4	0.0193699	0.455244	0.576	0.433	1
Ier5	5.86e-06	0.305704	0.254	0.105	0.0727206									Mrpl15	0.0193912	-0.250631	0.322	0.478	1
Rbm3	5.91e-06	0.506151	0.456	0.308	0.0733103									Dapk3	0.0198321	0.262277	0.254	0.149	1
Abi1	6e-06	0.278047	0.246	0.098	0.0744383									Npdc1	0.02064	0.262621	0.288	0.18	1
Fam210a	6.17e-06	-0.300117	0.044	0.226	0.0765379									Bmp1	0.0207271	0.250349	0.254	0.15	1
Peli1	6.41e-06	0.292099	0.228	0.089	0.0795697									Rgcc	0.0207451	-0.263522	0.441	0.603	1
Asb5	6.43e-06	-0.299488	0.061	0.256	0.079765									Dgat2	0.0215512	-0.292703	0.424	0.55	1
Maf	6.52e-06	0.257888	0.307	0.138	0.080895									Serbp1	0.0230572	0.298479	0.729	0.687	1
Akap1	6.6e-06	-0.294688	0.079	0.282	0.0818807									Cct5	0.0235003	0.296154	0.508	0.417	1
Calm3	7.02e-06	-0.270223	0.096	0.303	0.0871201									Cd34	0.0253542	0.390506	0.475	0.389	1
Cap2	7.05e-06	-0.286966	0.061	0.252	0.0874515									Hdgf	0.0268721	0.276033	0.475	0.362	1
Mustn1	7.08e-06	-0.333132	0.123	0.341	0.0878902									Dlat	0.0282747	-0.280917	0.339	0.466	1
Crip2	7.12e-06	0.3654	0.781	0.669	0.0883766									Lsm4	0.038371	0.281868	0.39	0.277	1
Mpz	7.38e-06	-0.39768	0.026	0.205	0.0915858									Ppp1r12a	0.0386287	0.26077	0.203	0.114	1
Arl2	7.7e-06	-0.282397	0.088	0.295	0.0956115									Esd	0.0390544	0.260186	0.492	0.397	1
Chit1	7.71e-06	0.29202	0.263	0.11	0.0957163									Calm2	0.04076	0.274806	0.407	0.304	1
Cdc34	7.73e-06	-0.329092	0.307	0.561	0.095933									Skp1a	0.0460913	0.271203	0.458	0.362	1
Gas7	7.84e-06	0.27829	0.193	0.067	0.097338									Cenpx	0.0539196	0.259211	0.339	0.257	1
Samm50	7.98e-06	-0.282034	0.237	0.515	0.0990509									Arpc2	0.0554701	0.27863	0.356	0.268	1
Cep63	8e-06	-0.251948	0.044	0.23	0.0992955									Gsn	0.0593401	0.392537	1	1	1
Cyb5r1	8.38e-06	-0.301985	0.07	0.264	0.104004									Eif3h	0.0613212	0.275476	0.576	0.504	1
Ptges2	8.75e-06	-0.256492	0.061	0.259	0.108663									Dnaja1	0.06769	0.269437	0.339	0.262	1
Srp14	8.8e-06	-0.30003	0.228	0.466	0.109248									Ube3b	0.0710525	0.282118	0.407	0.338	1
Armcx3	8.98e-06	-0.257914	0.026	0.198	0.111496									Hbb-bs	0.10273	-0.479014	0.169	0.283	1
Gucd1	8.99e-06	-0.274335	0.061	0.252	0.11158									Lce3f	0.107623	-0.270216	0.475	0.325	1
Zbtb7b	9.69e-06	0.251989	0.228	0.089	0.120261									Glrx	0.126554	-0.542091	0.322	0.385	1
Htra3	9.76e-06	-0.30703	0.228	0.495	0.1212									Hba-a1	0.143273	-0.271279	0.051	0.117	1
Mfap5	1e-05	-0.254535	0.035	0.213	0.124677									2310050C09Rik	0.149903	-0.698078	0.22	0.286	1
Pitpnc1	1.01e-05	-0.253625	0.018	0.18	0.125522									Lyg1	0.156469	-0.690966	0.627	0.457	1
Shisa2	1.05e-05	-0.28707	0.044	0.225	0.130715									Lce1d	0.158838	-0.486562	0.407	0.278	1
Pdlim7	1.09e-05	-0.289547	0.132	0.356	0.135494									Crct1	0.178946	-0.532233	0.508	0.367	1
Alpk3	1.11e-05	-0.280664	0.079	0.27	0.137836									Lce1c	0.191899	-0.647029	0.186	0.253	1
Pgls	1.11e-05	0.384298	0.553	0.405	0.138118									Fetub	0.197806	-0.631719	0.661	0.538	1
Pcyox1	1.11e-05	0.305677	0.263	0.116	0.138256									Rptn	0.20228	-0.782754	0.678	0.558	1
Mstn	1.15e-05	-0.260255	0.009	0.164	0.143302									Tchh	0.216522	-0.383003	0.593	0.466	1
AC149090.1	1.16e-05	0.327853	0.325	0.162	0.144495									Htra3	0.231378	0.258228	0.492	0.45	1
Srsf5	1.18e-05	0.367936	0.456	0.282	0.146601									Lce1a2	0.241455	-0.402163	0.373	0.263	1
Slc30a1	1.19e-05	0.254249	0.184	0.064	0.148177									Kprp	0.278654	-0.478891	0.339	0.254	1
Slc25a20	1.22e-05	-0.308577	0.096	0.29	0.150839									Malat1	0.287176	-0.277799	0.729	0.747	1
Apoo	1.22e-05	-0.274983	0.132	0.349	0.15118									Lce1h	0.304725	-0.275855	0.068	0.108	1
Ptpn11	1.25e-05	-0.304524	0.175	0.4	0.154829									Lce3c	0.341759	-0.328555	0.458	0.358	1
Lama2	1.29e-05	-0.294357	0.061	0.241	0.160157									Asprv1	0.370071	-0.302748	0.407	0.334	1
Crabp1	1.3e-05	0.250811	0.307	0.141	0.161042									Bpifa5	0.372786	-0.287306	0.424	0.334	1
Gas5	1.31e-05	0.530447	0.544	0.408	0.162857									Lce3a	0.395974	-0.305301	0.153	0.186	1
Mef2d	1.36e-05	-0.30775	0.175	0.389	0.168944									Lce1b	0.407918	-0.530852	0.373	0.301	1
Spg7	1.38e-05	-0.276486	0.123	0.331	0.171838									Lce1a1	0.415652	-0.846901	0.271	0.301	1
Pdia3	1.41e-05	0.403873	0.421	0.256	0.1756									Lce1l	0.437059	-0.360793	0.136	0.174	1
Scn4b	1.44e-05	-0.286112	0.061	0.243	0.178321									Lce1i	0.634106	-0.310108	0.136	0.153	1
Sdr39u1	1.48e-05	-0.276356	0.105	0.307	0.183692									Lce1g	0.726008	-0.52643	0.254	0.254	1
Commd1	1.55e-05	-0.294863	0.175	0.395	0.191802									2310034C09Rik	0.741679	-0.25841	0.254	0.26	1
Hbb-bs	1.55e-05	-0.894002	0.105	0.305	0.192222									2310046K23Rik	0.748432	-0.850132	0.695	0.65	1
Itgb1	1.59e-05	-0.254064	0.219	0.467	0.197403									Lce1k	0.798479	-0.383591	0.169	0.17	1
Cuedc2	1.66e-05	-0.28232	0.123	0.334	0.205446									Lce1j	0.82379	-0.278467	0.22	0.194	1
Poldip2	1.68e-05	-0.330686	0.14	0.341	0.208335									Krtap13	0.864627	-0.340148	0.254	0.253	1
Coq5	1.69e-05	-0.29198	0.088	0.28	0.209568									Lce1f	0.871763	-0.589404	0.237	0.215	1
Hspa9	1.69e-05	-0.355719	0.623	0.803	0.210172									Cdsn	0.901287	-0.642299	0.407	0.359	1
Mif	1.72e-05	0.398778	0.702	0.682	0.213602									Flg	0.913715	-0.30692	0.237	0.23	1
Tmem256	1.77e-05	-0.351338	0.333	0.561	0.219212
Meg3	1.91e-05	-0.42324	0.132	0.334	0.237706
Lcn2	1.97e-05	-0.350466	0.123	0.33	0.244688
Fbrs	1.97e-05	0.296101	0.289	0.139	0.244857
Trp53inp2	1.99e-05	-0.327637	0.298	0.552	0.246535
Ndufa7	2.02e-05	-0.297506	0.86	0.905	0.251098
Cnbp	2.02e-05	0.361056	0.763	0.715	0.251267
Pex19	2.04e-05	-0.255498	0.096	0.292	0.25329
Atf5	2.05e-05	-0.353563	0.175	0.385	0.253975
Hspe1	2.05e-05	-0.254121	0.298	0.561	0.254414
Hsd17b10	2.19e-05	-0.273247	0.14	0.349	0.271432
Immp1l	2.21e-05	-0.273601	0.088	0.275	0.274517
Lims2	2.21e-05	-0.259762	0.061	0.241	0.274672
Sgcb	2.27e-05	-0.261592	0.061	0.238	0.282393
Arpc5	2.3e-05	0.33138	0.377	0.215	0.285597
Becn1	2.32e-05	0.295528	0.289	0.138	0.288325
Podxl	2.41e-05	-0.263636	0.035	0.197	0.298831
Slc41a1	2.47e-05	-0.286324	0.14	0.349	0.306826
Lgals1	2.6e-05	-0.304123	0.561	0.792	0.322177
Acox1	2.62e-05	-0.272937	0.175	0.398	0.325768
Aurkaip1	2.65e-05	-0.311521	0.246	0.469	0.329208
Rab5a	2.66e-05	0.348592	0.325	0.17	0.329908
Adam15	2.67e-05	0.392295	0.395	0.233	0.330853
B2m	2.67e-05	-0.27576	0.14	0.346	0.331142
Hint3	2.69e-05	-0.251737	0.07	0.251	0.334314
Scrib	2.75e-05	0.278179	0.272	0.128	0.341651
Rtraf	2.81e-05	-0.304651	0.263	0.489	0.348722
Txnip	2.84e-05	-0.355087	0.711	0.833	0.352978
Prxl2b	2.9e-05	0.349023	0.412	0.244	0.360104
Cd151	2.91e-05	-0.285481	0.254	0.49	0.361171
Creld1	2.92e-05	-0.255098	0.088	0.275	0.362566
Ciao2b	2.94e-05	-0.283283	0.105	0.29	0.364488
Txn2	2.96e-05	-0.312255	0.474	0.713	0.36705
Srebf2	2.96e-05	0.280224	0.281	0.133	0.367987
Grsf1	3.05e-05	-0.254967	0.061	0.234	0.379174
Synpo2l	3.06e-05	-0.251602	0.105	0.308	0.379599
Mrps33	3.15e-05	-0.277444	0.167	0.372	0.390523
Mrps34	3.21e-05	-0.266116	0.158	0.361	0.397891
Ctla2a	3.22e-05	-0.317745	0.105	0.293	0.399421
Pecam1	3.23e-05	-0.300564	0.158	0.372	0.40135
Sirt2	3.3e-05	-0.277192	0.105	0.292	0.409326
Serinc1	3.37e-05	-0.318243	0.175	0.369	0.418266
Tspan5	3.52e-05	0.253171	0.175	0.064	0.437122
Mylk4	3.6e-05	-0.254535	0.044	0.207	0.447453
Sgk1	3.62e-05	0.458079	0.491	0.349	0.448829
Plcd1	3.74e-05	0.301019	0.333	0.177	0.464462
Rad23a	3.81e-05	-0.277578	0.175	0.395	0.472605
Foxo1	3.91e-05	-0.254161	0.096	0.29	0.484776
Nme1	3.93e-05	0.370628	0.421	0.254	0.487728
Ddt	4.04e-05	-0.268105	0.158	0.372	0.502032
Aldh1a1	4.11e-05	-0.257944	0.088	0.27	0.510037
Cd81	4.2e-05	-0.324763	0.298	0.543	0.521023
Tuba8	4.32e-05	-0.251885	0.193	0.41	0.536473
Acta2	4.65e-05	-0.457542	0.123	0.307	0.57672
Mrpl2	4.76e-05	-0.269938	0.132	0.33	0.59129
Wdtc1	4.84e-05	-0.258296	0.114	0.302	0.601109
Hypk	4.87e-05	-0.252876	0.079	0.254	0.604014
Afg3l2	4.87e-05	-0.281524	0.123	0.305	0.604133
Ppp1r12b	5.07e-05	-0.281511	0.123	0.31	0.629743
Amotl1	5.18e-05	-0.253308	0.289	0.534	0.642455
Ap1b1	5.28e-05	0.389753	0.474	0.326	0.655333
Nudt4	5.65e-05	0.493196	0.561	0.47	0.70093
Crot	5.74e-05	0.273835	0.237	0.107	0.713054
Tecr	5.76e-05	-0.279508	0.412	0.649	0.71478
Bri3	5.8e-05	-0.279983	0.281	0.508	0.720162
Itm2b	5.91e-05	0.313236	0.921	0.793	0.733342
Ddx5	5.92e-05	0.345137	0.746	0.698	0.734533
Eif6	5.92e-05	0.453619	0.509	0.398	0.734835
Cd34	6.01e-05	-0.260862	0.211	0.431	0.746244
Tubb4b	6.35e-05	0.390122	0.702	0.652	0.787772
Akt1s1	6.37e-05	-0.281498	0.132	0.318	0.791065
2024-03-02	6.55e-05	-0.25265	0.132	0.326	0.812599
Nek9	7.06e-05	-0.254535	0.053	0.208	0.876498
Cfh	7.06e-05	-0.306848	0.088	0.257	0.876969
Hibadh	7.56e-05	-0.25797	0.158	0.352	0.938
H2afv	8.14e-05	-0.276096	0.202	0.405	1
Atox1	8.16e-05	0.36602	0.623	0.526	1
Apod	8.27e-05	-0.337485	0.254	0.485	1
Gabarapl1	8.31e-05	-0.255184	0.184	0.389	1
Ank3	8.33e-05	-0.26808	0.079	0.243	1
Cs	8.36e-05	-0.331545	0.807	0.88	1
Cars	8.4e-05	0.303609	0.263	0.13	1
Csde1	8.42e-05	-0.284144	0.526	0.749	1
Frmd6	8.51e-05	0.271785	0.289	0.148	1
Rps27rt	8.95e-05	0.459124	0.447	0.318	1
Oaz1	9.08e-05	-0.252936	0.956	0.936	1
Alas1	9.43e-05	-0.257357	0.184	0.387	1
Sptbn1	9.8e-05	-0.291504	0.228	0.436	1
Sh3glb2	0.000101588	0.263358	0.237	0.11	1
Pgp	0.000102787	-0.256335	0.158	0.351	1
Gcat	0.000109716	0.338704	0.298	0.161	1
Atp1a1	0.000119264	0.302758	0.482	0.313	1
Inppl1	0.000122565	-0.259023	0.088	0.248	1
Ptprf	0.00012628	0.357079	0.36	0.207	1
Mff	0.000132821	-0.255885	0.114	0.289	1
Arpc1b	0.00013353	-0.262653	0.088	0.246	1
Hsp90aa1	0.000142723	0.321212	0.447	0.305	1
Dlgap4	0.000149741	0.321286	0.386	0.238	1
Pcolce	0.000182759	-0.284769	0.123	0.298	1
Tuba1a	0.000184166	0.354906	0.447	0.318	1
Psenen	0.000198847	-0.263844	0.202	0.389	1
Tcf25	0.000199168	0.296189	0.561	0.434	1
Gaa	0.000207558	-0.266621	0.158	0.331	1
Tmem147	0.000221005	-0.263489	0.272	0.474	1
Rarres2	0.000251144	-0.270248	0.149	0.323	1
Tsc22d3	0.000260136	-0.251106	0.491	0.692	1
C3	0.000282102	-0.269662	0.211	0.408	1
Bzw1	0.000288375	0.254601	0.333	0.192	1
Ppp1r2	0.000292722	0.426117	0.474	0.351	1
Tagln2	0.000294531	0.350248	0.649	0.63	1
Ppp2ca	0.000326279	0.342772	0.535	0.42	1
Myh14	0.000328785	0.309267	0.351	0.215	1
Txnrd1	0.000356256	0.408249	0.325	0.2	1
Ppib	0.000366654	0.349921	0.561	0.457	1
Bscl2	0.000377549	0.284616	0.307	0.179	1
Klc1	0.000378275	0.315078	0.386	0.251	1
Jund	0.000384571	0.339567	0.596	0.52	1
Eef1g	0.000394328	0.293781	0.851	0.807	1
Anxa2	0.000406225	0.435272	0.667	0.626	1
Zfp598	0.000482699	0.260032	0.254	0.136	1
Tnfrsf1a	0.000483819	0.273437	0.404	0.259	1
Hr	0.000534233	0.321011	0.368	0.233	1
Cnp	0.000594218	-0.262049	0.053	0.179	1
Btbd3	0.000618845	0.269895	0.202	0.097	1
Prkar1a	0.000726732	-0.365788	0.254	0.43	1
Nisch	0.00073293	-0.253781	0.228	0.4	1
Zfand6	0.000768655	0.310546	0.342	0.22	1
Jun	0.000841502	0.286626	0.36	0.236	1
Thbd	0.000855415	0.266877	0.254	0.139	1
Atp6ap2	0.000863851	0.268229	0.246	0.133	1
Myh2	0.000871439	-0.287806	0.061	0.19	1
Gm47283	0.000992166	0.269216	0.333	0.208	1
Afdn	0.00101498	0.283472	0.281	0.166	1
Srsf2	0.0010595	0.343425	0.412	0.303	1
Sema3f	0.00109039	0.261126	0.228	0.121	1
Clk1	0.00109522	0.295879	0.368	0.252	1
Srsf1	0.0011941	0.251807	0.289	0.17	1
Rpl22l1	0.00127539	0.31594	0.614	0.539	1
Rangap1	0.00132662	0.260322	0.307	0.189	1
Prdx1	0.00135918	0.250625	0.93	0.861	1
Nckap1	0.00153435	0.352913	0.377	0.27	1
Degs1	0.00160937	0.261672	0.351	0.226	1
Lrp10	0.00164922	0.308882	0.404	0.29	1
Rnf11	0.00168868	0.395929	0.351	0.249	1
Uqcc2	0.00170378	-0.260029	0.702	0.815	1
Uba52	0.00179556	0.355545	0.667	0.669	1
Hba-a1	0.00180073	-0.429546	0.026	0.128	1
Sidt2	0.00185969	0.272934	0.404	0.284	1
Arih1	0.00186336	0.257504	0.316	0.203	1
Smdt1	0.00191833	-0.253017	0.605	0.761	1
Arpc1a	0.00192377	0.265875	0.316	0.202	1
Aopep	0.00209075	0.388297	0.474	0.393	1
Ube2r2	0.00229343	0.348756	0.456	0.379	1
Glo1	0.00230926	0.301702	0.684	0.656	1
Cstb	0.00252473	0.342331	0.395	0.287	1
Hmgcs1	0.00261217	0.291948	0.263	0.161	1
Taldo1	0.00287319	0.431271	0.491	0.451	1
Acaa1a	0.0028981	0.251831	0.272	0.167	1
Nfe2l2	0.00301745	0.302565	0.368	0.262	1
Fam162a	0.00319122	0.305677	0.675	0.666	1
Vamp8	0.00337507	0.310068	0.474	0.384	1
Dbnl	0.00359102	0.269533	0.263	0.164	1
Rarg	0.00361438	0.286881	0.272	0.172	1
Ppp1cb	0.0037937	0.281035	0.623	0.574	1
Eif3g	0.00379797	0.266301	0.412	0.308	1
Jpt1	0.00398421	0.265447	0.386	0.274	1
Hnrnpab	0.00517699	0.316934	0.526	0.472	1
Cfl1	0.00623132	0.332633	0.544	0.495	1
Ncl	0.00636033	0.272934	0.482	0.387	1
Pdia6	0.00670542	0.268144	0.421	0.318	1
Ltbp4	0.00873097	-0.260895	0.64	0.746	1
Ddx6	0.00905995	0.279986	0.298	0.208	1
Txn1	0.0106757	0.314241	0.693	0.703	1
Ubl3	0.0111983	0.451558	0.368	0.297	1
Eef1d	0.0113274	0.257181	0.623	0.639	1
Tuba4a	0.0115859	0.252495	0.833	0.802	1
Ypel3	0.0128898	0.312392	0.465	0.413	1
Net1	0.0131859	0.256992	0.325	0.233	1
Hnrnpf	0.0147924	0.271211	0.368	0.285	1
Eif3l	0.0151972	0.259625	0.351	0.28	1
Mfap4	0.0152391	-0.269138	0.184	0.295	1
Sfi1	0.022747	0.280877	0.333	0.249	1
Sars	0.0239559	0.263472	0.43	0.374	1
Id1	0.0370304	0.27905	0.491	0.466	1
Hsp90b1	0.0387562	0.277154	0.5	0.49	1
Ywhag	0.0485285	0.250576	0.491	0.47	1
Lrrc20	0.0529876	0.285431	0.325	0.27	1
Mlf2	0.0584026	0.318866	0.5	0.497	1
Npm1	0.0651254	0.302758	0.404	0.369	1
Sec62	0.109899	0.256427	0.272	0.226	1
Hba-a2	0.227199	-0.316129	0.114	0.162	1

## Sheet: OPC MARKERS
Table S1: Annotations of Cell type markers
CANDIDA MARKERS							CORNIFIED MARKERS							ENDOTHELIAL MARKERS							EPITHELIAL MARKERS							FIBROBLAST MARKERS							IMMUNE MARKERS							OTHER MARKERS
	p_val	avg_log2FC	pct.1	pct.2	p_val_adj			p_val	avg_log2FC	pct.1	pct.2	p_val_adj			p_val	avg_log2FC	pct.1	pct.2	p_val_adj			p_val	avg_log2FC	pct.1	pct.2	p_val_adj			p_val	avg_log2FC	pct.1	pct.2	p_val_adj			p_val	avg_log2FC	pct.1	pct.2	p_val_adj			p_val	avg_log2FC	pct.1	pct.2	p_val_adj
Gm42418	2.99e-18	1.49887	1	1	4.39e-14		Lce1h	3.3e-26	0.830907	0.4	0.01	4.83e-22		Vwf	2.07e-12	0.76481	0.732	0.249	3.03e-08		Adam1a	5.43e-10	0.272934	0.143	0.005	7.96e-06		Col1a1	4e-16	1.17615	0.938	0.344	5.86e-12		Il4ra	7.39e-23	0.559677	0.597	0.306	1.08e-18		mt-Nd5	1.73e-18	0.536686	1	0.971	2.54e-14
Mt1	6.82e-16	-1.41474	1	1	9.99e-12		Lce1j	6.64e-14	1.62187	0.4	0.023	9.73e-10		Ackr1	1.19e-11	0.615588	0.634	0.195	1.75e-07		Gnb1l	3.84e-07	0.633745	0.357	0.052	0.00562039		Itih2	3.94e-08	0.267932	0.125	0.01	0.000576826		Cd14	1.39e-22	0.790202	0.369	0.071	2.04e-18		Ndufa4	2.46e-18	0.398125	1	1	3.6e-14
Lars2	2.05e-15	1.93599	1	0.945	3e-11		Acpp	4.29e-12	1.25764	0.6	0.062	6.29e-08		Slc25a4	8.24e-07	0.57482	1	0.999	0.0120716		Rhof	9.74e-07	0.653055	0.5	0.098	0.0142745		Tmem143	3.88e-06	0.533458	0.562	0.243	0.0568047		Mrc1	2.07e-21	0.585115	0.387	0.106	3.04e-17		Tagln2	3.33e-18	-0.715584	0.886	0.966	4.87e-14
Krt6b	2.22e-14	1.20877	1	0.996	3.26e-10		Gm43254	4.33e-12	0.576392	0.2	0.006	6.35e-08		Fam120a	8.75e-07	-0.749411	0.244	0.638	0.012816		Gm14325	1.42e-06	0.265795	0.143	0.009	0.0207691		Itga8	1.44e-05	0.571426	0.156	0.025	0.211696		Il13ra1	2.56e-18	0.343271	0.387	0.112	3.75e-14		Fabp3	7.1e-18	0.654364	1	0.944	1.04e-13
Acta1	3.07e-14	-1.79728	1	1	4.5e-10		Unc93a2	4.56e-12	0.368518	0.2	0.006	6.67e-08		Eif4a1	1.8e-06	-0.881838	0.927	0.963	0.0264027		Plpp2	1.52e-06	0.971325	0.786	0.237	0.0223018		Ift27	1.52e-05	0.464511	0.406	0.143	0.223426		Fcgr3	7.11e-18	0.407629	0.301	0.065	1.04e-13		Ckmt2	9.35e-18	0.652377	1	0.92	1.37e-13
Ckm	4.99e-14	-1.68241	1	1	7.31e-10		Flg	1.29e-11	1.97805	0.4	0.029	1.89e-07		Ndufa12	1.92e-06	0.568326	1	0.96	0.028121		Klk9	1.68e-06	0.772243	0.786	0.226	0.0246535		Fxyd1	2.2e-05	0.48813	1	0.912	0.32242		Mt2	1.75e-17	0.61049	1	1	2.56e-13		mt-Nd3	1.98e-16	0.464269	1	0.999	2.89e-12
mt-Cytb	5.31e-14	-1.18332	1	1	7.78e-10		Tjp3	2.6e-11	0.63294	0.4	0.029	3.8e-07		Ak1	2.53e-06	0.570845	1	0.869	0.0371259		Krt36	1.81e-06	0.777558	0.5	0.106	0.0265896		Lrrc59	2.82e-05	-0.791052	0.25	0.615	0.413606		Saa3	9.75e-17	1.35589	0.954	0.947	1.43e-12		Acadm	5e-16	0.546483	0.979	0.809	7.33e-12
mt-Atp6	2.12e-13	-1.02323	1	1	3.11e-09		Acp7	5.75e-10	1.45077	0.6	0.08	8.43e-06		Uqcrh	4.42e-06	0.404078	1	0.998	0.0647375		Klc3	2.51e-06	0.767406	0.786	0.24	0.0367222		Gal	3.31e-05	0.377841	0.156	0.027	0.485534		Gm42418	2.16e-16	-0.793834	1	1	3.16e-12		Rpl3	1.2e-15	-0.641945	0.927	0.968	1.75e-11
Krt6a	2.5e-13	1.16399	1	1	3.66e-09		Slurp2	8.4e-10	0.752383	0.5	0.054	1.23e-05		Hadhb	5.91e-06	0.546687	1	0.963	0.0866215		Tmprss13	7.48e-06	0.642553	0.643	0.172	0.109527		Nhp2	4.17e-05	-0.849334	0.531	0.781	0.611271		Pdpn	2.93e-16	0.489462	0.431	0.176	4.3e-12		S100a6	1.48e-15	-0.653272	0.995	1	2.17e-11
Krt13	2.69e-13	1.15054	1	0.991	3.94e-09		Krtap3-3	2e-09	0.815416	0.3	0.02	2.94e-05		Ldhb	6.56e-06	0.573399	1	0.894	0.0960881		Mt4	8.41e-06	1.26652	1	0.896	0.123237		Txn1	4.96e-05	-0.825716	0.969	0.981	0.727015		Mt1	3.41e-15	0.701348	1	1	5e-11		Cox7a1	1.49e-15	0.503481	1	0.915	2.18e-11
Krt16	5.52e-13	1.10276	1	0.995	8.09e-09		Dsg1a	2.51e-09	1.66424	1	0.294	3.67e-05		Atp1b1	7.04e-06	0.646462	0.976	0.82	0.103214		Pcyox1l	8.55e-06	0.37588	0.286	0.041	0.125275		Cpxm2	5.13e-05	0.27297	0.156	0.028	0.75136		Cd68	5.81e-15	0.379226	0.288	0.076	8.51e-11		mt-Nd4l	1.94e-15	0.508839	1	0.903	2.85e-11
Fabp5	8.92e-13	1.11322	1	0.999	1.31e-08		Lce1f	4.44e-09	1.8237	0.4	0.039	6.5e-05		Tpm2	7.16e-06	0.459519	1	1	0.104951		Krt13	1.15e-05	1.13555	1	0.991	0.168412		Oat	7.16e-05	0.466896	1	0.852	1		Acp5	7.04e-15	0.326856	0.335	0.1	1.03e-10		Cd14	3.93e-15	-0.881474	0.041	0.323	5.76e-11
mt-Co1	1.13e-12	-1.40761	1	1	1.66e-08		Lce1g	5.34e-09	2.23973	0.5	0.061	7.83e-05		Sspn	8.68e-06	0.519453	0.585	0.315	0.127193		Igfbp2	1.36e-05	1.02536	1	0.747	0.198829		Mylk	8.87e-05	0.549336	0.438	0.169	1		Il1b	7.26e-15	0.531137	0.219	0.029	1.06e-10		Gpx1	5.43e-15	-0.518463	0.943	0.988	7.95e-11
mt-Co3	1.59e-12	-1.16335	1	1	2.34e-08		Gpc2	6.38e-09	0.250198	0.2	0.009	9.35e-05		Nadk	9.53e-06	-0.642752	0.244	0.596	0.139669		Psapl1	1.62e-05	0.638293	0.786	0.262	0.237784		Cstdc5	0.000107203	-1.21022	0.156	0.525	1		Atp5g3	6.73e-14	-0.289452	1	1	9.86e-10		Actg1	5.78e-15	-0.831263	1	0.994	8.47e-11
Krtdap	1.81e-12	1.05894	1	0.981	2.65e-08		Gm44837	6.38e-09	0.250198	0.2	0.009	9.35e-05		Actg1	1e-05	-1.07111	0.976	0.996	0.147123		Ceacam19	1.86e-05	0.490326	0.429	0.093	0.273171		Pip4k2a	0.000127348	0.293429	0.281	0.085	1		Nt5c	9.85e-14	0.301475	0.428	0.176	1.44e-09		Ttn	5.97e-15	0.504133	1	0.936	8.75e-11
Actb	1.06e-11	0.748101	1	1	1.56e-07		Lce1c	6.47e-09	2.00756	0.5	0.061	9.47e-05		Ndufb3	1.09e-05	0.448331	1	0.951	0.160014		Lss	2e-05	0.500199	0.5	0.119	0.29262		Mfsd5	0.000127687	-0.609841	0.188	0.545	1		Atf6b	1.52e-13	0.339578	0.368	0.147	2.23e-09		Rplp1	7.28e-15	-0.340576	1	1	1.07e-10
mt-Nd4	1.08e-11	-1.24706	1	1	1.58e-07		Asprv1	8.3e-09	2.29717	1	0.3	0.000121622		Atp5c1	1.23e-05	0.437762	1	0.997	0.179623		Krt10	2.16e-05	0.869763	1	0.626	0.316762		Phgdh	0.000186908	-0.778486	0.219	0.568	1		Ivns1abp	1.76e-13	-0.400025	0.84	0.968	2.57e-09		Mb	7.66e-15	0.581098	1	0.994	1.12e-10
S100a8	1.48e-11	0.764661	1	0.974	2.16e-07		Krt78	1.08e-08	2.10903	0.9	0.24	0.00015801		Ldb3	1.23e-05	0.586395	1	0.817	0.18018		Krt4	2.34e-05	0.892897	1	0.81	0.342771		Fhl1	0.000187167	0.592892	1	0.933	1		Ltb4r1	2.54e-13	0.400795	0.405	0.174	3.73e-09		Calr	8.91e-15	-0.499775	0.953	0.987	1.31e-10
Sprr2e	2.02e-11	0.725738	0.94	0.532	2.96e-07		Dsc1	1.32e-08	1.04413	0.6	0.091	0.000193622		Slc2a1	1.25e-05	-0.93259	0.268	0.59	0.183732		Gsta1	2.62e-05	0.622092	0.714	0.224	0.384427		Plaat3	0.000196313	0.51811	0.812	0.517	1		Tnc	2.75e-13	0.653147	0.275	0.076	4.03e-09		Saa3	1.63e-14	-1.44109	0.917	0.96	2.4e-10
Krt14	2.24e-11	1.01222	1	1	3.29e-07		Gjb6	1.4e-08	1.40367	1	0.278	0.000205801		Atp5g1	1.26e-05	0.433396	1	0.991	0.184811		Zbtb42	3.23e-05	0.608162	0.357	0.071	0.472772		Rnf126	0.000196716	-0.621482	0.312	0.636	1		Acadm	7.58e-13	-0.415713	0.787	0.95	1.11e-08		Aco2	1.8e-14	0.439892	1	0.984	2.64e-10
Ly6d	2.82e-11	0.994762	1	0.859	4.13e-07		Lce1i	1.77e-08	1.0211	0.3	0.023	0.000259169		Slco3a1	1.47e-05	0.281743	0.293	0.089	0.215553		Map2k2	4.21e-05	0.657562	1	0.864	0.617186		Txnip	0.000205182	0.448491	1	0.965	1		Tagln2	8.19e-13	0.494883	0.966	0.921	1.2e-08		Actb	2.66e-14	-0.579594	1	1	3.9e-10
S100a9	3.22e-11	0.65317	1	0.972	4.71e-07		Arg1	1.99e-08	0.962042	0.8	0.16	0.000291679		Qars	1.54e-05	-0.628854	0.39	0.663	0.224949		Sptbn2	4.57e-05	0.760524	0.786	0.294	0.670105		Rpl41	0.000206565	-0.460676	1	1	1		Chil3	9.34e-13	0.36186	0.233	0.053	1.37e-08		Mdh1	4.01e-14	0.494207	1	0.979	5.87e-10
mt-Co2	3.29e-11	-1.08	1	1	4.82e-07		Prdm1	2.46e-08	0.947188	0.6	0.094	0.000360028		Tango2	1.59e-05	0.461983	0.951	0.763	0.232975		Lor	4.97e-05	0.822808	1	0.72	0.727696		Cluh	0.000217314	-0.547356	0.594	0.836	1		Ndufa4	1.81e-12	-0.283018	1	1	2.65e-08		Ivns1abp	6.23e-14	0.499862	0.99	0.858	9.13e-10
Tnni2	4.98e-11	-1.16568	1	1	7.3e-07		Aldh3b2	2.49e-08	1.59888	0.9	0.248	0.000365392		Myh4	1.66e-05	0.565146	1	1	0.243864		Krt15	5.25e-05	0.711055	0.857	0.357	0.769455		Pabpc1	0.000247339	-0.911162	0.938	0.939	1		Fabp3	1.84e-12	-0.461348	0.936	0.991	2.69e-08		Uqcrfs1	7.04e-14	0.43115	1	0.989	1.03e-09
Krt4	5.52e-11	1.01261	1	0.802	8.09e-07		Ppl	2.98e-08	1.76462	1	0.38	0.000435901		Atp5l	1.73e-05	0.402116	1	1	0.253397		Tgm3	5.26e-05	0.872338	1	0.81	0.771413		Cav1	0.000248005	0.625663	0.844	0.716	1		Ccnl1	1.9e-12	0.307973	0.4	0.168	2.78e-08		Tmsb4x	1.1e-13	-0.560131	0.984	0.996	1.62e-09
Sprr1b	7.26e-11	0.817689	1	0.866	1.06e-06		Pla2g4b	3.82e-08	1.67664	0.9	0.254	0.000559131		Ech1	1.76e-05	0.444633	1	0.963	0.257309		Gm26826	5.62e-05	0.261529	0.143	0.013	0.823148		Fnta	0.000250473	-0.505948	0.281	0.641	1		Cd163	2.27e-12	0.313922	0.26	0.076	3.32e-08		Tmem182	1.47e-13	0.447291	0.891	0.62	2.15e-09
Krt5	7.56e-11	0.863023	1	0.961	1.11e-06		Trpv3	5.66e-08	0.868631	0.5	0.069	0.000829921		Mb	2.01e-05	0.564215	1	0.995	0.293848		Gm32219	5.62e-05	0.261529	0.143	0.013	0.823148		Tpm3	0.000255763	-0.58617	0.094	0.443	1		Pmvk	2.5e-12	0.296186	0.388	0.159	3.67e-08		Atp5c1	1.59e-13	0.383506	1	0.996	2.33e-09
2310046K23Rik	1.01e-10	0.961317	1	0.675	1.48e-06		Prss27	5.69e-08	1.06275	0.8	0.168	0.000834391		Pdzk1ip1	2.01e-05	-0.911681	0.122	0.448	0.294685		Eml5	5.62e-05	0.261529	0.143	0.013	0.823148		Mapk14	0.000260949	-0.592528	0.219	0.55	1		2310011J03Rik	4e-12	0.259338	0.446	0.212	5.86e-08		Pfn1	1.75e-13	-0.515803	0.933	0.985	2.56e-09
mt-Nd2	1.05e-10	-1.22218	1	1	1.54e-06		Rptn	7.65e-08	3.38598	1	0.411	0.00112088		Ddit4l	2.13e-05	0.481215	0.634	0.356	0.311886		Szt2	8.31e-05	0.438547	0.5	0.133	1		Iffo1	0.000281241	0.253901	0.312	0.105	1		Cemip	4.6e-12	0.45102	0.309	0.112	6.75e-08		Acp5	2.47e-13	-0.41497	0.047	0.306	3.61e-09
Lor	1.11e-10	1.06124	1	0.709	1.63e-06		Rnf227	8.83e-08	0.567872	0.2	0.011	0.00129412		Myoz1	2.26e-05	0.545254	1	0.923	0.331093		Pdzd8	8.43e-05	0.414239	0.429	0.102	1		Ankrd40	0.000313789	0.455447	0.844	0.595	1		Gpx1	4.75e-12	0.361297	0.988	0.962	6.96e-08		Atp5l	2.53e-13	0.375828	1	1	3.71e-09
Rptn	1.21e-10	0.885786	0.88	0.393	1.78e-06		2310034C09Rik	9.99e-08	0.649699	0.2	0.011	0.00146325		Eif5a	2.45e-05	-0.749681	0.976	0.99	0.358529		Gipc2	0.000102233	0.313085	0.214	0.03	1		Snx15	0.00031514	0.365164	0.375	0.151	1		Procr	5.98e-12	0.420528	0.313	0.115	8.76e-08		Rpl41	3.18e-13	-0.373207	1	1	4.65e-09
Gapdh	1.27e-10	-0.72094	1	1	1.86e-06		Lce1d	1.03e-07	1.85691	0.4	0.045	0.0015082		Cycs	2.74e-05	0.429164	1	0.973	0.400869		Gpx2	0.000119282	0.950074	1	0.77	1		Slpi	0.000330945	-1.59027	0.781	0.889	1		Atp1b1	6.81e-12	-0.424357	0.77	0.938	9.97e-08		P4hb	3.58e-13	-0.560784	0.917	0.975	5.25e-09
Perp	1.27e-10	0.966014	0.98	0.896	1.86e-06		Bpifa5	1.32e-07	2.58702	1	0.539	0.00193767		Got1	2.76e-05	0.479805	1	0.853	0.403955		Sipa1l1	0.000119787	0.40025	0.429	0.104	1		Mybph	0.000416956	0.355015	0.594	0.294	1		Itgb1bp2	7.07e-12	-0.324349	0.554	0.812	1.04e-07		Mt2	3.66e-13	-0.588862	1	1	5.37e-09
Mt4	1.3e-10	0.762791	0.98	0.893	1.9e-06		Sprr3	1.56e-07	2.06949	1	0.489	0.00227894		Lamb2	2.77e-05	0.427456	1	0.794	0.405438		Pdzk1ip1	0.000123237	0.434831	0.929	0.428	1		Ppif	0.000420197	-0.579582	0.281	0.623	1		Ppan	7.5e-12	0.292589	0.4	0.176	1.1e-07		Cox7c	3.83e-13	0.368024	1	1	5.62e-09
Eef1a1	1.35e-10	0.7954	1	0.999	1.98e-06		Dlx3	1.56e-07	0.714014	0.5	0.071	0.00228602		Lrtm1	2.87e-05	0.601514	0.561	0.297	0.420813		Tnpo1	0.000134088	0.726932	0.786	0.338	1		Pgd	0.00046414	-0.698178	0.375	0.659	1		Timp1	7.7e-12	0.50136	0.36	0.159	1.13e-07		Hadhb	4.26e-13	0.467329	1	0.956	6.24e-09
Sprr3	1.92e-10	0.729565	0.94	0.471	2.82e-06		Fhdc1	1.61e-07	0.687457	0.4	0.047	0.00236169		S100a10	2.97e-05	-0.70414	0.805	0.923	0.435872		Lad1	0.000159543	0.794922	0.929	0.531	1		Lpp	0.000490072	0.433496	0.406	0.181	1		Cept1	9.59e-12	0.334551	0.357	0.156	1.41e-07		2310002L09Rik	4.5e-13	0.453247	0.886	0.637	6.59e-09
Slpi	2.03e-10	0.789148	1	0.88	2.97e-06		Calm4	1.62e-07	2.46729	1	0.549	0.00237782		Fkbp3	3e-05	0.443902	0.976	0.828	0.439336		Crabp1	0.000174849	0.87356	0.714	0.277	1		Ppp3cc	0.000502573	0.275601	0.25	0.078	1		Adgre5	1.02e-11	0.395189	0.44	0.226	1.49e-07		Col1a1	5.62e-13	-0.533894	0.145	0.414	8.24e-09
Gjb2	2.5e-10	0.883752	1	0.83	3.66e-06		Lor	1.76e-07	3.25401	1	0.721	0.00257954		Vldlr	3e-05	0.458353	0.659	0.344	0.439909		Ptgr1	0.000179995	0.989635	1	0.723	1		Art3	0.000519939	0.468463	1	0.821	1		Yrdc	1.03e-11	0.260348	0.384	0.168	1.5e-07		mt-Atp8	6.08e-13	0.449803	0.995	0.863	8.91e-09
Tnnt3	3.03e-10	-1.03536	1	0.996	4.44e-06		Scnn1g	1.88e-07	0.444467	0.3	0.026	0.00275418		Atp5h	3.05e-05	0.392234	1	0.997	0.447095		Elf5	0.000206228	0.343244	0.286	0.054	1		Tmtc1	0.000522769	0.290972	0.312	0.114	1		Fcer1g	1.14e-11	0.442409	0.434	0.232	1.67e-07		Atp1b1	8.24e-13	0.498501	0.969	0.792	1.21e-08
Cdh1	3.27e-10	0.7175	0.88	0.398	4.8e-06		Krt10	2.17e-07	2.55362	1	0.628	0.00318207		Atp2a1	3.16e-05	0.50265	1	1	0.462915		Luzp1	0.000210491	0.523023	0.714	0.282	1		Cntf	0.000556468	0.622052	0.219	0.063	1		Ms4a6d	1.31e-11	0.336528	0.279	0.097	1.92e-07		Ndufv2	8.96e-13	0.38628	1	0.96	1.31e-08
Atp2a1	3.59e-10	-1.23175	1	1	5.26e-06		Slc28a3	2.78e-07	0.91438	0.5	0.073	0.00407984		Mpc2	3.3e-05	0.570551	1	0.926	0.483497		Dhx37	0.000219393	0.351334	0.286	0.055	1		Lamb1	0.00057618	0.525027	0.594	0.337	1		Irf6	1.38e-11	0.355204	0.356	0.144	2.02e-07		Got1	9.27e-13	0.461268	0.969	0.834	1.36e-08
Cysrt1	3.97e-10	0.874412	0.94	0.45	5.81e-06		Sox7	2.81e-07	0.797183	0.6	0.107	0.00412395		Tcap	3.32e-05	0.646153	1	0.961	0.485739		Mgst2	0.000223025	0.546815	0.429	0.11	1		Cnot6	0.000606346	-0.543982	0.031	0.317	1		Jag1	1.41e-11	0.33632	0.298	0.109	2.07e-07		Mypn	1.02e-12	0.423296	0.834	0.564	1.49e-08
Sprr2i	4.4e-10	0.789775	1	0.75	6.45e-06		Esyt3	3.12e-07	1.39426	0.5	0.078	0.00457806		Sar1b	3.72e-05	0.393326	1	0.885	0.544546		9330020H09Rik	0.000240129	0.307536	0.214	0.033	1		Cd36	0.000627375	0.472818	1	0.932	1		Ftl1	1.42e-11	0.330958	1	1	2.08e-07		Ndufab1	1.08e-12	0.460826	0.995	0.967	1.58e-08
Sprr1a	4.67e-10	0.864961	1	0.871	6.84e-06		Gapdh	3.34e-07	-1.90936	1	1	0.00489432		Ptbp1	3.85e-05	-0.59743	0.244	0.598	0.56459		Fkbpl	0.000249965	0.284189	0.286	0.055	1		Hsd17b11	0.000631773	0.407458	0.438	0.202	1		Tmsb4x	1.48e-11	0.43325	0.996	0.991	2.17e-07		Il4ra	1.09e-12	-0.481953	0.29	0.549	1.59e-08
Des	5.44e-10	-0.875679	1	0.992	7.96e-06		Cdsn	3.43e-07	2.2946	1	0.499	0.00502433		Cox6a2	3.91e-05	0.481015	1	0.983	0.573262		Endou	0.000251435	0.568844	1	0.58	1		Col17a1	0.000636282	-0.718985	0.031	0.315	1		Npdc1	1.52e-11	0.343144	0.43	0.212	2.22e-07		Vdac1	1.25e-12	0.373538	1	0.998	1.84e-08
Sprr2d	6.34e-10	0.819878	0.98	0.872	9.29e-06		Krt13	3.59e-07	2.52313	1	0.991	0.0052605		Acadm	3.98e-05	0.531409	1	0.835	0.582525		Pde1a	0.000263863	0.280108	0.286	0.055	1		Rhot2	0.000651592	-0.455191	0.062	0.366	1		Ckmt2	2.4e-11	-0.443823	0.905	0.994	3.52e-07		Atp5g3	1.32e-12	0.321297	1	1	1.94e-08
Endou	6.35e-10	0.863408	0.96	0.567	9.31e-06		Nectin1	3.87e-07	1.32729	1	0.411	0.00567638		Apobec2	4e-05	0.747949	0.951	0.8	0.586767		Aprt	0.000283111	0.590159	1	0.761	1		Cavin2	0.000679716	0.600572	0.375	0.174	1		Has3	2.84e-11	0.277734	0.256	0.076	4.16e-07		Acadl	1.46e-12	0.419462	1	0.955	2.15e-08
Crabp2	6.8e-10	0.709484	0.88	0.4	9.97e-06		Hrnr	4.07e-07	1.0834	0.4	0.05	0.00596899		Sdhb	4.26e-05	0.430896	1	0.968	0.62431		Cers3	0.000287478	0.546202	0.714	0.261	1		Cst3	0.000680387	0.456354	1	0.995	1		Itga3	3.4e-11	0.345403	0.388	0.176	4.99e-07		Anxa2	1.69e-12	-0.63818	0.839	0.917	2.47e-08
mt-Nd1	7.16e-10	-0.978367	1	1	1.05e-05		Tdg	4.27e-07	0.976065	0.8	0.221	0.00625234		Phlda1	4.34e-05	-0.787358	0.146	0.456	0.636357		Cib1	0.000311384	0.694913	0.786	0.366	1		Ptp4a3	0.000680719	0.441513	1	0.956	1		Reep3	3.76e-11	0.293754	0.393	0.188	5.5e-07		Tcap	1.72e-12	0.535888	1	0.954	2.51e-08
Serpinb12	7.41e-10	1.00981	0.92	0.504	1.09e-05		Glrx	4.43e-07	2.00162	1	0.772	0.00648936		Myom1	4.63e-05	0.493096	1	0.872	0.678453		Pth1r	0.00031301	0.374848	0.357	0.084	1		Prx	0.000689587	0.503249	0.406	0.179	1		Trdn	4.32e-11	-0.337057	0.579	0.818	6.33e-07		Rps12	2.49e-12	-0.46243	1	1	3.64e-08
Pkp1	1.17e-09	0.932931	0.98	0.794	1.71e-05		Tchh	5.36e-07	2.26478	0.6	0.118	0.00785584		Slpi	4.63e-05	-1.38679	0.756	0.891	0.678678		Trim29	0.000313299	0.840823	1	0.641	1		Cd59a	0.00072538	0.415127	0.719	0.426	1		2310002L09Rik	4.7e-11	-0.357088	0.606	0.841	6.89e-07		mt-Nd2	2.65e-12	0.425919	1	1	3.88e-08
Myh4	1.25e-09	-1.16704	1	1	1.84e-05		Bmp2k	6.16e-07	0.997908	0.8	0.219	0.00902766		Eif6	5.56e-05	-0.758636	0.732	0.867	0.814479		Ubxn8	0.000319195	0.422633	0.286	0.059	1		Pkm	0.000748234	-0.437758	1	1	1		Lamc2	4.89e-11	0.651303	0.319	0.126	7.17e-07		Itgb1bp2	2.66e-12	0.404409	0.86	0.589	3.9e-08
Actg1	1.54e-09	0.742932	1	0.995	2.26e-05		Sgpp2	6.65e-07	1.27779	0.7	0.163	0.00974549		Uqcr10	5.7e-05	0.350305	1	1	0.835736		Vsnl1	0.000335283	0.433535	0.357	0.087	1		Hmgb2	0.000752098	-0.731271	0.188	0.48	1		Lmf2	5.19e-11	0.315878	0.422	0.212	7.61e-07		Pygm	2.72e-12	0.434818	0.995	0.914	3.98e-08
Crct1	1.92e-09	0.763437	0.98	0.693	2.81e-05		Lce1b	6.9e-07	1.50221	0.4	0.052	0.0101103		Ndufb4	5.96e-05	0.407144	1	0.98	0.873157		Eme2	0.000360317	0.347283	0.286	0.058	1		Eif2s3y	0.000777921	-0.462012	0.062	0.36	1		Wdr61	5.31e-11	0.298639	0.424	0.212	7.78e-07		Slc25a4	2.83e-12	0.437078	1	0.999	4.15e-08
Cox6a2	1.98e-09	-1.02534	0.98	0.983	2.91e-05		2310046K23Rik	7.37e-07	2.18547	1	0.688	0.0108038		Gclm	6.03e-05	-0.725853	0.268	0.562	0.884239		Calm4	0.00039083	0.567192	1	0.547	1		Ephx3	0.00081567	-0.655482	0.031	0.307	1		Tiam1	6.89e-11	0.289772	0.254	0.079	1.01e-06		Cox7b	2.99e-12	0.338386	1	1	4.39e-08
Tacstd2	2.13e-09	0.697542	0.88	0.405	3.12e-05		Lce3e	8.13e-07	2.46392	0.9	0.34	0.0119074		Ckmt2	6.23e-05	0.562004	1	0.932	0.913414		Ly6d	0.000394742	0.83814	1	0.864	1		Krt14	0.000835449	-1.45663	1	1	1		Rps19bp1	6.98e-11	0.282159	0.372	0.165	1.02e-06		Rpl13a	3.5e-12	-0.361253	1	1	5.13e-08
Lypd3	2.94e-09	0.866635	0.98	0.778	4.31e-05		Acer1	9e-07	0.765177	0.6	0.109	0.0131841		Adssl1	6.35e-05	0.446982	1	0.904	0.929975		Sbsn	0.000448881	0.609483	1	0.801	1		Lypd3	0.00087702	-1.17215	0.594	0.794	1		Cdca8	7.34e-11	0.272871	0.247	0.074	1.08e-06		Ndufa6	3.77e-12	0.35513	1	0.988	5.52e-08
Pgam2	3.14e-09	-0.862978	0.92	0.943	4.6e-05		Fanci	9e-07	0.360006	0.2	0.013	0.0131865		Mdh2	6.52e-05	0.342904	1	0.998	0.955417		Hira	0.000449163	0.458533	0.429	0.124	1		Pomt2	0.000898114	0.297561	0.312	0.119	1		Cyp51	7.85e-11	0.278184	0.347	0.141	1.15e-06		Atp5a1	5.26e-12	0.303263	1	1	7.71e-08
Tgm3	3.18e-09	0.754953	1	0.802	4.66e-05		Cldn17	9.45e-07	0.964875	0.5	0.084	0.0138403		Igfbp2	6.73e-05	-0.940161	0.488	0.761	0.985705		Exog	0.000483191	0.308922	0.214	0.036	1		Cysrt1	0.000941872	-0.860859	0.188	0.483	1		Il1r2	8.65e-11	0.472419	0.284	0.106	1.27e-06		Ndufs7	5.45e-12	0.365542	1	0.987	7.99e-08
Sfn	3.52e-09	0.765693	1	0.945	5.16e-05		Smpd3	9.65e-07	1.55378	0.7	0.175	0.0141443		Ttn	6.92e-05	0.477903	1	0.946	1		Wrb	0.000510704	0.443518	0.429	0.124	1		Galnt15	0.000956529	0.399356	0.656	0.383	1		mt-Atp8	9.09e-11	-0.363652	0.842	0.979	1.33e-06		Suclg1	5.73e-12	0.395435	1	0.959	8.39e-08
Klf5	4.02e-09	0.921091	0.92	0.513	5.89e-05		Jpx	9.84e-07	0.54122	0.3	0.03	0.0144192		Vegfb	7.06e-05	0.498838	0.976	0.828	1		Txndc5	0.000513306	0.553942	0.857	0.579	1		Mcm7	0.000968611	-0.520411	0.031	0.302	1		Plin5	9.46e-11	-0.349857	0.675	0.906	1.39e-06		Eif4a1	6.31e-12	-0.582881	0.938	0.967	9.24e-08
Sbsn	4.79e-09	0.863483	0.98	0.794	7.01e-05		Vasn	1e-06	1.14718	0.8	0.232	0.0146604		Ndufs2	7.53e-05	0.389381	1	0.993	1		Fam25c	0.000517207	0.527127	1	0.733	1		Pcmtd2	0.000976733	0.304486	0.531	0.264	1		Zc3h12a	9.58e-11	0.354533	0.372	0.174	1.4e-06		Eci1	6.62e-12	0.440524	0.964	0.769	9.7e-08
Rps26	4.89e-09	0.562683	1	1	7.16e-05		Teddm3	1.06e-06	1.70278	0.9	0.352	0.0155602		Mylk2	7.82e-05	0.522313	0.976	0.814	1		Large2	0.000519647	0.297877	0.214	0.036	1		Mrpl39	0.000983312	0.275774	0.406	0.176	1		Arhgdia	1.01e-10	0.277788	0.975	0.941	1.47e-06		Plin5	6.7e-12	0.495235	0.922	0.712	9.81e-08
Rps27a	5.41e-09	0.618953	1	1	7.93e-05		Klk12	1.08e-06	1.06553	0.9	0.278	0.0158331		Gng5	8.21e-05	0.418367	1	0.998	1		Triobp	0.000553694	0.628415	0.643	0.27	1		Stx2	0.00100559	0.385559	0.312	0.126	1		Got1	1.06e-10	-0.339751	0.814	0.95	1.55e-06		2310011J03Rik	6.72e-12	-0.415631	0.155	0.417	9.84e-08
Sprr2h	6.73e-09	0.82289	0.98	0.733	9.86e-05		Klk14	1.11e-06	1.99496	1	0.595	0.0162165		Cd9	8.25e-05	-0.893985	0.78	0.893	1		Dazap1	0.000655634	0.698444	0.929	0.587	1		Pdlim1	0.00103655	-0.490982	0.344	0.634	1		mt-Nd5	1.14e-10	-0.351743	0.968	0.994	1.67e-06		Cox6c	7.13e-12	0.341377	1	1	1.04e-07
Cox4i1	6.87e-09	-0.544555	1	1	0.000100695		Mt1	1.19e-06	-2.25146	1	1	0.0174688		Krt14	9.24e-05	-1.32779	1	1	1		Ctu2	0.000690414	0.458847	0.571	0.205	1		Tmco3	0.00108665	0.324697	0.281	0.104	1		E2f4	1.29e-10	0.294067	0.453	0.244	1.89e-06		Junb	7.68e-12	-0.491558	0.85	0.945	1.12e-07
Krt17	6.96e-09	0.692759	1	0.988	0.000102012		Cd24a	1.3e-06	1.66115	1	0.878	0.0190344		Ptp4a3	9.41e-05	0.417823	1	0.956	1		Rpsa	0.000694297	0.56776	1	1	1		Sox10	0.00110242	0.323394	0.281	0.102	1		Atp5c1	1.3e-10	-0.295838	0.997	0.997	1.91e-06		Atp5g1	8.69e-12	0.339169	1	0.989	1.27e-07
Klk10	7.24e-09	0.835687	0.98	0.859	0.000106149		Krt6b	1.37e-06	1.987	1	0.996	0.0201047		Pfkm	9.46e-05	0.526233	1	0.916	1		Gcn1	0.000725169	0.68779	0.857	0.566	1		Tuba1c	0.00111401	-0.877835	0.688	0.795	1		Icam1	1.64e-10	0.304902	0.384	0.188	2.41e-06		Acsl1	9.16e-12	0.449553	0.938	0.716	1.34e-07
Tpm2	8.1e-09	-0.806509	1	1	0.000118702		Slpi	1.5e-06	1.89903	1	0.885	0.0220136		Mrpl14	9.53e-05	0.418848	1	0.962	1		Aldh3a1	0.000740144	0.814408	0.714	0.365	1		Akr1b3	0.00116334	-0.52634	0.656	0.867	1		Masp1	1.66e-10	0.367501	0.393	0.191	2.43e-06		Rpl19	9.42e-12	-0.290034	1	1	1.38e-07
Eif1	8.31e-09	-0.558464	1	1	0.000121701		Abhd17c	1.63e-06	0.955331	0.9	0.297	0.0238509		Sdha	9.86e-05	0.41793	1	0.966	1		Hagh	0.00074827	0.58972	0.929	0.676	1		Celf2	0.00118367	0.325877	0.469	0.229	1		Lsm5	1.69e-10	0.320523	0.405	0.2	2.48e-06		Cox7a2	9.66e-12	0.354278	1	1	1.42e-07
Bpifa5	8.77e-09	0.859875	0.96	0.522	0.000128508		Nccrp1	1.68e-06	2.04413	0.9	0.355	0.0245638		Anxa1	0.000106774	-1.3551	0.805	0.904	1		Myo19	0.000752839	0.356685	0.357	0.091	1		Wnt4	0.00118716	-0.580429	0.094	0.386	1		Rbp2	1.76e-10	0.294536	0.242	0.074	2.57e-06		Ldhb	1.05e-11	0.476254	0.995	0.876	1.54e-07
Cnfn	9.75e-09	0.785487	0.96	0.807	0.000142911		Prss8	1.68e-06	0.771277	0.5	0.083	0.0246738		Ddost	0.000108469	-0.595114	0.585	0.776	1		Krtdap	0.000758053	0.797953	1	0.982	1		Lsm4	0.00121059	-0.486473	0.438	0.74	1		H3f3b	1.87e-10	0.335617	0.96	0.938	2.74e-06		Vwf	1.47e-11	-0.534691	0.078	0.313	2.16e-07
Hopx	1.05e-08	0.6751	0.76	0.359	0.00015451		Il1f6	1.76e-06	1.51096	1	0.561	0.0258062		Fabp3	0.000109137	0.534605	1	0.953	1		P4htm	0.000759434	0.340558	0.286	0.063	1		Il4ra	0.00121495	-0.537672	0.219	0.509	1		Ldb3	1.95e-10	-0.359446	0.759	0.953	2.86e-06		Pmvk	1.48e-11	-0.410718	0.104	0.36	2.18e-07
Il1f6	1.07e-08	0.744488	0.96	0.545	0.000157206		Fam25c	1.78e-06	2.31491	1	0.734	0.0260595		Srl	0.000111987	0.42533	0.976	0.796	1		Kctd17	0.00080713	0.55757	0.714	0.329	1		Dmkn	0.00123312	-1.46761	0.875	0.876	1		Rpl41	2.02e-10	0.277309	1	1	2.96e-06		Ppia	1.5e-11	-0.596651	0.964	0.981	2.2e-07
Mb	1.09e-08	-1.20342	1	0.995	0.000160247		Sprr2i	1.8e-06	1.81414	1	0.76	0.0263777		Eno3	0.000114751	0.436306	1	0.955	1		Gsta4	0.000830988	0.808351	1	0.852	1		Fdps	0.00125915	-0.634434	0.281	0.575	1		mt-Nd3	2.03e-10	-0.323312	0.999	1	2.97e-06		Plpp2	1.53e-11	-0.41131	0.057	0.289	2.24e-07
Cdsn	1.13e-08	0.632261	0.94	0.481	0.000164903		Crct1	1.83e-06	2.454	1	0.704	0.0268424		Ryr1	0.000125193	0.403097	1	0.92	1		Phf7	0.000832606	0.373543	0.357	0.094	1		Retsat	0.0012696	0.416659	0.844	0.705	1		Cp	2.09e-10	0.387776	0.406	0.206	3.07e-06		Col18a1	1.56e-11	-0.489039	0.218	0.478	2.28e-07
Dmkn	1.13e-08	0.845188	0.98	0.871	0.000166007		Gsdmc3	2.18e-06	0.358592	0.2	0.014	0.0319173		Aox1	0.000127763	0.402206	0.537	0.282	1		Adh7	0.000841081	0.943162	0.643	0.263	1		Tpm2	0.00131317	0.418033	1	1	1		Card14	2.26e-10	0.480053	0.352	0.165	3.31e-06		Atp1a1	1.8e-11	-0.596695	0.767	0.863	2.64e-07
Klk13	1.27e-08	0.877851	0.96	0.512	0.000185557		Serpinb11	2.24e-06	1.01585	0.6	0.123	0.0328281		Ndufa6	0.000129923	0.403091	1	0.99	1		Socs7	0.000847674	0.386396	0.429	0.128	1		Lad1	0.00139447	-0.733852	0.25	0.546	1		Pfkfb3	2.27e-10	0.286487	0.3	0.121	3.32e-06		Anxa7	1.87e-11	-0.476705	0.772	0.862	2.74e-07
Krt10	1.66e-08	0.855297	0.96	0.614	0.000243181		AU018091	2.29e-06	0.355769	0.2	0.014	0.0335449		Krt17	0.000132002	-1.41256	0.976	0.989	1		Cst6	0.000892102	0.396703	0.786	0.342	1		Aldh1a1	0.00141294	0.340454	0.781	0.513	1		Pofut2	2.44e-10	0.280706	0.452	0.244	3.57e-06		Dstn	1.99e-11	-0.660266	0.782	0.881	2.91e-07
Slc25a4	1.77e-08	-0.997418	1	0.999	0.000259832		Krt16	2.34e-06	1.88338	1	0.995	0.0343126		Rtn2	0.000133557	0.404854	1	0.902	1		Tet3	0.00091107	0.436015	0.5	0.166	1		Cand2	0.00147285	0.314888	0.531	0.273	1		Marcksl1	2.45e-10	0.326885	0.291	0.109	3.58e-06		Uqcrb	2.13e-11	0.373423	1	0.987	3.12e-07
Mylpf	1.79e-08	-0.928396	1	0.99	0.000262169		Arhgef10l	2.37e-06	1.10463	0.8	0.241	0.0347731		Acadl	0.000141863	0.387622	1	0.962	1		Vangl2	0.000933357	0.261214	0.286	0.063	1		Myh4	0.00150537	0.434911	1	1	1		Nectin4	2.45e-10	0.328955	0.313	0.124	3.59e-06		Cryab	2.64e-11	0.450718	1	0.966	3.87e-07
Osbp	1.81e-08	-0.648682	0	0.408	0.000264975		Lypd3	2.4e-06	1.75451	1	0.786	0.0352308		Phldb2	0.000149721	0.275505	0.22	0.066	1		Ephx3	0.000965859	0.471289	0.714	0.292	1		Homer1	0.0015093	0.337956	0.438	0.211	1		Calr	2.49e-10	0.301064	0.987	0.968	3.65e-06		Atp5f1	3.2e-11	0.339564	1	1	4.69e-07
Tnnc2	2.01e-08	-0.939353	0.98	0.986	0.000293988		Gm26917	2.49e-06	1.14513	0.8	0.262	0.0364317		Psmd14	0.000152769	-0.533504	0.293	0.586	1		Krt16	0.000968468	0.76347	1	0.995	1		Dsc3	0.00151151	-0.786358	0.219	0.497	1		Cox7a1	3.06e-10	-0.347706	0.903	0.988	4.49e-06		Klhl41	3.38e-11	0.436422	0.995	0.873	4.95e-07
Ces2g	2.74e-08	0.617254	0.9	0.433	0.000401592		Krt80	2.53e-06	1.3014	1	0.446	0.0371179		Il4ra	0.000153881	-0.500857	0.195	0.512	1		Rps15	0.00102537	0.370392	1	1	1		Pptc7	0.00151939	0.47366	0.562	0.354	1		Ldhb	3.13e-10	-0.380176	0.86	0.976	4.59e-06		Cyc1	3.44e-11	0.29548	1	0.996	5.04e-07
Ptgr1	2.96e-08	0.805142	0.96	0.715	0.000432979		Blmh	2.54e-06	1.63346	1	0.723	0.0371985		Coq10a	0.00016175	0.41568	0.976	0.812	1		Pex11a	0.00103433	0.267933	0.286	0.064	1		Golph3l	0.00153849	0.251683	0.219	0.07	1		Il1f9	3.52e-10	0.388289	0.303	0.121	5.16e-06		Eef1a1	3.55e-11	-0.527846	0.995	1	5.21e-07
Pdzk1ip1	3.44e-08	0.619642	0.84	0.414	0.000503582		Lce1e	2.54e-06	1.46069	0.3	0.033	0.0372368		Txlnb	0.000169951	0.406327	0.927	0.755	1		Nfil3	0.00106616	-0.780545	0.071	0.527	1		Tmem115	0.00156706	0.420418	0.594	0.378	1		Ets2	3.66e-10	0.311274	0.83	0.782	5.37e-06		mt-Nd1	3.74e-11	0.418298	1	1	5.48e-07
Ucp3	3.77e-08	-0.693399	0.02	0.421	0.000552408		Csta1	2.6e-06	1.89979	1	0.592	0.0380324		Pcca	0.000172836	0.381565	0.415	0.192	1		Usp4	0.00112895	0.523712	1	0.618	1		Sfn	0.0016517	-1.36823	0.938	0.948	1		Fam83g	3.82e-10	0.28336	0.387	0.179	5.59e-06		Cox6b1	3.78e-11	0.276509	1	0.999	5.53e-07
Dsp	4e-08	0.663665	0.98	0.846	0.000585838		Aqp3	2.62e-06	1.66997	1	0.657	0.0383881		Cox7c	0.000172909	0.386534	1	1	1		Sytl1	0.00113305	0.72292	0.571	0.21	1		Cd44	0.0016685	-0.823001	0.281	0.535	1		Ppp1r18	4.01e-10	0.266208	0.35	0.156	5.88e-06		Adssl1	3.82e-11	0.421599	1	0.886	5.6e-07
Cox8b	4.8e-08	-0.794165	0.96	0.946	0.000702792		Atp6v1c2	2.7e-06	0.66992	0.4	0.056	0.0395913		Aco2	0.000177312	0.385467	1	0.987	1		Hnrnpll	0.0011711	0.3757	0.571	0.203	1		Pik3ip1	0.00172515	0.340281	0.438	0.219	1		Arpc1b	4.06e-10	0.366587	0.775	0.694	5.95e-06		Mpc2	3.85e-11	0.40274	1	0.913	5.64e-07
Dsc3	5.91e-08	0.906015	0.84	0.471	0.000866359		Krt4	2.74e-06	2.184	1	0.81	0.0401671		Ran	0.000186687	-0.588637	0.732	0.897	1		Macc1	0.00119598	0.263898	0.286	0.065	1		Dhx15	0.00174171	-0.527063	0.344	0.59	1		Ndufab1	4.07e-10	-0.352609	0.963	0.991	5.96e-06		Krt5	4.14e-11	-0.922524	0.933	0.97	6.07e-07
Aqp3	6.19e-08	0.896975	0.96	0.645	0.000906366		Sfn	2.85e-06	1.8168	1	0.947	0.0416883		Cox6c	0.000189752	0.353643	1	1	1		Med23	0.00121388	0.299543	0.357	0.095	1		Crct1	0.00177272	-1.41824	0.531	0.713	1		Hsd11b1	4.39e-10	0.365693	0.349	0.162	6.43e-06		Mrc1	4.17e-11	-0.525022	0.104	0.337	6.11e-07
P4hb	6.52e-08	0.658245	1	0.962	0.000955785		Lce3c	2.87e-06	2.74978	1	0.611	0.0420913		mt-Nd1	0.000190771	0.418634	1	1	1		Fabp5	0.00123047	0.726092	1	0.999	1		Hivep2	0.00178403	0.350278	0.344	0.151	1		Sf3a1	4.85e-10	0.270486	0.406	0.206	7.1e-06		Etfb	4.57e-11	0.33302	1	0.99	6.69e-07
Cox5b	6.78e-08	-0.5009	1	1	0.000993798		Tmem30b	2.95e-06	0.704904	0.5	0.085	0.0431977		Rab25	0.000190908	-0.924001	0.366	0.628	1		Il3ra	0.00129937	0.413217	0.286	0.07	1		Tpm1	0.00178439	0.368366	1	0.981	1		Nfkb2	5.55e-10	0.293611	0.325	0.144	8.13e-06		Coq8a	4.67e-11	0.416122	1	0.933	6.84e-07
Atp5o	7.4e-08	-0.462125	1	1	0.00108352		Spink5	3.12e-06	1.70077	1	0.692	0.0457834		Atp5g2	0.000192941	0.336371	1	0.997	1		Mtmr11	0.0013028	0.332528	0.286	0.067	1		Hmgcs1	0.00178449	-0.645848	0.156	0.412	1		Hadhb	5.65e-10	-0.346353	0.953	0.988	8.28e-06		Hadha	4.89e-11	0.357429	1	0.977	7.16e-07
Sln	7.8e-08	-0.816146	0.98	0.992	0.00114287		Krt6a	3.33e-06	1.81639	1	1	0.0488449		Tgm1	0.000194086	-1.11918	0.317	0.586	1		Abcf1	0.00136419	0.552179	1	0.8	1		Mafb	0.00181379	-0.571305	0.469	0.737	1		Hsd17b12	5.88e-10	0.318183	0.35	0.162	8.61e-06		Il13ra1	5.02e-11	-0.335242	0.093	0.342	7.36e-07
Evpl	8.54e-08	0.709554	0.84	0.435	0.00125127		Mt4	3.43e-06	1.9116	1	0.897	0.0502161		Krt5	0.000196951	-1.10549	1	0.961	1		Sfn	0.00136448	0.685447	1	0.947	1		Kcna5	0.00182066	0.288368	0.281	0.109	1		Hyal2	6.41e-10	0.272402	0.412	0.218	9.4e-06		mt-Co2	5.97e-11	0.410068	1	1	8.75e-07
Rcan2	8.61e-08	-0.666006	0.02	0.406	0.0012615		Fam57a	3.44e-06	1.47913	1	0.533	0.0504156		Ncl	0.000199399	-0.56478	0.854	0.938	1		Grhpr	0.00137021	0.641214	0.643	0.329	1		Gstp2	0.00185241	0.265908	0.344	0.145	1		Tcap	6.64e-10	-0.39507	0.947	0.994	9.73e-06		Myl1	6.08e-11	0.471256	1	0.908	8.9e-07
Gsta4	1.05e-07	0.764563	1	0.847	0.0015422		Adh7	4.14e-06	1.40178	0.8	0.263	0.0606973		Ndufa7	0.000204497	0.332766	1	0.988	1		Eri1	0.00139521	0.485414	0.429	0.138	1		Plin4	0.00186604	0.413357	1	0.92	1		Pip4p1	6.87e-10	0.261825	0.352	0.165	1.01e-05		Tnfrsf1a	6.09e-11	-0.408942	0.751	0.869	8.93e-07
Rpsa	1.06e-07	0.592406	1	1	0.00155643		Nrarp	4.24e-06	1.07599	0.8	0.266	0.0620519		Atp5j2	0.000213935	0.303984	1	1	1		Dmkn	0.00139918	0.728221	1	0.874	1		Mtus1	0.00195448	0.381044	0.656	0.401	1		H2-D1	6.97e-10	0.280409	0.984	0.941	1.02e-05		Flna	7.27e-11	-0.5332	0.756	0.877	1.07e-06
Ppia	1.08e-07	0.519001	1	0.976	0.00157688		Gjb2	4.34e-06	1.86295	1	0.837	0.0636337		Mylpf	0.000215463	0.431151	1	0.99	1		Sprr1b	0.00149404	0.617304	1	0.87	1		Pdzk1ip1	0.00196699	-0.710394	0.156	0.444	1		Suclg1	7.62e-10	-0.301045	0.953	0.994	1.12e-05		Nt5c	7.31e-11	-0.383213	0.135	0.393	1.07e-06
Ptp4a3	1.19e-07	-0.777082	0.98	0.957	0.00173719		Abca12	4.4e-06	1.28648	0.8	0.258	0.0644257		Slc2a4	0.000227259	0.373612	0.976	0.803	1		Cyp4f39	0.00151324	0.415641	0.714	0.298	1		Stab1	0.00199383	-0.492953	0.281	0.579	1		Cox7b	7.71e-10	-0.263252	1	1	1.13e-05		Rpl8	7.36e-11	-0.301445	1	1	1.08e-06
Pex19	1.3e-07	-0.553379	0.04	0.435	0.00190331		Tgm3	4.58e-06	2.08077	1	0.81	0.0671339		Klf6	0.000227762	-0.480975	0.268	0.577	1		Bicdl1	0.00153711	0.32587	0.286	0.068	1		Fam120a	0.00200792	-0.522128	0.344	0.631	1		Cldn4	8.12e-10	0.374431	0.236	0.076	1.19e-05		Atp5k	8.11e-11	0.273326	1	1	1.19e-06
Lce3b	1.31e-07	0.656132	0.92	0.537	0.00192144		Rpl13a	4.61e-06	0.985062	1	1	0.0676025		2310002L09Rik	0.000232825	0.558042	0.878	0.676	1		Rps19	0.00153862	0.348533	1	1	1		Mcm5	0.00212408	-0.439724	0	0.232	1		Tnks1bp1	8.67e-10	0.256128	0.474	0.268	1.27e-05		S100a11	8.46e-11	-0.657654	0.808	0.941	1.24e-06
Elovl4	1.42e-07	0.483328	0.88	0.43	0.00208337		Sprr1b	4.74e-06	1.92575	1	0.871	0.0694572		Tef	0.000234207	0.43942	0.732	0.515	1		Sirt7	0.00155474	0.523341	0.571	0.23	1		Plekhb1	0.00215115	0.47366	0.312	0.133	1		Elk3	9.65e-10	0.283826	0.356	0.171	1.41e-05		Trdn	9.79e-11	0.400818	0.85	0.614	1.43e-06
Serpinb3a	1.64e-07	0.46967	0.86	0.398	0.00240517		Lce1k	4.89e-06	1.41825	0.3	0.035	0.0717175		Ucp3	0.000241173	0.356324	0.659	0.39	1		Shfl	0.00156413	0.302009	0.214	0.042	1		Zfand5	0.00216279	0.409091	0.969	0.924	1		Lamb3	9.98e-10	0.431791	0.322	0.144	1.46e-05		Tnnc2	9.94e-11	0.377634	1	0.982	1.46e-06
Rpl39	1.8e-07	0.443369	1	1	0.00263976		D630045J12Rik	4.99e-06	0.530143	0.3	0.034	0.0731226		Stom	0.000244285	-0.60459	0.317	0.57	1		Taf13	0.00160271	0.441378	0.571	0.221	1		Pde4b	0.00218619	0.401176	0.594	0.338	1		Atp5l	1e-09	-0.271293	1	1	1.47e-05		Cfl1	1.08e-10	-0.542338	0.876	0.947	1.58e-06
Fam57a	1.85e-07	0.481843	0.94	0.517	0.00270748		Plekhg1	5.35e-06	0.667241	0.4	0.061	0.0783225		Bst2	0.000247398	0.261599	0.317	0.122	1		4933404O12Rik	0.00162847	0.297877	0.214	0.042	1		Rab1a	0.00221994	-0.552763	0.656	0.844	1		Snhg3	1e-09	0.360687	0.427	0.235	1.47e-05		Pde4dip	1.19e-10	0.389431	1	0.915	1.74e-06
Dtna	2.03e-07	-0.633375	0.02	0.401	0.00297539		Eps8l1	5.46e-06	1.05974	0.6	0.13	0.0800092		Atp5o	0.000254377	0.29484	1	1	1		Them5	0.00163183	0.519719	0.714	0.312	1		Klhl31	0.00227862	0.388196	0.719	0.495	1		Junb	1.02e-09	0.323714	0.945	0.891	1.49e-05		Atp5b	1.2e-10	0.257055	1	1	1.76e-06
Ly6g6c	2.27e-07	0.647872	0.8	0.416	0.00332778		Ndufb11	6.27e-06	-1.70296	0.9	0.98	0.0918276		Atp1a2	0.000266075	0.486432	1	0.947	1		Nqo1	0.00165257	0.416477	0.643	0.262	1		Lgals7	0.00231781	-1.29039	0.781	0.877	1		S100a6	1.06e-09	0.459866	1	0.997	1.55e-05		Pdlim3	1.32e-10	0.401942	0.865	0.661	1.94e-06
Fgfrl1	2.36e-07	-0.650584	0	0.365	0.00346081		Agps	6.29e-06	1.12059	0.8	0.302	0.0921852		Atp5e	0.000283449	0.300848	1	1	1		Nipal2	0.00171795	0.33447	0.5	0.164	1		Map1b	0.00234476	0.297503	0.25	0.091	1		Mdh1	1.06e-09	-0.337802	0.975	1	1.55e-05		Cox5a	1.49e-10	0.326066	1	1	2.18e-06
Uqcrq	2.45e-07	-0.428592	1	1	0.00359134		Ptgr1	6.62e-06	1.74645	1	0.724	0.0969934		Blmh	0.000291002	-0.850141	0.537	0.734	1		S100a14	0.00176105	0.611185	1	0.74	1		Ddx21	0.00236359	-0.488834	0.25	0.561	1		Ak1	1.16e-09	-0.328411	0.826	0.971	1.69e-05		Ncl	1.57e-10	-0.545667	0.912	0.939	2.3e-06
Zswim7	2.54e-07	-0.586377	0.02	0.397	0.00372098		Serpinb3a	6.68e-06	1.61627	0.9	0.416	0.0978941		Aldh2	0.000300717	0.410499	1	0.902	1		Acsbg1	0.00177382	0.351109	0.571	0.2	1		Selenom	0.00239842	0.558742	0.844	0.673	1		Ppp4c	1.21e-09	0.253361	0.461	0.259	1.78e-05		Ppib	1.62e-10	-0.376575	0.829	0.925	2.38e-06
Atp5g1	2.63e-07	-0.567786	1	0.991	0.00385805		Sprr1a	6.8e-06	1.61701	1	0.876	0.0997009		Phgdh	0.000303077	-0.725106	0.317	0.567	1		Virma	0.00177799	0.439572	0.5	0.175	1		Trim44	0.00243163	0.28639	0.344	0.152	1		Emp3	1.26e-09	0.3399	0.449	0.256	1.84e-05		Lamc2	1.66e-10	-0.675765	0.073	0.297	2.43e-06
Fam25c	2.74e-07	0.651762	0.96	0.725	0.00401006		Atp5k	7.01e-06	-1.14066	1	1	0.102658		Tuba4a	0.000310358	-0.612844	0.756	0.944	1		Dsg1b	0.00177847	0.359883	0.5	0.164	1		Htra1	0.00251682	-0.515452	0.188	0.447	1		Tns4	1.28e-09	0.3366	0.341	0.156	1.87e-05		Pfkm	1.66e-10	0.39639	1	0.9	2.43e-06
Clec2d	2.91e-07	-0.621064	0.02	0.385	0.00426866		Gsdmc2	7.07e-06	0.422356	0.3	0.034	0.103539		Rpl5	0.000311277	-0.46535	1	1	1		Inafm2	0.00179841	0.42657	0.5	0.181	1		Sub1	0.00255633	-0.537553	0.5	0.708	1		Cib1	1.39e-09	0.260136	0.439	0.238	2.04e-05		Ak1	1.68e-10	0.381525	1	0.845	2.46e-06
Mtus1	3.31e-07	-0.617867	0.06	0.427	0.00484585		Them5	7.25e-06	1.56729	0.8	0.313	0.106227		Idh3b	0.000313788	0.353559	1	0.964	1		Unc5b	0.00181711	0.483606	0.286	0.071	1		Prpf6	0.00261187	-0.391283	0.062	0.321	1		Man2b1	1.54e-09	0.268542	0.334	0.153	2.26e-05		Ndufa1	2.03e-10	0.345624	1	0.977	2.97e-06
Gpx4	3.39e-07	-0.520701	1	0.991	0.00497284		Tuba4a	7.32e-06	1.21435	1	0.935	0.107273		Ptges	0.00031922	-0.631486	0.122	0.399	1		Smarca5	0.00189621	0.62268	0.714	0.369	1		Rangap1	0.0026137	-0.433144	0.281	0.588	1		Rnh1	1.75e-09	0.338092	0.873	0.815	2.57e-05		mt-Co3	2.14e-10	0.380204	1	1	3.13e-06
Pkp3	3.51e-07	0.622111	1	0.607	0.00513796		Cnfn	7.35e-06	1.61114	1	0.812	0.107697		Eno1	0.000325569	-0.639655	0.366	0.653	1		Neurl1b	0.00190937	0.293757	0.214	0.043	1		Gsn	0.00262873	0.806509	1	0.977	1		Acot13	1.88e-09	-0.273675	0.651	0.876	2.76e-05		Myoz2	2.26e-10	0.450261	0.922	0.732	3.31e-06
Gm5617	3.58e-07	-0.657685	0.02	0.382	0.00524062		Hopx	7.57e-06	1.38446	0.9	0.373	0.110868		Eci1	0.000330089	0.517849	1	0.798	1		Eif3i	0.00191387	0.509309	1	0.914	1		Ptprf	0.00269835	-0.596128	0.281	0.576	1		Adamts4	1.97e-09	0.267425	0.189	0.05	2.88e-05		Ier3	2.3e-10	-0.672224	0.674	0.801	3.37e-06
Kmt5a	3.85e-07	0.646687	0.9	0.491	0.0056352		Cers3	7.75e-06	1.08268	0.8	0.262	0.113501		Pbxip1	0.000332298	0.420363	0.878	0.724	1		G6pdx	0.0019346	0.636839	0.786	0.441	1		Mfap5	0.00271257	0.704707	0.594	0.392	1		Hbegf	2e-09	0.35543	0.287	0.115	2.94e-05		Tubb5	2.78e-10	-0.459999	0.834	0.925	4.07e-06
Rpl32	3.85e-07	0.471935	1	1	0.00564758		Tyro3	7.95e-06	0.945933	0.5	0.096	0.116543		Otop3	0.000336572	-0.614621	0.098	0.387	1		Zdhhc7	0.00194789	0.512725	0.643	0.288	1		Ly6d	0.00272202	-1.40891	0.844	0.867	1		Apobec2	2.13e-09	-0.336604	0.74	0.938	3.12e-05		Tspo	2.88e-10	-0.491397	0.788	0.875	4.23e-06
Rpl13a	3.91e-07	0.517236	1	1	0.00572316		Dsc2	8.45e-06	1.76266	1	0.72	0.12384		Cnfn	0.000338497	-1.64059	0.756	0.817	1		Ubqln4	0.00197113	0.641035	0.714	0.389	1		Mif	0.00272981	-0.527456	0.938	0.955	1		Igfbp7	2.18e-09	0.417652	0.948	0.968	3.19e-05		Pdia3	3.05e-10	-0.493422	0.731	0.834	4.47e-06
Atp1a2	4.32e-07	-0.719592	0.98	0.947	0.00633293		Elovl4	9.19e-06	1.55429	0.9	0.448	0.134617		Tagln2	0.000345238	-0.732329	0.927	0.952	1		Ube2q1	0.00197994	0.495211	0.714	0.341	1		Gstm1	0.00283655	0.457705	1	0.899	1		Ndufb3	2.2e-09	-0.289902	0.932	0.994	3.23e-05		Atp2a1	3.14e-10	0.384858	1	1	4.6e-06
Ndufs2	4.37e-07	-0.549712	1	0.993	0.00639658		Cysrt1	1.01e-05	1.81943	0.9	0.47	0.148176		Atp5a1	0.000347948	0.285095	1	1	1		Rab25	0.00201602	0.449711	1	0.612	1		Usp5	0.00287804	-0.410441	0.281	0.575	1		Tmem182	2.24e-09	-0.297865	0.595	0.824	3.29e-05		Hspb6	3.17e-10	0.38252	1	0.887	4.64e-06
Coq8a	4.44e-07	-0.724246	0.96	0.945	0.00650657		Magi3	1.1e-05	0.663232	0.4	0.065	0.161269		Ndufc1	0.000348027	0.324171	1	0.998	1		Shld1	0.002019	0.285265	0.357	0.1	1		Ptp4a2	0.00292854	-0.448338	0.562	0.778	1		Far1	2.25e-09	0.26188	0.3	0.129	3.3e-05		Tuba1b	3.28e-10	-0.336392	0.912	0.978	4.8e-06
Serpinf1	4.49e-07	-0.664161	0.02	0.377	0.00657778		Krtdap	1.11e-05	1.73403	1	0.982	0.162987		Sh3bgr	0.000349509	0.386115	0.561	0.312	1		Dbi	0.00206362	0.534779	1	0.997	1		Eef2	0.0029499	-0.261752	1	1	1		Col17a1	2.32e-09	0.366432	0.369	0.179	3.39e-05		Cycs	3.78e-10	0.400565	0.995	0.97	5.55e-06
Aldoa	4.71e-07	-0.488761	1	1	0.00689489		Pgam2	1.16e-05	-2.10911	0.8	0.943	0.169895		Cox8b	0.000352099	0.398557	1	0.945	1		Lgals7	0.00208969	0.592255	1	0.872	1		Fam25c	0.00299502	-1.33103	0.594	0.741	1		Ifitm3	2.44e-09	0.407492	0.962	0.968	3.58e-05		Myl6	3.8e-10	-0.424227	0.984	0.992	5.56e-06
Lce3f	4.83e-07	0.62313	0.96	0.644	0.00707231		Yod1	1.21e-05	0.963604	0.5	0.102	0.177383		Cmya5	0.000356321	0.388635	0.976	0.842	1		Srpk1	0.00216957	0.539518	0.714	0.353	1		Krtdap	0.00304897	-1.50173	0.969	0.983	1		Tcirg1	2.62e-09	0.259787	0.309	0.138	3.84e-05		Timp1	3.94e-10	-0.568243	0.114	0.335	5.77e-06
Ttn	4.92e-07	-0.820952	0.96	0.947	0.00721338		Cpa4	1.22e-05	1.32241	0.5	0.103	0.178632		Dusp1	0.000359279	-0.501127	0.659	0.814	1		Rpl41	0.00218598	0.389356	1	1	1		Sprr1b	0.00311762	-1.60548	0.875	0.872	1		Plk3	2.84e-09	0.298673	0.298	0.126	4.17e-05		Cox6a2	4.04e-10	0.378323	1	0.979	5.93e-06
Rpl23a	4.93e-07	0.52993	1	1	0.00722807		Sprr2b	1.23e-05	1.31584	1	0.616	0.180633		Serp1	0.000360598	-0.646629	0.317	0.587	1		Utp25	0.0021923	0.478799	0.357	0.108	1		Sbk2	0.00322878	0.500407	0.656	0.425	1		Camsap2	2.95e-09	0.256731	0.36	0.176	4.32e-05		Gja1	4.17e-10	-0.653118	0.523	0.67	6.11e-06
Nek9	5.14e-07	-0.575223	0.04	0.411	0.00753831		Perp	1.31e-05	1.65863	1	0.899	0.192176		Sfn	0.000362821	-1.11663	0.902	0.95	1		Mrpl24	0.00220614	0.508115	0.929	0.628	1		Pkia	0.00323616	0.415944	0.625	0.403	1		Gas2l1	3.1e-09	0.271593	0.384	0.2	4.54e-05		Echs1	4.57e-10	0.363785	1	0.871	6.7e-06
Rps23	5.19e-07	0.464902	1	1	0.00759989		Klk7	1.38e-05	1.07136	0.5	0.096	0.20162		Rpl34	0.000366157	-0.29767	1	1	1		Cnfn	0.00223335	0.362321	1	0.812	1		Tra2b	0.00330251	-0.463996	0.312	0.589	1		Bgn	3.15e-09	0.464478	0.736	0.691	4.61e-05		Ppan	4.58e-10	-0.38169	0.13	0.371	6.71e-06
Rack1	5.42e-07	0.537121	1	1	0.00793928		Ndufa6	1.48e-05	-1.43016	0.9	0.991	0.216782		Cstb	0.00036697	-0.731284	0.683	0.834	1		Pcgf3	0.00227424	0.468985	0.571	0.23	1		C2	0.00330374	0.343359	0.125	0.031	1		Mpc2	3.15e-09	-0.330185	0.903	0.982	4.61e-05		Ndufb3	4.59e-10	0.368896	1	0.942	6.72e-06
Mllt6	5.57e-07	-0.556451	0.04	0.396	0.00816167		Gm49490	1.48e-05	0.257315	0.1	0.004	0.217096		Slc27a1	0.000373056	0.338224	0.805	0.545	1		Tcf19	0.00228392	0.323216	0.286	0.072	1		Krt6b	0.00332244	-1.62805	1	0.996	1		Cxcl1	3.24e-09	0.624482	0.288	0.124	4.75e-05		Rpl14	5.14e-10	-0.296651	1	1	7.53e-06
Obscn	6e-07	-0.641738	0.96	0.941	0.0087886		Krt79	1.48e-05	0.257315	0.1	0.004	0.217096		Srebf2	0.00037539	-0.571813	0.268	0.558	1		Sirt6	0.00230034	0.532761	0.357	0.113	1		Akt2	0.0033256	0.297906	0.875	0.813	1		Plac8	3.39e-09	0.381615	0.378	0.2	4.96e-05		Ogdh	5.44e-10	0.30924	1	0.987	7.97e-06
Gnai3	6.1e-07	0.724746	0.78	0.45	0.00893499		Klk13	1.53e-05	1.32886	1	0.529	0.223959		Tacstd2	0.000382113	-0.770933	0.171	0.44	1		Nudt5	0.00230459	0.317806	0.571	0.206	1		Stoml2	0.00333831	-0.434384	0.375	0.621	1		Hspb1	3.52e-09	0.36877	1	1	5.15e-05		Pnpla2	5.51e-10	0.379773	1	0.942	8.07e-06
Dstn	6.17e-07	0.627212	0.98	0.856	0.00904303		Klf4	1.54e-05	1.44538	1	0.741	0.225605		Sdhc	0.000384017	0.359953	1	0.949	1		Cct3	0.0023135	0.597817	1	0.869	1		Krt6a	0.00336707	-1.55184	1	1	1		Cotl1	3.74e-09	0.380898	0.465	0.291	5.47e-05		Clic1	5.89e-10	-0.513986	0.637	0.785	8.63e-06
Lgals3	6.18e-07	0.681241	1	0.844	0.00905273		Map1lc3b	1.57e-05	-1.4929	1	0.993	0.230481		Cap2	0.000388044	0.432106	0.61	0.368	1		Spg21	0.00237218	0.496868	0.571	0.239	1		Atp2a1	0.00341003	0.415794	1	1	1		Rpl3	3.77e-09	0.357675	0.969	0.944	5.52e-05		Glo1	6.3e-10	-0.446046	0.953	0.968	9.24e-06
Dpysl2	6.9e-07	-0.622015	0.02	0.369	0.0101038		Cox4i1	1.59e-05	-1.18451	1	1	0.232777		mt-Nd2	0.00039257	0.433903	1	1	1		Slpi	0.00243956	0.275391	1	0.884	1		Myl1	0.0034604	0.427753	1	0.923	1		Col3a1	3.8e-09	0.379683	0.433	0.259	5.57e-05		Tiam1	6.39e-10	-0.36924	0.036	0.233	9.37e-06
Abcc9	7.08e-07	-0.59305	0.04	0.392	0.0103748		Ghitm	1.69e-05	-1.25237	0.8	0.965	0.247553		Scamp2	0.000397277	-0.460885	0.195	0.472	1		Srf	0.00244404	0.447956	0.571	0.237	1		Lmod1	0.00352336	0.407133	0.219	0.079	1		Ly6a	3.98e-09	0.315085	0.96	0.95	5.84e-05		Ndufs3	6.44e-10	0.391693	0.99	0.938	9.43e-06
Cd300lg	7.29e-07	-0.628831	0.04	0.4	0.0106754		Lce3b	1.72e-05	2.71311	0.9	0.552	0.251739		4933421O10Rik	0.000399252	0.252645	0.195	0.059	1		Tmem185b	0.00247453	0.477524	0.357	0.11	1		Cdc20	0.00357191	-0.635435	0.156	0.397	1		Hp	4.05e-09	0.767915	0.292	0.129	5.94e-05		Hsd17b12	6.74e-10	-0.432071	0.109	0.329	9.87e-06
Ace	7.52e-07	-0.612745	0.04	0.403	0.0110196		Neb	1.73e-05	-2.119	0.9	0.934	0.253672		Mrps36	0.000399526	0.399983	0.976	0.831	1		Pkp1	0.00249159	0.566404	1	0.801	1		Hmgcs2	0.00361304	0.479002	0.438	0.22	1		Mypn	4.19e-09	-0.291805	0.542	0.762	6.14e-05		Cyp51	6.82e-10	-0.453022	0.098	0.32	9.99e-06
Lad1	7.62e-07	0.666106	0.88	0.519	0.0111691		Fabp5	1.77e-05	1.66348	1	0.999	0.259643		Fkbp5	0.000412795	0.401376	0.951	0.837	1		Mocos	0.00253145	0.567009	0.429	0.159	1		Krt17	0.00363325	-1.38042	1	0.988	1		Anxa7	4.26e-09	0.33316	0.86	0.815	6.24e-05		Atp2a2	6.85e-10	-0.462401	0.788	0.881	1e-05
Pdk4	8.16e-07	-0.658386	0.94	0.936	0.0119526		Copg2	1.81e-05	0.815016	0.6	0.149	0.265793		Actr3	0.000418251	-0.564203	0.463	0.698	1		Cks1b	0.00254527	0.434831	0.571	0.22	1		Akap12	0.00363655	0.304064	0.25	0.097	1		Pfkp	4.4e-09	0.293556	0.424	0.226	6.45e-05		Ldb3	7.09e-10	0.398361	0.984	0.786	1.04e-05
Vsig8	8.2e-07	0.462904	0.9	0.45	0.0120107		S100a1	1.89e-05	-1.91956	0.8	0.93	0.276639		Rgs5	0.000420039	0.391507	0.976	0.787	1		Vps18	0.00261197	0.347688	0.357	0.107	1		Rpl3	0.00364528	-0.646363	0.938	0.961	1		Prmt5	4.54e-09	0.277727	0.397	0.212	6.65e-05		Ctsd	7.25e-10	-0.330826	0.995	1	1.06e-05
Iffo2	9.12e-07	0.460985	0.94	0.505	0.0133657		Atp5g1	1.9e-05	-1.62803	0.8	0.993	0.277724		Snrnp70	0.000421171	-0.487768	0.341	0.632	1		Mphosph10	0.00266494	0.410189	0.5	0.179	1		Actr8	0.00365381	0.293606	0.5	0.273	1		Stab1	4.71e-09	0.380099	0.616	0.476	6.9e-05		mt-Co1	8e-10	0.422622	1	1	1.17e-05
Loxl1	9.29e-07	-0.710793	0.04	0.387	0.0136174		Myh4	1.94e-05	-2.58567	1	1	0.284386		Iffo2	0.000421244	-0.809902	0.293	0.536	1		Lgals3	0.00267313	0.730963	1	0.849	1		Fgfbp1	0.00374174	-0.833878	0.312	0.537	1		2610528A11Rik	4.83e-09	0.344524	0.341	0.162	7.08e-05		Eif5a	8.2e-10	-0.427409	0.99	0.989	1.2e-05
Mrpl48	9.82e-07	-0.565921	0.06	0.418	0.0143913		Pkp3	1.96e-05	1.31853	1	0.623	0.286471		Tmem43	0.000428591	-0.523827	0.415	0.657	1		Nsun5	0.00273571	0.348054	0.429	0.142	1		Fabp5	0.00376953	-1.59905	1	0.999	1		Lrrc30	5.18e-09	-0.254052	0.459	0.7	7.58e-05		Tpm2	8.47e-10	0.346512	1	1	1.24e-05
Lamb1	1.01e-06	-0.599023	0.02	0.362	0.0147711		Trex2	2.08e-05	0.9762	0.8	0.268	0.304401		Krt6a	0.000446529	-1.24015	1	1	1		Rplp1	0.00277595	0.34487	1	1	1		Ubb	0.00379015	0.307783	1	0.999	1		Pfn1	5.18e-09	0.344055	0.984	0.959	7.6e-05		Agl	8.55e-10	0.36742	0.938	0.733	1.25e-05
Zcchc24	1.06e-06	-0.607742	0.06	0.406	0.0155399		Efna3	2.17e-05	0.939674	0.5	0.112	0.317227		Adcy2	0.000451236	0.331781	0.512	0.269	1		Krt6b	0.00278397	0.547698	1	0.996	1		Plcl1	0.00383625	0.251888	0.156	0.047	1		Adm	5.37e-09	0.362023	0.292	0.129	7.87e-05		Ldha	8.84e-10	-0.34089	1	1	1.29e-05
Myl1	1.14e-06	-0.820788	0.92	0.926	0.0167413		Foxn1	2.23e-05	0.565132	0.4	0.066	0.326388		Ranbp1	0.00045177	-0.721435	0.39	0.61	1		Krt6a	0.00278551	0.546823	1	1	1		Epn1	0.00387546	-0.448338	0.656	0.856	1		Itga6	5.43e-09	0.419517	0.4	0.221	7.95e-05		Stk16	9.1e-10	-0.342396	0.114	0.346	1.33e-05
Calm4	1.26e-06	0.645131	0.96	0.533	0.0183934		Krt15	2.27e-05	1.14322	0.9	0.358	0.333169		C1qtnf9	0.000451788	0.46287	0.39	0.195	1		Commd7	0.00282015	0.532484	0.714	0.349	1		Bloc1s6	0.00391327	-0.321635	0	0.209	1		Pfkm	5.46e-09	-0.300289	0.886	0.985	8.01e-05		Sdc1	9.47e-10	-0.739984	0.549	0.72	1.39e-05
Ndufaf3	1.27e-06	-0.529792	0.02	0.357	0.0186282		Kdm2b	2.31e-05	0.745828	0.6	0.149	0.338046		Chchd3	0.000458428	0.330583	1	0.897	1		Gjb2	0.00282927	0.54857	1	0.836	1		Uox	0.00394014	-0.576639	0	0.21	1		Fxyd5	5.5e-09	0.406182	0.786	0.756	8.06e-05		Cept1	9.79e-10	-0.404965	0.114	0.331	1.43e-05
Fgfr1	1.4e-06	-0.479528	0.06	0.416	0.0205261		Ly6d	2.39e-05	1.46467	1	0.865	0.349803		Ckm	0.000460107	0.467254	1	1	1		Gsto1	0.00285383	0.530107	1	0.813	1		Tesc	0.00394034	0.262613	0.188	0.062	1		Etfb	5.59e-09	-0.25709	0.99	0.997	8.19e-05		Cd68	1.05e-09	-0.382008	0.057	0.255	1.53e-05
Cstdc5	1.4e-06	0.254248	0.92	0.492	0.0205512		Atp5c1	2.41e-05	-1.46992	0.9	0.998	0.35245		Pgam1	0.00047961	-0.790369	0.805	0.866	1		Tm2d3	0.00286387	0.30251	0.571	0.212	1		Dsg3	0.00397082	-0.667783	0.312	0.604	1		Clic1	5.73e-09	0.409357	0.783	0.706	8.39e-05		Rpl11	1.06e-09	-0.25035	1	1	1.55e-05
Ldha	1.44e-06	0.515631	1	1	0.0210378		Wfdc12	2.41e-05	1.45675	0.8	0.318	0.352622		Cox4i1	0.000493279	0.271116	1	1	1		Mmp2	0.00296409	0.492685	0.929	0.66	1		Klf9	0.00399934	0.592933	0.75	0.657	1		Slc10a6	5.84e-09	0.361222	0.428	0.253	8.56e-05		Il17rc	1.18e-09	-0.415859	0.187	0.426	1.73e-05
Cd44	1.52e-06	0.588289	0.92	0.507	0.0222554		Fetub	2.43e-05	2.78794	0.8	0.315	0.355542		Trim29	0.000494786	-0.782729	0.415	0.656	1		Slc35a2	0.00299111	0.405437	0.429	0.149	1		H2afz	0.00401635	-0.777445	0.812	0.871	1		Eci1	5.87e-09	-0.322098	0.743	0.932	8.6e-05		Pdpn	1.19e-09	-0.452977	0.161	0.39	1.74e-05
Fbxo40	1.71e-06	-0.542246	0.04	0.398	0.0250295		Sprr2h	2.48e-05	1.36776	1	0.743	0.362747		Ewsr1	0.000499197	-0.457403	0.39	0.67	1		Ppfia1	0.00301434	0.691076	0.643	0.285	1		Sgcb	0.00410432	0.388461	0.594	0.387	1		Csf2rb	5.94e-09	0.268436	0.205	0.065	8.7e-05		Cox5b	1.24e-09	0.273635	1	1	1.81e-05
Myoz1	1.74e-06	-0.786569	0.94	0.926	0.0254737		Mapk13	2.49e-05	1.93067	0.8	0.317	0.365179		Atp5g3	0.000509862	0.25522	1	1	1		Upp1	0.00301635	0.451052	0.571	0.231	1		Sbsn	0.00411608	-1.41997	0.719	0.806	1		Casq1	6.09e-09	-0.32466	0.592	0.821	8.93e-05		Atp5h	1.34e-09	0.317636	1	0.996	1.96e-05
Dsg3	1.74e-06	0.595756	0.96	0.576	0.025513		Pgd	2.55e-05	1.20129	1	0.646	0.374172		Ndufa4	0.000517561	0.317645	1	1	1		Slc6a19	0.00302638	0.32625	0.357	0.104	1		Cygb	0.00416148	0.414053	0.5	0.27	1		Fmc1	6.6e-09	-0.285884	0.854	0.953	9.68e-05		Cox8b	1.35e-09	0.365499	1	0.934	1.98e-05
Cd24a	1.75e-06	0.725588	1	0.873	0.0256169		S100a16	2.56e-05	1.11101	1	0.924	0.375498		Sema6c	0.000521773	0.325258	0.415	0.202	1		Ovol1	0.00303189	0.256662	0.714	0.295	1		Fbxo32	0.00418116	0.335988	1	0.914	1		Bmp1	6.63e-09	0.285318	0.383	0.2	9.71e-05		H2-D1	1.37e-09	-0.361769	0.912	0.983	2e-05
Klk8	1.82e-06	0.458205	0.9	0.459	0.0266787		Map1lc3a	2.62e-05	-1.58536	1	0.972	0.383697		Lrrc39	0.000540459	0.292564	0.415	0.192	1		Ammecr1	0.003117	0.411207	0.5	0.186	1		Vps35	0.00423051	-0.427579	0.344	0.58	1		Sesn1	6.7e-09	-0.283027	0.51	0.721	9.81e-05		Ero1l	1.44e-09	-0.338665	0.062	0.266	2.11e-05
Nccrp1	1.86e-06	0.841147	0.64	0.345	0.0272985		Dmkn	2.69e-05	1.46469	1	0.875	0.393436		Fabp4	0.000542214	0.417427	1	0.935	1		Rpl15	0.00313523	0.340666	1	1	1		Serpinb5	0.00424938	-0.733057	0.312	0.558	1		Ralb	6.84e-09	0.268015	0.35	0.171	0.00010015		Ndufa5	1.52e-09	0.34681	1	0.972	2.22e-05
Rpl19	1.86e-06	0.431703	1	1	0.0272998		Pkp1	2.69e-05	1.49558	1	0.801	0.39449		Crip2	0.000542773	-0.529437	0.976	0.942	1		Clstn1	0.00315416	0.60886	0.857	0.605	1		Sf3b6	0.00429259	-0.383595	0.312	0.621	1		Idi1	7.01e-09	0.261225	0.297	0.129	0.000102656		Ndufa8	1.54e-09	0.345962	1	0.945	2.25e-05
Npdc1	1.94e-06	-0.59305	0.04	0.373	0.0283735		Sbsn	2.72e-05	1.50791	1	0.801	0.398965		Rcn1	0.000545973	-0.559205	0.171	0.451	1		Armc1	0.00326191	0.444663	0.571	0.236	1		Pprc1	0.00431817	-0.381127	0.062	0.292	1		Acsl1	7.08e-09	-0.312739	0.688	0.897	0.000103778		mt-Nd4	1.55e-09	0.375072	1	1	2.27e-05
Hhatl	1.94e-06	-0.611432	0.04	0.382	0.0283883		Ide	2.79e-05	1.03641	0.9	0.594	0.408885		Cox6b1	0.000547878	0.293171	1	0.999	1		Itpk1	0.00326439	0.462311	0.5	0.193	1		Crabp2	0.00433425	-0.690698	0.188	0.431	1		Nfkbiz	8.01e-09	0.32161	0.388	0.209	0.000117403		Casq1	1.63e-09	0.409653	0.85	0.626	2.38e-05
Hnrnpa3	1.97e-06	0.616135	1	0.863	0.0288265		Kctd4	2.81e-05	0.550982	0.2	0.018	0.411921		Tbrg1	0.00055823	-0.488308	0.39	0.634	1		Tmem183a	0.00333	0.620493	0.643	0.282	1		S100a14	0.00434471	-1.24534	0.656	0.746	1		Saa1	8.07e-09	1.13699	0.829	0.765	0.000118182		Rpsa	1.66e-09	-0.343906	1	1	2.43e-05
Lrtm1	1.97e-06	-0.586454	0	0.324	0.028906		Defb4	2.81e-05	0.99132	0.6	0.148	0.412354		Plin5	0.000579385	0.361356	0.976	0.743	1		Trappc11	0.0033435	0.35774	0.5	0.186	1		Hagh	0.00435196	-0.348519	0.406	0.688	1		Prkg1	8.07e-09	0.322525	0.279	0.121	0.000118262		Atp5j	1.68e-09	0.315809	1	0.998	2.46e-05
Ptma	2e-06	0.555387	1	0.973	0.029377		Crnn	2.84e-05	0.454248	0.2	0.018	0.416013		Pkp1	0.000581662	-1.1085	0.659	0.809	1		Pkm	0.00334753	0.469583	1	1	1		Nectin4	0.00445089	-0.542204	0.031	0.257	1		Pom121	9.96e-09	0.258186	0.372	0.191	0.000145948		Bgn	1.74e-09	-0.592633	0.642	0.739	2.55e-05
Txnip	2.09e-06	-0.616472	1	0.965	0.0305854		Lce1l	2.84e-05	0.889223	0.2	0.018	0.41609		Chrnd	0.000586395	0.288481	0.171	0.049	1		Hmg20b	0.00341984	0.529756	0.714	0.388	1		Cbx6	0.00448802	0.298896	0.344	0.159	1		Tmod3	1.07e-08	0.264691	0.388	0.206	0.000156283		Atox1	1.83e-09	-0.39145	0.896	0.949	2.69e-05
Tmem123	2.14e-06	0.678072	0.9	0.519	0.0313285		Pabpc1	3e-05	1.35234	1	0.938	0.439039		Tpm1	0.000592512	0.350456	1	0.981	1		Il4ra	0.00343681	-0.696007	0.071	0.505	1		Zmym5	0.0045545	0.312876	0.406	0.211	1		Tmprss11g	1.12e-08	0.328307	0.177	0.047	0.000164365		Lamb3	1.86e-09	-0.505738	0.088	0.303	2.72e-05
Klk14	2.15e-06	0.615353	0.96	0.58	0.0315744		Jup	3.01e-05	1.30432	1	0.92	0.441154		Pde4dip	0.000608068	0.397453	1	0.928	1		Eif5a	0.00344637	0.589354	1	0.989	1		Krt16	0.00460386	-1.47817	1	0.995	1		Ccn1	1.13e-08	0.328307	0.378	0.206	0.000166204		Sf3a1	1.93e-09	-0.361476	0.155	0.382	2.83e-05
Nctc1	2.17e-06	-0.543177	0.04	0.393	0.0318247		Cox7c	3.05e-05	-1.39164	1	1	0.447394		S100a11	0.000611963	-0.868267	0.878	0.917	1		Gltp	0.00344639	0.535077	0.929	0.587	1		Blmh	0.00463118	-0.676188	0.469	0.734	1		Plaur	1.15e-08	0.289207	0.191	0.056	0.000168245		Atp5o	1.96e-09	0.27613	1	1	2.88e-05
Ryr1	2.22e-06	-0.595888	0.94	0.922	0.0325991		Lypd5	3.16e-05	1.4894	0.8	0.303	0.462383		Ndufab1	0.000619915	0.357668	1	0.971	1		Enpep	0.00344779	0.293757	0.214	0.047	1		Gjb2	0.00469965	-1.32298	0.75	0.842	1		Tmem208	1.18e-08	0.313994	0.582	0.447	0.00017285		Tmem208	2.06e-09	-0.397474	0.373	0.575	3.03e-05
Nelfb	2.3e-06	-0.46096	0.06	0.406	0.0337074		Coq8a	3.3e-05	-2.01176	0.9	0.946	0.483951		Fech	0.000629848	0.360574	0.829	0.672	1		Nf2	0.00349182	0.57415	0.714	0.388	1		Kcnj8	0.00473135	0.340106	0.531	0.312	1		Arid5a	1.22e-08	0.268147	0.408	0.218	0.000179406		Uqcrh	2.07e-09	0.307819	1	0.998	3.03e-05
Ensa	2.44e-06	-0.488852	0.06	0.415	0.0356956		Cox8b	3.39e-05	-2.04621	0.9	0.947	0.496202		Cpt1b	0.000632897	0.40144	1	0.846	1		Cox8a	0.00350712	0.388213	1	1	1		Dmwd	0.00474612	0.303275	0.531	0.29	1		Aco2	1.23e-08	-0.287452	0.984	0.994	0.000179818		Tuba1c	2.07e-09	-0.602692	0.679	0.818	3.03e-05
Tm2d1	2.45e-06	-0.490958	0	0.317	0.035959		Fth1	3.4e-05	-1.20446	1	1	0.498267		Mbd2	0.000634088	-0.464524	0.317	0.586	1		Atad3a	0.00355122	0.428247	0.857	0.487	1		Celf1	0.00476595	-0.393696	0.188	0.459	1		Serpina3n	1.23e-08	0.644093	0.945	0.959	0.000180523		Idh3a	2.14e-09	0.345684	0.984	0.934	3.13e-05
Fxyd1	2.49e-06	-0.630071	0.94	0.913	0.0365134		Sprr2d	3.41e-05	1.53964	1	0.876	0.499112		Lgals7	0.000638018	-1.26877	0.854	0.875	1		Pigp	0.00360754	-0.691338	0.143	0.532	1		Ndufa8	0.00481721	0.311222	0.969	0.955	1		Ctss	1.36e-08	0.292611	0.275	0.118	0.000199566		Mfn2	2.21e-09	0.339987	0.984	0.802	3.23e-05
Sorbs3	2.5e-06	-0.557885	0.02	0.344	0.0366701		Uqcr10	3.46e-05	-1.0378	1	1	0.507316		Gja1	0.000638821	-0.896683	0.439	0.651	1		Krt14	0.00376367	0.610504	1	1	1		Gars	0.00482437	-0.411416	0.344	0.608	1		Anxa2	1.42e-08	0.486997	0.916	0.876	0.000207497		Pkp3	2.26e-09	-0.827227	0.518	0.652	3.31e-05
S100a14	2.53e-06	0.61923	0.96	0.732	0.0370276		Fhl1	3.49e-05	-1.81322	0.8	0.936	0.511848		Alyref	0.000646378	-0.497681	0.268	0.523	1		Chmp4b	0.00378563	0.462311	0.929	0.663	1		Has3	0.0048518	-0.39587	0	0.202	1		Mmp8	1.44e-08	0.291781	0.14	0.026	0.000211541		Acadvl	2.46e-09	0.323722	1	0.972	3.6e-05
Ndufa5	2.59e-06	-0.628749	0.94	0.979	0.0378878		Ndufa7	3.54e-05	-1.31906	0.9	0.989	0.517952		Myom2	0.000647268	0.360916	0.927	0.76	1		Cryz	0.00378909	0.297327	0.429	0.144	1		Tiam1	0.00485416	-0.396983	0	0.202	1		Cadm4	1.46e-08	0.275289	0.242	0.094	0.000214236		Ephx3	2.54e-09	-0.38743	0.114	0.341	3.73e-05
Col1a1	2.8e-06	-0.532919	0.04	0.38	0.0410832		Ndufa13	4.31e-05	-1.47234	1	0.986	0.630876		Esd	0.000649493	-0.640939	0.927	0.89	1		S100a16	0.00381969	0.574505	1	0.923	1		Fbxo40	0.0049412	0.283195	0.656	0.372	1		Rin2	1.53e-08	0.265766	0.294	0.135	0.000224898		Cemip	2.57e-09	-0.498655	0.078	0.282	3.76e-05
Sprr2b	2.86e-06	0.565292	0.98	0.601	0.0418438		Pax9	4.31e-05	1.36189	0.7	0.259	0.631803		Pitpna	0.000653412	-0.430787	0.341	0.662	1		Rpl19	0.00386361	0.412231	1	1	1		Ppp4r1	0.00495947	-0.411501	0.062	0.286	1		Tpm3-rs7	1.61e-08	0.268062	0.384	0.206	0.000235607		2610528A11Rik	2.64e-09	-0.526491	0.109	0.322	3.87e-05
Sgcb	2.87e-06	-0.582621	0.08	0.41	0.0421148		Dsp	4.33e-05	1.55134	1	0.851	0.634983		Sox10	0.000657929	0.255197	0.268	0.1	1		Zfp30	0.00386417	0.295129	0.214	0.048	1		Mybpc1	0.00499453	0.393661	0.969	0.918	1		Col18a1	1.63e-08	0.33	0.486	0.315	0.000239556		Slc7a11	2.68e-09	-0.600191	0.124	0.335	3.92e-05
Uckl1	2.89e-06	-0.495871	0.06	0.401	0.0422868		Acta1	4.4e-05	-2.60733	1	1	0.644585		Ywhae	0.000668776	-0.423026	0.902	0.959	1		Phactr4	0.00394268	0.47625	0.429	0.165	1		Fam83g	0.00499629	-0.563815	0.094	0.325	1		Zbtb7b	1.64e-08	0.268349	0.393	0.215	0.000240492		Etfa	2.73e-09	0.294328	0.99	0.939	4e-05
Cp	2.89e-06	-0.595279	0.02	0.356	0.0423502		Lce3f	4.45e-05	2.90858	0.9	0.657	0.651455		Atp8a2	0.000670574	0.252619	0.22	0.073	1		Cdk5rap2	0.00399727	0.320566	0.286	0.078	1		Mettl7a1	0.00502348	0.308226	0.406	0.207	1		Gk	1.7e-08	0.328961	0.304	0.138	0.000249589		Pabpc1	2.94e-09	-0.4613	0.886	0.951	4.31e-05
Chchd10	2.94e-06	-0.586527	0.98	0.99	0.0430678		Pdzk1ip1	4.57e-05	1.10352	0.9	0.43	0.669576		Arhgdia	0.000674612	-0.505013	0.927	0.965	1		Ldha	0.00408861	0.457723	1	1	1		Lgi4	0.00502891	0.369989	0.406	0.216	1		Cd302	1.78e-08	0.299895	0.377	0.212	0.000260716		Dhrs7c	3.06e-09	0.372241	0.876	0.637	4.48e-05
Rbm38	2.98e-06	-0.481372	0.04	0.388	0.0436246		Eif1	4.57e-05	-1.00236	1	1	0.669704		Xpot	0.000676795	-0.456227	0.073	0.32	1		Tmem30a	0.00410254	-0.633289	0.143	0.529	1		Ndufb8	0.0050319	0.27967	1	0.991	1		Fam49b	1.78e-08	0.26107	0.399	0.224	0.000260747		mt-Cytb	3.12e-09	0.345958	1	1	4.57e-05
Lgals7	2.99e-06	0.558289	1	0.868	0.0438783		Sdcbp2	4.61e-05	0.643936	0.5	0.107	0.674896		Fabp5	0.000695758	-1.37072	1	0.999	1		Rab11b	0.00413352	-0.657428	0.714	0.891	1		Ints11	0.0051056	-0.432025	0.125	0.356	1		Abracl	1.79e-08	0.308035	0.393	0.212	0.000262912		Llgl2	3.22e-09	-0.320092	0.036	0.218	4.72e-05
Lpin1	3.04e-06	-0.56992	0.06	0.399	0.0445886		Max	4.62e-05	1.05494	0.8	0.364	0.676849		Iscu	0.000703284	0.391856	0.927	0.819	1		Ddx52	0.00419072	0.407863	0.429	0.158	1		Hnrnpf	0.0051337	-0.576252	0.625	0.791	1		Uqcrfs1	1.83e-08	-0.284898	0.987	1	0.000268862		Myom1	3.4e-09	0.379437	0.99	0.851	4.98e-05
Ahsa1	3.12e-06	-0.476416	0.04	0.376	0.045761		Slc35f2	4.73e-05	0.643351	0.4	0.073	0.692492		Pdha1	0.000705388	0.306176	1	0.988	1		Lpin3	0.00420086	0.254659	0.429	0.141	1		Cbx7	0.00515357	0.323872	0.375	0.193	1		Ttn	2.16e-08	-0.321759	0.928	0.988	0.000316679		Igfbp7	3.43e-09	-0.525678	0.948	0.956	5.03e-05
Amz2	3.21e-06	-0.443272	0.02	0.351	0.0469964		Atp5o	4.82e-05	-1.07498	1	1	0.706583		S100a9	0.000708969	-1.71066	1	0.972	1		Nectin1	0.00421342	0.592506	0.786	0.412	1		Dpep1	0.00519822	0.499458	0.625	0.469	1		Mark3	2.18e-08	0.27983	0.422	0.244	0.000319026		Uqcrc2	3.5e-09	0.3444	0.99	0.937	5.12e-05
Dsc2	3.21e-06	0.481777	0.94	0.711	0.0470814		Klk11	4.84e-05	1.13277	0.8	0.307	0.709418		Dsg3	0.000729499	-0.875933	0.366	0.605	1		Cct6a	0.00422118	0.5752	1	0.785	1		Gsta4	0.00520663	-1.24053	0.906	0.853	1		Capg	2.18e-08	0.446119	0.786	0.706	0.000319653		Pkm	3.51e-09	-0.315022	1	1	5.14e-05
Grrp1	3.28e-06	-0.561853	0.02	0.339	0.0480346		Chchd10	4.92e-05	-1.70836	1	0.989	0.720638		Rplp0	0.000765583	-0.297152	1	1	1		Pip5k1c	0.00430378	0.340253	0.5	0.188	1		Isca1	0.00521818	0.427604	0.625	0.437	1		Arf3	2.2e-08	0.273719	0.427	0.247	0.000323075		Ndufs4	3.54e-09	0.350577	0.984	0.911	5.18e-05
Ephx2	3.3e-06	-0.588287	0.04	0.363	0.0483371		Hebp2	4.95e-05	0.819976	0.7	0.208	0.725827		Zmat2	0.0007698	-0.452564	0.317	0.585	1		Ncl	0.0043853	0.686874	1	0.933	1		Lama2	0.00522617	0.404058	0.531	0.305	1		Tyrobp	2.21e-08	0.393983	0.372	0.203	0.000323208		Krt14	3.94e-09	-0.722486	1	1	5.77e-05
Slc43a3	3.37e-06	-0.563666	0.06	0.386	0.0493962		Ckm	4.99e-05	-2.4581	1	1	0.730652		Hnrnpa3	0.00078354	-0.651315	0.78	0.874	1		Setd1a	0.00457515	0.429798	0.643	0.307	1		Cebpa	0.00531262	-0.393169	0.031	0.244	1		Ssr3	2.34e-08	0.271952	0.777	0.715	0.000342786		Gnb1	3.94e-09	-0.501312	0.694	0.797	5.78e-05
S100a1	3.45e-06	-0.651297	0.94	0.929	0.0505319		Aco2	4.99e-05	-1.58009	1	0.987	0.731811		Rabac1	0.000783762	0.340392	1	0.973	1		2310046K23Rik	0.00460663	0.597143	0.929	0.688	1		Fam162a	0.00532161	-0.60739	0.906	0.938	1		Tpm3	2.51e-08	0.268046	0.492	0.312	0.000368313		Acat1	3.98e-09	0.348928	0.964	0.816	5.84e-05
Sh3bgr	3.46e-06	-0.572712	0.02	0.338	0.0506592		Lce3a	5.06e-05	2.22994	0.8	0.356	0.740897		Cib1	0.000794275	-0.426815	0.122	0.382	1		Blmh	0.00496586	0.478133	0.929	0.723	1		Myoz1	0.00539435	0.360889	1	0.924	1		Mmp19	2.56e-08	0.290832	0.322	0.156	0.000375001		Lmna	4.02e-09	-0.401271	0.943	0.967	5.89e-05
Klf15	3.5e-06	-0.5063	0.02	0.337	0.0512352		Dusp14	5.06e-05	1.79391	0.7	0.226	0.741913		Inmt	0.000809857	0.387725	0.927	0.713	1		Phgdh	0.00497432	0.472601	0.929	0.551	1		Mrpl42	0.00539801	0.348566	0.969	0.891	1		Ndufv2	2.59e-08	-0.273038	0.954	0.994	0.000379069		Capg	4.29e-09	-0.578813	0.663	0.782	6.29e-05
Il1rn	3.51e-06	0.585053	0.88	0.546	0.0514912		P4hb	5.2e-05	1.02023	1	0.963	0.76236		Fxyd6	0.000813929	0.554274	0.951	0.873	1		Perp	0.00498043	0.504369	1	0.898	1		Srl	0.0054312	0.27713	0.969	0.798	1		Mrps36	2.76e-08	-0.30748	0.79	0.929	0.00040488		Nme1	4.32e-09	-0.510306	0.71	0.839	6.33e-05
Ptbp3	3.52e-06	0.516056	0.94	0.547	0.0515633		Tbc1d9	5.32e-05	0.350139	0.2	0.019	0.779413		Dynll1	0.000822875	-0.691442	0.976	0.947	1		Arfrp1	0.00499634	0.520758	0.714	0.396	1		Anxa6	0.00561846	0.273465	1	0.888	1		Flna	2.85e-08	0.271124	0.877	0.809	0.000417561		Ltb4r1	4.54e-09	-0.424176	0.15	0.369	6.65e-05
Smarcd3	3.54e-06	-0.5584	0.04	0.362	0.0518612		Gltp	5.45e-05	1.42228	1	0.588	0.798882		Sbsn	0.000823042	-1.11249	0.659	0.809	1		Tpt1	0.00501888	-0.390782	1	1	1		Cry2	0.00565161	0.282914	0.438	0.234	1		Selp	3.23e-08	0.401535	0.278	0.124	0.000473598		Ndufb1-ps	4.89e-09	0.309427	1	0.988	7.16e-05
Slc49a4	3.74e-06	-0.320587	0.02	0.349	0.0547556		Mapk6	5.57e-05	0.84737	0.9	0.353	0.815445		mt-Co1	0.00082936	0.399632	1	1	1		Snrpd2	0.00504104	0.469434	1	0.929	1		Prpf19	0.00569897	-0.39141	0.469	0.711	1		Eif1a	3.26e-08	0.25938	0.446	0.262	0.00047697		Cd9	5.45e-09	-0.494046	0.808	0.908	7.99e-05
G0s2	4.02e-06	-0.558878	0.02	0.335	0.0589229		Atp1a2	5.73e-05	-1.79576	0.9	0.949	0.839083		Mn1	0.000834889	0.3608	0.683	0.447	1		Slc25a39	0.00507443	0.535566	0.857	0.693	1		Camk2g	0.00581139	0.259816	0.406	0.206	1		Ier5	3.68e-08	0.254611	0.464	0.282	0.00053983		Jup	5.68e-09	-0.654156	0.876	0.931	8.32e-05
Krt15	4.03e-06	0.281553	0.72	0.345	0.0590219		Kprp	5.84e-05	2.74383	0.5	0.126	0.855179		Tnnc2	0.000846378	0.382973	1	0.985	1		Asxl1	0.00511623	0.447956	0.571	0.251	1		Pitx1	0.00581729	-0.723098	0.406	0.616	1		Ndufa12	3.75e-08	-0.279043	0.947	0.991	0.000549372		Ech1	5.99e-09	0.352883	1	0.956	8.78e-05
Esyt2	4.07e-06	-0.534776	0.08	0.414	0.0596178		Lat2	5.84e-05	0.340339	0.2	0.019	0.856141		Cox7b	0.000868848	0.297569	1	1	1		Spcs2	0.0052015	0.4661	0.929	0.722	1		Cst6	0.00582805	-0.561671	0.125	0.355	1		Il17rc	4.25e-08	0.261298	0.443	0.256	0.00062301		Fcgr3	6.18e-09	-0.333818	0.067	0.258	9.06e-05
2210408F21Rik	4.33e-06	-0.508893	0	0.307	0.0634214		Pla2g4d	5.92e-05	1.33405	0.6	0.162	0.868009		Jup	0.000871275	-0.91228	0.829	0.924	1		Pla2g4f	0.00520497	0.251059	0.643	0.251	1		Osbpl2	0.00583136	-0.376887	0.062	0.281	1		Ctsb	4.56e-08	0.275426	0.997	1	0.000668432		Ptges	6.18e-09	-0.536781	0.218	0.427	9.06e-05
Sypl2	4.35e-06	-0.562592	0.08	0.411	0.0637677		Ech1	6e-05	-1.61918	0.8	0.966	0.87942		Lce3b	0.000872222	-1.21639	0.341	0.565	1		Trabd	0.00525954	0.486046	0.786	0.433	1		Fmc1	0.00593008	0.33685	0.969	0.884	1		Mfn2	4.83e-08	-0.278494	0.784	0.941	0.000707537		Lgals7	6.2e-09	-0.882017	0.808	0.89	9.09e-05
Aox1	4.37e-06	-0.528677	0	0.307	0.0640406		Ndufb9	6.09e-05	-1.27626	1	0.993	0.891824		Atp5f1	0.00087326	0.305831	1	1	1		Stard10	0.00532255	0.577106	0.857	0.643	1		Capg	0.0059646	-0.621965	0.531	0.766	1		Acadl	5.07e-08	-0.284207	0.947	0.997	0.000743093		Fam83g	6.68e-09	-0.349155	0.135	0.36	9.78e-05
Ccnk	4.4e-06	-0.518605	0.02	0.333	0.0644907		Bok	6.16e-05	0.987896	0.8	0.311	0.902477		Krtdap	0.000880259	-1.08074	0.976	0.983	1		Psmc6	0.00534227	-0.602422	0.429	0.748	1		Cotl1	0.0059775	-0.443422	0.156	0.415	1		Ifitm2	5.36e-08	0.366434	0.981	0.982	0.000785274		Chpt1	6.68e-09	0.306469	0.902	0.674	9.79e-05
Rpl11	4.41e-06	0.466491	1	1	0.0646034		Tuft1	6.34e-05	0.85148	0.5	0.117	0.929578		Dsp	0.00088807	-1.08712	0.683	0.86	1		Tnpo2	0.00538678	0.476769	0.571	0.262	1		Igfbp2	0.00599068	-0.950011	0.656	0.753	1		Erh	5.42e-08	0.259022	0.328	0.168	0.000794736		H2afj	7.6e-09	-0.365906	0.694	0.823	0.000111309
Entpd1	4.48e-06	-0.558878	0.02	0.333	0.0656447		Pim2	6.5e-05	0.420985	0.3	0.042	0.952039		Ell2	0.000893027	-0.573656	0.171	0.417	1		Pgls	0.00540674	0.328906	1	0.815	1		Zmat2	0.00603009	-0.418803	0.344	0.582	1		Bscl2	5.71e-08	0.276689	0.419	0.25	0.000836063		mt-Atp6	8.03e-09	0.303056	1	1	0.000117724
Ndufb9	4.72e-06	-0.491523	1	0.993	0.0690989		Esrp1	6.51e-05	1.01916	0.8	0.303	0.953584		Eif1	0.000920682	0.270202	1	1	1		Uba52	0.00545566	0.446393	1	0.996	1		Cd14	0.00612476	-0.790331	0.062	0.276	1		Cxcl5	5.71e-08	0.563249	0.143	0.032	0.000836901		Tnc	8.55e-09	-0.607414	0.057	0.244	0.000125297
Ndufa6	4.73e-06	-0.504852	1	0.99	0.0692918		Sprr2f	6.54e-05	1.27487	1	0.661	0.957755		Ly6d	0.00092203	-1.21415	0.805	0.869	1		Cisd3	0.0055738	0.425785	0.714	0.387	1		Mettl26	0.00613687	0.282565	0.406	0.21	1		Pf4	5.83e-08	0.347498	0.384	0.221	0.000853548		Ppp1r18	9.24e-09	-0.331611	0.119	0.324	0.00013539
Ap4s1	4.85e-06	-0.45679	0.06	0.392	0.0709979		Tnni2	6.54e-05	-2.01259	1	1	0.957787		Tubb6	0.000929204	-0.508372	0.488	0.7	1		Dsp	0.00558606	0.51179	1	0.85	1		Plekhb2	0.00617644	-0.344194	0.156	0.398	1		Rhog	5.85e-08	0.254967	0.403	0.232	0.000857432		Ppp1r3c	9.31e-09	0.38681	0.839	0.615	0.000136359
Jup	4.9e-06	0.572872	0.98	0.917	0.0718547		Wnt7b	6.66e-05	0.703607	0.4	0.077	0.975427		Tmem41b	0.00094782	-0.398632	0.024	0.25	1		Ints6	0.00560394	0.262202	0.357	0.113	1		Hrc	0.006263	0.387131	0.969	0.846	1		Eif4a1	5.94e-08	0.358048	0.97	0.944	0.000870868		Cnot3	9.52e-09	-0.320994	0.176	0.4	0.000139506
Synm	4.91e-06	-0.523701	0.02	0.331	0.0719983		Cgn	6.66e-05	0.513687	0.3	0.043	0.975469		Krt80	0.000968599	-0.663235	0.22	0.461	1		Abhd13	0.0056483	0.612892	0.429	0.171	1		Atp1a2	0.0062699	0.308164	1	0.947	1		Snhg9	5.97e-08	0.264608	0.344	0.182	0.00087465		Ywhaz	9.53e-09	-0.511646	0.819	0.885	0.000139698
S100a16	4.96e-06	0.630899	1	0.92	0.0726627		Bnip3l	6.71e-05	1.05104	1	0.653	0.982475		mt-Co2	0.000969856	0.371196	1	1	1		Zmat3	0.00591184	0.392162	0.429	0.162	1		Sprr1a	0.00632631	-1.50002	0.906	0.876	1		Sec61b	6.05e-08	0.348664	0.727	0.671	0.00088628		Acot13	9.69e-09	0.320224	0.902	0.686	0.00014204
Atp5k	4.96e-06	-0.388559	1	1	0.0726695		Ovol1	6.77e-05	1.01569	0.8	0.296	0.991506		Ankrd13a	0.000979509	-0.511729	0.171	0.427	1		Tmx1	0.00602163	0.530483	0.643	0.338	1		Ccnb1	0.00632905	-0.38245	0	0.192	1		Dhrs7c	6.13e-08	-0.276243	0.61	0.826	0.000897938		Vasp	9.85e-09	-0.400805	0.275	0.488	0.00014426
Gstp1	5.16e-06	-0.484574	0	0.303	0.0755618		Bin1	6.83e-05	-1.38854	0.7	0.887	1		Mif	0.000988153	-0.568171	0.902	0.957	1		Mink1	0.00602505	0.629421	0.643	0.308	1		Mien1	0.00635282	-0.383198	0.344	0.605	1		Tspo	6.32e-08	0.296912	0.87	0.835	0.000926376		Grhl3	1e-08	-0.412733	0.057	0.243	0.000147248
Gcat	5.18e-06	0.541609	0.92	0.537	0.0758902		Crisp1	6.9e-05	1.2537	0.3	0.044	1		mt-Atp8	0.00099796	0.396141	1	0.883	1		Eif3l	0.00617363	0.59926	0.857	0.736	1		Cdsn	0.00635716	-1.02548	0.281	0.511	1		Pdia3	6.35e-08	0.287438	0.83	0.782	0.000929783		Sptlc2	1.03e-08	-0.382947	0.176	0.392	0.000150632
Gsto1	5.29e-06	0.640055	0.98	0.807	0.0775807		Dapk2	6.98e-05	0.712579	0.6	0.164	1		Sprr1a	0.00102556	-1.3655	0.854	0.878	1		Eif4a1	0.00623625	0.437247	1	0.961	1		Dbp	0.00636207	0.286086	0.281	0.123	1		Cycs	6.35e-08	-0.293547	0.966	0.991	0.00093		Hrc	1.06e-08	0.348616	0.99	0.817	0.000155262
Perm1	5.3e-06	-0.579028	0.06	0.393	0.0776898		Tnnc2	6.99e-05	-2.11943	1	0.985	1		Cct7	0.00102587	-0.437859	0.878	0.945	1		Eif1	0.00637728	-0.502827	1	1	1		Epgn	0.00641703	-0.532217	0.031	0.247	1		Esrp1	6.47e-08	0.319779	0.366	0.191	0.000948517		Itga3	1.06e-08	-0.372331	0.14	0.359	0.000155708
Mapk1ip1	5.31e-06	-0.444287	0.02	0.341	0.077815		Lgals7	7.09e-05	1.45659	1	0.873	1		Fxyd1	0.0010284	0.411925	1	0.911	1		Dusp7	0.00653186	0.472022	0.929	0.63	1		Eci2	0.00644772	0.539341	0.875	0.879	1		mt-Nd4l	6.5e-08	-0.300276	0.891	0.982	0.000952305		Ryr1	1.08e-08	0.337197	1	0.905	0.000158479
Pnpla7	5.32e-06	-0.512035	0	0.303	0.0780109		Mb	7.13e-05	-2.2978	1	0.995	1		Crabp1	0.00102932	-0.503868	0.049	0.293	1		Galnt18	0.00653249	0.327562	0.5	0.196	1		Psen2	0.00647004	0.326141	0.312	0.144	1		Cyp4f39	7.04e-08	0.339042	0.36	0.191	0.00103199		Icam1	1.11e-08	-0.384165	0.15	0.358	0.000162252
Gpx2	5.47e-06	0.587086	0.96	0.763	0.0801463		Plcxd1	7.54e-05	0.54261	0.2	0.02	1		P4hb	0.00103106	-0.609003	0.927	0.965	1		Lcn2	0.00655542	-1.1472	0.929	0.981	1		Zdhhc5	0.00653806	-0.421039	0.312	0.569	1		Hadha	7.16e-08	-0.250931	0.973	0.997	0.00104968		Tmprss13	1.11e-08	-0.348575	0.036	0.212	0.000163089
Adgrl4	5.57e-06	-0.517526	0.04	0.365	0.0815629		Eef1a1	7.58e-05	1.06896	1	0.999	1		Fbl	0.00103297	-0.529933	0.293	0.595	1		Copg2	0.00664479	0.252258	0.429	0.15	1		Sln	0.0065506	0.360074	1	0.991	1		Cd63	7.34e-08	0.43874	0.966	0.956	0.00107548		Prelid1	1.11e-08	-0.500869	0.746	0.847	0.000163277
Rabac1	5.69e-06	-0.531456	0.94	0.976	0.0833504		Lgalsl	7.62e-05	0.927361	1	0.717	1		Atp6v0c	0.00103517	-0.43982	0.976	0.973	1		Slc22a23	0.00670986	0.552578	0.429	0.174	1		Chmp3	0.00659061	-0.378699	0.281	0.583	1		Sqle	7.35e-08	0.318678	0.321	0.159	0.00107675		Cpt1b	1.13e-08	0.328241	0.979	0.823	0.000165118
Tmod1	5.7e-06	-0.507329	0.02	0.328	0.0835777		Gpx2	7.71e-05	1.41028	1	0.771	1		Uqcrb	0.00104734	0.345299	1	0.989	1		Rab40b	0.0067467	0.282827	0.214	0.052	1		Kmt5b	0.0066421	0.345853	0.375	0.189	1		Mb	7.36e-08	-0.354872	0.993	1	0.00107834		Rps26	1.16e-08	-0.251363	1	1	0.000169441
Flcn	5.84e-06	-0.530017	0.08	0.398	0.0855381		Pnpla2	7.74e-05	-1.58179	0.8	0.954	1		Pygm	0.00106172	0.404427	1	0.926	1		Aurkb	0.00680132	0.377649	0.357	0.119	1		Mrpl37	0.00678464	-0.304722	0.312	0.579	1		Echs1	7.38e-08	-0.260887	0.855	0.976	0.0010817		Il1f9	1.18e-08	-0.463584	0.083	0.279	0.000173427
S1pr1	5.85e-06	-0.584465	0.04	0.36	0.0857112		Tnnt3	7.82e-05	-1.98115	1	0.996	1		Tmem246	0.00106272	0.338524	0.463	0.251	1		Foxn2	0.00683197	0.443518	0.357	0.124	1		Rpl36al	0.00687867	-0.421603	1	0.991	1		Wif1	7.39e-08	0.258766	0.189	0.062	0.00108254		Ctsb	1.19e-08	-0.351671	1	0.998	0.000174851
Ndufa7	5.92e-06	-0.445896	0.98	0.989	0.0867104		Cox6a2	7.88e-05	-2.074	0.9	0.984	1		Slc5a1	0.00106298	-0.773062	0.146	0.399	1		Rapgefl1	0.00683265	0.265731	0.5	0.185	1		Ces2g	0.00688156	-0.762612	0.219	0.464	1		Plxnb2	7.5e-08	0.294209	0.739	0.659	0.00109843		Neb	1.23e-08	0.37709	1	0.919	0.000180217
Podxl	6.11e-06	-0.565344	0.08	0.404	0.0894939		Pthlh	8.09e-05	0.652734	0.5	0.111	1		S100a8	0.00106304	-1.66837	0.951	0.976	1		Mki67	0.00686109	0.431693	0.5	0.207	1		Pigk	0.00690854	-0.292034	0	0.188	1		Plin2	7.62e-08	0.31843	0.835	0.774	0.00111605		Cmya5	1.25e-08	0.366738	0.979	0.817	0.000183173
Cst3	6.16e-06	-0.508067	1	0.995	0.0902649		Nmrk1	8.4e-05	0.415515	0.3	0.043	1		Myl1	0.00106464	0.382678	1	0.922	1		Rps27a	0.00688414	0.363138	1	1	1		Slc38a10	0.0069641	0.296345	0.594	0.377	1		Hrc	7.73e-08	-0.277414	0.79	0.968	0.00113291		Acot2	1.26e-08	0.416538	0.705	0.484	0.000183964
Dhrs4	6.17e-06	-0.476416	0.04	0.363	0.0904193		Cst6	8.66e-05	0.979781	0.8	0.344	1		Idh2	0.00106629	0.340557	1	0.961	1		Jup	0.00697775	0.467909	1	0.919	1		Rpl14	0.00701824	-0.376633	1	1	1		S100a7a	7.85e-08	0.293956	0.233	0.091	0.00114985		Upp1	1.28e-08	-0.379625	0.078	0.273	0.000187166
Alox12b	6.28e-06	0.558994	0.74	0.382	0.0919604		Atp5e	8.81e-05	-0.996322	1	1	1		Sprr2d	0.00108189	-1.13282	0.829	0.879	1		Fem1b	0.00700199	0.501247	0.5	0.237	1		Ier3	0.00703508	-0.781908	0.719	0.779	1		Dynap	7.97e-08	0.313922	0.22	0.085	0.00116734		Hspb1	1.34e-08	-0.394932	1	1	0.000195682
Mmut	6.4e-06	-0.49365	0.04	0.351	0.0937448		Rnf183	8.88e-05	0.255889	0.1	0.005	1		Evpl	0.00108726	-0.500287	0.195	0.466	1		Ppp3cb	0.0070318	-0.595472	0.143	0.501	1		Endou	0.00713854	-0.994324	0.375	0.593	1		Litaf	8.15e-08	0.419397	0.7	0.644	0.00119468		Plxnb2	1.36e-08	-0.42593	0.611	0.735	0.000198935
Cstb	6.69e-06	0.624027	0.98	0.82	0.0979911		Cort	8.88e-05	0.255889	0.1	0.005	1		Ppp1r14b	0.00109035	-0.411974	0.927	0.961	1		Abcd1	0.00704948	0.403595	0.571	0.263	1		2310057M21Rik	0.00717758	0.276982	0.344	0.169	1		Srl	8.47e-08	-0.279781	0.733	0.944	0.00124153		Rbp2	1.43e-08	-0.357128	0.041	0.22	0.000210133
Igf1r	6.91e-06	-0.484511	0.02	0.324	0.101254		Slc5a10	8.88e-05	0.255889	0.1	0.005	1		Ndufb8	0.00110407	0.366973	1	0.991	1		Shtn1	0.00707581	0.351887	0.429	0.157	1		Tgm1	0.00717957	-1.00663	0.406	0.581	1		Alox5ap	8.52e-08	0.27927	0.25	0.109	0.00124892		Slc2a4	1.46e-08	0.360824	0.959	0.775	0.000213713
Blmh	6.91e-06	0.675602	0.98	0.713	0.101289		Hist1h4d	8.88e-05	0.255889	0.1	0.005	1		Gm26917	0.00111232	-0.498402	0.049	0.277	1		Cdk5	0.00708767	0.38825	0.5	0.211	1		Mal2	0.00727781	-0.513463	0.031	0.23	1		Ptges	8.73e-08	0.321784	0.442	0.279	0.00127908		Sdhb	1.5e-08	0.346362	1	0.962	0.000219255
Gramd1a	7.02e-06	-0.504239	0.02	0.324	0.102877		Serp1	8.89e-05	1.19385	0.9	0.573	1		Dmkn	0.00112079	-1.11958	0.805	0.879	1		Hdhd3	0.00710269	0.37224	0.286	0.087	1		Chmp5	0.00728339	-0.439958	0.156	0.376	1		Rgs2	8.75e-08	0.285259	0.325	0.171	0.00128215		Coro1c	1.51e-08	-0.409331	0.363	0.55	0.000220974
Pde4dip	7.19e-06	-0.620432	0.92	0.932	0.105357		Des	8.9e-05	-1.60131	1	0.992	1		Ap1s1	0.00116966	-0.423702	0.244	0.503	1		Dapk2	0.00720028	0.42657	0.429	0.165	1		Sdhaf1	0.00737677	-0.406714	0.125	0.342	1		Txlnb	8.77e-08	-0.278583	0.699	0.888	0.00128519		Pkp1	1.53e-08	-0.769624	0.674	0.834	0.000224479
2024-03-05	7.36e-06	-0.430618	0.08	0.419	0.107825		Bspry	8.92e-05	0.777403	0.5	0.126	1		Mdh1	0.00118383	0.402778	1	0.983	1		Thsd4	0.00721894	0.273332	0.214	0.052	1		Jup	0.00738813	-0.83487	0.875	0.922	1		Birc5	8.82e-08	0.28528	0.282	0.132	0.00129248		Arhgdia	1.62e-08	-0.325828	0.912	0.976	0.000237982
Neurl1a	7.41e-06	-0.426924	0.08	0.406	0.108576		Etv3	8.93e-05	0.714928	0.6	0.171	1		Csta1	0.00118488	-1.26045	0.415	0.603	1		Esd	0.00722731	0.589181	1	0.89	1		Bcl6	0.00739605	0.317197	0.406	0.219	1		Aebp1	8.86e-08	0.305755	0.425	0.259	0.00129815		Rbm3	1.72e-08	-0.458246	0.72	0.825	0.000252283
Pde4b	7.43e-06	-0.614551	0.04	0.362	0.10882		Krtap13-1	9.03e-05	0.367096	0.1	0.005	1		Ndufa1	0.00118594	0.348369	0.976	0.982	1		Pmm2	0.0072535	0.341041	0.643	0.292	1		Ide	0.0074103	-0.416384	0.344	0.605	1		Ier3	9.14e-08	0.452499	0.796	0.738	0.00133928		Idi1	1.74e-08	-0.346023	0.083	0.278	0.000255411
Ppp1r37	7.49e-06	-0.490089	0.06	0.383	0.109757		Klk10	9.18e-05	1.478	1	0.864	1		Coq8a	0.0011862	0.360958	1	0.944	1		Nckipsd	0.00731159	0.302154	0.286	0.085	1		Sf3b1	0.00747391	-0.375224	0.406	0.658	1		Laptm5	9.44e-08	0.307168	0.381	0.224	0.00138314		H3f3b	1.76e-08	-0.367109	0.933	0.958	0.000258452
Ech1	7.62e-06	-0.59529	0.98	0.964	0.111686		Gm2a	9.37e-05	2.03199	0.7	0.279	1		Mlycd	0.00118753	0.420435	0.927	0.79	1		Ppp1ca	0.00732017	0.484053	1	0.981	1		Cers3	0.00756655	-0.540527	0.062	0.274	1		Epgn	9.8e-08	0.333382	0.292	0.135	0.00143622		Pgd	1.79e-08	-0.560794	0.549	0.674	0.00026227
Ppt2	7.64e-06	-0.477175	0.02	0.322	0.111874		2300002M23Rik	9.66e-05	0.573102	0.3	0.045	1		H3f3b	0.00118895	-0.453565	0.927	0.954	1		Irf2	0.00733881	0.386168	0.429	0.167	1		Krt5	0.00760992	-1.17831	0.969	0.962	1		Hmox1	1.03e-07	0.361177	0.381	0.212	0.00150297		Otop2	1.94e-08	-0.363574	0.073	0.258	0.000284902
Prkcq	7.64e-06	-0.429696	0.08	0.415	0.111999		Dsg1b	9.73e-05	0.717562	0.6	0.164	1		Klk13	0.00122737	-0.730595	0.293	0.544	1		Cep170b	0.00744437	0.585767	0.643	0.318	1		Atp5c1	0.00761323	0.297729	1	0.997	1		Atp1a1	1.03e-07	0.395156	0.86	0.815	0.0015137		Calm1	1.95e-08	-0.398255	0.819	0.893	0.000285906
Cox7c	7.77e-06	-0.496353	1	1	0.113855		Uqcrq	9.84e-05	-0.946569	1	1	1		Uqcrfs1	0.00123707	0.343549	1	0.991	1		Ggt6	0.00763759	0.37224	0.286	0.088	1		Khdrbs3	0.00766741	0.265908	0.312	0.147	1		Emp1	1.13e-07	0.458408	0.716	0.674	0.00166168		Slc25a11	1.99e-08	0.314218	0.979	0.89	0.000291281
Pabpc1	8e-06	0.600395	1	0.936	0.117151		Trim29	0.000100066	1.20954	1	0.643	1		Ddx42	0.00124755	0.326392	0.439	0.233	1		Sema4a	0.00765478	0.353056	0.429	0.161	1		Sem1	0.00767786	-0.358504	1	0.989	1		Crispld2	1.17e-07	0.310196	0.455	0.291	0.00171675		Ndufa12	1.99e-08	0.322593	0.995	0.954	0.000291807
Rnf167	8.05e-06	-0.527144	0.08	0.392	0.117939		Atp5b	0.000102144	-0.87736	1	1	1		Prr13	0.00125001	-0.494498	0.22	0.466	1		Haus6	0.00769264	0.308703	0.286	0.086	1		Sec61b	0.00768095	-0.50833	0.531	0.714	1		S100a10	1.28e-07	0.401373	0.929	0.897	0.00187647		Slc25a12	2e-08	0.356898	0.964	0.826	0.000293447
Hddc3	8.16e-06	-0.532902	0.08	0.399	0.119617		Sqstm1	0.000103917	-1.23101	0.8	0.959	1		Dbnl	0.00126894	-0.493701	0.244	0.494	1		Pir	0.00771554	0.390961	0.429	0.163	1		Dync1i2	0.00774371	-0.424963	0.219	0.443	1		Ube2c	1.29e-07	0.317234	0.377	0.212	0.00188442		Ifitm2	2.06e-08	-0.441033	0.969	0.984	0.000302052
Slc25a34	8.18e-06	-0.553033	0.1	0.42	0.119924		Degs2	0.000105227	0.770055	0.5	0.115	1		mt-Cytb	0.001286	0.362808	1	1	1		Ier2	0.00772706	0.627552	0.857	0.656	1		Rpl23a	0.00774428	-0.361174	1	1	1		Acot1	1.3e-07	-0.261829	0.778	0.926	0.00190294		Sucla2	2.07e-08	0.320477	0.969	0.874	0.000302764
Calcoco1	8.26e-06	-0.471442	0.04	0.357	0.121033		Scnn1a	0.000109784	0.692394	0.5	0.119	1		Ppia	0.00131151	-0.628306	0.976	0.977	1		Nab1	0.00773984	0.366892	0.857	0.517	1		Npc1	0.00782236	0.335828	0.438	0.245	1		Uqcrb	1.38e-07	-0.265321	0.985	0.997	0.00202041		Rnh1	2.2e-08	-0.369746	0.777	0.871	0.000321958
Jph1	8.31e-06	-0.491611	0.04	0.345	0.121803		Ldlrap1	0.000110762	1.03111	0.7	0.276	1		Tmem38a	0.00132071	0.376253	1	0.871	1		Acbd4	0.00774087	0.422903	0.571	0.258	1		Urgcp	0.00784668	0.396571	0.5	0.313	1		Cxcl14	1.38e-07	0.971169	0.693	0.679	0.00202298		Krtdap	2.23e-08	-0.836463	0.974	0.984	0.00032705
Gbf1	8.4e-06	-0.462794	0.06	0.381	0.123079		Calml3	0.000112722	1.22766	0.7	0.259	1		Nars	0.00136193	-0.483083	0.463	0.668	1		Gclm	0.00775528	0.807908	0.786	0.547	1		Sra1	0.00788593	-0.383808	0.25	0.502	1		Cks2	1.4e-07	0.285648	0.253	0.109	0.00204976		Borcs8	2.26e-08	-0.325068	0.114	0.312	0.000330906
Glrx	8.48e-06	0.696656	0.94	0.765	0.124244		Mpc2	0.000113737	-1.45635	0.8	0.93	1		Dsc3	0.00140127	-0.733028	0.244	0.499	1		Wnt10a	0.00775749	0.250147	0.5	0.187	1		Lpl	0.00802808	0.363489	1	0.915	1		Chil1	1.4e-07	0.474997	0.448	0.294	0.00205315		Krt17	2.36e-08	-0.881234	0.984	0.989	0.000345968
Mapre3	8.55e-06	-0.368314	0.04	0.357	0.125279		Osbpl5	0.000114646	1.03187	0.7	0.266	1		Mars	0.00142097	-0.456268	0.22	0.448	1		Prpf31	0.00782018	0.341041	0.643	0.295	1		Steap4	0.0080367	0.28447	0.844	0.686	1		Slc16a3	1.47e-07	0.283558	0.287	0.138	0.00215826		Arf3	2.42e-08	-0.361696	0.197	0.407	0.000355154
Rpl10a	8.56e-06	0.395335	1	1	0.125391		Cox6b1	0.000115426	-0.909041	1	0.999	1		Pex19	0.00143688	0.384302	0.634	0.407	1		Celsr1	0.00784792	0.420059	0.357	0.128	1		Trim54	0.00805127	0.399753	0.969	0.894	1		Slc6a14	1.53e-07	0.353907	0.195	0.068	0.00224207		Sh3bp1	2.69e-08	-0.270589	0.093	0.295	0.00039431
Dpp3	8.96e-06	0.564998	0.84	0.473	0.131262		Vsig8	0.000121921	1.02363	0.9	0.468	1		Cdh13	0.0014376	0.357423	0.512	0.294	1		Rpl13	0.00788009	0.279518	1	1	1		Rps14	0.00805279	-0.252526	1	1	1		Klf3	1.57e-07	0.250893	0.411	0.235	0.00230105		Mink1	2.76e-08	-0.335756	0.145	0.352	0.000404625
Rnf220	8.97e-06	-0.495159	0.06	0.376	0.131488		Aox4	0.000122051	0.608241	0.4	0.077	1		Pla2g12a	0.00144964	0.383093	0.976	0.861	1		Nup153	0.00808952	0.410092	0.5	0.218	1		Rorc	0.00806458	0.324138	0.594	0.384	1		Slc7a11	1.63e-07	0.350422	0.349	0.188	0.00238984		Ndufb11	2.8e-08	0.319672	1	0.975	0.000410267
Lsp1	9.08e-06	-0.514515	0.02	0.319	0.133055		Slc25a4	0.000122724	-2.01194	1	0.999	1		Fam129b	0.00147876	-0.608775	0.366	0.588	1		Ogt	0.0082161	0.553572	0.714	0.38	1		Tgm3	0.00806599	-1.09073	0.625	0.818	1		Pnp	1.64e-07	0.255738	0.433	0.271	0.00240144		Srsf9	2.84e-08	-0.341596	0.166	0.374	0.000415536
Ezr	9.39e-06	0.570436	0.9	0.523	0.13758		S100a8	0.000123127	1.02779	1	0.975	1		Ndufb5	0.00148494	0.311078	1	0.986	1		Aldh3b2	0.00826075	0.40691	0.571	0.25	1		Klk10	0.00808758	-1.40755	0.875	0.865	1		Srsf3	1.74e-07	0.367377	0.77	0.726	0.0025511		Xirp2	2.85e-08	0.354473	0.959	0.812	0.000417823
Dhrs3	9.51e-06	-0.492385	0.08	0.41	0.139295		Sptlc2	0.00012331	0.936015	0.8	0.347	1		Fdps	0.00149113	-0.588174	0.341	0.575	1		Comtd1	0.00840009	0.314277	0.429	0.163	1		Klk8	0.00818772	-0.631559	0.25	0.488	1		Dusp1	1.79e-07	0.377915	0.82	0.782	0.00262438		Myoz1	2.94e-08	0.365078	1	0.909	0.000431162
Lce3c	9.53e-06	0.428759	0.98	0.596	0.139573		Sln	0.000125405	-1.70701	1	0.991	1		Acta1	0.00149352	0.402499	1	1	1		Prelid1	0.0086053	0.46628	1	0.826	1		Sprr2b	0.00819355	-1.42504	0.469	0.624	1		Glo1	1.83e-07	0.271738	0.969	0.959	0.00267987		Mpc1	2.97e-08	0.347474	0.984	0.877	0.000435191
Fdps	9.59e-06	0.673864	0.9	0.548	0.140534		Il1rn	0.00012611	0.813605	1	0.558	1		Nt5dc2	0.00149632	-0.509851	0.122	0.364	1		Nrip1	0.00861031	0.489147	0.429	0.178	1		Sprr2h	0.00822027	-1.13085	0.625	0.749	1		Ndufs4	1.96e-07	-0.295342	0.9	0.976	0.00286896		Tango2	3.02e-08	0.345215	0.938	0.732	0.000442512
Thbs4	9.75e-06	-0.604059	0.06	0.385	0.142886		Nat8l	0.000127018	0.54909	0.5	0.112	1		Ddx3x	0.00150207	-0.457788	0.78	0.883	1		Ppl	0.00862455	0.603784	0.714	0.382	1		Fth1	0.0084252	0.583214	1	1	1		Pygm	2.01e-07	-0.284562	0.903	0.982	0.00294875		Ndufb10	3.03e-08	0.326247	0.995	0.975	0.00044398
Cox6c	9.88e-06	-0.47875	1	1	0.144803		Ndufs7	0.000128135	-1.22004	1	0.989	1		Mrpl42	0.00152652	0.287985	0.976	0.89	1		Klk8	0.00871054	0.459162	0.857	0.476	1		Serping1	0.00852854	0.520135	0.906	0.876	1		Pde4b	2.47e-07	0.295476	0.4	0.238	0.0036232		Acss1	3.36e-08	0.26444	0.819	0.553	0.000492177
Naxe	1.01e-05	-0.526886	0.04	0.341	0.147991		Ndufa12	0.000129533	-1.24767	0.9	0.962	1		Klf5	0.00155159	-0.680756	0.293	0.543	1		Rab3gap1	0.0087366	0.394567	0.643	0.306	1		Pllp	0.00856877	0.390726	0.188	0.071	1		Tmem38a	2.55e-07	-0.26612	0.829	0.971	0.00373911		S100a14	3.39e-08	-0.811728	0.627	0.771	0.000496563
Ccdc107	1.02e-05	-0.483313	0.06	0.376	0.149711		AI661453	0.000129899	1.00808	0.7	0.244	1		Rps26	0.00156018	-0.348427	1	1	1		Klk14	0.00890609	0.436303	1	0.593	1		Pinlyp	0.00871512	-0.449266	0.062	0.284	1		Cfl1	2.83e-07	0.327136	0.942	0.915	0.00414509		Has3	3.43e-08	-0.286023	0.052	0.229	0.00050301
Tmed4	1.02e-05	-0.454405	0.06	0.386	0.150018		Rab25	0.000131109	1.17891	1	0.614	1		Isyna1	0.0015776	-0.419938	0.098	0.333	1		Pycard	0.00891857	0.428697	0.643	0.328	1		Prss27	0.00871594	-0.502069	0	0.18	1		S100a11	3.05e-07	0.505346	0.939	0.868	0.00447255		Xpo1	3.47e-08	-0.320258	0.166	0.375	0.000507971
Cap2	1.03e-05	-0.558914	0.08	0.393	0.150757		Ptbp3	0.000131766	1.06284	0.9	0.563	1		Tardbp	0.00157993	-0.468083	0.463	0.673	1		Efna1	0.00894415	0.412144	0.571	0.26	1		Dsp	0.00874036	-1.2381	0.844	0.853	1		Hibadh	3.11e-07	-0.264923	0.569	0.741	0.00454961		Ntrk2	3.47e-08	-0.364206	0.119	0.311	0.000508929
Mt3	1.03e-05	-0.739188	0.04	0.346	0.151468		Ier3	0.000132051	1.18917	1	0.775	1		Actn1	0.0015865	-0.499312	0.22	0.483	1		Jun	0.00895505	0.361354	0.929	0.66	1		Il13ra1	0.00883045	-0.431556	0.094	0.302	1		Copg1	3.15e-07	0.266023	0.502	0.35	0.00461046		Gjb2	3.56e-08	-0.927863	0.767	0.856	0.000521272
Atp5e	1.04e-05	-0.359629	1	1	0.152936		Atp2a1	0.000134981	-2.08003	1	1	1		mt-Nd5	0.00159296	0.372006	1	0.975	1		Ccdc43	0.00898048	0.3757	0.5	0.216	1		Atp2a2	0.0088387	-0.447574	0.781	0.866	1		Thy1	3.24e-07	0.253043	0.316	0.168	0.00474123		Ftl1	3.57e-08	-0.325457	1	1	0.000523343
Dnase1l1	1.06e-05	-0.506872	0.04	0.352	0.155064		Rabgap1l	0.000135242	0.878274	0.6	0.19	1		Mt2	0.00160252	-0.567488	1	1	1		Lypd5	0.00900385	0.610466	0.643	0.303	1		Psmg3	0.00886933	-0.331879	0.062	0.277	1		Tpsab1	3.35e-07	0.365301	0.343	0.188	0.00490804		Ndufc1	3.72e-08	0.307171	1	0.998	0.000544552
Klhdc2	1.06e-05	-0.510316	0.06	0.364	0.155451		Gng5	0.000135873	-1.06266	1	0.998	1		Mrto4	0.0016033	-0.330649	0.268	0.551	1		Sprr2h	0.00904856	0.366587	1	0.742	1		Gtf2h5	0.00891048	-0.432007	0.531	0.712	1		Actg1	3.79e-07	0.472301	0.994	0.997	0.00555975		Ptma	3.76e-08	-0.523703	0.964	0.977	0.000550827
Maged2	1.08e-05	-0.51498	0.06	0.381	0.15872		Uqcrb	0.000137393	-1.18383	1	0.989	1		Gys1	0.00165085	0.336866	1	0.886	1		Krt17	0.00905558	0.258549	1	0.988	1		Asb2	0.00899777	0.379375	0.844	0.734	1		Lgals1	3.82e-07	0.348602	0.913	0.932	0.00560076		Asns	3.77e-08	-0.35024	0.13	0.336	0.000552645
Tacc2	1.09e-05	-0.537138	0.98	0.984	0.159135		Ndrg2	0.000138627	-1.39266	0.8	0.964	1		Emp1	0.00169019	-0.705331	0.585	0.707	1		Htt	0.00906478	0.313502	0.357	0.124	1		Ccdc80	0.00909238	0.389894	0.5	0.286	1		Grhl1	3.96e-07	0.25295	0.266	0.124	0.00580356		Cndp2	3.78e-08	-0.329375	0.161	0.367	0.000553199
Abcf3	1.1e-05	-0.487296	0.08	0.387	0.160931		Cox7a2	0.000138671	-1.06866	1	1	1		Hif1a	0.0016966	-0.597808	0.439	0.667	1		Ctnnb1	0.00908885	0.413077	1	0.885	1		Ak2	0.00910416	-0.418975	0.344	0.618	1		Gja1	4.28e-07	0.472903	0.666	0.594	0.00626585		Gk	4.15e-08	-0.472471	0.098	0.284	0.00060846
Ppa2	1.13e-05	-0.49059	0.04	0.339	0.16495		Krt14	0.000140005	1.28344	1	1	1		Ndufa13	0.00172173	0.317711	1	0.986	1		Slc4a2	0.00912652	0.388755	0.571	0.254	1		Phldb1	0.00913438	0.280325	0.531	0.306	1		Myom1	4.53e-07	-0.266669	0.83	0.971	0.00664139		Il1b	4.16e-08	-0.476775	0.026	0.186	0.000609912
Dgcr6	1.16e-05	-0.496558	0.08	0.396	0.169917		Tkt	0.000143662	0.992416	0.9	0.484	1		Sdc1	0.00172765	-0.875405	0.61	0.691	1		Tspan5	0.0092222	0.3707	0.429	0.171	1		Tcf25	0.00916185	-0.390076	0.719	0.858	1		Fcgr2b	4.8e-07	0.283163	0.292	0.156	0.00702766		Ldlr	4.19e-08	-0.335363	0.197	0.407	0.000613431
Hax1	1.16e-05	-0.323606	0.08	0.406	0.170041		Tle5	0.000144968	-1.04063	1	0.994	1		Malsu1	0.00172877	0.340055	0.756	0.55	1		Aplp2	0.00935371	-0.602422	0.429	0.726	1		Eif3m	0.00919181	-0.408692	0.625	0.804	1		Tmsb10	4.84e-07	0.438653	0.845	0.815	0.00708906		Myh1	4.27e-08	0.489398	1	1	0.000624995
Nfe2l2	1.19e-05	0.701669	0.98	0.725	0.174452		Aloxe3	0.000147639	0.963793	0.6	0.17	1		Rpl36al	0.00173056	-0.475066	0.951	0.993	1		Vars	0.00935696	0.455215	0.857	0.588	1		Snx5	0.00920586	-0.410441	0.281	0.508	1		Thbs4	4.96e-07	0.335188	0.422	0.262	0.00726201		Eif6	4.64e-08	-0.420691	0.772	0.882	0.000679512
Ndufaf4	1.19e-05	-0.381648	0.1	0.419	0.174866		Prss22	0.000148625	0.75968	0.5	0.114	1		Atp5j	0.00177421	0.29977	1	0.998	1		Dynlt3	0.00939206	0.416508	0.786	0.418	1		Amotl2	0.00923403	0.460982	0.562	0.391	1		Ifi202b	5.82e-07	0.498815	0.312	0.168	0.0085325		Rbp1	4.66e-08	-0.364286	0.14	0.345	0.000682237
Eif1b	1.21e-05	-0.439748	0.06	0.383	0.176751		Zfp341	0.000155961	0.414151	0.3	0.046	1		Tubb4b	0.00179413	-0.460422	1	0.974	1		Ces1h	0.00940099	0.336479	0.429	0.161	1		Tpgs1	0.00926003	0.322066	0.438	0.254	1		Crip2	5.89e-07	0.264939	0.957	0.915	0.00863279		Pdlim2	4.66e-08	-0.341237	0.098	0.292	0.000683465
Tfeb	1.21e-05	-0.412466	0.02	0.324	0.177001		Txnip	0.000157665	-1.41607	0.8	0.968	1		Rpsa	0.00180859	-0.375831	1	1	1		Arhgef11	0.00946761	0.321029	0.357	0.126	1		Sfpq	0.00935904	-0.475278	0.438	0.608	1		Rgcc	6.46e-07	-0.292166	0.47	0.644	0.00946134		Srpk1	4.69e-08	-0.253578	0.176	0.4	0.000687454
Zfp637	1.21e-05	-0.462389	0.02	0.312	0.177028		Ctsd	0.000162981	0.750468	1	0.999	1		Saa3	0.00181011	-0.934162	0.951	0.952	1		Ctsd	0.00947263	0.362944	1	0.999	1		Eppk1	0.00937981	-0.544403	0.094	0.312	1		Adssl1	6.85e-07	-0.273178	0.873	0.976	0.0100326		Sptbn2	4.73e-08	-0.434415	0.14	0.339	0.000692666
Rtn2	1.22e-05	-0.508757	0.94	0.904	0.178183		Atp5g2	0.000164119	-0.997595	1	0.997	1		Anxa8	0.00181965	-0.882964	0.439	0.629	1		Arhgap42	0.0095594	0.298239	0.286	0.088	1		Hhatl	0.00940125	0.341281	0.562	0.358	1		Slc25a4	6.95e-07	-0.267922	0.999	1	0.0101883		Car12	4.77e-08	-0.363755	0.104	0.3	0.000698312
Fam189a2	1.22e-05	-0.480324	0.02	0.312	0.178721		Ahnak	0.000164127	0.890539	1	0.997	1		Diaph1	0.00185037	-0.397385	0.39	0.634	1		Kprp	0.00957943	0.605096	0.357	0.127	1		Acp5	0.00941364	-0.375825	0.062	0.263	1		Gnb1	7.02e-07	0.308723	0.79	0.753	0.0102884		Sec61b	4.86e-08	-0.468493	0.637	0.725	0.000711744
Tmem161a	1.22e-05	-0.390804	0.04	0.35	0.17916		Klk9	0.000168265	0.813816	0.7	0.229	1		Tmem54	0.00187949	-0.424666	0.024	0.23	1		Cnot2	0.00975102	0.523176	0.5	0.25	1		Slc7a11	0.0094176	-0.621651	0.094	0.302	1		Eif5a	7.2e-07	0.280691	0.988	0.991	0.0105513		H13	4.89e-08	-0.366004	0.658	0.78	0.000716229
Ttc3	1.23e-05	-0.452225	0	0.284	0.18076		Tgm1	0.000170882	1.09753	1	0.571	1		Dpp3	0.00188559	-0.51659	0.268	0.5	1		Hexim1	0.00977161	0.296144	0.571	0.245	1		Fyco1	0.00942468	0.286311	0.75	0.609	1		Flnb	7.54e-07	0.273251	0.363	0.218	0.0110515		Fmc1	4.9e-08	0.27679	0.969	0.868	0.000717931
Eno3	1.27e-05	-0.606876	0.98	0.956	0.185466		Aplf	0.00017117	0.307236	0.3	0.045	1		Neb	0.00189176	0.345609	1	0.931	1		Fau	0.00981889	0.27773	1	1	1		Hspe1	0.00947424	-0.390393	0.906	0.949	1		Serpine1	8.33e-07	0.26972	0.244	0.115	0.0122069		Lypd3	4.91e-08	-0.818423	0.689	0.811	0.000719967
Tgm1	1.29e-05	0.570221	0.92	0.557	0.18907		Dbi	0.000173792	0.775981	1	0.997	1		Endou	0.00191582	-0.935279	0.366	0.595	1		Xndc1	0.00984343	0.348632	0.214	0.057	1		Adsl	0.00950779	0.372517	0.812	0.671	1		Sar1b	8.71e-07	-0.251048	0.857	0.956	0.0127626		Chchd10	4.98e-08	0.317344	1	0.987	0.000729036
Pygm	1.3e-05	-0.656732	0.94	0.929	0.189877		Atp5md	0.000174356	-0.937415	1	1	1		Krt16	0.00191582	-1.21661	1	0.995	1		Cdk18	0.00990697	0.300848	0.286	0.089	1		Loxl1	0.00952739	0.404378	0.562	0.363	1		Sdhb	8.74e-07	-0.260612	0.956	0.997	0.0128029		S100a9	5.05e-08	-1.09102	0.953	0.978	0.000740615
Hsf1	1.32e-05	-0.477256	0.04	0.336	0.193411		Hspb6	0.000179902	-1.47939	0.8	0.91	1		Serpinb5	0.00192687	-0.686956	0.366	0.558	1		Mdk	0.00995469	0.368335	0.286	0.092	1		Impa2	0.00953543	-0.296811	0	0.176	1		Actn1	8.77e-07	0.276043	0.521	0.374	0.0128515		Cystm1	5.47e-08	0.332232	0.943	0.718	0.000801749
Mrpl46	1.32e-05	-0.466914	0.04	0.336	0.193966		Mylpf	0.000180134	-1.7269	1	0.99	1		Chrna1	0.00193592	0.486935	0.293	0.133	1		Tax1bp3	0.0100097	0.355396	0.786	0.406	1		Sprr2d	0.00960528	-1.4915	0.875	0.877	1		Vegfb	8.94e-07	-0.256655	0.774	0.953	0.0131043		Myot	5.57e-08	0.358855	1	0.874	0.000816445
Fam89b	1.34e-05	-0.481372	0.08	0.4	0.195659		Actn4	0.00018151	1.03315	1	0.76	1		Ogdh	0.0019418	0.320479	1	0.989	1		Tmprss4	0.0100669	0.267933	0.643	0.282	1		Nipal4	0.00983095	-0.330981	0	0.175	1		Tmem167	9.03e-07	0.271792	0.477	0.332	0.0132273		Snhg9	5.68e-08	-0.344841	0.135	0.326	0.000831668
Ndufb5	1.39e-05	-0.505371	0.98	0.987	0.203026		Ndufa5	0.000184924	-1.28039	1	0.977	1		Gmpr	0.00198249	0.4387	0.561	0.373	1		Plch2	0.010185	0.509309	0.5	0.219	1		Carhsp1	0.00989004	-0.373935	0.281	0.511	1		Mustn1	9.48e-07	0.861798	0.855	0.862	0.0138943		Tmem38a	6.03e-08	0.331003	0.984	0.851	0.000883271
Schip1	1.45e-05	-0.479233	0	0.281	0.21232		Dynll1	0.000185665	1.00304	1	0.947	1		Rpl36a-ps1	0.00200702	0.294696	0.317	0.147	1		Abhd11	0.0102039	0.325348	0.786	0.406	1		Ak1	0.0099853	0.374984	0.969	0.871	1		Sptbn2	1.04e-06	0.251815	0.353	0.197	0.015185		Cldn4	6.23e-08	-0.429819	0.047	0.215	0.000913409
Myh1	1.45e-05	-0.962116	1	1	0.213154		Ube2d3	0.000188249	0.729107	1	0.962	1		Pla2g4e	0.00201457	-0.510415	0.244	0.488	1		Rdm1	0.0102559	0.496626	0.571	0.283	1		Syt11	0.0100361	0.25548	0.219	0.088	1		Idh3a	1.11e-06	-0.252981	0.928	0.976	0.0162888		Nipal2	6.3e-08	-0.302667	0.036	0.199	0.00092371
Npm1	1.47e-05	0.579762	1	0.879	0.21495		Ttn	0.000190087	-1.82051	0.9	0.948	1		Zc3h12a	0.00201579	-0.523676	0.098	0.315	1		Atp6v1f	0.0103052	0.47141	0.929	0.831	1		Elovl7	0.0100581	-0.442079	0.031	0.219	1		Sbk2	1.2e-06	-0.317114	0.383	0.532	0.0175254		Abracl	6.72e-08	-0.386824	0.166	0.371	0.000984145
Lmbrd1	1.47e-05	-0.480344	0.04	0.334	0.21529		Rbm8a	0.00019123	0.784926	0.9	0.619	1		Stim1	0.00201633	0.520216	0.756	0.633	1		R3hdm4	0.0103334	0.549592	0.786	0.558	1		Dsg1b	0.0101337	-0.372302	0	0.174	1		Slc20a2	1.31e-06	-0.260617	0.708	0.888	0.019213		Tubb2b	6.87e-08	-0.324055	0.047	0.214	0.00100727
Kdelr2	1.48e-05	0.526508	0.94	0.538	0.216133		Sprr2k	0.000192433	0.766627	0.5	0.123	1		Rpl3	0.00203183	-0.558231	0.927	0.962	1		Phldb3	0.0105096	0.480076	0.286	0.096	1		Sprr2f	0.0101692	-1.19524	0.469	0.671	1		Myl1	1.32e-06	-0.304865	0.898	0.979	0.0192997		Npm1	6.93e-08	-0.568267	0.819	0.9	0.00101555
Cavin4	1.52e-05	-0.471967	0.06	0.377	0.222038		Ndufa4	0.000193218	-0.940096	1	1	1		mt-Atp6	0.00203363	0.312733	1	1	1		Atxn7l3b	0.0105315	0.252585	0.571	0.239	1		Rcn1	0.0102792	-0.568062	0.25	0.446	1		Nbl1	1.4e-06	0.320953	0.69	0.647	0.0205573		Exosc5	7.02e-08	-0.322714	0.249	0.459	0.00102861
Plin4	1.55e-05	-0.552761	0.96	0.92	0.227019		Pip5k1a	0.000199377	0.696237	0.6	0.182	1		Rps7	0.00204662	-0.297151	1	0.999	1		Polr2j	0.0106064	0.335062	1	0.695	1		Srsf9	0.0103512	-0.392496	0.125	0.341	1		Lama3	1.41e-06	0.261155	0.14	0.041	0.0206596		Sfn	7.07e-08	-0.905721	0.922	0.954	0.00103589
Gls	1.57e-05	-0.436977	0.04	0.344	0.230503		Asxl2	0.000201458	0.631552	0.4	0.085	1		Mal2	0.00205072	-0.492403	0.024	0.233	1		Foxo4	0.0106095	0.434831	0.571	0.279	1		Rabl6	0.0105565	-0.371522	0.312	0.532	1		Hsp90b1	1.48e-06	0.253259	0.907	0.885	0.0216208		Serpina3n	7.26e-08	-0.667942	0.953	0.949	0.001063
Vldlr	1.58e-05	-0.515929	0.06	0.372	0.23088		Slc25a37	0.000204431	0.920967	0.7	0.264	1		Ly6a	0.00206304	-0.453315	0.951	0.957	1		Smagp	0.0106121	0.543686	0.5	0.229	1		Mki67	0.0106185	-0.435792	0.031	0.217	1		Ankrd10	1.52e-06	0.277635	0.396	0.25	0.022227		Rack1	7.32e-08	-0.265944	1	1	0.00107326
Rpl31	1.58e-05	0.440536	1	0.999	0.230908		Tmem38b	0.000208228	-1.07876	0	0.646	1		Tbcb	0.00212031	-0.446517	0.22	0.438	1		Ift20	0.0106327	0.49948	0.643	0.378	1		Cnn1	0.0106719	0.605811	0.156	0.053	1		Neat1	1.64e-06	0.289985	0.991	0.991	0.0239873		Gas2l1	7.35e-08	-0.36482	0.166	0.359	0.00107703
Igfbp2	1.61e-05	0.493247	0.96	0.739	0.235853		Dnase1l3	0.000208693	0.688136	0.4	0.083	1		Pgd	0.00212281	-0.518857	0.439	0.659	1		B4galnt1	0.0107594	0.387105	0.429	0.175	1		Rbm3	0.010726	-0.620942	0.719	0.808	1		Cryab	1.73e-06	-0.279718	0.959	1	0.0253872		Atp1b3	7.36e-08	-0.530338	0.534	0.666	0.00107801
Ubb	1.63e-05	-0.428842	0.98	1	0.23825		Fam83h	0.000209094	0.962116	0.7	0.272	1		mt-Nd4	0.002134	0.376629	1	1	1		Egln1	0.0109592	0.381391	0.929	0.615	1		Ccnt1	0.0108062	-0.270339	0	0.171	1		Vwf	1.74e-06	0.28265	0.316	0.174	0.0254373		Atp5md	7.52e-08	0.264586	1	1	0.00110192
Zdhhc23	1.64e-05	-0.474795	0.08	0.398	0.240352		Myo6	0.000210007	0.739036	0.6	0.175	1		Rrbp1	0.00214017	-0.379718	0.512	0.698	1		Cbr3	0.0110676	0.507904	0.643	0.346	1		Ubc	0.0108389	0.285602	0.969	0.996	1		Slc25a12	1.9e-06	-0.256655	0.806	0.944	0.0278009		Actn1	7.52e-08	-0.45042	0.316	0.508	0.00110252
Pptc7	1.68e-05	-0.391085	0.06	0.376	0.246293		Krt84	0.000211681	1.33822	0.4	0.082	1		Pink1	0.00214781	0.354716	0.976	0.91	1		Sptssa	0.0110996	0.475872	0.786	0.515	1		Ugcg	0.0109458	-0.487273	0.281	0.526	1		Tm4sf1	1.9e-06	0.298803	0.452	0.309	0.0278073		Nfkbia	7.59e-08	-0.512372	0.648	0.758	0.00111181
Rpl3	1.69e-05	0.498472	1	0.959	0.246921		Pde4dip	0.000211908	-1.42539	0.8	0.932	1		Ptbp3	0.00218276	-0.646751	0.366	0.575	1		Ino80e	0.011103	0.290333	0.643	0.293	1		Zfp251	0.0110688	0.309549	0.188	0.071	1		Hr	2.01e-06	0.265158	0.371	0.224	0.0294311		Idh3g	7.88e-08	0.282527	1	0.941	0.00115483
Phgdh	1.7e-05	0.481414	0.9	0.539	0.248947		mt-Cytb	0.000214915	-1.44916	1	1	1		Fem1a	0.00218763	0.292949	0.951	0.836	1		Esrp2	0.0111363	0.511699	0.5	0.228	1		Srsf7	0.0110836	-0.397354	0.312	0.544	1		Cltb	2.06e-06	0.253689	0.867	0.821	0.0302374		Chil3	7.99e-08	-0.363468	0.041	0.204	0.00117137
Sik3	1.7e-05	-0.462756	0.04	0.331	0.249419		Synpo	0.000217495	-1.09024	0	0.646	1		Abca12	0.00219465	-0.517884	0.049	0.273	1		Dnajb2	0.0115425	0.357115	0.786	0.454	1		Gtf2i	0.0111311	-0.377212	0.375	0.607	1		Lbp	2.13e-06	0.354096	0.424	0.285	0.0312415		Ppp1r1a	8e-08	0.31241	0.938	0.694	0.00117199
Cdh5	1.7e-05	-0.351949	0.04	0.352	0.24945		Fabp3	0.000217929	-2.08406	0.9	0.955	1		Txn1	0.00220967	-0.633984	0.927	0.983	1		Lman1	0.0115515	-0.589462	0.071	0.405	1		Srp14	0.0112084	0.280216	0.844	0.764	1		Acaa2	2.15e-06	-0.268595	0.935	0.991	0.0315686		Ms4a6d	8.04e-08	-0.334119	0.078	0.251	0.00117802
2210016F16Rik	1.71e-05	-0.462756	0.04	0.331	0.250573		Cebpd	0.000217979	-1.46199	0.8	0.935	1		Prkcsh	0.00221204	-0.381827	0.244	0.515	1		Lig3	0.0117293	0.430104	0.429	0.179	1		Qars	0.0112247	-0.310036	0.375	0.661	1		Serpinf1	2.19e-06	0.263846	0.411	0.259	0.0321544		Gnpat	8.1e-08	0.310063	0.813	0.593	0.00118619
Rpl8	1.74e-05	0.383463	1	1	0.254531		Anxa9	0.000218354	0.486669	0.3	0.048	1		Stab1	0.00221536	-0.453472	0.341	0.579	1		Cdc42se2	0.0117544	0.320251	0.429	0.171	1		Tnnc2	0.0112617	0.333967	1	0.985	1		Pde4dip	2.24e-06	-0.250606	0.905	0.982	0.0327745		S100a8	8.28e-08	-1.04324	0.959	0.979	0.00121348
Atad1	1.74e-05	-0.423157	0.08	0.398	0.254568		Lpl	0.000226376	-1.68162	0.8	0.919	1		Sf3a3	0.00223285	-0.403053	0.073	0.289	1		Acss1	0.0118296	-0.664801	0.286	0.608	1		Ubr5	0.0112753	-0.410135	0.25	0.458	1		C3	2.81e-06	0.543167	0.876	0.903	0.0412379		Smpx	8.46e-08	0.337519	0.99	0.824	0.00123984
Idh2	1.76e-05	-0.616292	0.96	0.963	0.258014		Trim63	0.000228213	-1.61179	0.9	0.923	1		Phc2	0.00225723	-0.439198	0.366	0.571	1		Nadk	0.0118882	-0.439285	0.214	0.587	1		Eif5a	0.0112998	-0.504926	1	0.989	1		Rbm3	2.82e-06	0.306637	0.818	0.779	0.0413082		Apobec2	8.64e-08	0.34331	0.948	0.773	0.00126616
Cd99l2	1.78e-05	-0.4804	0.08	0.386	0.260259		Ldha	0.000228576	0.831664	1	1	1		Ube2b	0.00227251	0.311547	1	0.957	1		Wdr74	0.0118886	0.458353	0.571	0.299	1		Ptbp3	0.0113046	-0.55954	0.344	0.574	1		Adamts1	3.1e-06	0.306925	0.474	0.338	0.0453645		Abhd2	8.66e-08	-0.251848	0.036	0.198	0.00126925
Slc5a1	1.85e-05	0.444511	0.72	0.371	0.270392		Ezr	0.000229611	1.09683	0.9	0.538	1		Tmem79	0.00227521	-0.463052	0.049	0.255	1		Tfrc	0.0119449	0.343554	0.571	0.261	1		Ecscr	0.0114085	0.400358	0.469	0.276	1		Pdia6	3.1e-06	0.251219	0.808	0.762	0.0453812		Cdca8	8.77e-08	-0.291355	0.052	0.221	0.00128463
Vps4a	1.92e-05	-0.420325	0.1	0.41	0.282006		Camkk1	0.000233065	0.407349	0.3	0.048	1		Vdac2	0.00228906	0.261178	1	0.941	1		Pla2g4b	0.0119972	0.467523	0.571	0.256	1		Llph	0.0114137	-0.407696	0.312	0.55	1		Acot2	3.28e-06	-0.270058	0.468	0.641	0.0480413		Sprr1b	8.96e-08	-0.977774	0.803	0.888	0.0013122
Sptssa	1.94e-05	0.651966	0.8	0.505	0.284343		Mrps24	0.000233655	-0.907281	1	0.947	1		Srsf1	0.00230352	-0.548259	0.39	0.567	1		Ube3a	0.0120802	-0.556067	0.071	0.403	1		Calcoco1	0.0114596	0.357015	0.531	0.335	1		Scgb3a1	3.52e-06	0.364078	0.391	0.262	0.0515448		Srsf3	8.97e-08	-0.470789	0.684	0.772	0.00131497
Sult2b1	1.96e-05	0.453945	0.9	0.497	0.286714		Eif6	0.000235121	1.00646	1	0.86	1		Aqp3	0.00230353	-0.959595	0.463	0.669	1		Fth1	0.0121938	-0.587408	1	1	1		Mrpl20	0.0114723	-0.364569	0.531	0.791	1		Cxcl2	3.81e-06	0.545101	0.162	0.059	0.0558895		Gng5	8.99e-08	0.269545	1	0.998	0.00131783
Lzts2	1.98e-05	-0.487296	0.06	0.36	0.289724		Txndc17	0.000235991	1.20389	1	0.848	1		mt-Co3	0.00233647	0.340375	1	1	1		Rpl37a	0.0122228	0.303622	1	1	1		Eif4h	0.0115165	-0.3449	0.781	0.864	1		Hspa1b	3.96e-06	0.300073	0.411	0.271	0.0580802		Ly6d	9.03e-08	-0.904696	0.819	0.877	0.00132278
Gde1	2e-05	-0.461066	0.04	0.336	0.293377		Rnf208	0.000236542	0.661831	0.6	0.176	1		Nfe2l2	0.00237705	-0.521593	0.585	0.744	1		1700097N02Rik	0.0122545	0.321449	0.143	0.029	1		Trdn	0.0115356	0.385446	0.812	0.654	1		Ncl	4.06e-06	0.294304	0.941	0.921	0.0595322		Etfdh	9.03e-08	0.326455	0.891	0.686	0.00132294
Foxn3	2.02e-05	-0.486311	0.06	0.36	0.295547		Tpm2	0.000236637	-1.41511	1	1	1		Cox7a1	0.00238883	0.358353	1	0.928	1		Sugt1	0.012281	0.487001	0.786	0.496	1		Tnxb	0.0115661	0.359902	0.594	0.405	1		Fcna	4.34e-06	0.309226	0.291	0.165	0.0636347		Tent5b	9.17e-08	-0.267413	0.135	0.337	0.00134349
Deptor	2.03e-05	-0.441238	0.04	0.338	0.297078		Actb	0.000244999	0.770481	1	1	1		Dhrs7c	0.00239536	0.36701	0.829	0.676	1		Plekhg3	0.0122835	0.298565	0.357	0.129	1		Rnaseh2a	0.0115729	-0.330501	0.062	0.257	1		Myoz2	4.35e-06	-0.26378	0.712	0.879	0.0637302		Spint1	9.26e-08	-0.390535	0.114	0.303	0.00135684
Gnas	2.04e-05	-0.384696	1	0.998	0.299506		S100a9	0.000254614	0.843642	1	0.973	1		Timp3	0.00240472	0.277252	0.951	0.753	1		Mtrex	0.0123515	0.30251	0.5	0.21	1		Lmna	0.0115902	-0.413774	0.938	0.963	1		Rps12	5.87e-06	0.267456	1	1	0.0860246		Ackr1	9.38e-08	-0.354102	0.073	0.245	0.00137398
Tuba1c	2.07e-05	0.505288	0.98	0.782	0.303305		Igfbp2	0.000255612	1.26465	1	0.748	1		Nhp2	0.00241412	-0.501402	0.659	0.778	1		Crabp2	0.0124763	0.454507	0.786	0.419	1		Pdha1	0.0115906	0.266921	1	0.988	1		Klhl41	5.91e-06	-0.253211	0.854	0.979	0.0866146		Wdr82	9.38e-08	-0.266602	0.171	0.385	0.00137404
Smim8	2.08e-05	-0.339089	0.02	0.312	0.304826		Hist1h4h	0.000256574	-1.09695	0	0.64	1		Shmt2	0.00243302	-0.452241	0.317	0.535	1		Dsg1a	0.0126624	0.493472	0.571	0.297	1		Rps3a1	0.0116063	-0.307649	1	1	1		Orm2	6.33e-06	0.29533	0.117	0.032	0.0927962		Gyg	9.38e-08	0.314779	0.938	0.761	0.00137417
Cep85l	2.1e-05	-0.413214	0.08	0.41	0.308239		Fdps	0.000257347	0.906218	0.9	0.562	1		Cysrt1	0.00244389	-0.645824	0.244	0.484	1		Ggcx	0.0126869	0.27198	0.214	0.058	1		Klk13	0.0116352	-0.855626	0.344	0.54	1		Coro1c	6.67e-06	0.26184	0.551	0.441	0.0976731		Rab11a	9.39e-08	-0.426598	0.746	0.822	0.0013758
Ednrb	2.12e-05	-0.457667	0	0.273	0.310518		Cst3	0.000257727	-1.08426	1	0.995	1		Atp5mpl	0.00247909	0.271466	1	0.999	1		Rnpep	0.0127812	0.424755	0.786	0.5	1		Cavin4	0.011657	0.300124	0.562	0.355	1		Selenoh	6.96e-06	0.253876	0.468	0.335	0.10196		St14	9.49e-08	-0.294941	0.083	0.269	0.00139108
Srsf6	2.15e-05	0.601645	0.9	0.555	0.315325		Myom1	0.000260397	-1.48482	0.7	0.879	1		Calcrl	0.00251654	0.49912	0.317	0.164	1		Mlf2	0.0128702	0.376797	1	0.858	1		Pygm	0.0117533	0.320366	1	0.927	1		C1qc	7.21e-06	0.465811	0.716	0.735	0.105614		Eno3	9.53e-08	0.318886	1	0.947	0.00139603
Ptprf	2.16e-05	0.473446	0.92	0.548	0.316851		Tada2a	0.000260994	0.628943	0.4	0.088	1		Glrx	0.00255224	-0.912855	0.659	0.779	1		Fam83g	0.0128799	0.386647	0.643	0.313	1		Usp4	0.011784	-0.380027	0.406	0.63	1		Plet1	8.2e-06	0.338492	0.134	0.044	0.120173		Irf6	9.79e-08	-0.361185	0.124	0.323	0.00143375
Fam210a	2.19e-05	-0.460441	0.06	0.359	0.32089		Alox12b	0.000265402	1.20148	0.8	0.395	1		Cox7a2	0.00258937	0.265352	1	1	1		Lonp1	0.0129053	0.584093	0.786	0.654	1		Abhd4	0.0117969	0.293842	0.5	0.294	1		Pcna	9.46e-06	0.259101	0.572	0.476	0.138681		Nectin4	9.92e-08	-0.384628	0.098	0.285	0.00145417
Akr1b8	2.2e-05	0.438793	0.84	0.443	0.322129		Ptprf	0.000269168	1.08343	0.9	0.563	1		Pdap1	0.0026075	-0.419813	0.463	0.693	1		Rps8	0.0129381	0.338602	1	1	1		Nt5dc2	0.0118368	-0.484931	0.156	0.36	1		Defb14	1.23e-05	0.330626	0.145	0.053	0.179612		Coq9	1.05e-07	0.322817	0.99	0.857	0.00153622
Pkd1	2.2e-05	-0.467486	0.1	0.415	0.322655		Tacc2	0.000271766	-1.23866	1	0.984	1		Pdk2	0.0026103	0.339753	0.976	0.825	1		Slc7a11	0.0129612	0.555632	0.643	0.29	1		Cryab	0.0118984	0.410321	1	0.972	1		Crip1	1.24e-05	0.271341	0.985	0.997	0.181021		Gsta4	1.05e-07	-0.810795	0.782	0.871	0.00154428
Ncor1	2.23e-05	-0.485116	0.1	0.412	0.326311		Gsta4	0.000275509	1.39741	1	0.853	1		Hjv	0.0026164	0.326409	0.878	0.701	1		Ly6a	0.0130247	-0.634115	0.857	0.958	1		Qk	0.0119109	0.337538	0.875	0.762	1		Ecm1	1.26e-05	0.418727	0.852	0.859	0.184398		Gmppb	1.06e-07	-0.278232	0.073	0.25	0.00154629
Usp24	2.26e-05	-0.375394	0.04	0.349	0.330839		Serpinb12	0.000275722	2.13776	0.9	0.52	1		Ptma	0.00265658	-0.540221	0.976	0.974	1		Rabl6	0.0130977	0.518094	0.786	0.521	1		Cpox	0.0120319	-0.347936	0.062	0.255	1		Wfdc17	1.32e-05	0.828485	0.7	0.688	0.193786		Nipsnap2	1.06e-07	0.325551	0.99	0.874	0.00155337
Rpl6	2.28e-05	0.439173	1	1	0.333815		Atp5j2	0.000277248	-0.819595	1	1	1		S100a1	0.00265692	0.382148	1	0.926	1		Ano10	0.0131419	-0.52974	0	0.313	1		Aopep	0.0121597	-0.422802	0.531	0.72	1		Lcn2	1.44e-05	0.486163	0.978	0.985	0.210538		Tpm3	1.08e-07	-0.415407	0.275	0.468	0.00157874
Pdk1	2.3e-05	-0.451733	0.02	0.299	0.337154		S100a14	0.000278053	1.196	1	0.741	1		Rpl3l	0.00268472	0.375459	0.976	0.845	1		Lamtor4	0.0132395	0.520909	0.857	0.672	1		Rpl7	0.0121813	-0.314754	1	0.997	1		Dio2	1.49e-05	0.435069	0.471	0.362	0.218163		Sesn1	1.08e-07	0.315293	0.756	0.539	0.00158082
Smim4	2.31e-05	-0.463796	0.04	0.325	0.338577		Myh1	0.000278646	-1.93935	1	1	1		Tomm6	0.00268706	-0.366917	0.927	0.954	1		Ctc1	0.0133731	0.372674	0.357	0.138	1		Arpc5	0.0122015	-0.54208	0.531	0.701	1		Nqo1	1.88e-05	0.252633	0.31	0.182	0.276093		Lman2	1.08e-07	-0.298759	0.663	0.777	0.00158217
Rps12	2.33e-05	0.395353	1	1	0.341002		Hip1r	0.000285143	1.08177	0.7	0.289	1		Gapdh	0.00269309	0.294567	1	1	1		Pgam1	0.0134266	0.492113	1	0.861	1		Sparc	0.0122536	0.495212	1	0.873	1		Tuba1c	2e-05	0.358129	0.811	0.753	0.29336		Arpc2	1.08e-07	-0.38094	0.648	0.745	0.00158886
Fam129b	2.35e-05	0.527507	0.9	0.563	0.344856		Ly6g6c	0.000296116	1.33199	0.8	0.431	1		Dcaf11	0.00269825	0.259206	0.756	0.557	1		Usp8	0.0138112	0.363617	0.429	0.173	1		Sema4d	0.0124617	-0.370129	0.125	0.336	1		Degs1	2.29e-05	0.279166	0.737	0.709	0.334908		S100a16	1.09e-07	-0.500312	0.881	0.934	0.00159524
Arhgef1	2.37e-05	-0.461894	0.1	0.404	0.347915		Cox6c	0.000299027	-1.01459	1	1	1		Retreg1	0.00269898	0.340976	1	0.912	1		Cdh3	0.0138342	0.283045	0.571	0.254	1		Serpinb3a	0.0125048	-0.67073	0.219	0.427	1		Eno1	2.29e-05	0.420662	0.656	0.612	0.335194		Csrp1	1.1e-07	-0.473361	0.72	0.82	0.00161484
Mgat4b	2.4e-05	-0.397518	0.08	0.4	0.351797		Msmo1	0.000305268	1.48912	0.7	0.326	1		Lpl	0.00276682	0.351386	1	0.914	1		Ncln	0.0138382	0.465235	0.857	0.596	1		Acsbg1	0.012577	-0.398566	0.031	0.211	1		Akr1b8	2.36e-05	0.345125	0.498	0.391	0.346428		Sbk2	1.1e-07	0.375443	0.591	0.396	0.00161753
Emc2	2.42e-05	-0.428804	0.08	0.394	0.354892		Pcbp1	0.000305333	0.670214	1	0.926	1		mt-Nd3	0.00278253	0.314865	1	0.999	1		Mid2	0.0139669	0.278822	0.286	0.093	1		Pfn1	0.012645	-0.47483	0.969	0.976	1		Uox	2.39e-05	0.290172	0.242	0.126	0.349975		Cib1	1.11e-07	-0.356259	0.212	0.409	0.00163207
C1s1	2.49e-05	-0.506835	0.02	0.305	0.364638		Ndufa8	0.000305805	-1.07007	1	0.955	1		Chil1	0.00280554	-0.691833	0.171	0.406	1		Gstp1	0.0140841	0.378247	0.571	0.284	1		Rpl10-ps3	0.0127203	-0.37885	0.219	0.428	1		Ass1	2.44e-05	0.250548	0.424	0.297	0.357802		Stxbp2	1.12e-07	-0.267962	0.062	0.237	0.00163883
Ing1	2.51e-05	-0.474795	0.1	0.41	0.367184		Crat	0.000310582	-1.20095	0.8	0.912	1		Hspb1	0.0028322	-0.462851	1	1	1		Arpp19	0.0141046	0.49948	0.929	0.849	1		Vcl	0.0127212	-0.310395	0.281	0.499	1		Ppia	2.46e-05	0.348578	0.978	0.976	0.360254		Surf4	1.14e-07	-0.320994	0.772	0.859	0.00166922
Flvcr1	2.54e-05	-0.479315	0.04	0.323	0.371809		Tmprss4	0.000312246	0.969288	0.7	0.283	1		Tbx1	0.00284283	0.365308	0.976	0.875	1		Hmgn3	0.0141146	0.271575	0.357	0.129	1		Atp1a1	0.0127445	-0.575469	0.781	0.847	1		Nme1	2.46e-05	0.301565	0.835	0.774	0.360598		Cnot6	1.15e-07	-0.35024	0.155	0.343	0.00168415
Pnpla2	2.63e-05	-0.518209	0.98	0.951	0.385186		Psors1c2	0.00031378	1.56834	0.6	0.204	1		Ulk2	0.00286985	0.279921	0.366	0.188	1		Cysrt1	0.0142211	0.427884	0.786	0.47	1		Lce3f	0.0127595	-1.35426	0.469	0.666	1		Hif1a	2.6e-05	0.321767	0.684	0.606	0.380379		Ppp1ca	1.16e-07	-0.267922	0.953	0.988	0.00169334
Creld1	2.64e-05	-0.423281	0.12	0.432	0.386261		Ace2	0.000316472	0.756679	0.5	0.138	1		Actn2	0.00287188	0.354719	1	0.888	1		Atp8a1	0.0142445	0.294855	0.357	0.132	1		Evpl	0.012794	-0.717218	0.281	0.461	1		Nfkbia	2.72e-05	0.300255	0.752	0.709	0.398293		Tubb4b	1.19e-07	-0.269545	0.953	0.981	0.00174557
Rnf40	2.67e-05	-0.457542	0.04	0.322	0.390553		Gsto1	0.000317515	1.33128	1	0.813	1		Dnase1l1	0.00287244	0.40425	0.537	0.328	1		Gtpbp1	0.0142996	0.368855	0.571	0.281	1		Mlx	0.0128407	-0.380951	0.125	0.324	1		Sdc1	2.72e-05	0.445541	0.706	0.65	0.399177		Tmsb10	1.2e-07	-0.502621	0.772	0.85	0.00175307
Adamtsl5	2.68e-05	-0.350046	0.1	0.416	0.392033		Ckmt2	0.000318105	-2.03153	1	0.934	1		Fam162a	0.00287516	-0.662718	0.927	0.938	1		Ccdc22	0.0143122	0.31547	0.429	0.175	1		Acta1	0.012888	0.388855	1	1	1		Nap1l1	3e-05	0.27553	0.783	0.765	0.439426		Ass1	1.26e-07	-0.413572	0.223	0.419	0.0018461
Ablim2	2.68e-05	-0.481372	0.02	0.296	0.39229		Ttc22	0.000320022	0.924816	0.5	0.143	1		Reep4	0.00288709	-0.574302	0.098	0.301	1		Ccn2	0.014317	-0.722335	0.071	0.392	1		Pkp3	0.0129193	-0.815353	0.5	0.63	1		Slc39a14	3.34e-05	0.48774	0.628	0.609	0.490011		Mdh2	1.26e-07	0.25601	1	0.998	0.00185063
Dus1l	2.71e-05	-0.433076	0.04	0.332	0.397486		Plin4	0.000330077	-1.23693	0.9	0.923	1		Plk3	0.00291765	-0.468155	0.049	0.249	1		Dsc1	0.0143643	0.490326	0.286	0.094	1		Slc9a3r2	0.0129434	0.425395	0.75	0.664	1		Cbr2	3.89e-05	0.291921	0.468	0.359	0.570208		Apoo	1.27e-07	0.301756	0.736	0.522	0.00185349
Coro6	2.74e-05	-0.586975	0.82	0.785	0.401123		Golga7	0.000331527	0.871589	0.7	0.312	1		Msmo1	0.00292563	-0.560385	0.122	0.338	1		Itpkb	0.0144205	0.298002	0.5	0.216	1		Macf1	0.0129657	-0.420259	0.25	0.46	1		Cd9	3.91e-05	0.303517	0.91	0.847	0.573533		Eif3b	1.34e-07	-0.332635	0.839	0.902	0.00196023
Fbxw5	2.77e-05	-0.315449	0.06	0.366	0.405769		Apod	0.000337112	-1.92231	0.9	0.903	1		Sqle	0.00294521	-0.543867	0.073	0.275	1		Flad1	0.0144866	0.501247	0.5	0.245	1		S100a9	0.0129869	-1.60121	0.969	0.974	1		Gas5	4.22e-05	0.371761	0.82	0.838	0.618772		Tnnt3	1.36e-07	0.300133	1	0.995	0.00198637
Eif4a1	2.77e-05	0.551793	1	0.96	0.406544		Tmem256	0.000344023	-1.01985	0.9	0.937	1		Acer2	0.00294706	0.307648	0.317	0.151	1		Sox13	0.014526	0.423211	0.286	0.098	1		Htra3	0.0130948	0.357641	0.875	0.755	1		Trf	4.89e-05	0.272083	0.353	0.232	0.71719		Pes1	1.38e-07	-0.290028	0.212	0.427	0.00202366
Phka1	2.8e-05	-0.436496	0.02	0.303	0.41062		Eif4ebp1	0.000347207	-1.08428	0.9	0.979	1		Tmem242	0.00294746	0.388673	0.561	0.378	1		Cacnb3	0.0146967	0.363146	0.286	0.095	1		Ranbp3	0.0131131	0.317633	0.594	0.394	1		Lrg1	4.91e-05	0.657033	0.877	0.915	0.719877		Actn2	1.41e-07	0.304954	0.995	0.869	0.00206938
Cd302	2.82e-05	-0.491233	0.04	0.336	0.412903		Adssl1	0.000359029	-1.35007	0.8	0.909	1		Tsg101	0.00296488	-0.400819	0.268	0.512	1		Aqp3	0.014837	0.470659	0.857	0.658	1		Ilvbl	0.0131348	0.265418	0.312	0.156	1		Txn1	5.96e-05	0.305919	0.982	0.976	0.873717		Csnk1a1	1.43e-07	-0.290535	0.87	0.945	0.00209485
Gm2000	2.84e-05	-0.406969	0.06	0.365	0.415569		Obscn	0.000360087	-1.22602	0.9	0.942	1		Akt2	0.00297392	0.298111	0.902	0.811	1		Ccdc58	0.0148382	0.365738	0.571	0.272	1		Krt10	0.013159	-1.27468	0.5	0.636	1		Fn1	6.13e-05	0.296912	0.414	0.297	0.897734		Uck2	1.43e-07	-0.278314	0.171	0.371	0.00209585
Ndrg2	2.9e-05	-0.525977	1	0.961	0.424648		Zc3h11a	0.000380948	0.408707	0.3	0.051	1		Apod	0.00297838	0.419995	1	0.899	1		Ppp6r2	0.0149476	0.305955	0.429	0.175	1		Heyl	0.0132277	0.256503	0.25	0.112	1		Vim	6.16e-05	0.310351	0.801	0.826	0.901972		Tpm3-rs7	1.44e-07	-0.297706	0.161	0.363	0.00210267
Uap1	2.91e-05	-0.433383	0.08	0.395	0.42616		Wnk1	0.000383746	0.746413	1	0.673	1		Fam25c	0.00299306	-1.07518	0.61	0.742	1		Zscan12	0.0150554	0.273332	0.214	0.06	1		Tagln	0.013233	1.84347	0.625	0.485	1		Lrp1	6.2e-05	0.285397	0.901	0.924	0.908806		Esrp1	1.44e-07	-0.428325	0.145	0.346	0.00210656
Gbe1	2.94e-05	-0.425915	0.04	0.331	0.430549		Prss16	0.000390317	0.496068	0.3	0.052	1		Gnai3	0.00299988	-0.426023	0.244	0.475	1		Scp2	0.0151822	0.380833	1	0.8	1		Dusp1	0.013314	-0.425858	0.625	0.813	1		Wnk2	6.22e-05	-0.2751	0.433	0.544	0.910851		Ly6e	1.44e-07	-0.265183	0.456	0.64	0.00211262
Iscu	2.96e-05	-0.514197	0.84	0.822	0.432984		Sdc1	0.000394263	0.96082	1	0.684	1		Sde2	0.00302846	-0.319899	0.024	0.216	1		Hars	0.0152613	-0.585837	0.143	0.49	1		Sema3g	0.0134253	0.32105	0.344	0.188	1		Pgd	7.28e-05	0.267054	0.671	0.609	1		Lsr	1.46e-07	-0.320994	0.083	0.26	0.00213787
Trim47	2.96e-05	-0.488156	0.08	0.374	0.434371		mt-Nd4	0.000395829	-1.65571	1	1	1		Adam10	0.00304116	-0.409064	0.098	0.315	1		Slc1a4	0.0153007	0.272407	0.286	0.094	1		Pdcd2l	0.0134471	0.284894	0.375	0.205	1		Trex2	7.69e-05	0.274312	0.315	0.191	1		Adamts1	1.51e-07	-0.423451	0.275	0.465	0.00221535
Tpcn1	2.99e-05	-0.459257	0.08	0.384	0.438674		Pde12	0.000397413	0.916954	0.6	0.199	1		Ndufb11	0.00304421	0.302	1	0.978	1		Jpt1	0.015455	0.559867	0.857	0.657	1		Gjb6	0.0134867	-0.681537	0.094	0.291	1		Slc2a1	8.92e-05	0.425821	0.591	0.55	1		Rps4x	1.52e-07	-0.283425	1	1	0.00222874
Anxa8	3.04e-05	0.583425	0.94	0.605	0.445702		Cep170b	0.000417963	1.07694	0.7	0.319	1		Ak2	0.00305459	-0.436346	0.415	0.618	1		Map3k6	0.0154711	-0.561161	0.214	0.521	1		Ahnak2	0.013567	0.314888	0.438	0.266	1		Serpinb2	8.97e-05	0.561313	0.368	0.256	1		Cox6a1	1.54e-07	-0.321845	0.938	0.971	0.00225554
Mpi	3.07e-05	-0.445302	0.08	0.386	0.449163		Tpm1	0.000418398	-1.20265	1	0.981	1		Arpc4	0.00305748	-0.42474	0.561	0.784	1		Max	0.0155029	0.418961	0.643	0.365	1		Ttn	0.0135727	0.333174	1	0.946	1		Ankrd2	9.11e-05	0.738733	0.651	0.641	1		Slc4a2	1.56e-07	-0.305066	0.109	0.294	0.00228818
Sprr2f	3.09e-05	0.45847	0.94	0.65	0.452857		Rnf225	0.000420392	0.285581	0.3	0.049	1		Tnnt3	0.00307771	0.356367	1	0.996	1		Slc39a14	0.0155757	-0.951512	0.357	0.625	1		Nudt5	0.013679	-0.325009	0.031	0.217	1		Ccl6	9.13e-05	0.649608	0.659	0.662	1		Mybpc1	1.56e-07	0.337727	1	0.9	0.00229023
Ppp2r2d	3.1e-05	-0.441894	0.1	0.399	0.454635		Ndufb4	0.00042568	-1.05962	1	0.98	1		S100a16	0.00311072	-0.631091	0.829	0.928	1		Klk10	0.0156411	0.259405	1	0.863	1		Fam129b	0.0137307	-0.550385	0.375	0.586	1		Id3	0.000112793	0.260359	0.86	0.882	1		Arpc1b	1.56e-07	-0.37982	0.663	0.768	0.00229188
Hsd11b1	3.12e-05	-0.5199	0.02	0.3	0.457014		Commd1	0.000426804	-0.984154	0	0.607	1		Ckmt1	0.00314061	-0.684057	0.39	0.576	1		Rpl18	0.0156444	0.280981	1	1	1		Hnrnpa0	0.013746	-0.456073	0.656	0.761	1		H2afz	0.000116637	0.333454	0.867	0.874	1		Fscn1	1.62e-07	-0.381041	0.114	0.292	0.00237297
Prep	3.12e-05	-0.374119	0.08	0.399	0.457106		Slc25a5	0.000428778	0.84788	1	0.954	1		St3gal5	0.00315536	0.374626	0.659	0.514	1		Lasp1	0.0157079	0.384674	0.5	0.228	1		Ldhb	0.0138164	0.350635	0.969	0.896	1		Clec10a	0.000120747	0.299221	0.377	0.262	1		Decr1	1.73e-07	0.272132	0.943	0.751	0.00253595
2310039H08Rik	3.13e-05	-0.485183	0.1	0.395	0.458632		Phgdh	0.000438397	0.830098	0.9	0.553	1		Colq	0.00319396	0.374529	0.195	0.074	1		Ocrl	0.0157554	0.428364	0.286	0.1	1		Rcsd1	0.0139674	0.32484	0.719	0.517	1		Aqp1	0.000125752	0.408691	0.778	0.791	1		Slpi	1.79e-07	-0.892459	0.839	0.897	0.00261983
Cacnb1	3.16e-05	-0.350266	0.02	0.303	0.46316		mt-Nd2	0.0004429	-1.67133	1	1	1		Hadha	0.0032067	0.315212	1	0.981	1		Lrrc8d	0.0158014	0.286557	0.286	0.095	1		Ndufa12	0.0140039	0.261407	1	0.96	1		Hmgcs1	0.000130977	0.261781	0.44	0.332	1		Krt6a	1.81e-07	-0.713945	1	1	0.0026542
Ptpn3	3.18e-05	-0.473434	0.06	0.351	0.466629		Ly6c1	0.000445541	-1.3589	0.9	0.95	1		Sars	0.00322975	-0.379008	0.659	0.832	1		Smc4	0.0158504	0.332164	0.429	0.18	1		Mrpl21	0.0140161	-0.314637	0.281	0.531	1		Tardbp	0.000149393	0.259273	0.672	0.65	1		Npdc1	1.84e-07	-0.340006	0.197	0.394	0.00270272
Lpl	3.21e-05	-0.673881	0.94	0.916	0.470259		Actg1	0.000453321	0.882031	1	0.995	1		Eif3b	0.00324852	-0.441285	0.78	0.894	1		Rps10	0.0158528	0.295241	1	1	1		Itm2a	0.0140607	0.365472	0.438	0.27	1		Hsp90aa1	0.000149764	0.308687	0.756	0.75	1		Slc7a5	1.86e-07	-0.272529	0.062	0.227	0.00271797
Mrps35	3.21e-05	-0.478506	0.1	0.395	0.470534		Tacstd2	0.000454234	1.18667	0.8	0.425	1		Saa1	0.00327437	-0.896218	0.61	0.816	1		Lypd3	0.0158913	0.410037	1	0.785	1		Plxnb2	0.0141211	-0.535931	0.562	0.717	1		Mpz	0.000152017	-0.384874	0.403	0.568	1		Mylpf	1.87e-07	0.335136	1	0.988	0.00274192
Nup88	3.23e-05	-0.458136	0.02	0.292	0.473815		Oaz2	0.00045944	-0.977621	0	0.605	1		Ppp1r1a	0.00328661	0.295404	0.927	0.733	1		Rita1	0.0159592	0.263898	0.214	0.06	1		Dnajb5	0.014134	0.292186	0.531	0.329	1		Prelid1	0.000155711	0.291781	0.835	0.815	1		S100a7a	1.94e-07	-0.34966	0.052	0.217	0.00284348
Timm17b	3.26e-05	-0.447712	0.06	0.342	0.477724		Cox5b	0.000460405	-0.914903	1	1	1		Ppard	0.00330493	-0.477793	0.244	0.458	1		Dusp19	0.0160883	0.504539	0.286	0.097	1		Myom1	0.0142689	0.280457	1	0.873	1		Sprr2a3	0.000170197	0.445491	0.281	0.176	1		Fxyd3	1.94e-07	-0.587932	0.674	0.742	0.00284741
Tacc1	3.3e-05	-0.397022	0.08	0.394	0.484174		Rbbp6	0.000461675	0.890959	0.8	0.483	1		Snrpd2	0.00331611	-0.427503	0.902	0.931	1		Serpinh1	0.0161145	-0.585122	0.357	0.662	1		Pmvk	0.0144191	-0.403764	0.125	0.318	1		Bcam	0.000184784	0.310532	0.891	0.876	1		Dmkn	1.99e-07	-0.834417	0.819	0.89	0.00291525
Pgd	3.32e-05	0.517137	0.96	0.634	0.48645		Ndufb10	0.000467217	-1.0644	0.8	0.98	1		Mgp	0.00331881	0.682613	0.902	0.798	1		Cebpd	0.016131	-0.803904	0.857	0.935	1		Atp11b	0.0144559	-0.443811	0.125	0.328	1		Krt5	0.000187768	0.463684	0.965	0.959	1		Fat2	2.02e-07	-0.283177	0.067	0.235	0.00296592
Rnf181	3.32e-05	-0.481372	0.06	0.341	0.486697		Dusp11	0.00046855	0.857265	0.8	0.385	1		Vsig8	0.00332672	-0.746876	0.268	0.481	1		Clcn3	0.0161701	0.325466	0.5	0.227	1		Wdr26	0.0144925	-0.299194	0.406	0.661	1		Thbs1	0.000206325	0.628217	0.518	0.459	1		Sbsn	2.05e-07	-0.843337	0.684	0.831	0.00300722
Acadl	3.38e-05	-0.542991	0.98	0.963	0.494544		Sirt2	0.000470723	-1.01497	0	0.606	1		Cox5a	0.00333568	0.293432	1	1	1		Fbxo3	0.0162515	0.335496	0.714	0.366	1		Fosl2	0.0145312	-0.330092	0.406	0.658	1		Stom	0.000213387	0.284951	0.579	0.521	1		Camsap2	2.06e-07	-0.326016	0.145	0.335	0.00302359
Isca2	3.4e-05	-0.395305	0.04	0.328	0.498566		Acss1	0.000471518	-1.10564	0	0.61	1		Eif1a	0.00335115	-0.442954	0.171	0.393	1		Rplp0	0.0166241	0.290758	1	1	1		Bop1	0.0145615	-0.412734	0.219	0.442	1		Plvap	0.000216726	0.351207	0.631	0.597	1		Lrrc30	2.09e-07	0.287585	0.736	0.494	0.00306406
Aifm2	3.43e-05	-0.45126	0.04	0.316	0.502986		Cstb	0.000481529	0.98867	1	0.826	1		Pitx1	0.00335486	-0.662391	0.439	0.617	1		Prelp	0.0166485	-0.705851	0.429	0.674	1		Zcchc24	0.0145826	0.272946	0.594	0.383	1		Socs3	0.000231306	0.337609	0.659	0.621	1		Krt16	2.12e-07	-0.676994	0.995	0.995	0.00310725
Synpo2l	3.45e-05	-0.380429	0.04	0.328	0.505124		Fxyd1	0.000486652	-1.26311	0.8	0.916	1		Ppan	0.00339589	-0.449655	0.122	0.334	1		Sgta	0.0167007	0.345477	0.929	0.744	1		C1s1	0.0146176	0.37818	0.469	0.285	1		Lgals7	0.000262999	0.508674	0.885	0.853	1		Manf	2.13e-07	-0.350671	0.72	0.789	0.00311386
Gdi1	3.46e-05	-0.366612	0.1	0.406	0.506909		Ppp2ca	0.000488423	0.626953	1	0.894	1		Alox12b	0.00343448	-0.729893	0.195	0.408	1		Armc10	0.0167649	0.332394	0.286	0.099	1		Cacng1	0.014662	0.324056	0.906	0.791	1		Myh1	0.00032001	-0.263181	1	1	1		Slc9a3r1	2.14e-07	-0.483279	0.326	0.501	0.00313701
Ckmt2	3.52e-05	-0.917027	0.98	0.933	0.51513		Dstn	0.00049164	0.964723	1	0.861	1		Cst3	0.00344405	0.25171	1	0.995	1		Krt5	0.0168016	0.480845	1	0.962	1		Pcna	0.0146943	-0.417311	0.344	0.546	1		Wdr1	0.000323238	0.256593	0.706	0.679	1		Plcb3	2.16e-07	-0.279635	0.135	0.323	0.00316016
Ndufa13	3.55e-05	-0.447518	1	0.986	0.519451		Nrap	0.000491765	-1.24217	0.7	0.885	1		Wnt4	0.00344896	-0.505766	0.171	0.385	1		Cox6a1	0.0168202	0.515601	1	0.964	1		Rabggtb	0.0147489	-0.38789	0.375	0.563	1		Jup	0.000332254	0.343484	0.934	0.894	1		Hif1a	2.21e-07	-0.456067	0.544	0.684	0.00323153
Gclm	3.56e-05	0.605545	0.86	0.535	0.522161		Gramd1c	0.000495111	0.829045	0.3	0.054	1		Rab5c	0.00347454	-0.440789	0.415	0.599	1		Fgfr1op	0.0169586	0.421284	0.357	0.143	1		Cyp4f39	0.014872	-0.583063	0.125	0.31	1		Pitx1	0.0003363	0.363429	0.622	0.585	1		Epn3	2.22e-07	-0.315635	0.098	0.282	0.00325988
Phldb1	3.57e-05	-0.390139	0.04	0.327	0.52291		mt-Nd1	0.00049616	-1.36676	1	1	1		Cebpa	0.00347751	-0.371237	0.049	0.245	1		Kyat1	0.0170659	0.588996	0.643	0.378	1		Tns1	0.0149305	0.422913	0.906	0.861	1		Klf4	0.000604267	0.289733	0.744	0.741	1		Rab31	2.31e-07	-0.319418	0.13	0.316	0.0033825
Fcna	3.6e-05	-0.507844	0	0.262	0.527406		Shprh	0.000503899	0.619849	0.4	0.095	1		Nop58	0.00348914	-0.383917	0.098	0.321	1		Ykt6	0.0171019	-0.533603	0.143	0.486	1		Mylpf	0.014993	0.349351	1	0.99	1		C1qb	0.000733878	0.443727	0.699	0.738	1		Fxyd6	2.4e-07	0.319413	0.995	0.848	0.00351089
Kcnq4	3.61e-05	-0.409057	0	0.261	0.528883		Mpc1	0.000508372	-1.1947	0.8	0.899	1		Aff4	0.00349766	-0.365734	0.146	0.368	1		Dhcr24	0.0171265	0.433276	0.714	0.437	1		Mark1	0.015071	0.27353	0.219	0.094	1		Krt17	0.000758878	0.600896	0.988	0.988	1		Idh2	2.43e-07	0.347501	1	0.954	0.00356009
Inf2	3.62e-05	-0.492215	0.08	0.362	0.530725		Nme1	0.000511259	0.907965	1	0.812	1		Syncrip	0.00354249	-0.423288	0.366	0.597	1		Dbt	0.0172718	0.287462	0.357	0.136	1		Ermp1	0.0151348	-0.282432	0	0.157	1		Ptma	0.000816948	0.283525	0.975	0.974	1		Cers3	2.47e-07	-0.424767	0.119	0.302	0.00361667
Fabp4	3.63e-05	-0.755815	0.98	0.936	0.531299		Aldoa	0.000511498	-0.819357	1	1	1		Dpep1	0.00358872	0.314904	0.683	0.465	1		Dcun1d4	0.0173004	0.261214	0.214	0.061	1		Col4a1	0.015138	0.349033	0.938	0.859	1		Prg4	0.000939488	0.383217	0.733	0.738	1		Otop3	2.53e-07	-0.447363	0.223	0.411	0.00370609
Ank1	3.63e-05	-0.493723	0.1	0.392	0.532202		Vdac1	0.000511777	-0.934454	1	0.998	1		Dazap1	0.00360375	-0.433842	0.415	0.599	1		Gm26917	0.0173226	0.290907	0.571	0.263	1		Ppp2r2d	0.0152386	0.326935	0.562	0.379	1		Cebpd	0.000958894	0.275965	0.914	0.974	1		Hspa5	2.53e-07	-0.304534	0.912	0.964	0.00370984
Ndufs7	3.73e-05	-0.470998	1	0.989	0.54679		Ccnb1	0.000518948	0.635998	0.6	0.182	1		Gk	0.00363302	-0.452075	0.049	0.257	1		Grcc10	0.0173977	0.350857	1	0.927	1		Defb4	0.015251	-0.412472	0	0.157	1		Gpx3	0.00109568	0.322411	0.913	0.968	1		Duoxa1	2.62e-07	-0.286466	0.073	0.244	0.00384153
Arl6ip5	3.88e-05	-0.418288	0.08	0.382	0.568319		Aldh3a1	0.000525817	0.944262	0.8	0.365	1		Cox17	0.00363414	0.304872	1	0.968	1		Prodh	0.0174001	0.327753	0.571	0.279	1		Them5	0.0152565	-0.57793	0.125	0.324	1		Prelp	0.00114693	0.331573	0.66	0.691	1		Sdha	2.62e-07	0.335665	0.995	0.961	0.00384184
C1ra	3.88e-05	-0.489569	0.04	0.313	0.568599		Elovl1	0.000536967	0.903025	1	0.751	1		Lce3e	0.00364125	-0.694939	0.122	0.355	1		Def8	0.0175223	0.450033	0.571	0.298	1		Cnfn	0.0152785	-1.46642	0.781	0.815	1		Lars2	0.00117564	-0.606201	0.942	0.959	1		Prdx4	2.67e-07	-0.290369	0.176	0.377	0.00391471
Eid1	3.91e-05	-0.365523	0.08	0.385	0.573418		Lgals3	0.00053841	0.919811	1	0.85	1		Rps12	0.00364342	-0.452264	1	1	1		Aptx	0.0175471	0.482965	0.357	0.145	1		Mrps16	0.0152826	0.292147	0.875	0.792	1		Itgb4	0.0013286	0.317377	0.563	0.521	1		Acap2	2.69e-07	-0.255581	0.098	0.285	0.00394261
Enah	3.92e-05	0.445697	0.9	0.521	0.575034		Cox5a	0.000545314	-0.949294	1	1	1		Cisd1	0.0036501	0.427508	0.951	0.889	1		Lin7c	0.0175541	0.314754	0.643	0.311	1		Rab25	0.0153449	-0.76906	0.469	0.622	1		Krt14	0.0014649	0.288522	1	1	1		Ppp4r1	2.69e-07	-0.284468	0.13	0.314	0.00394425
Pink1	4.11e-05	-0.558361	0.94	0.911	0.602557		Rpl34	0.000548145	0.422883	1	1	1		Il33	0.00366451	-0.669989	0.439	0.609	1		Sfpq	0.0176129	0.47485	0.786	0.6	1		Stom	0.0153449	-0.461871	0.375	0.565	1		Rcan1	0.00147746	0.604036	0.629	0.621	1		Trex2	2.74e-07	-0.466874	0.124	0.308	0.00400739
Hmgb2	4.13e-05	0.278657	0.84	0.452	0.604842		Evpl	0.000552365	1.1237	0.8	0.452	1		Sprr1b	0.00366933	-1.26356	0.829	0.874	1		Man2c1	0.0177026	0.39567	0.5	0.249	1		U2af2	0.015532	-0.356144	0.312	0.518	1		C1qa	0.00153742	0.468886	0.78	0.85	1		Trp63	2.75e-07	-0.41271	0.187	0.376	0.00402454
Mipep	4.14e-05	-0.409057	0	0.257	0.606161		Elovl7	0.000553122	1.0256	0.6	0.21	1		Pecam1	0.00367322	0.370189	0.805	0.606	1		Ass1	0.0177114	0.443103	0.643	0.378	1		Arhgef4	0.0155532	-0.286041	0	0.156	1		Saa2	0.00158049	0.630639	0.538	0.524	1		Ssr3	2.83e-07	-0.324765	0.674	0.775	0.00414907
Trf	4.22e-05	-0.501027	0.04	0.327	0.617984		Dcn	0.000557089	-1.61604	0.8	0.924	1		Elovl1	0.00368061	-0.647193	0.585	0.76	1		Nipa1	0.0177798	0.310308	0.143	0.032	1		Anp32b	0.0155735	-0.441851	0.625	0.797	1		Lor	0.0015979	-0.347115	0.705	0.762	1		Hacd2	2.85e-07	-0.298904	0.104	0.279	0.00417854
Sap18	4.25e-05	-0.407991	0.1	0.393	0.622913		mt-Co1	0.000573571	-1.74662	1	1	1		Tmem97	0.00368232	-0.37546	0.024	0.21	1		Tuba4a	0.0177973	0.475981	1	0.935	1		Gfpt2	0.0156488	0.41019	0.375	0.208	1		Cyba	0.00165679	0.264437	0.572	0.538	1		Retreg1	2.85e-07	0.311377	1	0.896	0.00418065
Coa5	4.29e-05	-0.355594	0.08	0.371	0.62825		Nt5dc2	0.000584137	0.827152	0.8	0.35	1		Perp	0.00369349	-1.03335	0.902	0.9	1		Mepce	0.0180411	0.516835	0.571	0.305	1		Sh3bgr	0.0156523	0.365932	0.5	0.317	1		Flot1	0.00173843	0.267238	0.657	0.685	1		Ifitm3	2.86e-07	-0.411665	0.953	0.966	0.00418815
Vtn	4.3e-05	-0.456005	0.02	0.285	0.630624		Slc5a1	0.00058472	0.903257	0.8	0.384	1		Rbm17	0.0037284	-0.383033	0.122	0.33	1		Zfand3	0.0180583	-0.526859	0.286	0.572	1		Csta1	0.0157176	-1.17422	0.438	0.601	1		Anxa1	0.00213916	0.827982	0.913	0.874	1		Ldlrap1	2.86e-07	-0.278342	0.13	0.316	0.00418885
Btbd2	4.34e-05	-0.435275	0.04	0.32	0.6361		Esd	0.0005898	0.905187	1	0.891	1		Slc25a3	0.00374641	0.276337	1	1	1		Slc30a9	0.0181858	-0.52375	0.071	0.378	1		Chil1	0.0157354	-0.595884	0.188	0.403	1		Ccl9	0.00243001	0.344627	0.473	0.412	1		Il1r2	2.88e-07	-0.466219	0.088	0.256	0.00422154
Mtfp1	4.37e-05	-0.456497	0.04	0.311	0.639786		Nhp2	0.000616196	0.75756	1	0.771	1		Vdac1	0.00376763	0.290631	1	0.998	1		Mlx	0.018212	0.5688	0.571	0.314	1		Abcc9	0.0159625	0.26629	0.562	0.369	1		S100a14	0.00250433	0.431162	0.761	0.709	1		Sqle	2.91e-07	-0.405937	0.119	0.301	0.0042624
Arfrp1	4.39e-05	-0.291586	0.1	0.416	0.642927		Krt5	0.000618795	0.932713	1	0.962	1		Ramp2	0.00378208	0.362122	0.805	0.643	1		Zfp467	0.0182207	0.298565	0.357	0.138	1		Il1f9	0.0160526	-0.471702	0.062	0.248	1		Mmp3	0.00253169	1.23761	0.499	0.471	1		Mrps36	2.96e-07	0.315864	0.927	0.816	0.00433964
Azi2	4.51e-05	-0.445302	0.02	0.284	0.66049		Eef1a2	0.000620799	-1.17589	0.9	0.941	1		Hnrnph1	0.0038501	-0.333008	0.39	0.636	1		Ubxn1	0.0182432	0.401538	0.929	0.886	1		Snrpa	0.016077	-0.358526	0.281	0.481	1		Npm1	0.00265755	0.312706	0.892	0.871	1		Ccng1	3.05e-07	0.277566	0.917	0.709	0.00446435
Mybph	4.54e-05	-0.501395	0.04	0.317	0.665558		Endou	0.000625272	1.35818	0.9	0.583	1		Rpl12	0.00387056	-0.364571	1	1	1		Prr14	0.0182632	-0.459301	0	0.29	1		Cox7a1	0.0161705	0.33891	0.969	0.93	1		Fxyd3	0.00269945	0.34399	0.722	0.741	1		Cltb	3.09e-07	-0.302157	0.782	0.868	0.00452411
Neb	4.56e-05	-0.576199	0.92	0.935	0.667596		Krt32	0.000629603	0.479993	0.3	0.055	1		Zfas1	0.00389924	-0.432341	0.268	0.501	1		Lars	0.0182845	0.546258	0.643	0.409	1		Ly6c1	0.0162628	0.371388	1	0.948	1		Rab25	0.00276763	0.304198	0.626	0.6	1		Ube2c	3.11e-07	-0.424874	0.171	0.357	0.00455327
Fth1	4.59e-05	-0.539675	1	1	0.671969		Rps12	0.000634361	0.566041	1	1	1		Fgfbp1	0.00392923	-0.685381	0.317	0.539	1		Dph5	0.018496	0.299543	0.286	0.1	1		Psapl1	0.0163206	-0.580478	0.094	0.275	1		Pkp3	0.00288292	0.405475	0.628	0.624	1		Ifi202b	3.13e-07	-0.574904	0.119	0.297	0.00459227
Rangap1	4.69e-05	0.593396	0.9	0.562	0.687833		Yif1a	0.000638061	-0.948222	0	0.588	1		Saraf	0.00393143	0.334398	0.878	0.746	1		Zmat5	0.0185437	0.358913	0.429	0.181	1		Rpl19	0.0163466	-0.278902	1	1	1		Srgn	0.00302352	0.443466	0.589	0.532	1		Esrp2	3.17e-07	-0.363607	0.093	0.265	0.00464029
Limch1	4.79e-05	-0.465875	0.04	0.309	0.701121		Ly6m	0.000641667	0.578441	0.3	0.057	1		Degs1	0.00393311	-0.604329	0.585	0.734	1		Pknox2	0.0185559	0.35072	0.429	0.188	1		Wdr43	0.0163877	-0.399063	0.156	0.366	1		Tubb2a	0.00362415	0.325503	0.682	0.659	1		Ostf1	3.2e-07	-0.33873	0.332	0.528	0.00469272
Rcc1l	4.79e-05	-0.44733	0.08	0.358	0.701572		Ndufb7	0.000641789	-0.900669	1	0.987	1		Phlda3	0.00396127	-0.385713	0.878	0.954	1		Tgm1	0.0186299	0.44648	0.857	0.571	1		Lsm7	0.0165256	-0.344721	0.5	0.691	1		Fgfbp1	0.00382308	0.388707	0.544	0.503	1		Elovl1	3.24e-07	-0.497341	0.648	0.778	0.0047488
Ufd1	4.81e-05	-0.438183	0.06	0.342	0.704821		Per1	0.000647203	-0.968864	0	0.589	1		Ndufb7	0.00399245	0.2757	1	0.987	1		Bpifa5	0.0186361	0.376311	0.857	0.539	1		Scmh1	0.0166963	0.263751	0.344	0.188	1		Ckmt1	0.00396821	0.26477	0.578	0.55	1		Tmod3	3.25e-07	-0.33387	0.171	0.364	0.00476082
Plod1	4.89e-05	-0.404556	0.1	0.398	0.715905		Ryr1	0.000656341	-1.27697	0.8	0.925	1		Ces2g	0.00401113	-0.660589	0.244	0.465	1		Ap3s1	0.0188056	0.277781	0.429	0.177	1		Klhl41	0.0167056	0.319157	1	0.892	1		Myh2	0.0042027	-0.385488	0.323	0.388	1		Jag1	3.26e-07	-0.283477	0.093	0.268	0.00478348
Diablo	4.93e-05	-0.443272	0.06	0.341	0.722873		Art1	0.000678641	-1.18918	0.7	0.889	1		Ndufa11	0.00404727	0.290869	0.976	0.975	1		Cadm1	0.0188759	0.259873	0.214	0.062	1		Eps15	0.0169118	-0.334005	0.094	0.281	1		Phlda1	0.0044528	0.307439	0.465	0.4	1		Adgre5	3.46e-07	-0.372714	0.218	0.404	0.0050745
Gm26532	5.05e-05	-0.426014	0.12	0.422	0.739967		Atp5mpl	0.000690605	-0.76604	1	0.999	1		Fam83h	0.00412585	-0.404582	0.073	0.285	1		Ppp1r14b	0.0190288	0.442441	0.929	0.96	1		Tuba1a	0.016995	0.44736	0.812	0.821	1		Rrad	0.00450143	0.881033	0.66	0.644	1		Rarg	3.62e-07	-0.29352	0.249	0.454	0.0053
Nr1d2	5.06e-05	-0.340711	0.08	0.389	0.74098		Cd36	0.000691104	-1.31369	0.8	0.935	1		Sdad1	0.00415257	-0.28722	0	0.169	1		Cox7a2l	0.0190292	-0.464471	0.929	0.937	1		Pfkl	0.0170589	-0.440958	0.25	0.445	1		Ctsl	0.00453539	0.299297	0.966	0.994	1		Sh2d5	3.68e-07	-0.267529	0.031	0.176	0.00539223
Prune1	5.08e-05	-0.403094	0.04	0.319	0.744515		Tfcp2l1	0.000699185	0.338945	0.2	0.026	1		Cttn	0.00416556	-0.469775	0.341	0.557	1		Armcx3	0.0190402	-0.487275	0	0.288	1		Rgs12	0.0170696	-0.361948	0.062	0.241	1		Lgalsl	0.00466129	0.332365	0.728	0.703	1		Eps8l2	3.68e-07	-0.252913	0.109	0.297	0.00539794
Fstl1	5.18e-05	-0.492631	0.04	0.307	0.758309		Gsn	0.000700033	-1.71187	1	0.977	1		Cep63	0.0041727	0.398934	0.488	0.292	1		Mif	0.0191549	0.338402	1	0.954	1		Fam83h	0.0172139	-0.429127	0.094	0.282	1		Atp1b3	0.00614816	0.275524	0.648	0.626	1		Ndufa10	3.71e-07	0.268367	1	0.979	0.00543091
Ap5s1	5.18e-05	-0.407955	0.02	0.292	0.758778		Nipsnap2	0.000703367	-1.21409	0.9	0.896	1		Tmem123	0.00417285	-0.437509	0.317	0.547	1		Ola1	0.0191776	0.614688	0.571	0.348	1		Sprr2i	0.0172157	-1.23111	0.656	0.765	1		Cd44	0.00632144	0.34324	0.535	0.512	1		Txlnb	3.81e-07	0.329637	0.907	0.728	0.00558591
Zmiz1	5.18e-05	0.562105	0.8	0.502	0.758978		Muc15	0.000710036	0.657903	0.3	0.058	1		Igf1r	0.00417678	0.292017	0.512	0.3	1		Fbxo32	0.0192055	-0.678318	0.929	0.916	1		Spink5	0.0173612	-0.999569	0.562	0.699	1		Slpi	0.00700939	0.420355	0.9	0.859	1		Cxcl14	3.83e-07	-0.963464	0.611	0.706	0.00561763
Rorc	5.24e-05	-0.496293	0.12	0.404	0.767661		Ak1	0.000710087	-1.30443	0.7	0.876	1		Gsta4	0.00420006	-1.08143	0.805	0.857	1		Fasn	0.019218	0.594064	0.714	0.45	1		Tubb2a	0.0174174	-0.56228	0.438	0.682	1		Fam162a	0.0071501	0.251658	0.942	0.926	1		Mark2	3.85e-07	-0.315141	0.197	0.393	0.00563489
Rnf14	5.31e-05	-0.44916	0.04	0.307	0.777333		Klhl41	0.000711578	-1.31403	0.8	0.897	1		Sprr2h	0.00420218	-1.15399	0.61	0.751	1		Mcm5	0.0192435	0.292922	0.5	0.221	1		Mgp	0.0174621	1.25763	0.875	0.8	1		Sfn	0.00794975	0.375226	0.953	0.938	1		Srl	3.92e-07	0.348719	0.948	0.769	0.00573869
Rab11fip3	5.31e-05	-0.415361	0.04	0.315	0.778316		Myc	0.000714776	0.760205	0.6	0.209	1		Actb	0.00421029	-0.555198	1	1	1		Cog4	0.019346	-0.520945	0.071	0.374	1		Rpl8	0.0175203	-0.283446	1	1	1		S100a9	0.00865534	0.779093	0.975	0.971	1		Procr	4.02e-07	-0.394814	0.104	0.28	0.00588641
Cd36	5.35e-05	-0.548933	0.96	0.933	0.783508		Atp5l	0.000720982	-0.897276	1	1	1		Cad	0.00421689	-0.366127	0.073	0.269	1		Atox1	0.0193683	0.386246	1	0.938	1		Abca8a	0.017581	0.405442	0.281	0.141	1		Gsta4	0.00869753	0.362341	0.86	0.844	1		Snhg5	4.08e-07	-0.257247	0.078	0.246	0.00597778
Arhgap10	5.4e-05	-0.453396	0.06	0.339	0.791657		Arhgef4	0.000733692	0.656295	0.5	0.148	1		Slc38a3	0.00434189	0.299745	0.293	0.141	1		Mcm7	0.0195492	0.347491	0.571	0.289	1		Ttc22	0.0176454	-0.298003	0	0.151	1		Urah	0.00878388	0.495735	0.518	0.491	1		Akr1b8	4.11e-07	-0.490919	0.321	0.495	0.00602828
Ppp1r12b	5.41e-05	-0.476018	0.14	0.434	0.792034		Serf2	0.000734805	-0.642558	1	1	1		Marcksl1	0.00436526	-0.427863	0.049	0.238	1		Abracl	0.0198325	0.316365	0.643	0.328	1		Sh3pxd2b	0.0177873	-0.325009	0.062	0.241	1		Dmkn	0.00952588	0.362132	0.885	0.859	1		Asb2	4.19e-07	0.306579	0.907	0.698	0.00613443
Rtl8b	5.41e-05	-0.412985	0.06	0.351	0.792187		Snrpf	0.000736641	0.849308	0.9	0.73	1		Sln	0.00440943	0.361646	1	0.991	1		Rpl14	0.0200222	0.300929	1	1	1		Pmp22	0.0178704	0.977018	0.812	0.707	1		Mmp2	0.0121321	0.258113	0.66	0.671	1		Atf6b	4.19e-07	-0.25946	0.145	0.329	0.00614044
Abcd1	5.43e-05	-0.429098	0.02	0.28	0.795793		mt-Nd3	0.000754734	-1.09761	1	0.999	1		Wnk1	0.00441095	-0.429317	0.463	0.685	1		Hdac3	0.0201379	0.371979	0.571	0.288	1		Myof	0.0179125	-0.357651	0.062	0.24	1		Txndc17	0.01214	0.299392	0.851	0.847	1		Cstb	4.21e-07	-0.478807	0.772	0.841	0.00616318
Ccdc80	5.47e-05	-0.5199	0.04	0.306	0.80075		Pitx1	0.00076582	1.01434	0.9	0.607	1		Yars	0.00442996	-0.426815	0.22	0.425	1		Dst	0.0202895	-0.531317	0.571	0.76	1		Pa2g4	0.0179758	-0.456243	0.438	0.618	1		Pkp1	0.0122154	0.290639	0.823	0.765	1		Mcm5	4.22e-07	-0.30519	0.088	0.257	0.00618336
Lrig1	5.48e-05	-0.362698	0.02	0.29	0.802896		Pygm	0.000768346	-1.32717	0.8	0.93	1		Map1lc3a	0.0044464	0.279666	1	0.971	1		Fjx1	0.0202936	0.414239	0.286	0.104	1		Plaur	0.0181031	-0.346039	0	0.15	1		Iffo2	0.0124725	0.260201	0.539	0.5	1		Wfdc12	4.23e-07	-0.463952	0.171	0.358	0.00619838
Smtnl2	5.54e-05	-0.462447	0.06	0.338	0.81185		Ss18	0.000774369	0.755799	0.6	0.223	1		Ndufb6	0.00451202	0.304491	1	0.963	1		Asb13	0.020313	0.283974	0.286	0.1	1		Dlgap4	0.0181654	-0.276981	0.344	0.625	1		Dsg3	0.0129119	0.386492	0.6	0.585	1		Vegfb	4.27e-07	0.298156	0.974	0.801	0.00625574
Ranbp1	5.55e-05	0.656543	0.9	0.585	0.812699		Gpx4	0.00078677	-0.975768	1	0.991	1		Des	0.00451424	0.345762	1	0.992	1		Ddit4	0.0204739	0.375781	0.857	0.727	1		Mgrn1	0.0182943	0.309313	0.562	0.398	1		Dsp	0.0156388	0.360264	0.87	0.818	1		Cmpk1	4.34e-07	-0.286229	0.181	0.369	0.00636124
Cdh13	5.55e-05	-0.417646	0.04	0.316	0.812771		Dync1i2	0.000794035	0.909412	0.8	0.432	1		Psma1	0.00454557	-0.438329	0.659	0.759	1		Rpl13a	0.0205775	0.402216	1	1	1		Eif2b5	0.0183444	-0.369911	0.5	0.681	1		Ankrd1	0.016371	0.560402	0.388	0.359	1		Ces1h	4.35e-07	-0.3348	0.041	0.193	0.00636949
Las1l	5.56e-05	-0.314553	0.06	0.342	0.814149		Serping1	0.000797067	-1.30231	0.7	0.879	1		Hsp90aa1	0.0045617	-0.496644	0.61	0.76	1		Efhd2	0.020677	0.307643	0.643	0.322	1		Abra	0.0184601	-0.437366	0.281	0.476	1		Serpinb5	0.0169043	0.342958	0.551	0.55	1		H2afx	4.38e-07	-0.287253	0.109	0.282	0.00641807
Mafk	5.62e-05	-0.46345	0.08	0.354	0.8238		C4b	0.000803878	-1.19783	0	0.582	1		Mpzl3	0.00459534	-0.447633	0.049	0.235	1		Hdgfl2	0.0207063	0.405728	0.5	0.258	1		Txlnb	0.0185266	0.267015	0.875	0.758	1		Hmgb2	0.0180249	0.322981	0.482	0.45	1		Tns4	4.41e-07	-0.392456	0.135	0.313	0.00646516
Lce3a	5.64e-05	0.349243	0.64	0.345	0.826567		Ippk	0.000833303	0.601831	0.4	0.1	1		Tagln	0.00459549	0.73287	0.659	0.483	1		Tomm40l	0.0207774	0.305765	0.643	0.331	1		Tnnt3	0.0185721	0.337023	1	0.996	1		Sbsn	0.0189526	0.363018	0.83	0.75	1		Acot1	4.48e-07	0.319493	0.948	0.8	0.00656599
Naa60	5.65e-05	-0.426924	0.06	0.339	0.828367		Gatd3a	0.000834973	-0.977117	0.3	0.767	1		Krt6b	0.0046568	-1.22713	1	0.996	1		Sprr2i	0.0208797	0.284602	0.929	0.76	1		Tiparp	0.0186445	-0.301645	0.031	0.197	1		Lypd3	0.020375	0.272259	0.811	0.741	1		Them5	4.5e-07	-0.399596	0.166	0.353	0.00658835
Srebf2	5.7e-05	0.350331	0.92	0.527	0.834438		Myoz1	0.000838351	-1.4042	0.8	0.928	1		Psmd13	0.00469779	-0.33256	0.537	0.767	1		Them6	0.0208812	0.269281	0.214	0.064	1		Serbp1	0.0188024	-0.417037	0.969	0.977	1		Alox12b	0.0209537	0.25662	0.418	0.362	1		Ppp4c	4.64e-07	-0.292736	0.238	0.43	0.00679265
Pfn2	5.7e-05	-0.404958	0.06	0.341	0.834879		Ehbp1l1	0.000840844	-0.941524	0	0.573	1		Sult2b1	0.00470551	-0.723913	0.317	0.526	1		Prpf19	0.0211243	0.403418	0.857	0.701	1		Six1	0.0188968	0.308226	0.375	0.218	1		S100a8	0.0210507	0.678711	0.979	0.968	1		Synpo2	4.69e-07	0.30608	0.658	0.445	0.00687619
Ddit3	5.7e-05	-0.457071	0.02	0.279	0.83552		Pfkm	0.000841887	-1.45964	0.8	0.921	1		Brf1	0.00470661	-0.261555	0	0.165	1		Tpx2	0.0212093	0.26602	0.286	0.099	1		Phtf2	0.0189319	0.259161	0.406	0.24	1		Igfbp2	0.0231765	0.258981	0.77	0.712	1		Ubtf	4.72e-07	-0.346652	0.425	0.589	0.00691556
Fry	5.83e-05	-0.439672	0.04	0.305	0.853791		Fxyd3	0.000844272	0.763681	1	0.726	1		Ccn2	0.00471543	0.465088	0.61	0.378	1		Plxnb1	0.021505	0.535014	0.429	0.204	1		Rpl29	0.0190805	-0.282475	1	0.947	1		Rptn	0.0258675	-0.324683	0.394	0.462	1		Tnks1bp1	4.76e-07	-0.261978	0.244	0.443	0.00697359
Srprb	5.89e-05	-0.323035	0.08	0.386	0.862368		Ldhb	0.000848266	-1.45219	0.8	0.9	1		Wdr1	0.00475038	-0.467753	0.488	0.706	1		Ciao2a	0.0215344	0.37945	0.643	0.353	1		Serinc2	0.0190823	-0.366139	0.281	0.508	1		Slc5a1	0.0262139	0.312836	0.406	0.353	1		Hilpda	4.82e-07	-0.292339	0.093	0.268	0.00705907
Masp1	5.92e-05	-0.493723	0.06	0.339	0.868081		Sucla2	0.000850638	-0.989557	0.8	0.893	1		Btg2	0.00476187	-0.381685	0.39	0.653	1		Ube2o	0.0215964	0.333317	0.429	0.191	1		Rtn2	0.019301	0.262504	0.969	0.904	1		Gjb2	0.030803	0.345167	0.848	0.821	1		Plin2	4.83e-07	-0.381104	0.762	0.826	0.00707848
Asb5	5.97e-05	-0.308753	0.1	0.404	0.875356		Chrac1	0.00085151	-0.90276	0.1	0.652	1		Klk8	0.00480525	-0.600551	0.268	0.49	1		Smarcd2	0.0216067	0.520758	0.643	0.35	1		Srsf3	0.0193261	-0.442263	0.562	0.761	1		Gsto1	0.0332989	0.273715	0.823	0.8	1		Litaf	4.87e-07	-0.460304	0.596	0.701	0.00713922
Ezh1	5.99e-05	-0.35981	0.04	0.315	0.877131		Cpt1b	0.000853221	-1.20095	0.8	0.853	1		Il6ra	0.00483675	-0.321902	0.073	0.275	1		Zfp36l2	0.0216198	-0.542536	0.214	0.573	1		Idh2	0.0195815	0.286818	1	0.961	1		Ly6d	0.0336524	0.32979	0.87	0.859	1		Slc20a2	4.9e-07	0.308097	0.922	0.732	0.00717333
Ecsit	6.01e-05	-0.395133	0.12	0.407	0.880187		Cdkn2aip	0.000857691	0.439277	0.4	0.092	1		U2af1	0.00487745	-0.367458	0.463	0.673	1		Rapgef3	0.0216486	0.397447	0.429	0.193	1		Pdia3	0.0196196	-0.530877	0.719	0.817	1		Sprr1b	0.0432015	0.405699	0.88	0.856	1		Snhg3	5e-07	-0.382395	0.212	0.398	0.00732255
Rasip1	6.03e-05	-0.42025	0	0.249	0.883869		2310061I04Rik	0.000862177	-0.957105	0	0.573	1		Calr	0.00489056	-0.357908	0.976	0.981	1		Eef1g	0.0217264	0.331149	1	0.992	1		Tmem40	0.0196346	-0.463413	0.062	0.234	1		Dcn	0.0449589	0.333552	0.9	0.968	1		Pgls	5.01e-07	-0.302326	0.736	0.836	0.00734474
St3gal3	6.05e-05	-0.350975	0.04	0.324	0.887127		Tcap	0.000863489	-1.97604	0.9	0.963	1		Apopt1	0.004913	0.265322	0.463	0.273	1		Mfge8	0.0217902	0.430224	0.857	0.822	1		Sparcl1	0.0196682	1.18077	0.781	0.663	1		Vsig8	0.0459829	0.332988	0.48	0.456	1		Klf4	5.05e-07	-0.535735	0.684	0.757	0.00739461
[truncated: 4,006 more rows]
