# Supplementary material for: A spatial transcriptomic atlas of the host response to oropharyngeal candidiasis
Source: mBio. 2025 Jun 30;16(8):e00849-25. doi: 10.1128/mbio.00849-25 (PMC12345175; doi:10.1128/mbio.00849-25)
Supplement: Table S2 — Significantly regulated host and Candida genes including the top GO terms. [file mbio.00849-25-s0004.xlsx]

## Sheet: Host genes
Table S2: Significantly regulated host and Candida genes including the top GO terms
Host genes significantly upregulated inOPC vs UI										Host genes significantly downregulated in OPC vs UI									Top GO for upregulated genes
FeatureID	FeatureName	UI Average	UI Log2 Fold Change	UI P-Value	OPC Average	OPC Log2 Fold Change	OPC P-Value			FeatureID	FeatureName	UI Average	UI Log2 Fold Change	UI P-Value	OPC Average	OPC Log2 Fold Change	OPC P-Value
ENSMUSG00000057465	Saa2	0.00141238	-7.5051	3.28907e-117	0.307673	7.5051	3.28907e-117			ENSMUSG00000063251	Krtap4-1	0.0276827	7.2126	1.30881e-20	0	-7.2126	1.30881e-20
ENSMUSG00000040026	Saa3	0.0203383	-7.46175	2.88075e-213	3.63457	7.46175	2.88075e-213			ENSMUSG00000026085	Lyg1	1.29572	6.07447	3.57067e-184	0.019041	-6.07447	3.57067e-184
ENSMUSG00000026420	Il24	0	-7.27474	5.79242e-37	0.0435492	7.27474	5.79242e-37			ENSMUSG00000045109	Krtap4-7	0.0327673	5.86864	2.36722e-25	0.00037705	-5.86864	2.36722e-25
ENSMUSG00000064246	Chil1	0.00112991	-7.1474	6.74953e-91	0.200025	7.1474	6.74953e-91			ENSMUSG00000075402	Krt76	1.99485	5.86151	1.04185e-186	0.034123	-5.86151	1.04185e-186
ENSMUSG00000022651	Retnlg	0	-6.90861	5.2023e-30	0.0337459	6.90861	5.2023e-30			ENSMUSG00000048013	Krt35	0.0892626	5.72166	2.86394e-15	0.0015082	-5.72166	2.86394e-15
ENSMUSG00000029379	Cxcl3	0	-6.85139	3.90331e-29	0.0324263	6.85139	3.90331e-29			ENSMUSG00000068614	Actc1	0.018361	5.62764	2.02664e-20	0.000188525	-5.62764	2.02664e-20
ENSMUSG00000028186	Uox	0.000564953	-6.74767	9.09542e-60	0.090869	6.74767	9.09542e-60			ENSMUSG00000078261	Gm11596	0.00903925	5.62764	3.10759e-11	0	-5.62764	3.10759e-11
ENSMUSG00000056071	S100a9	0.0757038	-6.70371	5.21509e-204	7.91955	6.70371	5.21509e-204			ENSMUSG00000075566	Krtap4-6	0.00903925	5.62764	3.10759e-11	0	-5.62764	3.10759e-11
ENSMUSG00000056054	S100a8	0.0838956	-6.62225	1.22895e-204	8.2917	6.62225	1.22895e-204			ENSMUSG00000078257	2300003K06Rik	0.00875678	5.58324	6.84445e-11	0	-5.58324	6.84445e-11
ENSMUSG00000038067	Csf3	0	-6.56651	1.94052e-24	0.026582	6.56651	1.94052e-24			ENSMUSG00000060756	Krtap2-4	0.0522582	5.53744	1.64276e-29	0.000942624	-5.53744	1.64276e-29
ENSMUSG00000031880	Rrad	0.0138414	-6.43913	1.6875e-160	1.22522	6.43913	1.6875e-160			ENSMUSG00000063232	Serpina11	0.0084743	5.53744	1.66704e-10	0	-5.53744	1.66704e-10
ENSMUSG00000043613	Mmp3	0.00508458	-6.28062	1.00993e-96	0.417017	6.28062	1.00993e-96			ENSMUSG00000049809	Krtap9-3	0.0516932	5.52184	7.4035e-39	0.000942624	-5.52184	7.4035e-39
ENSMUSG00000042157	Sprr2i	0.0152537	-6.24388	8.37125e-149	1.17715	6.24388	8.37125e-149			ENSMUSG00000060204	Gm5868	0.00790935	5.44122	7.11602e-10	0	-5.44122	7.11602e-10
ENSMUSG00000074115	Saa1	0.0223157	-6.15519	1.35279e-162	1.61019	6.15519	1.35279e-162			ENSMUSG00000057674	Gm11938	0.0881327	5.41383	8.3208e-48	0.00188525	-5.41383	8.3208e-48
ENSMUSG00000042212	Sprr2d	0.0262703	-6.08179	2.33365e-155	1.79815	6.08179	2.33365e-155			ENSMUSG00000090225	Gm11559	0.00706192	5.28368	0.000199818	0	-5.28368	0.000199818
ENSMUSG00000027398	Il1b	0.000564953	-6.06542	6.96219e-37	0.0565574	6.06542	6.96219e-37			ENSMUSG00000078657	Crnn	0.276262	5.233	1.99805e-100	0.00716394	-5.233	1.99805e-100
ENSMUSG00000050635	Sprr2f	0.0104516	-6.04458	2.71413e-127	0.708288	6.04458	2.71413e-127			ENSMUSG00000068888	Lce1i	0.275415	5.22858	1.50535e-94	0.00716394	-5.22858	1.50535e-94
ENSMUSG00000079451	Tmprss11g	0.000564953	-6.04125	3.41848e-41	0.0556148	6.04125	3.41848e-41			ENSMUSG00000046748	Tmem45a2	0.0415241	5.20773	5.80209e-34	0.000942624	-5.20773	5.80209e-34
ENSMUSG00000058427	Cxcl2	0.00084743	-6.01295	3.56944e-42	0.0727706	6.01295	3.56944e-42			ENSMUSG00000052316	Lrrc15	0.0731615	5.14618	4.52181e-48	0.00188525	-5.14618	4.52181e-48
ENSMUSG00000094733	Csta3	0.000282477	-5.99419	6.68953e-30	0.0358197	5.99419	6.68953e-30			ENSMUSG00000043485	Krt34	0.117228	5.11376	5.83445e-56	0.00320492	-5.11376	5.83445e-56
ENSMUSG00000025746	Il6	0	-5.98661	1.29947e-16	0.0177213	5.98661	1.29947e-16			ENSMUSG00000089724	Krtap4-8	0.0251404	5.0751	7.38015e-18	0.000565574	-5.0751	7.38015e-18
ENSMUSG00000029378	Areg	0.00141238	-5.95592	8.58625e-62	0.105008	5.95592	8.58625e-62			ENSMUSG00000116336	Gm49425	0.101127	5.07108	1.74952e-66	0.00282787	-5.07108	1.74952e-66
ENSMUSG00000074445	Sprr2a3	0.00395467	-5.95177	2.01964e-53	0.262049	5.95177	2.01964e-53			ENSMUSG00000102439	Flg	0.404789	5.0467	1.11775e-105	0.0120656	-5.0467	1.11775e-105
ENSMUSG00000026580	Selp	0.00112991	-5.9182	2.78937e-11	0.0852132	5.9182	2.78937e-11			ENSMUSG00000056350	Krtap13-1	0.15395	5.03214	9.07646e-72	0.0045246	-5.03214	9.07646e-72		Enrichment FDR	nGenes	Pathway Genes	Fold Enrichment	Pathway	URL	Genes
ENSMUSG00000005800	Mmp8	0.000282477	-5.82615	4.51694e-27	0.0318607	5.82615	4.51694e-27			ENSMUSG00000078131	Krtap1-3	0.036722	5.0317	1.42754e-29	0.000942624	-5.0317	1.42754e-29		2.80058e-14	291	2222	1.57399	R-MMU-162582 Signal Transduction	HTTPS://REACTOME.ORG/PATHWAYBROWSER/#/R-MMU-162582	Itga5 Sox9 Ccl3 Tubb6 Itga3 Tcirg1 Vwf Ccne1 Ppard Rgs19 Rgs20 Prkar2b Elf3 Ranbp2 Ier3 Stat3 Adgre1 Crabp2 Spc25 Cdc20 Epha2 Ptbp1 Cyba Arpc5 Met Aldh1a3 Actn1 Cybb Ncf1 Rnd3 Psmd3 Suz12 Etv4 Mmp9 Pfn1 Ksr1 Wwc1 Cxcl16 Ccl6 Ccl4 Ccl9 Pdk4 Vip Lama4 Tnfaip3 Rspo3 Zwint Cdk1 Actr2 Itgb3 Aurkb Pik3r5 Nfkbia Bdkrb2 Hif1a Hsp90aa1 Gpr132 Trim27 Syk Diaph3 Tnfrsf10b Gdnf Adcy4 Cma1 Stk3 Rangap1 Myh9 T…
ENSMUSG00000016524	Il19	0.000564953	-5.78016	1.44573e-35	0.0463771	5.78016	1.44573e-35			ENSMUSG00000046676	Lce1l	0.277957	5.00366	1.51526e-90	0.00848362	-5.00366	1.51526e-90		1.14698e-28	290	1767	1.97249	R-MMU-168256 Immune System	HTTPS://REACTOME.ORG/PATHWAYBROWSER/#/R-MMU-168256	Itgb2 Icam2 Ube2c Tubb6 Tubb5 Tcirg1 Lcp2 Relb Ebi3 Hck Kif20a Calr Stat3 Il11 Cd33 Cnn2 Ap1s1 Cstb Cd44 Ampd3 Mmp8 Cdc20 Cyba Aprt Ctsd Arpc5 Lpo Pgam1 Kif11 Mcemp1 Cybb Ncf1 Lbp Ctsz Cd274 Slpi Il13ra1 Psmd3 Wsb1 Mmp9 Trim37 Cd68 Tnfaip3 Apaf1 Actr2 Pfkl Canx Trim11 Sdc1 Rab37 Nos2 Blmh Acly Map3k14 Nfkbia Fos Hsp90aa1 Traf3 Syk Ddx41 Lpcat1 Plau Ctsb Olfm4 Clu Osmr Ripk3 Sla Myh9 Nckap1l Il1ra…
ENSMUSG00000055030	Sprr2e	0.00932173	-5.69343	1.56425e-102	0.496763	5.69343	1.56425e-102			ENSMUSG00000050704	2310061N02Rik	0.174853	5.00139	5.60581e-75	0.00527869	-5.00139	5.60581e-75		1.31005e-09	226	1773	1.53198	R-MMU-1430728 Metabolism	HTTPS://REACTOME.ORG/PATHWAYBROWSER/#/R-MMU-1430728	Ckmt1 Dbh Cyp51 Ppard Apoe Apoc2 Prkar2b Ranbp2 Sult2b1 Cyp4f18 Slc25a1 Has1 Nqo1 Eno2 Nmrk2 Cd44 Hmox1 Mthfd2 Ampd3 Elovl1 Srm Mvd Aprt B4galnt1 Dio2 Mid1ip1 Fpgs Slc3a2 Odc1 Pgam1 Cad Tnfaip8l2 St3gal1 Hsd11b1 Psmd3 Pnpo Sult4a1 Isyna1 Ahr Pdk4 Hal Slc5a8 Aldh1l2 Pfkl Hmmr Ltc4s Fabp6 Upp1 Shmt1 Sdc1 Rrm2 Galk1 Pik3r5 Acly Pfkp Acot2 Degs2 Hsp90aa1 Fbp2 Sptlc1 Lpcat1 Elovl7 Dhfr Tkt Esd Sqle Sr…
ENSMUSG00000040809	Chil3	0.000564953	-5.63915	9.34167e-33	0.042041	5.63915	9.34167e-33			ENSMUSG00000047641	Krt87	0.197169	4.988	9.07664e-70	0.00603279	-4.988	9.07664e-70		3.76613e-18	182	1097	1.99397	R-MMU-168249 Innate Immune System	HTTPS://REACTOME.ORG/PATHWAYBROWSER/#/R-MMU-168249	Itgb2 Icam2 Tubb5 Tcirg1 Lcp2 Relb Hck Cd33 Cnn2 Cstb Cd44 Ampd3 Mmp8 Cyba Aprt Ctsd Arpc5 Lpo Pgam1 Mcemp1 Cybb Ncf1 Lbp Ctsz Slpi Psmd3 Mmp9 Cd68 Tnfaip3 Apaf1 Actr2 Pfkl Rab37 Nos2 Acly Map3k14 Nfkbia Fos Hsp90aa1 Traf3 Syk Ddx41 Lpcat1 Plau Ctsb Olfm4 Clu Ripk3 Myh9 Nckap1l Clec4n C3 Map3k8 Psmb8 C2 Aldh3b1 Cpn1 Nfkb2 Prdx4 Cd63 Pa2g4 Adam8 Gusb Slc11a1 Cxcr2 Actr3 Nfasc Ncf2 Ifi211 Sell Fcgr…
ENSMUSG00000035385	Ccl2	0.000564953	-5.57326	1.61995e-31	0.0401558	5.57326	1.61995e-31			ENSMUSG00000029236	Nmu	0.0353096	4.97556	5.30711e-29	0.000942624	-4.97556	5.30711e-29		4.19311e-33	151	602	3.01463	R-MMU-1640170 Cell Cycle	HTTPS://REACTOME.ORG/PATHWAYBROWSER/#/R-MMU-1640170	Cdc45 Nhp2 Ube2c Tubb6 Foxm1 Tubb5 Ccne1 Dbf4 Mcm2 Prkar2b Ranbp2 Kif20a Spc25 Mcm5 Cdc20 Cdt1 Pola1 Gmnn Pole Ncapg Brca1 Psmd3 Chtf18 Fbxo5 Zwint Cdk1 Phlda1 Hmmr Hus1 Pttg1 Pold2 Aurkb Pole2 Vrk1 Hsp90aa1 Bora Gtse1 Rangap1 Dscc1 Mcm4 Mis18a Tuba1b Pkmyt1 Sgo1 Ndc80 Psmb8 Lmnb1 Incenp Fen1 Cdca5 Rad9a Prim1 Plk4 Sgo2a Mcm6 Cenpf Nek2 Mcm10 Nuf2 Cenpl Mastl Knl1 Cdc25b Pcna Bub1 Gins1 Tpx2 E2f1…
ENSMUSG00000032068	Plet1	0.00084743	-5.54604	1.88676e-28	0.0525984	5.54604	1.88676e-28			ENSMUSG00000068078	2310034C09Rik	0.482188	4.96378	3.81906e-100	0.0152705	-4.96378	3.81906e-100		0.000457666	151	1317	1.37799	R-MMU-597592 Post-translational protein modification	HTTPS://REACTOME.ORG/PATHWAYBROWSER/#/R-MMU-597592	Cd52 Timp1 Ube2c Tubb6 Apoe Ranbp2 Cp Man1a Calr Dnmt1 Rcn1 Cdc20 Mvd St3gal1 Ctsz Ttll12 Brca1 Psmd3 Igfbp4 Suz12 Wsb1 Mpdu1 Rab32 Tnfaip3 Cdk1 Gfpt2 Canx Rab37 Aurkb Top2a Nfkbia Hif1a Galnt16 Traf3 Trim27 Myc Rangap1 Ly6e Adamts1 Tuba1b Nus1 Thbs2 Man2a1 C3 Psmb8 Incenp Stambpl1 Il33 P4hb Nfkb2 Il6 Nop58 Dolpp1 Galnt3 Pdia3 Pcna Chgb Ccna2 Ccn1 Nans Tnc B4galt2 Ndc1 Alpl Cdca8 Bst1 Uchl1 Spp1 …
ENSMUSG00000024907	Gal	0.000282477	-5.48285	6.98423e-08	0.0250738	5.48285	6.98423e-08			ENSMUSG00000050224	Krtap13	0.431907	4.9531	1.39834e-98	0.0137623	-4.9531	1.39834e-98		7.48119e-30	132	516	3.07453	R-MMU-69278 Cell Cycle Mitotic	HTTPS://REACTOME.ORG/PATHWAYBROWSER/#/R-MMU-69278	Cdc45 Ube2c Tubb6 Foxm1 Tubb5 Ccne1 Dbf4 Mcm2 Prkar2b Ranbp2 Kif20a Spc25 Mcm5 Cdc20 Cdt1 Pola1 Gmnn Pole Ncapg Psmd3 Fbxo5 Zwint Cdk1 Phlda1 Hmmr Pttg1 Pold2 Aurkb Pole2 Vrk1 Hsp90aa1 Bora Gtse1 Rangap1 Mcm4 Tuba1b Pkmyt1 Sgo1 Ndc80 Psmb8 Lmnb1 Incenp Fen1 Cdca5 Prim1 Plk4 Sgo2a Mcm6 Cenpf Nek2 Mcm10 Nuf2 Cenpl Mastl Knl1 Cdc25b Pcna Bub1 Gins1 Tpx2 E2f1 Aurka Rbl1 Ccna2 Cks1b Smc2 Orc1 Ndc1 Kif…
ENSMUSG00000069792	Wfdc17	0.00988668	-5.47745	6.92197e-113	0.452837	5.47745	6.92197e-113			ENSMUSG00000020913	Krt24	0.149713	4.93537	5.00163e-84	0.00471312	-4.93537	5.00163e-84		1.11145e-20	120	555	2.59862	R-MMU-6798695 Neutrophil degranulation	HTTPS://REACTOME.ORG/PATHWAYBROWSER/#/R-MMU-6798695	Itgb2 Tubb5 Tcirg1 Cd33 Cnn2 Cstb Cd44 Ampd3 Mmp8 Cyba Aprt Ctsd Arpc5 Pgam1 Mcemp1 Cybb Ctsz Slpi Psmd3 Mmp9 Cd68 Apaf1 Actr2 Pfkl Rab37 Acly Hsp90aa1 Lpcat1 Plau Ctsb Olfm4 Nckap1l Clec4n C3 Aldh3b1 Prdx4 Cd63 Pa2g4 Adam8 Gusb Slc11a1 Cxcr2 Nfasc Ifi211 Sell Fcgr2b Lcn2 Stom Agpat2 Fcna Cat Fabp5 S100a11 Tlr2 Nfkb1 Tnfrsf1b Ddost Fgr Kcnab2 Bst1 Pgm2 Plac8 Ppbp Cxcl3 Cxcl1 Rhof Clec4d Pglyrp1 S…
ENSMUSG00000027925	Sprr2j-ps	0.00225981	-5.36058	7.07248e-55	0.104254	5.36058	7.07248e-55			ENSMUSG00000026989	Dapl1	0.120618	4.93239	9.10363e-64	0.0037705	-4.93239	9.10363e-64		4.79575e-15	116	622	2.24141	R-MMU-9716542 Signaling by Rho GTPases Miro GTPases and RHOBTB3	HTTPS://REACTOME.ORG/PATHWAYBROWSER/#/R-MMU-9716542	Tubb6 Ccne1 Ranbp2 Spc25 Cdc20 Epha2 Cyba Arpc5 Actn1 Cybb Ncf1 Rnd3 Pfn1 Zwint Actr2 Aurkb Hsp90aa1 Diaph3 Rangap1 Myh9 Twf1 Nckap1l Tfrc Tuba1b Fmnl3 Racgap1 Sgo1 Ndc80 Lmnb1 Incenp Tjp2 Arhgdia Shmt2 Sgo2a Actr3 Ncf2 Cenpf Nuf2 Cenpl Stom Knl1 Bub1 Stmn2 Ect2 Tpm3 Iqgap3 Kif2c Cdca8 Cenpa Cenpc1 Kntc1 Rhof Mad1l1 Actb Arpc1b Limk1 Mad2l1 Plk1 Cenpi Flna Cenpu Cenpn Tpm4 Fam83b Zwilch Rac2 Vav1…
ENSMUSG00000029371	Cxcl5	0.00141238	-5.25806	4.27085e-40	0.064664	5.25806	4.27085e-40			ENSMUSG00000046474	Krtap4-16	0.0282477	4.91953	5.56212e-21	0.000754099	-4.91953	5.56212e-21		2.16967e-15	115	607	2.277	R-MMU-194315 Signaling by Rho GTPases	HTTPS://REACTOME.ORG/PATHWAYBROWSER/#/R-MMU-194315	Tubb6 Ranbp2 Spc25 Cdc20 Epha2 Cyba Arpc5 Actn1 Cybb Ncf1 Rnd3 Pfn1 Zwint Actr2 Aurkb Hsp90aa1 Diaph3 Rangap1 Myh9 Twf1 Nckap1l Tfrc Tuba1b Fmnl3 Racgap1 Sgo1 Ndc80 Lmnb1 Incenp Tjp2 Arhgdia Shmt2 Sgo2a Actr3 Ncf2 Cenpf Nuf2 Cenpl Stom Knl1 Bub1 Stmn2 Ect2 Tpm3 Iqgap3 Kif2c Cdca8 Cenpa Cenpc1 Kntc1 Rhof Mad1l1 Actb Arpc1b Limk1 Mad2l1 Plk1 Cenpi Flna Cenpu Cenpn Tpm4 Fam83b Zwilch Rac2 Vav1 Nup37…
ENSMUSG00000050063	Klk6	0.00084743	-5.25596	4.10309e-30	0.0429837	5.25596	4.10309e-30			ENSMUSG00000006546	Cryba2	0.0166661	4.90517	2.02609e-17	0.00037705	-4.90517	2.02609e-17		0.000286873	101	800	1.51735	R-MMU-1280218 Adaptive Immune System	HTTPS://REACTOME.ORG/PATHWAYBROWSER/#/R-MMU-1280218	Itgb2 Icam2 Ube2c Tubb6 Lcp2 Kif20a Calr Cd33 Ap1s1 Cdc20 Cyba Ctsd Kif11 Cybb Ncf1 Cd274 Psmd3 Wsb1 Trim37 Canx Trim11 Blmh Map3k14 Nfkbia Syk Ctsb Cxadr Tuba1b Racgap1 Nfkbie C3 Map3k8 Psmb8 Pik3ap1 Ifitm1 Ifitm3 Icos Ctla4 Inpp5d Ncf2 Sell Fcgr2b Mrc1 Lrsam1 Ube2l6 Pdia3 Siglec1 Ptpn22 Vcam1 Ctso Dapp1 Nfkb1 Kif2c Rnf4 Kras Siglece Ctsc Kif22 Kif23 Traip Uba7 Malt1 Trib3 Vav1 Kif4 Cd300a Lrr1 …
ENSMUSG00000047798	Cd300lf	0.000282477	-5.18494	5.76229e-17	0.0203607	5.18494	5.76229e-17			ENSMUSG00000068887	Lce1j	0.24406	4.88037	1.38985e-86	0.00810657	-4.88037	1.38985e-86		2.42901e-15	86	391	2.64348	R-MMU-68886 M Phase	HTTPS://REACTOME.ORG/PATHWAYBROWSER/#/R-MMU-68886	Ube2c Tubb6 Tubb5 Prkar2b Ranbp2 Kif20a Spc25 Cdc20 Ncapg Psmd3 Fbxo5 Zwint Cdk1 Pttg1 Aurkb Vrk1 Hsp90aa1 Rangap1 Tuba1b Sgo1 Ndc80 Psmb8 Lmnb1 Incenp Cdca5 Plk4 Sgo2a Cenpf Nek2 Nuf2 Cenpl Mastl Knl1 Bub1 Smc2 Ndc1 Kif2c Cdca8 Rcc1 Cenpa Cenpc1 Kntc1 Ran Mad1l1 Mad2l1 Plk1 Cenpi Cenpu Cenpn Ccnb2 Kif23 Zwilch Smc4 Ncaph Tubg1 Nup37 Ska1 Aaas Haus6 Nup205 Nup133 Mcph1 Nup43 Bub1b Ccnb1 Ncapg2 Tu…
ENSMUSG00000028859	Csf3r	0.000282477	-5.14468	1.54104e-17	0.0197951	5.14468	1.54104e-17			ENSMUSG00000044649	Krtap4-2	0.0107341	4.86864	1.65757e-11	0.000188525	-4.86864	1.65757e-11		7.53764e-05	86	629	1.64324	R-MMU-109582 Hemostasis	HTTPS://REACTOME.ORG/PATHWAYBROWSER/#/R-MMU-109582	Itgb2 Itga5 Timp1 Tubb6 Vwf Lcp2 Prkar2b Kif20a Cd44 Wdr1 Itih3 Rarres2 Kif11 Actn1 Srgn Plek Sdc1 Itgb3 Nos2 Pik3r5 Syk Plau Itih4 Clu Tnfrsf10b Cxadr Tuba1b Racgap1 Pcyox1l Kif20b Fermt3 Cd63 Prkar1b Inpp5d Tagln2 Selp Sell Apbb1ip Procr Pdpn Lrp8 Kif2c Fgr Ppbp Pf4 Kras Kif22 Itgam Flna Plat Scg3 Kif23 Rac2 Qsox1 Lgals3bp Vav1 Kif4 Kif15 Serpine1 Orm1 Thbs1 Lyn Trem1 Tuba1c Tubb2b Cenpe Plaur …
ENSMUSG00000029380	Cxcl1	0.00225981	-5.13862	3.40549e-25	0.0893608	5.13862	3.40549e-25			ENSMUSG00000038115	Ano2	0.00508458	4.83117	1.85175e-06	0	-4.83117	1.85175e-06		0.00329858	81	665	1.46392	R-MMU-382551 Transport of small molecules	HTTPS://REACTOME.ORG/PATHWAYBROWSER/#/R-MMU-382551	Scnn1g Slc7a7 Tcirg1 Angptl4 Apoe Apoc2 Prkar2b Cp Clcn5 Hmox1 Slc3a2 Mcoln2 Slc5a1 Mlkl Slc9a5 Psmd3 Slc5a8 Nipal4 Slc26a4 Slc28a3 Slc39a14 Ripk3 Apod Tfrc Slc4a8 Soat2 Slc22a3 Psmb8 Npc1 Pcsk5 Slc15a3 Slc1a1 P4hb Slc25a10 Prkar1b Myo5b Slc11a1 Lcn2 Stom Slc43a1 Slc20a1 Atp9a Slc7a11 Slc33a1 Mcub Mttp Aqp3 Slc6a9 Slc2a1 Slc10a6 Slc6a13 Slc6a12 Slc6a14 Slc27a1 Ldlr Slco2a1 Slc22a15 Atp1a1 Slc16a2…
ENSMUSG00000013974	Mcemp1	0	-5.1172	1.22599e-09	0.00961477	5.1172	1.22599e-09			ENSMUSG00000044243	Bhlha9	0.00508458	4.83117	6.41658e-06	0	-4.83117	6.41658e-06		2.14801e-24	79	246	3.85963	R-MMU-195258 RHO GTPase Effectors	HTTPS://REACTOME.ORG/PATHWAYBROWSER/#/R-MMU-195258	Tubb6 Ranbp2 Spc25 Cdc20 Cyba Arpc5 Cybb Ncf1 Pfn1 Zwint Actr2 Aurkb Diaph3 Rangap1 Myh9 Nckap1l Tuba1b Fmnl3 Sgo1 Ndc80 Incenp Sgo2a Actr3 Ncf2 Cenpf Nuf2 Cenpl Knl1 Bub1 Iqgap3 Kif2c Cdca8 Cenpa Cenpc1 Kntc1 Mad1l1 Actb Arpc1b Limk1 Mad2l1 Plk1 Cenpi Flna Cenpu Cenpn Zwilch Rac2 Nup37 Fmnl2 Ska1 Prc1 Nup133 Nup43 Bub1b Kif14 Tuba1c Cdc25c Tubb2b Cenph Cenpe Sfn Ercc6l Nup160 Nup107 Mapk11 Fmnl1…
ENSMUSG00000003484	Cyp4f18	0.000564953	-5.05096	9.05795e-23	0.0279017	5.05096	9.05795e-23			ENSMUSG00000069717	Gm11568	0.0104516	4.83117	1.48657e-07	0.000188525	-4.83117	1.48657e-07		1.44252e-19	78	285	3.2893	R-MMU-69620 Cell Cycle Checkpoints	HTTPS://REACTOME.ORG/PATHWAYBROWSER/#/R-MMU-69620	Cdc45 Ube2c Ccne1 Dbf4 Mcm2 Ranbp2 Spc25 Mcm5 Cdc20 Brca1 Psmd3 Zwint Cdk1 Hus1 Aurkb Gtse1 Rangap1 Mcm4 Pkmyt1 Sgo1 Ndc80 Psmb8 Incenp Rad9a Sgo2a Mcm6 Cenpf Mcm10 Nuf2 Cenpl Knl1 Bub1 Ccna2 Orc1 Kif2c Cdca8 Cenpa Cenpc1 Rfc5 Kntc1 Mad1l1 Mcm7 Mad2l1 Blm Plk1 Cenpi Cenpu Cenpn Chek1 Ccnb2 Zwilch Cdc25a Topbp1 Rfc3 Nup37 Ska1 Dna2 Nup133 Exo1 Nup43 Bub1b Ccnb1 Mcm3 Clspn Cdc25c Cenph Cenpe Sfn Er…
ENSMUSG00000001131	Timp1	0.00338972	-4.96662	3.43556e-58	0.114623	4.96662	3.43556e-58			ENSMUSG00000039084	Chad	0.0149713	4.75317	1.34054e-15	0.00037705	-4.75317	1.34054e-15		0.00261248	71	561	1.52107	R-MMU-8953854 Metabolism of RNA	HTTPS://REACTOME.ORG/PATHWAYBROWSER/#/R-MMU-8953854	Hnrnpd Snrpd1 Ranbp2 Ptbp1 Gtf2h1 Lsm2 Psmd3 Pelp1 Snrpf Ddx21 Ftsj3 Eftud2 Zfp36l1 Rpp40 Ppwd1 Bop1 Ppil1 Wdr46 Psmb8 Alyref Thoc3 Wdr75 Nop58 Ncl Clp1 Nop56 Xrn2 Exosc8 Nol6 Ndc1 Ebna1bp2 Sf3a3 Nol9 Dhx37 Srsf9 Cpsf4 Isy1 Pwp2 Wdr3 Noc4l Nup37 Aaas Gemin5 Wdr36 Tsr1 Nup205 Exosc2 Nup133 Nup43 Apobec1 Tbl3 Wdr43 Utp4 Utp15 Gnl3 Dhx9 Zfp36 Lsm11 Fbl Heatr1 Nup160 Nup188 Nup107 Utp18 Set Snrpg Hnr…
ENSMUSG00000025804	Ccr1	0.000282477	-4.95592	2.16867e-15	0.0173443	4.95592	2.16867e-15			ENSMUSG00000103084	Gm38119	0.0048021	4.75317	4.07621e-06	0	-4.75317	4.07621e-06		0.0130011	71	600	1.4222	R-MMU-556833 Metabolism of lipids	HTTPS://REACTOME.ORG/PATHWAYBROWSER/#/R-MMU-556833	Cyp51 Ppard Cyp4f18 Slc25a1 Elovl1 Mvd B4galnt1 Mid1ip1 Tnfaip8l2 Hsd11b1 Ltc4s Fabp6 Pik3r5 Acly Acot2 Degs2 Sptlc1 Lpcat1 Elovl7 Sqle Srebf2 Cyp1b1 Stard4 Cidea Aldh3b1 Cpt1a Acsl5 Gk Inpp5d Hsd17b7 Agpat2 Hsd17b12 Fabp5 Ugcg Mfsd2a Cyp4b1 Acot7 Ran Akr1b8 Tbxas1 Cers3 Far1 Msmo1 Sc5d Ptgs2 Sgpp2 Lss Idi2 Dhcr24 Mboat7 Scd1 Aldh3b3 Degs1 Mboat1 Cyp7b1 Gpx2 Hilpda Liph Pla2g4e Ch25h Ptges Pla2g4…
ENSMUSG00000018930	Ccl4	0	-4.90861	5.39286e-07	0.00829509	4.90861	5.39286e-07			ENSMUSG00000027923	Lce1b	0.640092	4.74113	1.24118e-112	0.0237541	-4.74113	1.24118e-112		4.30807e-07	69	406	2.04257	R-MMU-1280215 Cytokine Signaling in Immune system	HTTPS://REACTOME.ORG/PATHWAYBROWSER/#/R-MMU-1280215	Relb Ebi3 Hck Stat3 Il11 Il13ra1 Psmd3 Canx Sdc1 Map3k14 Nfkbia Fos Traf3 Syk Osmr Sla Il1rap Tnfrsf12a Map3k8 Psmb8 Tnf Ptpn2 Il33 Nfkb2 Flnb Il23a Il6 Il1rl1 Il1r1 Il1r2 Inpp5d Tnfrsf11a Il1rn Ube2l6 Il1b Il1a Nfkb1 Tnfrsf1b Kras Ltbr Tnfrsf1a Il4ra Il2rg Birc3 Myd88 Uba7 Vav1 Lif Tnfsf9 Socs1 Csf3 Irs2 Clcf1 Ripk2 Oasl1 Lyn Pde12 Socs3 Mapk11 Nod2 Osm Ptk2b Eif4a1 Rnasel Ptprz1 Il1rl2 Csf2rb N…
ENSMUSG00000046259	Sprr2h	0.0316374	-4.88717	4.40255e-114	0.944321	4.88717	4.40255e-114			ENSMUSG00000052974	Cyp2f2	0.133329	4.71405	5.55713e-76	0.00490165	-4.71405	5.55713e-76		5.55546e-19	67	225	3.57887	R-MMU-2555396 Mitotic Metaphase and Anaphase	HTTPS://REACTOME.ORG/PATHWAYBROWSER/#/R-MMU-2555396	Ube2c Tubb6 Ranbp2 Spc25 Cdc20 Psmd3 Fbxo5 Zwint Cdk1 Pttg1 Aurkb Vrk1 Rangap1 Tuba1b Sgo1 Ndc80 Psmb8 Lmnb1 Incenp Cdca5 Sgo2a Cenpf Nuf2 Cenpl Knl1 Bub1 Ndc1 Kif2c Cdca8 Rcc1 Cenpa Cenpc1 Kntc1 Ran Mad1l1 Mad2l1 Plk1 Cenpi Cenpu Cenpn Ccnb2 Zwilch Nup37 Ska1 Nup205 Nup133 Nup43 Bub1b Ccnb1 Tuba1c Tubb2b Cenph Cenpe Ercc6l Nup160 Nup188 Nup107 Espl1 Tubb2a Ube2s Tubb3 Tubb4a Nup98 Cenpm Spdl1 Ce…
ENSMUSG00000025196	Cpn1	0.00112991	-4.87619	1.0477e-29	0.0412869	4.87619	1.0477e-29			ENSMUSG00000049593	Lce1h	0.156775	4.70218	8.5062e-31	0.00584427	-4.70218	8.5062e-31
ENSMUSG00000030142	Clec4e	0.000282477	-4.8597	5.72795e-07	0.0162131	4.8597	5.72795e-07			ENSMUSG00000103243	Lce1d	0.609302	4.68144	1.60488e-110	0.0235656	-4.68144	1.60488e-110		Hemostasis categories
ENSMUSG00000071561	Cstdc5	0.012429	-4.84228	1.9885e-71	0.364418	4.84228	1.9885e-71			ENSMUSG00000067614	Krt86	0.0867204	4.6801	6.58627e-53	0.00320492	-4.6801	6.58627e-53
ENSMUSG00000052270	Fpr2	0	-4.77431	4.85968e-06	0.00754099	4.77431	4.85968e-06			ENSMUSG00000048981	Krt31	0.0381344	4.6707	2.09985e-28	0.00131967	-4.6707	2.09985e-28
ENSMUSG00000029019	Nppb	0.000282477	-4.77431	6.58232e-09	0.0152705	4.77431	6.58232e-09			ENSMUSG00000069722	Krtap3-3	0.400834	4.6626	1.33009e-100	0.0156476	-4.6626	1.33009e-100
ENSMUSG00000032487	Ptgs2	0.00169486	-4.74383	9.98856e-35	0.0527869	4.74383	9.98856e-35			ENSMUSG00000021469	Msx2	0.0223157	4.58324	3.42337e-21	0.000754099	-4.58324	3.42337e-21
ENSMUSG00000011008	Mcoln2	0.000282477	-4.73869	1.49731e-10	0.0148935	4.73869	1.49731e-10			ENSMUSG00000068889	Lce1e	0.152255	4.57259	5.36804e-60	0.00622132	-4.57259	5.36804e-60
ENSMUSG00000059657	Stfa2l1	0	-4.66469	3.49856e-07	0.00697542	4.66469	3.49856e-07			ENSMUSG00000067615	Krt81	0.122312	4.53744	5.99425e-54	0.00509017	-4.53744	5.99425e-54
ENSMUSG00000021647	Cartpt	0	-4.62621	5.57436e-07	0.00678689	4.62621	5.57436e-07			ENSMUSG00000073940	Hbb-bt	0.0432189	4.5281	1.76359e-33	0.00169672	-4.5281	1.76359e-33
ENSMUSG00000079597	Cstdc4	0.000282477	-4.62621	3.01597e-12	0.0137623	4.62621	3.01597e-12			ENSMUSG00000070335	Krtap9-1	0.0127115	4.52184	3.12295e-09	0.00037705	-4.52184	3.12295e-09
ENSMUSG00000079594	Cstdc6	0	-4.62621	6.8419e-06	0.00678689	4.62621	6.8419e-06			ENSMUSG00000041567	Serpina12	0.0299425	4.51735	2.20157e-20	0.00113115	-4.51735	2.20157e-20
ENSMUSG00000037474	Dtl	0	-4.62621	5.57436e-07	0.00678689	4.62621	5.57436e-07			ENSMUSG00000071471	Krtap26-1	0.0254229	4.50607	1.55372e-21	0.000942624	-4.50607	1.55372e-21
ENSMUSG00000063683	Glyat	0	-4.62621	5.57436e-07	0.00678689	4.62621	5.57436e-07			ENSMUSG00000025270	Alas2	0.00395467	4.49013	4.31624e-05	0	-4.49013	4.31624e-05
ENSMUSG00000046354	Defb14	0.00225981	-4.61316	1.0933e-20	0.0620247	4.61316	1.0933e-20			ENSMUSG00000047564	Krtap3-1	0.359875	4.49013	1.18519e-90	0.0158361	-4.49013	1.18519e-90
ENSMUSG00000025172	Ankrd2	0.0254229	-4.55597	7.96157e-78	0.604411	4.55597	7.96157e-78			ENSMUSG00000062278	Gm11562	0.0372869	4.4686	3.23276e-24	0.0015082	-4.4686	3.23276e-24
ENSMUSG00000117123	Gm49890	0.00112991	-4.55426	4.43572e-24	0.0329918	4.55426	4.43572e-24			ENSMUSG00000048830	2310057N15Rik	0.0870028	4.46239	1.19507e-46	0.0037705	-4.46239	1.19507e-46
ENSMUSG00000094686	Ccl21a	0.0115815	-4.5193	1.97901e-72	0.271853	4.5193	1.97901e-72			ENSMUSG00000045331	2310079G19Rik	0.0785285	4.45944	5.24619e-48	0.00339345	-4.45944	5.24619e-48
ENSMUSG00000017737	Mmp9	0	-4.50422	2.39603e-06	0.00622132	4.50422	2.39603e-06			ENSMUSG00000035963	Odf3l2	0.00790935	4.44122	1.00281e-08	0.000188525	-4.44122	1.00281e-08
ENSMUSG00000050092	Sprr2b	0.0468911	-4.48684	5.44146e-97	1.05744	4.48684	5.44146e-97			ENSMUSG00000027908	Tchhl1	0.0488685	4.44122	3.53905e-30	0.00207377	-4.44122	3.53905e-30
ENSMUSG00000042265	Trem1	0.000282477	-4.48285	4.23637e-11	0.0124426	4.48285	4.23637e-11			ENSMUSG00000069721	Krtap3-2	0.105929	4.43739	4.86576e-51	0.00471312	-4.43739	4.86576e-51
ENSMUSG00000020912	Krt12	0.000282477	-4.43913	1.02208e-10	0.0120656	4.43913	1.02208e-10			ENSMUSG00000053499	Gm5444	0.0036722	4.3906	9.50932e-05	0	-4.3906	9.50932e-05
ENSMUSG00000002068	Ccne1	0.00141238	-4.37869	1.06972e-24	0.0350656	4.37869	1.06972e-24			ENSMUSG00000068890	Lce1a2	0.492922	4.3873	5.3209e-82	0.0233771	-4.3873	5.3209e-82
ENSMUSG00000031089	Slc6a14	0.0036722	-4.3576	5.08391e-39	0.0808771	4.3576	5.08391e-39			ENSMUSG00000046828	Mettl21e	0.190954	4.37154	9.6598e-85	0.00904919	-4.37154	9.6598e-85
ENSMUSG00000028874	Fgr	0	-4.32365	1.05002e-05	0.00546722	4.32365	1.05002e-05			ENSMUSG00000020916	Krt36	1.58272	4.35249	1.59551e-127	0.0772952	-4.35249	1.59551e-127
ENSMUSG00000023031	Cela1	0	-4.27474	1.66759e-05	0.00527869	4.27474	1.66759e-05			ENSMUSG00000034159	Mab21l4	0.0740089	4.30023	9.70289e-40	0.00358197	-4.30023	9.70289e-40
ENSMUSG00000026180	Cxcr2	0.000282477	-4.27474	1.47215e-09	0.0107459	4.27474	1.47215e-09			ENSMUSG00000067613	Krt83	0.103386	4.29552	1.88477e-51	0.00509017	-4.29552	1.88477e-51
ENSMUSG00000000204	Slfn4	0.00084743	-4.27474	9.9451e-17	0.0216804	4.27474	9.9451e-17			ENSMUSG00000056716	Gm5420	0.00338972	4.28368	0.000208567	0	-4.28368	0.000208567		Enrichment FDR	nGenes	Pathway Genes	Fold Enrichment	Pathway	URL	Genes
ENSMUSG00000079012	Serpina3m	0.00225981	-4.22983	1.25948e-26	0.0475083	4.22983	1.25948e-26			ENSMUSG00000044667	Plppr4	0.00338972	4.28368	0.000208567	0	-4.28368	0.000208567		2.05297e-133	86	629	34.9285	R-MMU-109582 Hemostasis	HTTPS://REACTOME.ORG/PATHWAYBROWSER/#/R-MMU-109582	Itgb2 Itga5 Timp1 Tubb6 Vwf Lcp2 Prkar2b Kif20a Cd44 Wdr1 Itih3 Rarres2 Kif11 Actn1 Srgn Plek Sdc1 Itgb3 Nos2 Pik3r5 Syk Plau Itih4 Clu Tnfrsf10b Cxadr Tuba1b Racgap1 Pcyox1l Kif20b Fermt3 Cd63 Prkar1b Inpp5d Tagln2 Selp Sell Apbb1ip Procr Pdpn Lrp8 Kif2c Fgr Ppbp Pf4 Kras Kif22 Itgam Flna Plat Scg3 Kif23 Rac2 Qsox1 Lgals3bp Vav1 Kif4 Kif15 Serpine1 Orm1 Thbs1 Lyn Trem1 Tuba1c Tubb2b Cenpe Plaur …
ENSMUSG00000042250	Pglyrp4	0	-4.22411	2.64343e-05	0.00509017	4.22411	2.64343e-05			ENSMUSG00000028172	Tacr3	0.00338972	4.28368	0.000208567	0	-4.28368	0.000208567		9.25795e-53	40	254	40.2307	R-MMU-76002 Platelet activation signaling and aggregation	HTTPS://REACTOME.ORG/PATHWAYBROWSER/#/R-MMU-76002	Timp1 Vwf Lcp2 Wdr1 Itih3 Rarres2 Actn1 Srgn Plek Itgb3 Pik3r5 Syk Itih4 Clu Pcyox1l Fermt3 Cd63 Tagln2 Selp Apbb1ip Pdpn Ppbp Pf4 Flna Scg3 Rac2 Qsox1 Lgals3bp Vav1 Serpine1 Orm1 Thbs1 Lyn Pla2g4a Fcer1g Arrb2 Kng2 Orm2 Actg1 Gng3
ENSMUSG00000022902	Stfa2	0	-4.22411	2.64343e-05	0.00509017	4.22411	2.64343e-05			ENSMUSG00000042124	Lce1f	0.322588	4.25	6.49875e-79	0.0167787	-4.25	6.49875e-79		1.86962e-40	28	125	57.2242	R-MMU-114608 Platelet degranulation	HTTPS://REACTOME.ORG/PATHWAYBROWSER/#/R-MMU-114608	Timp1 Vwf Wdr1 Itih3 Rarres2 Actn1 Srgn Plek Itgb3 Itih4 Clu Pcyox1l Fermt3 Cd63 Tagln2 Selp Ppbp Pf4 Flna Scg3 Qsox1 Lgals3bp Serpine1 Orm1 Thbs1 Kng2 Orm2 Actg1
ENSMUSG00000053113	Socs3	0.0166661	-4.19899	7.96157e-78	0.311066	4.19899	7.96157e-78			ENSMUSG00000069718	Gm11563	0.0104516	4.24621	1.24042e-10	0.00037705	-4.24621	1.24042e-10		3.74239e-40	28	129	55.4498	R-MMU-76005 Response to elevated platelet cytosolic Ca2+	HTTPS://REACTOME.ORG/PATHWAYBROWSER/#/R-MMU-76005	Timp1 Vwf Wdr1 Itih3 Rarres2 Actn1 Srgn Plek Itgb3 Itih4 Clu Pcyox1l Fermt3 Cd63 Tagln2 Selp Ppbp Pf4 Flna Scg3 Qsox1 Lgals3bp Serpine1 Orm1 Thbs1 Kng2 Orm2 Actg1
ENSMUSG00000027360	Hdc	0.00197734	-4.19155	1.00157e-26	0.0410984	4.19155	1.00157e-26			ENSMUSG00000042092	Lce1c	0.440381	4.21329	1.94225e-89	0.0235656	-4.21329	1.94225e-89		9.72857e-31	19	57	85.155	R-MMU-983189 Kinesins	HTTPS://REACTOME.ORG/PATHWAYBROWSER/#/R-MMU-983189	Tubb6 Kif20a Kif11 Tuba1b Racgap1 Kif20b Kif2c Kif22 Kif23 Kif4 Kif15 Tuba1c Tubb2b Cenpe Kif18b Tubb2a Tubb3 Tubb4a Kifc1
ENSMUSG00000002992	Apoc2	0	-4.17165	4.25701e-05	0.00490165	4.17165	4.25701e-05			ENSMUSG00000095870	Lce1k	0.233043	4.20715	1.9885e-71	0.0124426	-4.20715	1.9885e-71		4.9678e-27	21	127	42.2423	R-MMU-983231 Factors involved in megakaryocyte development and platelet producti	HTTPS://REACTOME.ORG/PATHWAYBROWSER/#/R-MMU-983231	Tubb6 Prkar2b Kif20a Kif11 Tuba1b Racgap1 Kif20b Prkar1b Kif2c Kif22 Kif23 Kif4 Kif15 Tuba1c Tubb2b Cenpe Kif18b Tubb2a Tubb3 Tubb4a Kifc1
ENSMUSG00000050578	Mmp13	0	-4.17165	4.25701e-05	0.00490165	4.17165	4.25701e-05			ENSMUSG00000044294	Krt84	0.845453	4.20629	3.84195e-108	0.045623	-4.20629	3.84195e-108		3.24044e-26	46	1767	6.65048	R-MMU-168256 Immune System	HTTPS://REACTOME.ORG/PATHWAYBROWSER/#/R-MMU-168256	Itgb2 Tubb6 Lcp2 Kif20a Cd44 Kif11 Sdc1 Nos2 Syk Plau Clu Cxadr Tuba1b Racgap1 Cd63 Inpp5d Sell Kif2c Fgr Ppbp Kras Kif22 Itgam Kif23 Rac2 Qsox1 Vav1 Kif4 Kif15 Orm1 Lyn Trem1 Tuba1c Tubb2b Cenpe Plaur Jaml Cd177 Prkg1 Tubb2a Fcer1g Orm2 Tubb3 Tubb4a Actg1 Ceacam1
ENSMUSG00000015134	Aldh1a3	0.00112991	-4.15011	2.37673e-15	0.0248853	4.15011	2.37673e-15			ENSMUSG00000044006	Cilp2	0.00988668	4.1682	5.09593e-10	0.00037705	-4.1682	5.09593e-10		4.78493e-26	19	96	50.5608	R-MMU-6811434 COPI-dependent Golgi-to-ER retrograde traffic	HTTPS://REACTOME.ORG/PATHWAYBROWSER/#/R-MMU-6811434	Tubb6 Kif20a Kif11 Tuba1b Racgap1 Kif20b Kif2c Kif22 Kif23 Kif4 Kif15 Tuba1c Tubb2b Cenpe Kif18b Tubb2a Tubb3 Tubb4a Kifc1
ENSMUSG00000054537	Tmprss11e	0.000282477	-4.14468	1.40372e-08	0.00980329	4.14468	1.40372e-08			ENSMUSG00000029663	Gngt1	0.00310724	4.1682	0.000455307	0	-4.1682	0.000455307		3.52857e-25	20	130	39.3023	R-MMU-8856688 Golgi-to-ER retrograde transport	HTTPS://REACTOME.ORG/PATHWAYBROWSER/#/R-MMU-8856688	Tubb6 Kif20a Kif11 Tuba1b Racgap1 Kif20b Kif2c Kif22 Kif23 Kif4 Kif15 Tuba1c Tubb2b Cenpe Kif18b Pla2g4a Tubb2a Tubb3 Tubb4a Kifc1
ENSMUSG00000032113	Chek1	0	-4.1172	6.94395e-05	0.00471312	4.1172	6.94395e-05			ENSMUSG00000095079	Igha	0.00310724	4.1682	0.000455307	0	-4.1682	0.000455307		4.29048e-24	22	209	26.8911	R-MMU-202733 Cell surface interactions at the vascular wall	HTTPS://REACTOME.ORG/PATHWAYBROWSER/#/R-MMU-202733	Itgb2 Itga5 Cd44 Sdc1 Itgb3 Tnfrsf10b Cxadr Inpp5d Selp Sell Procr Pf4 Kras Itgam Lyn Trem1 Selplg Jaml Cd177 Fcer1g Ceacam1 Thbd
ENSMUSG00000040675	Mthfd1l	0.00141238	-4.07972	2.90857e-18	0.0284672	4.07972	2.90857e-18			ENSMUSG00000035592	Krt33a	0.00649696	4.1682	4.20919e-07	0.000188525	-4.1682	4.20919e-07
ENSMUSG00000026981	Il1rn	0.0209033	-4.0782	1.08877e-68	0.357632	4.0782	1.08877e-68			ENSMUSG00000009214	Mymk	0.00310724	4.1682	0.000455307	0	-4.1682	0.000455307
ENSMUSG00000027737	Slc7a11	0.0084743	-4.06247	1.19849e-55	0.146107	4.06247	1.19849e-55			ENSMUSG00000000125	Wnt3	0.00649696	4.1682	4.20919e-07	0.000188525	-4.1682	4.20919e-07
ENSMUSG00000037161	Mgarp	0	-4.06061	0.000125204	0.0045246	4.06061	0.000125204			ENSMUSG00000052415	Tchh	1.24911	4.08672	4.06503e-108	0.0733362	-4.08672	4.06503e-108		Metabolic pathway categories
ENSMUSG00000040017	Saa4	0	-4.06061	0.000115372	0.0045246	4.06061	0.000115372			ENSMUSG00000043419	Rnf227	0.0564953	4.06437	6.88138e-30	0.00320492	-4.06437	6.88138e-30
ENSMUSG00000045551	Fpr1	0	-4.00172	0.000191985	0.00433607	4.00172	0.000191985			ENSMUSG00000057609	Lce1a1	0.620319	4.0552	2.13055e-91	0.0371394	-4.0552	2.13055e-91
ENSMUSG00000036067	Slc2a6	0	-4.00172	0.000191985	0.00433607	4.00172	0.000191985			ENSMUSG00000112701	2310002D06Rik	0.00282477	4.04267	0.000972827	0	-4.04267	0.000972827
ENSMUSG00000000982	Ccl3	0.000282477	-3.94032	4.08889e-05	0.00848362	3.94032	4.08889e-05			ENSMUSG00000090314	2310050C09Rik	0.381626	4.04161	3.80471e-82	0.023	-4.04161	3.80471e-82
ENSMUSG00000087113	Gm11714	0	-3.94032	0.000324673	0.00414755	3.94032	0.000324673			ENSMUSG00000103523	2210017I01Rik	0.030225	4.0162	1.43114e-13	0.00169672	-4.0162	1.43114e-13
ENSMUSG00000025383	Il23a	0	-3.87619	0.000547472	0.00395902	3.87619	0.000547472			ENSMUSG00000042988	Notum	0.0149713	4.0162	9.04274e-14	0.000754099	-4.0162	9.04274e-14
ENSMUSG00000112148	Lilrb4a	0.00141238	-3.86522	5.02429e-17	0.0245082	3.86522	5.02429e-17			ENSMUSG00000027919	Lce1g	0.35818	4.01008	2.29095e-79	0.0220574	-4.01008	2.29095e-79
ENSMUSG00000024912	Fosl1	0.00225981	-3.85416	5.02101e-23	0.0365738	3.85416	5.02101e-23			ENSMUSG00000028386	Slc46a2	0.0209033	4.00471	4.34722e-18	0.00113115	-4.00471	4.34722e-18
ENSMUSG00000029762	Akr1b8	0.0169486	-3.85234	1.5802e-65	0.248664	3.85234	1.5802e-65			ENSMUSG00000000402	Egfl6	0.00564953	3.97556	2.81212e-05	0.000188525	-3.97556	2.81212e-05
ENSMUSG00000048776	Pthlh	0.00310724	-3.8486	7.04176e-28	0.0486394	3.8486	7.04176e-28			ENSMUSG00000024502	Jakmip2	0.00564953	3.97556	3.9238e-06	0.000188525	-3.97556	3.9238e-06
ENSMUSG00000006522	Itih3	0.000564953	-3.8318	2.01994e-09	0.0118771	3.8318	2.01994e-09			ENSMUSG00000049382	Krt8	0.00564953	3.97556	0.000407496	0.000188525	-3.97556	0.000407496
ENSMUSG00000054215	Sprr2k	0.00338972	-3.83006	3.94919e-29	0.0520329	3.83006	3.94919e-29			ENSMUSG00000056270	Prr9	0.0319199	3.9567	4.46653e-25	0.00188525	-3.9567	4.46653e-25
ENSMUSG00000022602	Arc	0.00593201	-3.81841	1.66745e-37	0.0874755	3.81841	1.66745e-37			ENSMUSG00000069917	Hba-a2	0.173723	3.94314	5.31745e-51	0.011123	-3.94314	5.31745e-51
ENSMUSG00000045349	Sh2d5	0.00310724	-3.81479	2.46827e-27	0.0475083	3.81479	2.46827e-27			ENSMUSG00000061100	Retnla	0.048586	3.93041	4.78563e-34	0.0030164	-3.93041	4.78563e-34		Enrichment FDR	nGenes	Pathway Genes	Fold Enrichment	Pathway	URL	Genes
ENSMUSG00000056888	Glipr1	0	-3.80908	0.000495786	0.0037705	3.80908	0.000495786			ENSMUSG00000048038	Ccdc187	0.00536706	3.90517	8.21563e-06	0.000188525	-3.90517	8.21563e-06		2.51016e-10	17	166	8.7207	PW:0000031 purine metabolic pathway	HTTPS://DOWNLOAD.RGD.MCW.EDU/ONTOLOGY/ANNOTATED_RGD_OBJECTS_BY_ONTOLOGY/WITH_TERMS/	Ak2 Ampd3 Prps2 Rrm1 Rrm2 Pgm2 Aprt Ak4 Impdh2 Nudt5 Gda Ak5 Atic Entpd1 Enpp1 Nme1 Ppat
ENSMUSG00000041872	Il17f	0	-3.80908	0.000495786	0.0037705	3.80908	0.000495786			ENSMUSG00000078260	Gm11569	0.00536706	3.90517	8.21563e-06	0.000188525	-3.90517	8.21563e-06		1.05955e-12	16	100	13.6248	PW:0000032 pyrimidine metabolic pathway	HTTPS://DOWNLOAD.RGD.MCW.EDU/ONTOLOGY/ANNOTATED_RGD_OBJECTS_BY_ONTOLOGY/WITH_TERMS/	Dhfr Rrm1 Rrm2 Tk1 Uck2 Upp1 Dtymk Ctps Umps Dut Cmpk1 Gda Cad Entpd1 Nme1 Tyms
ENSMUSG00000100241	Slc18a3	0	-3.80908	0.000495786	0.0037705	3.80908	0.000495786			ENSMUSG00000094973	Gm8994	0.00254229	3.90517	0.00211199	0	-3.90517	0.00211199		1.41823e-15	15	55	23.2241	PW:0000134 glutathione metabolic pathway	HTTPS://DOWNLOAD.RGD.MCW.EDU/ONTOLOGY/ANNOTATED_RGD_OBJECTS_BY_ONTOLOGY/WITH_TERMS/	G6pdx Gclc Gpx1 Pgd Rrm1 Rrm2 Odc1 Idh2 Gsta1 Gsr Srm Gsta3 Gpx2 Gclm Gsto1
ENSMUSG00000029304	Spp1	0.00310724	-3.7918	2.10242e-25	0.0467542	3.7918	2.10242e-25			ENSMUSG00000020327	Fgf22	0.0107341	3.86864	4.0613e-07	0.000565574	-3.86864	4.0613e-07		1.88735e-11	13	67	16.5226	PW:0000640 glycolysis pathway	HTTPS://DOWNLOAD.RGD.MCW.EDU/ONTOLOGY/ANNOTATED_RGD_OBJECTS_BY_ONTOLOGY/WITH_TERMS/	Eno1 Eno2 Ldha Pgm2 Aldh3b1 Pck2 Eno1b Pfkp Pfkl Fbp2 Pgam1 Adh7 Pfkfb3
ENSMUSG00000029372	Ppbp	0.00084743	-3.77431	1.33976e-08	0.0152705	3.77431	1.33976e-08			ENSMUSG00000018924	Alox15	0.00508458	3.83117	1.72707e-05	0.000188525	-3.83117	1.72707e-05
ENSMUSG00000021091	Serpina3n	0.205926	-3.76774	9.3658e-96	2.80827	3.76774	9.3658e-96			ENSMUSG00000084989	Crocc2	0.00225981	3.75317	0.00644332	0	-3.75317	0.00644332
ENSMUSG00000042750	Bex2	0.000282477	-3.73869	1.97304e-06	0.00735247	3.73869	1.97304e-06			ENSMUSG00000061099	Gapdhs	0.00225981	3.75317	0.0100082	0	-3.75317	0.0100082
ENSMUSG00000058216	Gstp3	0	-3.73869	0.000779536	0.00358197	3.73869	0.000779536			ENSMUSG00000103114	Gm32200	0.00225981	3.75317	0.00458286	0	-3.75317	0.00458286
ENSMUSG00000007946	Phox2a	0	-3.73869	0.000779536	0.00358197	3.73869	0.000779536			ENSMUSG00000079644	Gm1110	0.0197734	3.73299	2.88674e-16	0.00131967	-3.73299	2.88674e-16
ENSMUSG00000022876	Samsn1	0.000564953	-3.73869	6.78782e-09	0.011123	3.73869	6.78782e-09			ENSMUSG00000058260	Serpina9	0.0867204	3.72075	2.21587e-42	0.00640984	-3.72075	2.21587e-42
ENSMUSG00000052749	Trim30b	0	-3.73869	0.000779536	0.00358197	3.73869	0.000779536			ENSMUSG00000057723	Krt33b	0.00960421	3.71252	1.22225e-06	0.000565574	-3.71252	1.22225e-06
ENSMUSG00000016194	Hsd11b1	0.00564953	-3.71793	1.32306e-36	0.0778608	3.71793	1.32306e-36			ENSMUSG00000017697	Ada	1.17567	3.71183	1.99216e-101	0.0895493	-3.71183	1.99216e-101
ENSMUSG00000029322	Plac8	0.00762687	-3.70744	1.15467e-42	0.103123	3.70744	1.15467e-42			ENSMUSG00000078668	Gm11595	0.00706192	3.69872	6.41694e-07	0.00037705	-3.69872	6.41694e-07
ENSMUSG00000071713	Csf2rb	0.00338972	-3.69931	1.63022e-18	0.0475083	3.69931	1.63022e-18			ENSMUSG00000109635	Gm45670	0.00706192	3.69872	6.41694e-07	0.00037705	-3.69872	6.41694e-07
ENSMUSG00000022126	Acod1	0.000282477	-3.66469	4.86556e-06	0.00697542	3.66469	4.86556e-06			ENSMUSG00000063821	Dupd1	0.011864	3.68758	1.51064e-10	0.000754099	-3.68758	1.51064e-10
ENSMUSG00000071658	Gng3	0	-3.66469	0.00124813	0.00339345	3.66469	0.00124813			ENSMUSG00000015443	Gzmn	0.00451963	3.6707	7.38437e-05	0.000188525	-3.6707	7.38437e-05
ENSMUSG00000046637	Ttc34	0	-3.66469	0.00124813	0.00339345	3.66469	0.00124813			ENSMUSG00000052305	Hbb-bs	0.461284	3.6501	8.81825e-56	0.0365738	-3.6501	8.81825e-56
ENSMUSG00000075408	Smim41	0.00141238	-3.65197	1.77805e-14	0.0211148	3.65197	1.77805e-14			ENSMUSG00000042436	Mfap4	0.232761	3.62764	3.65306e-74	0.018664	-3.62764	3.65306e-74
ENSMUSG00000053175	Bcl3	0.00988668	-3.6327	3.0694e-46	0.125935	3.6327	3.0694e-46			ENSMUSG00000069919	Hba-a1	0.149995	3.61616	2.59705e-41	0.0120656	-3.61616	2.59705e-41
ENSMUSG00000110588	Gm45774	0.00084743	-3.60658	3.89235e-10	0.0135738	3.60658	3.89235e-10			ENSMUSG00000024610	Cd74	0.136436	3.59521	4.5391e-58	0.011123	-3.59521	4.5391e-58
ENSMUSG00000089929	Bcl2a1b	0	-3.58668	0.00202681	0.00320492	3.58668	0.00202681			ENSMUSG00000032315	Cyp1a1	0.00197734	3.58324	0.0097623	0	-3.58324	0.0097623
ENSMUSG00000078664	Sprr2a1	0	-3.58668	0.00202681	0.00320492	3.58668	0.00202681			ENSMUSG00000005547	Cyp2a5	0.00197734	3.58324	0.0097623	0	-3.58324	0.0097623
ENSMUSG00000050359	Sprr1a	0.146888	-3.5606	3.34179e-81	1.73613	3.5606	3.34179e-81			ENSMUSG00000048826	Dact2	0.00197734	3.58324	0.0097623	0	-3.58324	0.0097623
ENSMUSG00000021509	Slc25a48	0.000564953	-3.55972	9.17977e-08	0.00980329	3.55972	9.17977e-08			ENSMUSG00000086552	Dlx4os	0.00197734	3.58324	0.0097623	0	-3.58324	0.0097623
ENSMUSG00000047592	Nxpe5	0.000282477	-3.54604	0.0143754	0.00640984	3.54604	0.0143754			ENSMUSG00000031698	Mylk3	0.00197734	3.58324	0.0097623	0	-3.58324	0.0097623
ENSMUSG00000025491	Ifitm1	0.0149713	-3.54451	2.36205e-52	0.177779	3.54451	2.36205e-52			ENSMUSG00000046782	Ttc6	0.00197734	3.58324	0.0097623	0	-3.58324	0.0097623
ENSMUSG00000028539	Artn	0.000564953	-3.53224	1.4028e-07	0.00961477	3.53224	1.4028e-07			ENSMUSG00000061397	Krt79	0.0149713	3.53077	2.68088e-12	0.00113115	-3.53077	2.68088e-12
ENSMUSG00000044165	Bcl2l15	0.00141238	-3.53224	8.46944e-13	0.0194181	3.53224	8.46944e-13			ENSMUSG00000030303	Far2	0.00621449	3.52184	6.18322e-06	0.00037705	-3.52184	6.18322e-06
ENSMUSG00000000318	Clec10a	0.0101692	-3.52923	9.20368e-44	0.120467	3.52923	9.20368e-44			ENSMUSG00000063779	Chil4	0.0751388	3.47401	5.1656e-29	0.00659837	-3.47401	5.1656e-29
ENSMUSG00000035557	Krt17	0.635008	-3.51995	1.75846e-87	7.28667	3.51995	1.75846e-87			ENSMUSG00000039269	2300002M23Rik	0.103669	3.46295	2.24488e-38	0.00923772	-3.46295	2.24488e-38
ENSMUSG00000035861	Tmprss11b	0.00593201	-3.51192	1.48449e-32	0.0706968	3.51192	1.48449e-32			ENSMUSG00000059845	Gm11567	0.00593201	3.45771	2.33263e-05	0.00037705	-3.45771	2.33263e-05
ENSMUSG00000042417	Ccno	0	-3.50422	0.00331367	0.0030164	3.50422	0.00331367			ENSMUSG00000036594	H2-Aa	0.0449138	3.44574	4.56942e-28	0.00395902	-3.44574	4.56942e-28
ENSMUSG00000065987	Cd209b	0	-3.50422	0.00331367	0.0030164	3.50422	0.00331367			ENSMUSG00000025329	Padi1	0.0341797	3.42652	5.71894e-23	0.0030164	-3.42652	5.71894e-23
ENSMUSG00000031383	Dusp9	0.000282477	-3.50422	3.264e-05	0.00622132	3.50422	3.264e-05			ENSMUSG00000067001	Serpinb7	0.0158187	3.41613	9.6002e-08	0.00131967	-3.41613	9.6002e-08
ENSMUSG00000042751	Nmnat2	0	-3.50422	0.00331367	0.0030164	3.50422	0.00331367			ENSMUSG00000005220	Corin	0.00169486	3.3906	0.0203731	0	-3.3906	0.0203731
ENSMUSG00000048978	Nrsn1	0	-3.50422	0.00331367	0.0030164	3.50422	0.00331367			ENSMUSG00000046845	Il1f10	0.00169486	3.3906	0.0203731	0	-3.3906	0.0203731
ENSMUSG00000061540	Orm2	0.00338972	-3.50422	6.53534e-23	0.0414755	3.50422	6.53534e-23			ENSMUSG00000051879	Krt71	0.00169486	3.3906	0.0203731	0	-3.3906	0.0203731
ENSMUSG00000020649	Rrm2	0.00734439	-3.48842	4.36399e-36	0.0854017	3.48842	4.36399e-36			ENSMUSG00000059201	Lep	0.00169486	3.3906	0.0203731	0	-3.3906	0.0203731
ENSMUSG00000025481	Urah	0.0319199	-3.47337	1.12319e-38	0.357443	3.47337	1.12319e-38			ENSMUSG00000024972	Lgals12	0.00169486	3.3906	0.0203731	0	-3.3906	0.0203731
ENSMUSG00000051439	Cd14	0.00903925	-3.46776	7.50281e-36	0.102935	3.46776	7.50281e-36			ENSMUSG00000047986	Palm3	0.00169486	3.3906	0.0203731	0	-3.3906	0.0203731
ENSMUSG00000062480	Acat3	0.000282477	-3.46115	3.06831e-05	0.00603279	3.46115	3.06831e-05			ENSMUSG00000022878	Adipoq	0.0112991	3.35583	2.69685e-09	0.000942624	-3.35583	2.69685e-09
ENSMUSG00000041827	Oasl1	0.000282477	-3.46115	3.06831e-05	0.00603279	3.46115	3.06831e-05			ENSMUSG00000058914	C1qtnf3	0.00536706	3.32021	4.32955e-05	0.00037705	-3.32021	4.32955e-05
ENSMUSG00000022033	Pbk	0.00197734	-3.46115	1.25092e-15	0.0246968	3.46115	1.25092e-15			ENSMUSG00000052819	Best2	0.00338972	3.28368	0.0235428	0.000188525	-3.28368	0.0235428
ENSMUSG00000030528	Blm	0.000564953	-3.44651	5.14452e-07	0.00904919	3.44651	5.14452e-07			ENSMUSG00000022871	Fetub	1.446	3.28312	6.12077e-80	0.148369	-3.28312	6.12077e-80
ENSMUSG00000034394	Lif	0.000564953	-3.44651	1.06498e-06	0.00904919	3.44651	1.06498e-06			ENSMUSG00000059832	Kprp	0.461002	3.26787	9.3714e-65	0.0476968	-3.26787	9.3714e-65
ENSMUSG00000004885	Crabp2	0.0180785	-3.43194	2.67153e-42	0.197951	3.43194	2.67153e-42			ENSMUSG00000060487	Samd5	0.0240105	3.20215	2.49655e-16	0.00245082	-3.20215	2.49655e-16
ENSMUSG00000064057	Scgb3a1	0.0135589	-3.42227	1.19719e-46	0.148181	3.42227	1.19719e-46			ENSMUSG00000004988	Fxyd4	0.0203383	3.1881	1.43131e-10	0.00207377	-3.1881	1.43131e-10
ENSMUSG00000070702	Csn1s1	0	-3.41676	0.00548305	0.00282787	3.41676	0.00548305			ENSMUSG00000089997	1810020O05Rik	0.00141238	3.1682	0.0422017	0	-3.1682	0.0422017
ENSMUSG00000020185	E2f7	0.000564953	-3.41676	7.97741e-07	0.00886067	3.41676	7.97741e-07			ENSMUSG00000053054	Adh6a	0.00310724	3.1682	0.00261125	0.000188525	-3.1682	0.00261125
ENSMUSG00000059089	Fcgr4	0.000564953	-3.41676	9.55405e-07	0.00886067	3.41676	9.55405e-07			ENSMUSG00000097209	AU022754	0.00141238	3.1682	0.0422017	0	-3.1682	0.0422017
ENSMUSG00000042474	Fcmr	0.000282477	-3.41676	4.73522e-05	0.00584427	3.41676	4.73522e-05			ENSMUSG00000024987	Cyp26a1	0.00141238	3.1682	0.0422017	0	-3.1682	0.0422017
ENSMUSG00000097789	Gm2115	0	-3.41676	0.00548305	0.00282787	3.41676	0.00548305			ENSMUSG00000085141	Gm13429	0.00310724	3.1682	0.00261125	0.000188525	-3.1682	0.00261125
ENSMUSG00000060445	Sycp2	0	-3.41676	0.00548305	0.00282787	3.41676	0.00548305			ENSMUSG00000099576	Gm29040	0.00141238	3.1682	0.0422017	0	-3.1682	0.0422017
ENSMUSG00000028613	Lrp8	0.00169486	-3.40382	1.78945e-13	0.0207377	3.40382	1.78945e-13			ENSMUSG00000113739	Gm48584	0.00141238	3.1682	0.0422017	0	-3.1682	0.0422017
ENSMUSG00000009185	Ccl8	0.00112991	-3.39861	4.21884e-10	0.0147049	3.39861	4.21884e-10			ENSMUSG00000048814	Lonrf2	0.00141238	3.1682	0.0422017	0	-3.1682	0.0422017
ENSMUSG00000039131	Gipc2	0.000564953	-3.38638	1.26088e-06	0.00867214	3.38638	1.26088e-06			ENSMUSG00000097767	Miat	0.00310724	3.1682	0.00261125	0.000188525	-3.1682	0.00261125
ENSMUSG00000026669	Mcm10	0.000564953	-3.38638	1.26088e-06	0.00867214	3.38638	1.26088e-06			ENSMUSG00000025582	Nptx1	0.0048021	3.1682	0.000171972	0.00037705	-3.1682	0.000171972
ENSMUSG00000048455	Sprr1b	0.231631	-3.38163	2.41305e-76	2.4167	3.38163	2.41305e-76			ENSMUSG00000061601	Pclo	0.00141238	3.1682	0.0422017	0	-3.1682	0.0422017
ENSMUSG00000115946	Mirt2	0.000282477	-3.37095	7.37796e-05	0.00565574	3.37095	7.37796e-05			ENSMUSG00000029130	Rnf32	0.00141238	3.1682	0.0422017	0	-3.1682	0.0422017
ENSMUSG00000085786	Gm15987	0.000564953	-3.35536	2.01998e-06	0.00848362	3.35536	2.01998e-06			ENSMUSG00000047686	Rtl3	0.00310724	3.1682	0.00261125	0.000188525	-3.1682	0.00261125
ENSMUSG00000030043	Tacr1	0.000564953	-3.35536	2.01998e-06	0.00848362	3.35536	2.01998e-06			ENSMUSG00000105265	Sox2ot	0.00141238	3.1682	0.0422017	0	-3.1682	0.0422017
ENSMUSG00000021250	Fos	0.0158187	-3.34874	1.94323e-47	0.163828	3.34874	1.94323e-47			ENSMUSG00000076617	Ighm	0.00621449	3.1068	2.316e-05	0.000565574	-3.1068	2.316e-05
ENSMUSG00000032257	Ankk1	0.00225981	-3.3343	1.92749e-15	0.0254509	3.3343	1.92749e-15			ENSMUSG00000041984	Rptn	2.22055	3.10607	1.72306e-78	0.257713	-3.10607	1.72306e-78
ENSMUSG00000021263	Degs2	0.00310724	-3.33164	5.57629e-19	0.0339345	3.33164	5.57629e-19			ENSMUSG00000113121	Gm35161	0.00451963	3.08574	0.000338326	0.00037705	-3.08574	0.000338326
ENSMUSG00000034773	BC030867	0.000564953	-3.32365	1.91327e-06	0.00829509	3.32365	1.91327e-06			ENSMUSG00000113581	Dio3os	0.012429	3.0751	3.88754e-09	0.00131967	-3.0751	3.88754e-09
ENSMUSG00000052125	F730043M19Rik	0	-3.32365	0.0298867	0.00263935	3.32365	0.0298867			ENSMUSG00000070000	Fcho1	0.012429	3.0751	3.88754e-09	0.00131967	-3.0751	3.88754e-09
ENSMUSG00000037280	Galnt6	0.00282477	-3.32365	1.27024e-17	0.0309181	3.32365	1.27024e-17			ENSMUSG00000045246	Kcng4	0.024858	3.05898	5.94089e-16	0.00282787	-3.05898	5.94089e-16
ENSMUSG00000072573	Gm10369	0	-3.32365	0.0091157	0.00263935	3.32365	0.0091157			ENSMUSG00000022240	Ctnnd2	0.00593201	3.04267	4.43935e-05	0.000565574	-3.04267	4.43935e-05
ENSMUSG00000069300	Hist1h2bj	0	-3.32365	0.0091157	0.00263935	3.32365	0.0091157			ENSMUSG00000000037	Scml2	0.00282477	3.04267	0.0272776	0.000188525	-3.04267	0.0272776
ENSMUSG00000074151	Nlrc5	0.00084743	-3.32365	5.679e-08	0.011123	3.32365	5.679e-08			ENSMUSG00000064247	Plcxd1	0.0259879	3.03494	3.49406e-16	0.0030164	-3.03494	3.49406e-16
ENSMUSG00000078763	Slfn1	0.000282477	-3.32365	0.000116157	0.00546722	3.32365	0.000116157			ENSMUSG00000043165	Lor	7.53168	3.01877	6.27948e-79	0.92905	-3.01877	6.27948e-79
ENSMUSG00000039519	Cyp7b1	0.00423715	-3.31158	1.28538e-06	0.0446804	3.31158	1.28538e-06			ENSMUSG00000074155	Klk5	0.00734439	3.0162	6.1546e-06	0.000754099	-3.0162	6.1546e-06
ENSMUSG00000026535	Ifi202b	0.0132764	-3.30753	1.1367e-30	0.134041	3.30753	1.1367e-30			ENSMUSG00000060586	H2-Eb1	0.0423715	3.01429	2.91606e-23	0.00509017	-3.01429	2.91606e-23
ENSMUSG00000024737	Slc15a3	0.00112991	-3.30428	1.92112e-09	0.0137623	3.30428	1.92112e-09			ENSMUSG00000036523	Greb1	0.0192084	2.99133	1.19534e-12	0.0022623	-2.99133	1.19534e-12
ENSMUSG00000030144	Clec4d	0.00338972	-3.30128	1.96007e-19	0.0360082	3.30128	1.96007e-19			ENSMUSG00000041991	Hrnr	0.111861	2.98742	2.6817e-25	0.0139508	-2.98742	2.6817e-25
ENSMUSG00000023041	Krt6b	1.0172	-3.30047	1.28804e-79	10.0235	3.30047	1.28804e-79			ENSMUSG00000109973	Gm45397	0.00564953	2.97556	8.58635e-05	0.000565574	-2.97556	8.58635e-05
ENSMUSG00000038259	Gdf5	0.000564953	-3.29123	2.88435e-06	0.00810657	3.29123	2.88435e-06			ENSMUSG00000020904	Cfap52	0.0127115	2.93688	6.14254e-09	0.0015082	-2.93688	6.14254e-09
ENSMUSG00000020407	Upp1	0.0084743	-3.28911	5.80209e-34	0.0854017	3.28911	5.80209e-34			ENSMUSG00000037016	Frem2	0.0211858	2.92428	3.38824e-13	0.00263935	-2.92428	3.38824e-13
ENSMUSG00000003051	Elf3	0.00649696	-3.28712	9.99511e-19	0.0659837	3.28712	9.99511e-19			ENSMUSG00000100550	2310039L15Rik	0.00819182	2.90517	3.98583e-06	0.000942624	-2.90517	3.98583e-06
ENSMUSG00000006219	Fblim1	0.0048021	-3.28575	6.51847e-24	0.0493935	3.28575	6.51847e-24			ENSMUSG00000061322	Dnaic1	0.00254229	2.90517	0.0159553	0.000188525	-2.90517	0.0159553
ENSMUSG00000024486	Hbegf	0.00903925	-3.28226	1.79272e-33	0.0904919	3.28226	1.79272e-33			ENSMUSG00000028943	Espn	0.00536706	2.90517	0.000165139	0.000565574	-2.90517	0.000165139
ENSMUSG00000054753	AU018091	0.000282477	-3.27474	0.000408537	0.00527869	3.27474	0.000408537			ENSMUSG00000047730	Fcgbp	0.00395467	2.90517	0.00125576	0.00037705	-2.90517	0.00125576
ENSMUSG00000027322	Siglec1	0.000282477	-3.27474	0.000183262	0.00527869	3.27474	0.000183262			ENSMUSG00000089671	Gm16537	0.00254229	2.90517	0.0102814	0.000188525	-2.90517	0.0102814
ENSMUSG00000062591	Tubb4a	0.000282477	-3.27474	0.000183262	0.00527869	3.27474	0.000183262			ENSMUSG00000050765	Gm5084	0.00254229	2.90517	0.0102814	0.000188525	-2.90517	0.0102814
ENSMUSG00000047810	Ccdc88b	0.00282477	-3.26111	8.13769e-17	0.0295984	3.26111	8.13769e-17			ENSMUSG00000076609	Igkc	0.00254229	2.90517	0.0102814	0.000188525	-2.90517	0.0102814
ENSMUSG00000026068	Il18rap	0.00084743	-3.24965	1.29177e-07	0.0105574	3.24965	1.29177e-07			ENSMUSG00000020911	Krt19	0.00536706	2.90517	0.000165139	0.000565574	-2.90517	0.000165139
ENSMUSG00000021749	Oit1	0.00084743	-3.24965	1.29177e-07	0.0105574	3.24965	1.29177e-07			ENSMUSG00000047253	Krtap1-5	0.00254229	2.90517	0.0102814	0.000188525	-2.90517	0.0102814
ENSMUSG00000003665	Has1	0.00197734	-3.23694	5.35543e-13	0.0211148	3.23694	5.35543e-13			ENSMUSG00000035805	Mlc1	0.00536706	2.90517	0.000165139	0.000565574	-2.90517	0.000165139
ENSMUSG00000026822	Lcn2	0.282477	-3.22956	1.0128e-75	2.65179	3.22956	1.0128e-75			ENSMUSG00000027513	Pck1	0.00395467	2.90517	0.00125576	0.00037705	-2.90517	0.00125576
ENSMUSG00000062345	Serpinb2	0.0257054	-3.22859	8.55842e-46	0.243386	3.22859	8.55842e-46			ENSMUSG00000010086	Rnf112	0.00819182	2.90517	3.98583e-06	0.000942624	-2.90517	3.98583e-06
ENSMUSG00000038917	3930402G23Rik	0	-3.22411	0.0150466	0.00245082	3.22411	0.0150466			ENSMUSG00000055865	Tafa3	0.00254229	2.90517	0.0102814	0.000188525	-2.90517	0.0102814
ENSMUSG00000035352	Ccl12	0	-3.22411	0.0150466	0.00245082	3.22411	0.0150466			ENSMUSG00000054146	Krt15	1.66294	2.89006	2.61125e-75	0.224156	-2.89006	2.61125e-75
ENSMUSG00000035200	Chrnb4	0	-3.22411	0.0150466	0.00245082	3.22411	0.0150466			ENSMUSG00000001655	Hoxc13	0.0203383	2.86618	2.28424e-07	0.00263935	-2.86618	2.28424e-07
ENSMUSG00000102413	Gm36937	0	-3.22411	0.0150466	0.00245082	3.22411	0.0150466			ENSMUSG00000001986	Gria3	0.00508458	2.83117	0.0003145	0.000565574	-2.83117	0.0003145
ENSMUSG00000097146	Gm4211	0	-3.22411	0.0150466	0.00245082	3.22411	0.0150466			ENSMUSG00000111329	A830035O19Rik	0.0036722	2.80563	0.00242042	0.00037705	-2.80563	0.00242042
ENSMUSG00000063234	Gpr84	0	-3.22411	0.0150466	0.00245082	3.22411	0.0150466			ENSMUSG00000038242	Aox4	0.233891	2.78662	7.04578e-48	0.0337459	-2.78662	7.04578e-48
ENSMUSG00000053004	Hrh1	0	-3.22411	0.0150466	0.00245082	3.22411	0.0150466			ENSMUSG00000037005	Xpnpep2	0.0189259	2.76381	1.90701e-11	0.00263935	-2.76381	1.90701e-11
ENSMUSG00000026009	Icos	0	-3.22411	0.0150466	0.00245082	3.22411	0.0150466			ENSMUSG00000075707	Dio3	0.0048021	2.75317	0.000928864	0.000565574	-2.75317	0.000928864
ENSMUSG00000044313	Mab21l3	0.000564953	-3.22411	0.020457	0.00772952	3.22411	0.020457			ENSMUSG00000027912	Lce1m	0.0048021	2.75317	0.000928864	0.000565574	-2.75317	0.000928864
ENSMUSG00000058755	Osm	0.000282477	-3.22411	0.000860736	0.00509017	3.22411	0.000860736			ENSMUSG00000006784	Ttc25	0.00225981	2.75317	0.0196593	0.000188525	-2.75317	0.0196593
ENSMUSG00000036858	Ptcra	0	-3.22411	0.0150466	0.00245082	3.22411	0.0150466			ENSMUSG00000075605	Slurp2	0.0689243	2.73852	1.82325e-25	0.0101803	-2.73852	1.82325e-25
ENSMUSG00000087006	Gm13889	0.0341797	-3.21479	1.4409e-56	0.319738	3.21479	1.4409e-56			ENSMUSG00000021604	Irx4	0.0084743	2.73008	5.54147e-06	0.00113115	-2.73008	5.54147e-06
ENSMUSG00000015880	Ncapg	0.00169486	-3.20932	2.36504e-11	0.0180984	3.20932	2.36504e-11			ENSMUSG00000102112	1810041H14Rik	0.00593201	2.72075	0.000185674	0.000754099	-2.72075	0.000185674
ENSMUSG00000043439	Epop	0.00564953	-3.19937	3.92905e-25	0.0542951	3.19937	3.92905e-25			ENSMUSG00000078262	Krtap4-9	0.00593201	2.72075	0.000185674	0.000754099	-2.72075	0.000185674
ENSMUSG00000028175	Depdc1a	0.000564953	-3.18935	2.02296e-05	0.00754099	3.18935	2.02296e-05			ENSMUSG00000027559	Car3	0.036157	2.68758	1.02506e-14	0.00546722	-2.68758	1.02506e-14
ENSMUSG00000024810	Il33	0.0313549	-3.17641	1.36093e-53	0.285804	3.17641	1.36093e-53			ENSMUSG00000041559	Fmod	0.055083	2.67439	9.35307e-24	0.00848362	-2.67439	9.35307e-24
ENSMUSG00000033538	Casp4	0.00141238	-3.17165	7.82181e-10	0.015082	3.17165	7.82181e-10			ENSMUSG00000042254	Cilp	0.382191	2.66433	1.25523e-54	0.0601394	-2.66433	1.25523e-54
ENSMUSG00000030641	Ddias	0.000564953	-3.15372	1.6595e-05	0.00735247	3.15372	1.6595e-05			ENSMUSG00000045871	Slitrk6	0.00564953	2.65363	0.000965865	0.000754099	-2.65363	0.000965865
ENSMUSG00000037313	Tacc3	0.00536706	-3.12274	7.63875e-23	0.0490165	3.12274	7.63875e-23			ENSMUSG00000031250	Tnmd	0.00564953	2.65363	0.000329621	0.000754099	-2.65363	0.000329621
ENSMUSG00000027420	Bfsp1	0.000564953	-3.1172	2.58899e-05	0.00716394	3.1172	2.58899e-05			ENSMUSG00000048721	Fndc9	0.0364395	2.65141	4.01373e-13	0.00565574	-2.65141	4.01373e-13
ENSMUSG00000051220	Ercc6l	0.00084743	-3.1172	1.01753e-06	0.00961477	3.1172	1.01753e-06			ENSMUSG00000005268	Prlr	0.00677944	2.64214	0.00103275	0.000942624	-2.64214	0.00103275
ENSMUSG00000112843	Gm46224	0	-3.1172	0.014255	0.0022623	3.1172	0.014255			ENSMUSG00000073601	Serpinb3c	0.0934998	2.63635	7.85056e-28	0.0148935	-2.63635	7.85056e-28
ENSMUSG00000025929	Il17a	0	-3.1172	0.014255	0.0022623	3.1172	0.014255			ENSMUSG00000025431	Crisp1	0.0381344	2.62631	6.01176e-17	0.00603279	-2.62631	6.01176e-17
ENSMUSG00000009356	Lpo	0	-3.1172	0.014255	0.0022623	3.1172	0.014255			ENSMUSG00000101746	2310043L19Rik	0.0225981	2.60116	3.16521e-12	0.00358197	-2.60116	3.16521e-12
ENSMUSG00000087064	Sap30bpos	0	-3.1172	0.014255	0.0022623	3.1172	0.014255			ENSMUSG00000031274	Col4a5	0.0110166	2.58324	6.3463e-07	0.00169672	-2.58324	6.3463e-07
ENSMUSG00000020651	Slc26a4	0	-3.1172	0.014255	0.0022623	3.1172	0.014255			ENSMUSG00000116307	Gm49490	0.00310724	2.58324	0.00872587	0.00037705	-2.58324	0.00872587
ENSMUSG00000028364	Tnc	0.0104516	-3.10252	5.77447e-33	0.0920001	3.10252	5.77447e-33			ENSMUSG00000019932	Kera	0.00423715	2.58324	0.00279693	0.000565574	-2.58324	0.00279693
ENSMUSG00000030483	Cyp2b10	0.00084743	-3.08918	1.57567e-06	0.00942624	3.08918	1.57567e-06			ENSMUSG00000023968	Crip3	0.0288126	2.5693	1.85919e-14	0.00471312	-2.5693	1.85919e-14
ENSMUSG00000023078	Cxcl13	0.00960421	-3.07211	8.7948e-31	0.0829509	3.07211	8.7948e-31			ENSMUSG00000042451	Mybph	0.603653	2.55783	9.21125e-56	0.102369	-2.55783	9.21125e-56
ENSMUSG00000069793	Slfn9	0.00112991	-3.07211	1.09072e-07	0.0116885	3.07211	1.09072e-07			ENSMUSG00000042109	Csdc2	0.0152537	2.55725	1.90049e-08	0.00245082	-2.55725	1.90049e-08
ENSMUSG00000000889	Dbh	0.00084743	-3.06061	2.46005e-06	0.00923772	3.06061	2.46005e-06			ENSMUSG00000036040	Adamtsl2	0.0305075	2.54407	7.72643e-15	0.00509017	-2.54407	7.72643e-15
ENSMUSG00000026779	Mastl	0.000282477	-3.06061	0.000711735	0.0045246	3.06061	0.000711735			ENSMUSG00000031936	Hephl1	0.00960421	2.5426	0.000561165	0.0015082	-2.5426	0.000561165
ENSMUSG00000038751	Ptk6	0.00310724	-3.06061	4.34909e-15	0.0280902	3.06061	4.34909e-15			ENSMUSG00000096537	Fam240b	0.0432189	2.49248	1.42011e-18	0.00754099	-2.49248	1.42011e-18
ENSMUSG00000026581	Sell	0.000564953	-3.04125	0.00792911	0.00678689	3.04125	0.00792911			ENSMUSG00000029343	Crybb1	0.0166661	2.49013	3.54848e-09	0.00282787	-2.49013	3.54848e-09
ENSMUSG00000032400	Zwilch	0.00084743	-3.03147	3.87652e-06	0.00904919	3.03147	3.87652e-06			ENSMUSG00000020303	Stc2	0.0386993	2.48231	4.23758e-17	0.00678689	-2.48231	4.23758e-17
ENSMUSG00000024659	Anxa1	0.236151	-3.00946	4.78604e-62	1.90354	3.00946	4.78604e-62			ENSMUSG00000083649	Rasl2-9	0.00706192	2.47633	0.000148841	0.00113115	-2.47633	0.000148841
ENSMUSG00000042489	Clspn	0.000282477	-3.00172	0.0010915	0.00433607	3.00172	0.0010915			ENSMUSG00000046523	Kctd4	0.024858	2.47401	5.49681e-12	0.00433607	-2.47401	5.49681e-12
ENSMUSG00000052504	Epha3	0	-3.00172	0.021866	0.00207377	3.00172	0.021866			ENSMUSG00000059408	Mrgprh	0.00282477	2.45771	0.0247924	0.00037705	-2.45771	0.0247924
ENSMUSG00000039264	Gimap3	0	-3.00172	0.021866	0.00207377	3.00172	0.021866			ENSMUSG00000002588	Pon1	0.00282477	2.45771	0.0247924	0.00037705	-2.45771	0.0247924
ENSMUSG00000097840	Gm26756	0	-3.00172	0.021866	0.00207377	3.00172	0.021866			ENSMUSG00000015090	Ptgds	0.0110166	2.44574	1.94224e-06	0.00188525	-2.44574	1.94224e-06
ENSMUSG00000115919	Gm31583	0	-3.00172	0.021866	0.00207377	3.00172	0.021866			ENSMUSG00000064325	Hhip	0.00988668	2.43124	8.51715e-06	0.00169672	-2.43124	8.51715e-06
ENSMUSG00000039934	Gsap	0.00084743	-3.00172	3.5261e-06	0.00886067	3.00172	3.5261e-06			ENSMUSG00000057054	Inca1	0.0149713	2.43124	3.45985e-08	0.00263935	-2.43124	3.45985e-08
ENSMUSG00000006930	Hap1	0.000282477	-3.00172	0.00173571	0.00433607	3.00172	0.00173571			ENSMUSG00000049709	Nlrp10	0.0169486	2.42652	1.40904e-07	0.0030164	-2.42652	1.40904e-07
ENSMUSG00000037254	Itih2	0	-3.00172	0.021866	0.00207377	3.00172	0.021866			ENSMUSG00000022595	Lypd2	0.00677944	2.41974	0.000249553	0.00113115	-2.41974	0.000249553
ENSMUSG00000032484	Ngp	0	-3.00172	0.021866	0.00207377	3.00172	0.021866			ENSMUSG00000025082	Vwa2	0.00875678	2.41332	2.27753e-05	0.0015082	-2.41332	2.27753e-05
ENSMUSG00000022026	Olfm4	0	-3.00172	0.021866	0.00207377	3.00172	0.021866			ENSMUSG00000021379	Id4	0.0288126	2.41176	2.77602e-09	0.00527869	-2.41176	2.77602e-09
ENSMUSG00000036699	Zcchc12	0	-3.00172	0.021866	0.00207377	3.00172	0.021866			ENSMUSG00000015396	Cd83	0.0036722	2.3906	0.00847397	0.000565574	-2.3906	0.00847397
ENSMUSG00000006398	Cdc20	0.0197734	-2.98982	1.05704e-40	0.159115	2.98982	1.05704e-40			ENSMUSG00000050447	Lypd6	0.00960421	2.3906	1.39921e-05	0.00169672	-2.3906	1.39921e-05
ENSMUSG00000045751	Mms22l	0.00112991	-2.97747	3.44983e-07	0.0109344	2.97747	3.44983e-07			ENSMUSG00000032278	Paqr5	0.0194909	2.3906	5.71614e-09	0.00358197	-2.3906	5.71614e-09
ENSMUSG00000021569	Trip13	0.00197734	-2.95592	3.91025e-10	0.0173443	2.95592	3.91025e-10			ENSMUSG00000087141	Plcxd2	0.0194909	2.3906	5.41032e-09	0.00358197	-2.3906	5.41032e-09
ENSMUSG00000036768	Kif15	0.00112991	-2.95281	5.16659e-07	0.0107459	2.95281	5.16659e-07			ENSMUSG00000026697	Myoc	0.0454788	2.3685	3.761e-12	0.00867214	-2.3685	3.761e-12
ENSMUSG00000045328	Cenpe	0.00225981	-2.94727	5.57227e-11	0.0194181	2.94727	5.57227e-11			ENSMUSG00000036395	Glb1l2	0.0240105	2.36565	9.21185e-07	0.0045246	-2.36565	9.21185e-07
ENSMUSG00000042677	Zc3h12a	0.0155362	-2.94256	2.49919e-35	0.12141	2.94256	2.49919e-35			ENSMUSG00000046818	Ddit4l	0.783873	2.36382	2.29328e-41	0.15214	-2.36382	2.29328e-41
ENSMUSG00000029816	Gpnmb	0.00310724	-2.94032	0.000313814	0.0258279	2.94032	0.000313814			ENSMUSG00000031849	Comp	0.0141238	2.34878	1.57373e-07	0.00263935	-2.34878	1.57373e-07
ENSMUSG00000097425	Vmn1r181	0.000282477	-2.94032	0.0016869	0.00414755	2.94032	0.0016869			ENSMUSG00000020871	Dlx4	0.00451963	2.34878	0.00316778	0.000754099	-2.34878	0.00316778
ENSMUSG00000071714	Csf2rb2	0.00310724	-2.92983	1.39978e-13	0.0256394	2.92983	1.39978e-13			ENSMUSG00000021702	Thbs4	0.580207	2.34024	8.03779e-45	0.114435	-2.34024	8.03779e-45
ENSMUSG00000044748	Defb1	0.00790935	-2.92946	1.16447e-18	0.0622132	2.92946	1.16447e-18			ENSMUSG00000039676	Capsl	0.00254229	2.32021	0.0416155	0.00037705	-2.32021	0.0416155
ENSMUSG00000020901	Pik3r5	0.00112991	-2.92772	7.67771e-07	0.0105574	2.92772	7.67771e-07			ENSMUSG00000022012	Enox1	0.00254229	2.32021	0.0416155	0.00037705	-2.32021	0.0416155
ENSMUSG00000048572	Tmem252	0.00621449	-2.9211	2.56427e-21	0.0490165	2.9211	2.56427e-21			ENSMUSG00000117270	Gm49953	0.00254229	2.32021	0.0416155	0.00037705	-2.32021	0.0416155
ENSMUSG00000087684	1200007C13Rik	0.000564953	-2.91926	0.000138009	0.00622132	2.91926	0.000138009			ENSMUSG00000036832	Lpar3	0.00536706	2.32021	0.00197224	0.000942624	-2.32021	0.00197224
ENSMUSG00000028587	Orc1	0.000564953	-2.91926	0.00672328	0.00622132	2.91926	0.00672328			ENSMUSG00000051504	Siglech	0.00254229	2.32021	0.0416155	0.00037705	-2.32021	0.0416155
ENSMUSG00000006179	Prss16	0.00141238	-2.91926	8.32192e-08	0.0126312	2.91926	8.32192e-08			ENSMUSG00000059668	Krt4	9.86013	2.3102	1.15372e-51	1.98781	-2.3102	1.15372e-51
ENSMUSG00000005410	Mcm5	0.00960421	-2.91683	2.08857e-27	0.0744673	2.91683	2.08857e-27			ENSMUSG00000097178	2310002F09Rik	0.00621449	2.29945	0.000686865	0.00113115	-2.29945	0.000686865
ENSMUSG00000051748	Wfdc21	0.00225981	-2.90504	1.05766e-10	0.0188525	2.90504	1.05766e-10			ENSMUSG00000030089	Slc41a3	0.204513	2.29718	5.93501e-36	0.0414755	-2.29718	5.93501e-36
ENSMUSG00000112023	Lilr4b	0.00197734	-2.89249	1.13893e-09	0.0165902	2.89249	1.13893e-09			ENSMUSG00000111761	9230112J17Rik	0.00338972	2.28368	0.0216195	0.000565574	-2.28368	0.0216195
ENSMUSG00000068748	Ptprz1	0.00564953	-2.88863	1.55311e-19	0.0437378	2.88863	1.55311e-19			ENSMUSG00000117914	Gm29863	0.00338972	2.28368	0.0144526	0.000565574	-2.28368	0.0144526
ENSMUSG00000097779	4833407H14Rik	0	-2.87619	0.0343601	0.00188525	2.87619	0.0343601			ENSMUSG00000112593	Gm48882	0.0115815	2.27512	3.71335e-06	0.0022623	-2.27512	3.71335e-06
ENSMUSG00000039058	Ak5	0	-2.87619	0.0343601	0.00188525	2.87619	0.0343601			ENSMUSG00000042532	Golga7b	0.0115815	2.27512	0.000174796	0.0022623	-2.27512	0.000174796
ENSMUSG00000040907	Atp1a3	0	-2.87619	0.0499565	0.00188525	2.87619	0.0499565			ENSMUSG00000027209	Fam227b	0.00790935	2.2713	0.000167126	0.0015082	-2.2713	0.000167126
ENSMUSG00000052212	Cd177	0	-2.87619	0.0343601	0.00188525	2.87619	0.0343601			ENSMUSG00000030546	Plin1	0.00423715	2.26131	0.00550716	0.000754099	-2.26131	0.00550716
ENSMUSG00000040592	Cd79b	0	-2.87619	0.0475732	0.00188525	2.87619	0.0475732			ENSMUSG00000039037	St6galnac5	0.00423715	2.26131	0.00550716	0.000754099	-2.26131	0.00550716
ENSMUSG00000044288	Cnr1	0	-2.87619	0.0343601	0.00188525	2.87619	0.0343601			ENSMUSG00000050122	Vwa3b	0.00423715	2.26131	0.00550716	0.000754099	-2.26131	0.00550716
ENSMUSG00000026011	Ctla4	0	-2.87619	0.0343601	0.00188525	2.87619	0.0343601			ENSMUSG00000022596	Slurp1	0.116945	2.24679	3.99321e-26	0.0245082	-2.24679	3.99321e-26
ENSMUSG00000060093	Hist1h4a	0	-2.87619	0.0343601	0.00188525	2.87619	0.0343601			ENSMUSG00000001023	S100a5	0.00677944	2.2271	0.00046104	0.00131967	-2.2271	0.00046104
ENSMUSG00000074695	Il22	0	-2.87619	0.0343601	0.00188525	2.87619	0.0343601			ENSMUSG00000033508	Asprv1	0.709017	2.21908	7.80264e-37	0.15214	-2.21908	7.80264e-37
ENSMUSG00000060459	Kng2	0.000282477	-2.87619	0.00261919	0.00395902	2.87619	0.00261919			ENSMUSG00000050463	Krt78	0.536706	2.20199	2.05793e-37	0.116508	-2.20199	2.05793e-37
ENSMUSG00000050423	Ppp1r3g	0	-2.87619	0.0343601	0.00188525	2.87619	0.0343601			ENSMUSG00000044951	Mylk4	0.133611	2.17736	3.72717e-28	0.0294099	-2.17736	3.72717e-28
ENSMUSG00000030474	Siglece	0.00112991	-2.87619	1.77881e-06	0.0101803	2.87619	1.77881e-06			ENSMUSG00000026560	Fmo9	0.00564953	2.1682	0.00192666	0.00113115	-2.1682	0.00192666
ENSMUSG00000020062	Slc5a8	0.00084743	-2.87619	0.000461092	0.00810657	2.87619	0.000461092			ENSMUSG00000100807	Gm29521	0.0107341	2.1682	1.60668e-05	0.0022623	-2.1682	1.60668e-05
ENSMUSG00000041754	Trem3	0	-2.87619	0.0343601	0.00188525	2.87619	0.0343601			ENSMUSG00000047786	Lix1	0.00395467	2.1682	0.0095007	0.000754099	-2.1682	0.0095007
ENSMUSG00000072244	Trim6	0	-2.87619	0.0343601	0.00188525	2.87619	0.0343601			ENSMUSG00000041482	Piezo2	0.0048021	2.1682	0.00527486	0.000942624	-2.1682	0.00527486
ENSMUSG00000038379	Ttk	0.00169486	-2.87619	1.33974e-08	0.0143279	2.87619	1.33974e-08			ENSMUSG00000044139	Prss53	0.0192084	2.1682	2.8937e-07	0.00414755	-2.1682	2.8937e-07
ENSMUSG00000022322	Shcbp1	0.00225981	-2.86154	3.13094e-10	0.0182869	2.86154	3.13094e-10			ENSMUSG00000040808	S100g	0.00649696	2.1682	0.00458974	0.00131967	-2.1682	0.00458974
ENSMUSG00000026955	Sapcd2	0.00197734	-2.8597	2.37536e-09	0.0162131	2.8597	2.37536e-09			ENSMUSG00000086847	Tbx3os2	0.00395467	2.1682	0.0144738	0.000754099	-2.1682	0.0144738
ENSMUSG00000035373	Ccl7	0.00141238	-2.85416	1.78498e-07	0.0120656	2.85416	1.78498e-07			ENSMUSG00000006143	Upk3bl	0.0048021	2.1682	0.00527486	0.000942624	-2.1682	0.00527486
ENSMUSG00000027379	Bub1	0.00112991	-2.84972	2.70549e-06	0.00999182	2.84972	2.70549e-06			ENSMUSG00000022754	Tmem45a	0.0516932	2.15261	5.5114e-17	0.0115	-2.15261	5.5114e-17
ENSMUSG00000022021	Diaph3	0.00112991	-2.84972	3.57835e-06	0.00999182	2.84972	3.57835e-06			ENSMUSG00000046095	Krt32	0.0618624	2.13578	1.25468e-18	0.0139508	-2.13578	1.25468e-18
ENSMUSG00000018927	Ccl6	0.0514108	-2.84796	1.53189e-49	0.371959	2.84796	1.53189e-49			ENSMUSG00000001510	Dlx3	0.0700542	2.13385	5.39126e-20	0.0158361	-2.13385	5.39126e-20
ENSMUSG00000048142	Nat8l	0.00451963	-2.845	9.74912e-15	0.0343115	2.845	9.74912e-15			ENSMUSG00000028444	Cntfr	0.0358745	2.12381	3.87616e-13	0.00810657	-2.12381	3.87616e-13
ENSMUSG00000072949	Acot1	0.066382	-2.84416	4.12399e-52	0.478476	2.84416	4.12399e-52			ENSMUSG00000099906	Gm28653	0.00875678	2.12381	0.000167126	0.00188525	-2.12381	0.000167126
ENSMUSG00000021965	Ska3	0.000564953	-2.8318	0.000326836	0.00584427	2.8318	0.000326836			ENSMUSG00000079428	Tceal7	0.0587552	2.12068	7.09834e-18	0.0133853	-2.12068	7.09834e-18
ENSMUSG00000068349	Gml	0.000282477	-2.80908	0.0158897	0.0037705	2.80908	0.0158897			ENSMUSG00000031613	Hpgd	0.0773986	2.11667	9.48652e-21	0.0177213	-2.11667	9.48652e-21
ENSMUSG00000069874	Irgm2	0.0048021	-2.80142	3.15252e-16	0.0352541	2.80142	3.15252e-16			ENSMUSG00000040856	Dlk1	0.0338972	2.10979	2.09627e-12	0.00772952	-2.10979	2.09627e-12
ENSMUSG00000024679	Ms4a6d	0.00932173	-2.80097	1.99343e-24	0.0667378	2.80097	1.99343e-24			ENSMUSG00000100291	2310069B03Rik	0.0127115	2.1068	6.51096e-06	0.00282787	-2.1068	6.51096e-06
ENSMUSG00000017861	Mybl2	0.00451963	-2.7969	2.67388e-13	0.0331804	2.7969	2.67388e-13			ENSMUSG00000028584	Lrrc38	0.00621449	2.1068	0.0028094	0.00131967	-2.1068	0.0028094
ENSMUSG00000022951	Rcan1	0.0714666	-2.79658	4.37467e-51	0.498271	2.79658	4.37467e-51			ENSMUSG00000039438	Ttc36	0.0110166	2.09782	2.46497e-05	0.00245082	-2.09782	2.46497e-05
ENSMUSG00000024056	Ndc80	0.00112991	-2.79527	3.83259e-06	0.00961477	2.79527	3.83259e-06			ENSMUSG00000031111	Igsf1	0.00932173	2.08574	0.000100839	0.00207377	-2.08574	0.000100839
ENSMUSG00000017716	Birc5	0.0141238	-2.79418	5.2843e-29	0.0997296	2.79418	5.2843e-29			ENSMUSG00000110626	Gm45805	0.0709017	2.08479	7.28646e-19	0.0165902	-2.08479	7.28646e-19
ENSMUSG00000040152	Thbs1	0.030225	-2.79373	3.75585e-41	0.211336	2.79373	3.75585e-41			ENSMUSG00000022132	Cldn10	0.0084743	2.07801	0.000263109	0.00188525	-2.07801	0.000263109
ENSMUSG00000046352	Gjb2	0.201123	-2.79231	1.38314e-53	1.3949	2.79231	1.38314e-53			ENSMUSG00000025479	Cyp2e1	0.0194909	2.06867	2.33501e-07	0.0045246	-2.06867	2.33501e-07
ENSMUSG00000045027	Prss22	0.0048021	-2.78599	3.02696e-14	0.0348771	2.78599	3.02696e-14			ENSMUSG00000048747	E130114P18Rik	0.0036722	2.06867	0.0242208	0.000754099	-2.06867	0.0242208
ENSMUSG00000096001	2610528A11Rik	0.0197734	-2.77481	5.40433e-28	0.137058	2.77481	5.40433e-28			ENSMUSG00000020258	Glyctk	0.0036722	2.06867	0.0242208	0.000754099	-2.06867	0.0242208
ENSMUSG00000042784	Muc1	0.00084743	-2.77431	6.79801e-05	0.00754099	2.77431	6.79801e-05			ENSMUSG00000069515	Lyz1	0.0107341	2.06129	3.82647e-05	0.00245082	-2.06129	3.82647e-05
ENSMUSG00000040274	Cdk6	0.00593201	-2.77111	3.88535e-18	0.0422296	2.77111	3.88535e-18			ENSMUSG00000019102	Aldh3a1	0.78811	2.0597	1.61126e-37	0.188902	-2.0597	1.61126e-37
ENSMUSG00000031504	Rab20	0.00169486	-2.75915	1.35652e-07	0.0131967	2.75915	1.35652e-07			ENSMUSG00000026173	Plcd4	0.0129939	2.05037	6.193e-06	0.0030164	-2.05037	6.193e-06
ENSMUSG00000004371	Il11	0.00225981	-2.75463	2.63866e-09	0.0169672	2.75463	2.63866e-09			ENSMUSG00000086877	A230072C01Rik	0.00282477	2.04267	0.0405292	0.000565574	-2.04267	0.0405292
ENSMUSG00000027978	Prss12	0.00310724	-2.75066	1.44171e-11	0.022623	2.75066	1.44171e-11			ENSMUSG00000022449	Adamts20	0.00282477	2.04267	0.0405292	0.000565574	-2.04267	0.0405292
ENSMUSG00000037263	Aldh3b3	0.000282477	-2.73869	0.00640595	0.00358197	2.73869	0.00640595			ENSMUSG00000023439	Gnb3	0.00282477	2.04267	0.0405292	0.000565574	-2.04267	0.0405292
ENSMUSG00000074892	B3galt5	0	-2.73869	0.0548945	0.00169672	2.73869	0.0548945			ENSMUSG00000017639	Rab11fip4	0.00282477	2.04267	0.0405292	0.000565574	-2.04267	0.0405292
ENSMUSG00000026166	Ccl20	0	-2.73869	0.0548945	0.00169672	2.73869	0.0548945			ENSMUSG00000026205	Slc23a3	0.00282477	2.04267	0.0405292	0.000565574	-2.04267	0.0405292
ENSMUSG00000031881	Cdh16	0	-2.73869	0.0548945	0.00169672	2.73869	0.0548945			ENSMUSG00000049537	Tecrl	0.00593201	2.04267	0.00304244	0.00131967	-2.04267	0.00304244
ENSMUSG00000021803	Cdhr1	0.00141238	-2.73869	1.23401e-06	0.011123	2.73869	1.23401e-06			ENSMUSG00000031710	Ucp1	0.00593201	2.04267	0.00304244	0.00131967	-2.04267	0.00304244
ENSMUSG00000006311	Etv2	0	-2.73869	0.0548945	0.00169672	2.73869	0.0548945			ENSMUSG00000031258	Xkrx	0.0166661	2.0307	2.38137e-06	0.00395902	-2.0307	2.38137e-06
ENSMUSG00000087610	Gm16253	0.00197734	-2.73869	2.09738e-08	0.0148935	2.73869	2.09738e-08			ENSMUSG00000038522	Mfsd4b1	0.0104516	2.02381	6.00606e-05	0.00245082	-2.02381	6.00606e-05
ENSMUSG00000069301	Hist1h2ag	0	-2.73869	0.0548945	0.00169672	2.73869	0.0548945			ENSMUSG00000030315	Vgll4	0.00508458	2.02381	0.00531483	0.00113115	-2.02381	0.00531483
ENSMUSG00000026228	Htr2b	0	-2.73869	0.0548945	0.00169672	2.73869	0.0548945			ENSMUSG00000026043	Col3a1	0.541225	2.02231	9.96858e-36	0.133099	-2.02231	9.96858e-36
ENSMUSG00000014543	Klra17	0	-2.73869	0.0548945	0.00169672	2.73869	0.0548945			ENSMUSG00000116506	5730414N17Rik	0.00734439	2.0162	0.00112092	0.00169672	-2.0162	0.00112092
ENSMUSG00000048699	Krt90	0.000282477	-2.73869	0.00640595	0.00358197	2.73869	0.00640595			ENSMUSG00000063239	Grm4	0.00734439	2.0162	0.0019048	0.00169672	-2.0162	0.0019048
ENSMUSG00000032496	Ltf	0	-2.73869	0.0589927	0.00169672	2.73869	0.0589927			ENSMUSG00000085479	9430073C21Rik	0.06045	2.00951	1.01696e-16	0.0148935	-2.00951	1.01696e-16
ENSMUSG00000096719	Mrgpra2b	0	-2.73869	0.0548945	0.00169672	2.73869	0.0548945			ENSMUSG00000066975	Cryba4	0.011864	2.00951	2.34478e-05	0.00282787	-2.00951	2.34478e-05
ENSMUSG00000026204	Ptprn	0.00084743	-2.73869	6.23212e-05	0.00735247	2.73869	6.23212e-05			ENSMUSG00000061780	Cfd	0.136719	2.00524	4.78399e-19	0.0339345	-2.00524	4.78399e-19
ENSMUSG00000019880	Rspo3	0	-2.73869	0.0548945	0.00169672	2.73869	0.0548945			ENSMUSG00000085272	Sbk3	0.0276827	2.00315	4.2282e-10	0.00678689	-2.00315	4.2282e-10
ENSMUSG00000028718	Stil	0.000282477	-2.73869	0.0297174	0.00358197	2.73869	0.0297174			ENSMUSG00000058966	Fam57b	0.0327673	1.99418	2.76564e-11	0.00810657	-1.99418	2.76564e-11
ENSMUSG00000048834	Vstm2a	0	-2.73869	0.0548945	0.00169672	2.73869	0.0548945			ENSMUSG00000030278	Cidec	0.0341797	1.99042	1.44171e-11	0.00848362	-1.99042	1.44171e-11
ENSMUSG00000039252	Lgi2	0.00338972	-2.71632	5.94136e-12	0.0239427	2.71632	5.94136e-12			ENSMUSG00000031980	Agt	0.192367	1.98564	1.19575e-27	0.0484509	-1.98564	1.19575e-27
ENSMUSG00000028525	Pde4b	0.0197734	-2.69746	1.2982e-32	0.129894	2.69746	1.2982e-32			ENSMUSG00000118221	Gm50194	0.0206208	1.98534	7.85319e-06	0.00509017	-1.98534	7.85319e-06
ENSMUSG00000017146	Brca1	0.000564953	-2.68978	0.00075418	0.00527869	2.68978	0.00075418			ENSMUSG00000075027	4631405J19Rik	0.00790935	1.98179	0.000641513	0.00188525	-1.98179	0.000641513
ENSMUSG00000029832	Nfe2l3	0.00225981	-2.68978	1.16194e-08	0.0162131	2.68978	1.16194e-08			ENSMUSG00000046404	Yod1	0.104799	1.97265	8.51032e-17	0.026582	-1.97265	8.51032e-17
ENSMUSG00000021281	Tnfaip2	0.0358745	-2.68705	3.56157e-40	0.23264	2.68705	3.56157e-40			ENSMUSG00000026890	Lhx6	0.00932173	1.97027	0.000241399	0.0022623	-1.97027	0.000241399
ENSMUSG00000025105	Bnc1	0.00197734	-2.68354	6.53362e-08	0.0143279	2.68354	6.53362e-08			ENSMUSG00000051067	Lingo3	0.00338972	1.96175	0.038119	0.000754099	-1.96175	0.038119
ENSMUSG00000054905	Stfa3	0.00649696	-2.671	8.11279e-12	0.0429837	2.671	8.11279e-12			ENSMUSG00000048775	Serpinb13	0.00338972	1.96175	0.0496296	0.000754099	-1.96175	0.0496296
ENSMUSG00000071470	Ccnb1ip1	0.00508458	-2.66868	7.16524e-15	0.0339345	2.66868	7.16524e-15			ENSMUSG00000100335	2310008N11Rik	0.223157	1.95811	2.79461e-28	0.0573115	-1.95811	2.79461e-28
ENSMUSG00000079227	Ccr5	0.000282477	-2.66469	0.0100704	0.00339345	2.66469	0.0100704			ENSMUSG00000031872	Bean1	0.0084743	1.95248	0.000414034	0.00207377	-1.95248	0.000414034
ENSMUSG00000029121	Crmp1	0.000282477	-2.66469	0.0100704	0.00339345	2.66469	0.0100704			ENSMUSG00000110404	Rnf223	0.0223157	1.95097	5.27165e-06	0.00565574	-1.95097	5.27165e-06
ENSMUSG00000109424	Gm44658	0.000282477	-2.66469	0.0100704	0.00339345	2.66469	0.0100704			ENSMUSG00000030889	Vwa3a	0.0048021	1.94581	0.0101593	0.00113115	-1.94581	0.0101593
ENSMUSG00000041481	Serpina3g	0.000282477	-2.66469	0.0100704	0.00339345	2.66469	0.0100704			ENSMUSG00000056174	Col8a2	0.0112991	1.94079	0.00273973	0.00282787	-1.94079	0.00273973
ENSMUSG00000090231	Cfb	0.00225981	-2.65622	1.53598e-08	0.0158361	2.65622	1.53598e-08			ENSMUSG00000029134	Plb1	0.0409591	1.94018	3.48099e-09	0.0105574	-1.94018	3.48099e-09
ENSMUSG00000021922	Itih4	0.00112991	-2.64942	2.85565e-05	0.00867214	2.64942	2.85565e-05			ENSMUSG00000102158	Gm34342	0.00621449	1.93688	0.00287872	0.0015082	-1.93688	0.00287872
ENSMUSG00000020839	Tmigd1	0.00536706	-2.64942	3.3331e-15	0.0352541	2.64942	3.3331e-15			ENSMUSG00000020151	Ptprr	0.00762687	1.93117	0.000998816	0.00188525	-1.93117	0.000998816
ENSMUSG00000052837	Junb	0.112991	-2.64697	1.14772e-49	0.70923	2.64697	1.14772e-49			ENSMUSG00000021095	Gsc	0.0175136	1.91667	9.27578e-07	0.0045246	-1.91667	9.27578e-07
ENSMUSG00000089942	Pira2	0.00197734	-2.64558	1.40394e-07	0.0139508	2.64558	1.40394e-07			ENSMUSG00000033967	Rnf225	0.0344622	1.91105	5.39522e-10	0.00904919	-1.91105	5.39522e-10
ENSMUSG00000046223	Plaur	0.00593201	-2.64383	3.71053e-16	0.0386476	2.64383	3.71053e-16			ENSMUSG00000097487	Ptges3l	0.151125	1.90786	8.24684e-24	0.0401558	-1.90786	8.24684e-24
ENSMUSG00000026984	Il1f6	0.0680769	-2.64192	5.41667e-42	0.426443	2.64192	5.41667e-42			ENSMUSG00000046607	Hrk	0.00395467	1.90517	0.0218308	0.000942624	-1.90517	0.0218308
ENSMUSG00000028555	Ttc39a	0.00141238	-2.63915	0.00831038	0.0103689	2.63915	0.00831038			ENSMUSG00000031099	Smarca1	0.00395467	1.90517	0.0218308	0.000942624	-1.90517	0.0218308
ENSMUSG00000049511	Htr1b	0.00084743	-2.62621	0.000211377	0.00678689	2.62621	0.000211377			ENSMUSG00000044807	Zfp354c	0.00536706	1.90517	0.0225802	0.00131967	-1.90517	0.0225802
ENSMUSG00000020469	Myl7	0.00084743	-2.62621	0.000211377	0.00678689	2.62621	0.000211377			ENSMUSG00000001506	Col1a1	0.322871	1.88513	5.2843e-29	0.087287	-1.88513	5.2843e-29
ENSMUSG00000003541	Ier3	0.0748563	-2.62181	2.05375e-45	0.462263	2.62181	2.05375e-45			ENSMUSG00000033765	Calm4	1.44317	1.87929	1.0926e-32	0.392132	-1.87929	1.0926e-32
ENSMUSG00000016496	Cd274	0.00112991	-2.61839	4.31666e-05	0.00848362	2.61839	4.31666e-05			ENSMUSG00000023800	Tiam2	0.0107341	1.86864	0.000132128	0.00282787	-1.86864	0.000132128
ENSMUSG00000023367	Tmem176a	0.0296601	-2.6181	7.88896e-36	0.183623	2.6181	7.88896e-36			ENSMUSG00000059852	Kcng2	0.00451963	1.86335	0.0204948	0.00113115	-1.86335	0.0204948
ENSMUSG00000032020	Ubash3b	0.00282477	-2.60118	2.08472e-09	0.018664	2.60118	2.08472e-09			ENSMUSG00000025930	Msc	0.0127115	1.85888	4.74928e-05	0.00339345	-1.85888	4.74928e-05
ENSMUSG00000004609	Cd33	0.00423715	-2.59667	7.5413e-09	0.0271476	2.59667	7.5413e-09			ENSMUSG00000073421	H2-Ab1	0.0502809	1.8576	2.55754e-13	0.0137623	-1.8576	2.55754e-13
ENSMUSG00000043091	Tuba1c	0.0999968	-2.59569	1.26869e-45	0.605919	2.59569	1.26869e-45			ENSMUSG00000034687	Fras1	0.00790935	1.85626	0.00145078	0.00207377	-1.85626	0.00145078
ENSMUSG00000061048	Cdh3	0.0152537	-2.5925	5.19163e-19	0.0935083	2.5925	5.19163e-19			ENSMUSG00000087644	Gm14703	0.00649696	1.84628	0.00405061	0.00169672	-1.84628	0.00405061
ENSMUSG00000054136	Adm2	0.000564953	-2.58668	0.00169665	0.00490165	2.58668	0.00169665			ENSMUSG00000112188	Gm47708	0.00310724	1.84628	0.0595597	0.000754099	-1.84628	0.0595597
ENSMUSG00000023349	Clec4n	0.000282477	-2.58668	0.0156542	0.00320492	2.58668	0.0156542			ENSMUSG00000021223	Papln	0.00310724	1.84628	0.0595597	0.000754099	-1.84628	0.0595597
ENSMUSG00000074934	Grem1	0.000282477	-2.58668	0.0156542	0.00320492	2.58668	0.0156542			ENSMUSG00000050505	Pcdh20	0.00310724	1.84628	0.0595597	0.000754099	-1.84628	0.0595597
ENSMUSG00000033520	Idi2	0.000282477	-2.58668	0.0156542	0.00320492	2.58668	0.0156542			ENSMUSG00000040666	Sh3bgr	0.388405	1.8446	6.1402e-29	0.108025	-1.8446	6.1402e-29
ENSMUSG00000051182	Olfr655	0.000282477	-2.58668	0.0156542	0.00320492	2.58668	0.0156542			ENSMUSG00000041617	Ccdc74a	0.00508458	1.83117	0.0117451	0.00131967	-1.83117	0.0117451
ENSMUSG00000024401	Tnf	0.000282477	-2.58668	0.0156542	0.00320492	2.58668	0.0156542			ENSMUSG00000020340	Cyfip2	0.0104516	1.83117	0.000202851	0.00282787	-1.83117	0.000202851
ENSMUSG00000044206	Vsig4	0.00141238	-2.58668	8.32657e-06	0.00999182	2.58668	8.32657e-06			ENSMUSG00000000183	Fgf6	0.00508458	1.83117	0.0117451	0.00131967	-1.83117	0.0117451
ENSMUSG00000030790	Adm	0.0149713	-2.58073	4.2269e-26	0.0910575	2.58073	4.2269e-26			ENSMUSG00000022044	Stmn4	0.0110166	1.81771	0.00018134	0.0030164	-1.81771	0.00018134
ENSMUSG00000038418	Egr1	0.0152537	-2.56614	2.92658e-25	0.0918116	2.56614	2.92658e-25			ENSMUSG00000002020	Ltbp2	0.00960421	1.80563	0.000483512	0.00263935	-1.80563	0.000483512
ENSMUSG00000033213	AA467197	0.00112991	-2.55426	6.03473e-05	0.00810657	2.55426	6.03473e-05			ENSMUSG00000028417	Tal2	0.0036722	1.80563	0.0343601	0.000942624	-1.80563	0.0343601
ENSMUSG00000068758	Il3ra	0.00225981	-2.55061	1.40904e-07	0.0147049	2.55061	1.40904e-07			ENSMUSG00000001864	Aif1l	0.0364395	1.79825	9.90378e-10	0.0103689	-1.79825	9.90378e-10
ENSMUSG00000064109	Hcst	0.00084743	-2.54604	0.000486113	0.00640984	2.54604	0.000486113			ENSMUSG00000087410	2310065F04Rik	0.161577	1.79727	3.05255e-18	0.0463771	-1.79727	3.05255e-18
ENSMUSG00000023947	Nfkbie	0.00169486	-2.54014	2.57649e-06	0.0113115	2.54014	2.57649e-06			ENSMUSG00000006154	Eps8l1	0.124007	1.79475	2.89705e-17	0.0356312	-1.79475	2.89705e-17
ENSMUSG00000040204	Pclaf	0.00508458	-2.53515	7.73752e-08	0.0309181	2.53515	7.73752e-08			ENSMUSG00000040170	Fmo2	0.124007	1.79475	9.17213e-17	0.0356312	-1.79475	9.17213e-17
ENSMUSG00000061825	Ces2c	0.000564953	-2.53224	0.00256386	0.00471312	2.53224	0.00256386			ENSMUSG00000093769	Hist2h3c1	0.00819182	1.78969	0.00131605	0.0022623	-1.78969	0.00131605
ENSMUSG00000030867	Plk1	0.00564953	-2.53224	4.88248e-14	0.034123	2.53224	4.88248e-14			ENSMUSG00000071324	Armc2	0.00621449	1.78488	0.00619651	0.00169672	-1.78488	0.00619651
ENSMUSG00000037572	Wdhd1	0.00225981	-2.53224	2.07976e-07	0.0145164	2.53224	2.07976e-07			ENSMUSG00000041660	Bbox1	0.00621449	1.78488	0.00619651	0.00169672	-1.78488	0.00619651
ENSMUSG00000030254	Rad18	0.00197734	-2.52528	8.27077e-07	0.0128197	2.52528	8.27077e-07			ENSMUSG00000040488	Ltbp4	0.749976	1.78086	9.30205e-30	0.218123	-1.78086	9.30205e-30
ENSMUSG00000027323	Rad51	0.00310724	-2.5183	3.02003e-09	0.0192295	2.5183	3.02003e-09			ENSMUSG00000024136	Dnase1l2	0.0223157	1.77589	2.87018e-07	0.00640984	-1.77589	2.87018e-07
ENSMUSG00000111709	Gm3776	0.0101692	-2.51564	4.59988e-14	0.0595738	2.51564	4.59988e-14			ENSMUSG00000025213	Kazald1	0.0358745	1.77589	5.62028e-10	0.0103689	-1.77589	5.62028e-10
ENSMUSG00000043421	Hilpda	0.0135589	-2.51285	9.71576e-21	0.0788034	2.51285	9.71576e-21			ENSMUSG00000086191	Zfp652os	0.00423715	1.77589	0.0306211	0.00113115	-1.77589	0.0306211
ENSMUSG00000024791	Cdca5	0.00197734	-2.50422	1.21175e-06	0.0126312	2.50422	1.21175e-06			ENSMUSG00000036292	Gramd1c	0.0401117	1.76583	2.44074e-09	0.0116885	-1.76583	2.44074e-09
ENSMUSG00000032303	Chrna3	0.000282477	-2.50422	0.0150466	0.0030164	2.50422	0.0150466			ENSMUSG00000020866	Cacna1g	0.0319199	1.74371	3.90738e-09	0.00942624	-1.74371	3.90738e-09
ENSMUSG00000022422	Dscc1	0.000282477	-2.50422	0.0150466	0.0030164	2.50422	0.0150466			ENSMUSG00000027985	Lef1	0.0104516	1.74371	0.0004052	0.0030164	-1.74371	0.0004052
ENSMUSG00000032815	Fanca	0.00084743	-2.50422	0.000731933	0.00622132	2.50422	0.000731933			ENSMUSG00000046719	Nxph3	0.00790935	1.74078	0.00202681	0.0022623	-1.74078	0.00202681
ENSMUSG00000042857	Gm9776	0.000282477	-2.50422	0.0166438	0.0030164	2.50422	0.0166438			ENSMUSG00000005716	Pvalb	0.469759	1.73872	3.21978e-26	0.14064	-1.73872	3.21978e-26
ENSMUSG00000026321	Tnfrsf11a	0.00084743	-2.50422	0.000826873	0.00622132	2.50422	0.000826873			ENSMUSG00000074971	Fibin	0.211858	1.72228	2.96697e-22	0.0640984	-1.72228	2.96697e-22
ENSMUSG00000037428	Vgf	0.000282477	-2.50422	0.0150466	0.0030164	2.50422	0.0150466			ENSMUSG00000039070	Cpa4	0.0830482	1.72172	3.46262e-11	0.0250738	-1.72172	3.46262e-11
ENSMUSG00000035673	Sbno2	0.0395467	-2.50121	7.72055e-36	0.225287	2.50121	7.72055e-36			ENSMUSG00000042251	Pm20d1	0.00593201	1.72075	0.00942284	0.00169672	-1.72075	0.00942284
ENSMUSG00000020897	Aurkb	0.00536706	-2.48715	3.87616e-13	0.0314836	2.48715	3.87616e-13			ENSMUSG00000078964	Ces1b	0.0293776	1.71252	2.08936e-08	0.00886067	-1.71252	2.08936e-08
ENSMUSG00000031004	Mki67	0.0158187	-2.48473	2.94148e-23	0.0899263	2.48473	2.94148e-23			ENSMUSG00000026840	Lamc3	0.0305075	1.70757	1.40028e-08	0.00923772	-1.70757	1.40028e-08
ENSMUSG00000041859	Mcm3	0.00988668	-2.48045	4.54601e-19	0.0565574	2.48045	4.54601e-19			ENSMUSG00000049173	Myoz3	0.121465	1.70543	4.06907e-18	0.0371394	-1.70543	4.06907e-18
ENSMUSG00000011034	Slc5a1	0.0372869	-2.47912	4.21063e-34	0.209263	2.47912	4.21063e-34			ENSMUSG00000111293	Gm34006	0.00338972	1.69872	0.0546543	0.000942624	-1.69872	0.0546543
ENSMUSG00000036931	Nfkbid	0.00141238	-2.47565	0.000393639	0.00923772	2.47565	0.000393639			ENSMUSG00000027419	Pcsk2	0.00338972	1.69872	0.0546543	0.000942624	-1.69872	0.0546543
ENSMUSG00000033222	Ttf2	0.00169486	-2.46738	7.90475e-06	0.0107459	2.46738	7.90475e-06			ENSMUSG00000071847	Apcdd1	0.122595	1.69706	5.30542e-18	0.037705	-1.69706	5.30542e-18
ENSMUSG00000022221	Ripk3	0.00593201	-2.45717	1.51183e-13	0.0339345	2.45717	1.51183e-13			ENSMUSG00000035606	Ky	0.0344622	1.69287	4.40347e-09	0.0105574	-1.69287	4.40347e-09
ENSMUSG00000025001	Hells	0.00225981	-2.45629	5.51948e-07	0.0137623	2.45629	5.51948e-07			ENSMUSG00000042567	Nek10	0.00762687	1.69016	0.00308852	0.0022623	-1.69016	0.00308852
ENSMUSG00000039196	Orm1	0.00988668	-2.4514	1.31995e-18	0.0554263	2.4514	1.31995e-18			ENSMUSG00000063130	Calml3	0.377106	1.68386	8.1268e-23	0.117262	-1.68386	8.1268e-23
ENSMUSG00000041737	Tmem45b	0.00621449	-2.44778	0.00852642	0.0352541	2.44778	0.00852642			ENSMUSG00000022901	Cd86	0.00395467	1.68278	0.0463898	0.00113115	-1.68278	0.0463898
ENSMUSG00000034652	Cd300a	0.00169486	-2.44229	1.15439e-05	0.0105574	2.44229	1.15439e-05			ENSMUSG00000025478	Dpysl4	0.00819182	1.68278	0.00263914	0.00245082	-1.68278	0.00263914
ENSMUSG00000066361	Serpina3c	0.00197734	-2.43913	2.43004e-06	0.0120656	2.43913	2.43004e-06			ENSMUSG00000034209	Rasl10a	0.00395467	1.68278	0.0463898	0.00113115	-1.68278	0.0463898
ENSMUSG00000021278	Amn	0.000564953	-2.41676	0.00591051	0.00433607	2.41676	0.00591051			ENSMUSG00000028749	Pla2g2f	0.0129939	1.6784	0.000174325	0.00395902	-1.6784	0.000174325
ENSMUSG00000078521	Aunip	0.000282477	-2.41676	0.0222348	0.00282787	2.41676	0.0222348			ENSMUSG00000034457	Eda2r	0.0135589	1.67439	0.000105789	0.00414755	-1.67439	0.000105789
ENSMUSG00000027496	Aurka	0.00338972	-2.41676	8.51578e-09	0.0194181	2.41676	8.51578e-09			ENSMUSG00000079434	Neu2	0.00451963	1.6707	0.0271328	0.00131967	-1.6707	0.0271328
ENSMUSG00000056025	Clca3a1	0.00169486	-2.41676	1.70429e-05	0.0103689	2.41676	1.70429e-05			ENSMUSG00000113209	1700081N11Rik	0.00988668	1.6657	0.000878846	0.0030164	-1.6657	0.000878846
ENSMUSG00000019773	Fbxo5	0.00141238	-2.41676	5.54192e-05	0.00886067	2.41676	5.54192e-05			ENSMUSG00000024517	Grp	0.0104516	1.66124	0.000779536	0.00320492	-1.66124	0.000779536
ENSMUSG00000097373	Gm26877	0.000564953	-2.41676	0.00591051	0.00433607	2.41676	0.00591051			ENSMUSG00000070867	Trabd2b	0.0110166	1.65724	0.00049032	0.00339345	-1.65724	0.00049032
ENSMUSG00000044626	Liph	0.00141238	-2.41676	5.54192e-05	0.00886067	2.41676	5.54192e-05			ENSMUSG00000012705	Retn	0.0175136	1.65363	1.37178e-05	0.00546722	-1.65363	1.37178e-05
ENSMUSG00000049988	Lrrc25	0.00141238	-2.41676	5.54192e-05	0.00886067	2.41676	5.54192e-05			ENSMUSG00000021388	Aspn	0.139826	1.6487	5.18333e-18	0.0444919	-1.6487	5.18333e-18
ENSMUSG00000044043	Pcdhb14	0.000282477	-2.41676	0.0222348	0.00282787	2.41676	0.0222348			ENSMUSG00000036885	Arhgef26	0.0257054	1.64737	0.00720188	0.00810657	-1.64737	0.00720188
ENSMUSG00000018865	Sult4a1	0.00112991	-2.41676	0.000292723	0.00735247	2.41676	0.000292723			ENSMUSG00000015702	Anxa9	0.0333323	1.64517	1.38944e-08	0.0105574	-1.64517	1.38944e-08
ENSMUSG00000030693	Klk10	0.316656	-2.41547	1.34692e-45	1.6905	2.41547	1.34692e-45			ENSMUSG00000060429	Sntb1	0.0132764	1.64464	0.000646823	0.00414755	-1.64464	0.000646823
ENSMUSG00000028583	Pdpn	0.0223157	-2.40771	7.32262e-27	0.119713	2.40771	7.32262e-27			ENSMUSG00000078648	Gm17546	0.00734439	1.63769	0.0228857	0.0022623	-1.63769	0.0228857
ENSMUSG00000055994	Nod2	0.00706192	-2.40282	2.44055e-14	0.0386476	2.40282	2.44055e-14			ENSMUSG00000035578	Iqcg	0.0542355	1.63654	1.68129e-11	0.0173443	-1.63654	1.68129e-11
ENSMUSG00000019772	Vip	0.0121465	-2.40027	5.78978e-07	0.0654181	2.40027	5.78978e-07			ENSMUSG00000034295	Fhod3	0.0389818	1.63609	2.21381e-09	0.0124426	-1.63609	2.21381e-09
ENSMUSG00000053797	Krt16	1.87141	-2.39758	1.3783e-46	9.86117	2.39758	1.3783e-46			ENSMUSG00000046157	Tmem229b	0.0940647	1.6271	7.92391e-14	0.0303525	-1.6271	7.92391e-14
ENSMUSG00000029082	Bst1	0.00225981	-2.39658	1.67356e-06	0.0131967	2.39658	1.67356e-06			ENSMUSG00000050957	Insl6	0.0101692	1.62277	0.00113056	0.00320492	-1.62277	0.00113056
ENSMUSG00000020120	Plek	0.00423715	-2.39404	4.69751e-10	0.0235656	2.39404	4.69751e-10			ENSMUSG00000036169	Sostdc1	0.0322023	1.62138	3.59016e-08	0.0103689	-1.62138	3.59016e-08
ENSMUSG00000097636	Mirt1	0.00112991	-2.38023	0.000437027	0.00716394	2.38023	0.000437027			ENSMUSG00000047819	Tigd4	0.0251404	1.61566	6.247e-07	0.00810657	-1.61566	6.247e-07
ENSMUSG00000006642	Tcf23	0.00112991	-2.38023	0.000437027	0.00716394	2.38023	0.000437027			ENSMUSG00000044921	Rassf9	0.0129939	1.61427	0.00036715	0.00414755	-1.61427	0.00036715
ENSMUSG00000029449	Rhof	0.0048021	-2.37612	4.35594e-10	0.0262049	2.37612	4.35594e-10			ENSMUSG00000034055	Phka1	0.239258	1.61419	1.89987e-20	0.0780493	-1.61419	1.89987e-20
ENSMUSG00000025059	Gk	0.0197734	-2.37554	9.50375e-25	0.103877	2.37554	9.50375e-25			ENSMUSG00000002565	Scin	0.0169486	1.60709	3.88141e-05	0.00546722	-1.60709	3.88141e-05
ENSMUSG00000028494	Plin2	0.0833306	-2.37284	1.38541e-38	0.432853	2.37284	1.38541e-38			ENSMUSG00000037138	Aff3	0.0175136	1.60633	2.46583e-05	0.00565574	-1.60633	2.46583e-05
ENSMUSG00000039748	Exo1	0.00084743	-2.37095	0.00452511	0.00565574	2.37095	0.00452511			ENSMUSG00000026327	Serpinb11	0.140673	1.60362	1.5065e-16	0.0461886	-1.60362	1.5065e-16
ENSMUSG00000036223	Ska1	0.00197734	-2.37095	7.2664e-06	0.0115	2.37095	7.2664e-06			ENSMUSG00000026837	Col5a1	0.114403	1.59037	1.02647e-15	0.0378935	-1.59037	1.02647e-15
ENSMUSG00000058022	Adtrp	0.00169486	-2.36429	3.67045e-05	0.00999182	2.36429	3.67045e-05			ENSMUSG00000068686	Cd59b	0.00593201	1.58324	0.0180655	0.00188525	-1.58324	0.0180655
ENSMUSG00000050762	Prss27	0.0138414	-2.35786	2.08041e-20	0.072205	2.35786	2.08041e-20			ENSMUSG00000068876	Cgn	0.0228806	1.58324	2.76757e-06	0.00754099	-1.58324	2.76757e-06
ENSMUSG00000021298	Gpr132	0.000564953	-2.35536	0.00905239	0.00414755	2.35536	0.00905239			ENSMUSG00000068854	Hist2h2be	0.00762687	1.58324	0.00574236	0.00245082	-1.58324	0.00574236
ENSMUSG00000074272	Ceacam1	0.0036722	-2.35087	7.5419e-09	0.0199836	2.35087	7.5419e-09			ENSMUSG00000090210	Itga10	0.00423715	1.58324	0.0413012	0.00131967	-1.58324	0.0413012
ENSMUSG00000056632	Dsg3	0.0799409	-2.34316	3.99246e-36	0.406837	2.34316	3.99246e-36			ENSMUSG00000087366	Junos	0.00536706	1.58324	0.0210069	0.00169672	-1.58324	0.0210069
ENSMUSG00000060470	Adgrg3	0.00112991	-2.34276	0.000646142	0.00697542	2.34276	0.000646142			ENSMUSG00000049107	Ntf3	0.00536706	1.58324	0.0210069	0.00169672	-1.58324	0.0210069
ENSMUSG00000002459	Rgs20	0.00112991	-2.34276	0.000646142	0.00697542	2.34276	0.000646142			ENSMUSG00000020838	Slc6a4	0.0132764	1.58324	0.000283393	0.00433607	-1.58324	0.000283393
ENSMUSG00000037731	Themis2	0.00254229	-2.34276	1.06498e-06	0.0141394	2.34276	1.06498e-06			ENSMUSG00000014198	Zfp385c	0.0104516	1.58324	0.00148969	0.00339345	-1.58324	0.00148969
ENSMUSG00000054046	Klk13	0.0703367	-2.34124	1.57066e-34	0.357632	2.34124	1.57066e-34			ENSMUSG00000025271	Pfkfb1	0.0949122	1.57897	2.49039e-14	0.0316722	-1.57897	2.49039e-14
ENSMUSG00000035020	Epgn	0.0282477	-2.33975	3.59293e-26	0.144221	2.33975	3.59293e-26			ENSMUSG00000029851	Tcaf2	0.0386993	1.56248	9.8229e-09	0.0130082	-1.56248	9.8229e-09
ENSMUSG00000039278	Pcsk1n	0.00395467	-2.33005	5.77325e-09	0.0211148	2.33005	5.77325e-09			ENSMUSG00000032528	Vipr1	0.0186435	1.56187	2.62275e-05	0.00622132	-1.56187	2.62275e-05
ENSMUSG00000029581	Fscn1	0.017796	-2.32965	4.46622e-20	0.0906804	2.32965	4.46622e-20			ENSMUSG00000061086	Myl4	0.137001	1.55969	2.60465e-16	0.0463771	-1.55969	2.60465e-16
ENSMUSG00000073418	C4b	0.0468911	-2.32422	1.88824e-32	0.236033	2.32422	1.88824e-32			ENSMUSG00000061816	Myl1	8.53249	1.55632	3.32782e-25	2.90083	-1.55632	3.32782e-25
ENSMUSG00000041347	Bdkrb1	0.000282477	-2.32365	0.0336185	0.00263935	2.32365	0.0336185			ENSMUSG00000038453	Srcin1	0.0129939	1.55287	0.000400384	0.00433607	-1.55287	0.000400384
ENSMUSG00000050370	Ch25h	0.00084743	-2.32365	0.00225077	0.00546722	2.32365	0.00225077			ENSMUSG00000028207	Asph	0.244907	1.55038	4.05094e-19	0.0835165	-1.55038	4.05094e-19
ENSMUSG00000074071	Fam169b	0.000282477	-2.32365	0.0336185	0.00263935	2.32365	0.0336185			ENSMUSG00000043644	0610009L18Rik	0.0581902	1.54881	6.54831e-11	0.0197951	-1.54881	6.54831e-11
ENSMUSG00000047534	Mis18bp1	0.00084743	-2.32365	0.00225077	0.00546722	2.32365	0.00225077			ENSMUSG00000054320	Lrrc36	0.0112991	1.54848	0.00115871	0.0037705	-1.54848	0.00115871
ENSMUSG00000030108	Slc6a13	0.000282477	-2.32365	0.0336185	0.00263935	2.32365	0.0336185			ENSMUSG00000004473	Clec11a	0.0206208	1.54477	1.30788e-05	0.00697542	-1.54477	1.30788e-05
ENSMUSG00000054013	Tmem179	0.000282477	-2.32365	0.0336185	0.00263935	2.32365	0.0336185			ENSMUSG00000025993	Slc40a1	0.11977	1.53977	3.95563e-15	0.0410984	-1.53977	3.95563e-15
ENSMUSG00000023034	Nr4a1	0.0773986	-2.3226	1.62174e-36	0.388361	2.3226	1.62174e-36			ENSMUSG00000049588	Ccdc69	0.0084743	1.53744	0.0249679	0.00282787	-1.53744	0.0249679
ENSMUSG00000020914	Top2a	0.0149713	-2.31292	2.80735e-16	0.0755985	2.31292	2.80735e-16			ENSMUSG00000067279	Ppp1r3c	0.899688	1.53515	5.90591e-23	0.310312	-1.53515	5.90591e-23
ENSMUSG00000028702	Rad54l	0.00112991	-2.30428	0.000613254	0.00678689	2.30428	0.000613254			ENSMUSG00000037086	Prr32	0.0460437	1.5314	2.30662e-09	0.0158361	-1.5314	2.30662e-09
ENSMUSG00000024968	Rcor2	0.00112991	-2.30428	0.000613254	0.00678689	2.30428	0.000613254			ENSMUSG00000027848	Olfml3	0.114686	1.53103	9.53177e-15	0.0395902	-1.53103	9.53177e-15
ENSMUSG00000041219	Arhgap11a	0.00338972	-2.30128	6.95735e-07	0.0179099	2.30128	6.95735e-07			ENSMUSG00000032289	Thsd4	0.0350271	1.52666	6.61056e-08	0.0120656	-1.52666	6.61056e-08
ENSMUSG00000038094	Atp13a4	0.00197734	-2.2994	2.23359e-05	0.0109344	2.2994	2.23359e-05			ENSMUSG00000025790	Slco3a1	0.066382	1.52337	2.23533e-11	0.023	-1.52337	2.23533e-11
ENSMUSG00000022945	Chaf1b	0.00508458	-2.29811	2.42993e-10	0.0262049	2.29811	2.42993e-10			ENSMUSG00000079547	H2-DMb1	0.00621449	1.52184	0.0160027	0.00207377	-1.52184	0.0160027
ENSMUSG00000016346	Kcnq2	0.000564953	-2.29123	0.0137508	0.00395902	2.29123	0.0137508			ENSMUSG00000063455	D630045J12Rik	0.0175136	1.51613	7.83276e-05	0.00603279	-1.51613	7.83276e-05
ENSMUSG00000030921	Trim30a	0.00141238	-2.29123	0.000255429	0.00810657	2.29123	0.000255429			ENSMUSG00000027560	Dok5	0.00508458	1.50924	0.0309081	0.00169672	-1.50924	0.0309081
ENSMUSG00000013483	Card14	0.0322023	-2.28894	5.411e-28	0.158549	2.28894	5.411e-28			ENSMUSG00000019359	Gdpd2	0.0398292	1.50417	2.12855e-08	0.0139508	-1.50417	2.12855e-08
ENSMUSG00000026656	Fcgr2b	0.0132764	-2.28712	9.99511e-19	0.0659837	2.28712	9.99511e-19			ENSMUSG00000039217	Il18	0.0194909	1.50307	3.75401e-05	0.00678689	-1.50307	3.75401e-05
ENSMUSG00000022468	Endou	0.0816358	-2.28602	2.59261e-34	0.399296	2.28602	2.59261e-34			ENSMUSG00000118100	Gm50340	0.00451963	1.50078	0.0512843	0.0015082	-1.50078	0.0512843
ENSMUSG00000037872	Ackr1	0.0135589	-2.28586	6.00106e-19	0.0673034	2.28586	6.00106e-19			ENSMUSG00000117406	Ntn3	0.00451963	1.50078	0.0512843	0.0015082	-1.50078	0.0512843
ENSMUSG00000068101	Cenpm	0.00254229	-2.28465	2.02089e-06	0.0135738	2.28465	2.02089e-06			ENSMUSG00000061718	Ppp1r1b	0.00451963	1.50078	0.0512843	0.0015082	-1.50078	0.0512843
ENSMUSG00000021381	Barx1	0.0036722	-2.28183	3.90661e-08	0.019041	2.28183	3.90661e-08			ENSMUSG00000022340	Sybu	0.00932173	1.50078	0.00338907	0.00320492	-1.50078	0.00338907
ENSMUSG00000024742	Fen1	0.00762687	-2.28183	1.9354e-13	0.0382705	2.28183	1.9354e-13			ENSMUSG00000050640	Tmem150c	0.00451963	1.50078	0.0512843	0.0015082	-1.50078	0.0512843
ENSMUSG00000025128	Bhlhe22	0.00197734	-2.27474	2.1281e-05	0.0107459	2.27474	2.1281e-05			ENSMUSG00000027004	Frzb	0.0129939	1.49397	0.000697684	0.0045246	-1.49397	0.000697684
ENSMUSG00000040747	Cd53	0.00423715	-2.27474	5.03517e-09	0.0216804	2.27474	5.03517e-09			ENSMUSG00000100301	6030407O03Rik	0.00819182	1.49013	0.00640618	0.00282787	-1.49013	0.00640618
ENSMUSG00000026994	Galnt3	0.00423715	-2.27474	5.03517e-09	0.0216804	2.27474	5.03517e-09			ENSMUSG00000102308	2310046K23Rik	1.81802	1.47886	5.8121e-20	0.652107	-1.47886	5.8121e-20
ENSMUSG00000051378	Kif18b	0.00084743	-2.27474	0.00332811	0.00527869	2.27474	0.00332811			ENSMUSG00000022018	Rgcc	0.532751	1.47786	8.3679e-20	0.191164	-1.47786	8.3679e-20
ENSMUSG00000002297	Dbf4	0.00451963	-2.27181	2.79711e-09	0.023	2.27181	2.79711e-09			ENSMUSG00000000049	Apoh	0.0107341	1.47633	0.00226564	0.0037705	-1.47633	0.00226564
ENSMUSG00000028645	Slc2a1	0.0607325	-2.27013	3.79748e-33	0.294099	2.27013	3.79748e-33			ENSMUSG00000041625	Ggact	0.0144063	1.47633	0.00035306	0.00509017	-1.47633	0.00035306
ENSMUSG00000060791	Gmfg	0.0048021	-2.2692	1.04063e-09	0.0243197	2.2692	1.04063e-09			ENSMUSG00000073375	Lrrc30	0.60902	1.47194	2.55918e-20	0.219443	-1.47194	2.55918e-20
ENSMUSG00000055629	B4galnt4	0.00112991	-2.26475	0.014377	0.00659837	2.26475	0.014377			ENSMUSG00000026100	Mstn	0.105929	1.46541	2.87352e-13	0.0382705	-1.46541	2.87352e-13
ENSMUSG00000027171	Prrg4	0.00112991	-2.26475	0.00237268	0.00659837	2.26475	0.00237268			ENSMUSG00000021573	Tppp	0.036157	1.46519	1.37965e-07	0.0130082	-1.46519	1.37965e-07
ENSMUSG00000025279	Dnase1l3	0.00423715	-2.26225	6.8421e-09	0.0214918	2.26225	6.8421e-09			ENSMUSG00000029759	Pon3	0.0313549	1.45986	7.63593e-07	0.0113115	-1.45986	7.63593e-07
ENSMUSG00000035004	Igsf6	0.00141238	-2.25806	0.000375655	0.00791804	2.25806	0.000375655			ENSMUSG00000045555	Mettl24	0.00593201	1.45771	0.0328833	0.00207377	-1.45771	0.0328833
ENSMUSG00000002055	Spag5	0.00169486	-2.25326	0.00010221	0.00923772	2.25326	0.00010221			ENSMUSG00000007122	Casq1	0.752518	1.44943	4.03311e-20	0.275435	-1.44943	4.03311e-20
ENSMUSG00000026622	Nek2	0.00197734	-2.24965	2.98578e-05	0.0105574	2.24965	2.98578e-05			ENSMUSG00000015852	Fcrls	0.00536706	1.44574	0.0371922	0.00188525	-1.44574	0.0371922
ENSMUSG00000021701	Plk2	0.0192084	-2.24781	9.82024e-22	0.0923772	2.24781	9.82024e-22			ENSMUSG00000045087	S1pr5	0.0110166	1.44574	0.00202066	0.00395902	-1.44574	0.00202066
ENSMUSG00000030677	Kif22	0.00762687	-2.23876	9.70973e-13	0.0371394	2.23876	9.70973e-13			ENSMUSG00000024975	Pdcd4	0.0884152	1.44323	6.11836e-12	0.0324263	-1.44323	6.11836e-12
ENSMUSG00000026749	Nek6	0.00677944	-2.23233	1.01619e-11	0.0329918	2.23233	1.01619e-11			ENSMUSG00000105096	Gbp10	0.0502809	1.4377	6.00837e-09	0.0184754	-1.4377	6.00837e-09
ENSMUSG00000058715	Fcer1g	0.0245755	-2.22645	8.43326e-24	0.116131	2.22645	8.43326e-24			ENSMUSG00000036198	Arhgap36	0.0175136	1.43124	0.000156402	0.00640984	-1.43124	0.000156402
ENSMUSG00000004446	Bid	0.00084743	-2.22411	0.00675645	0.00509017	2.22411	0.00675645			ENSMUSG00000079941	Gm11273	0.0220332	1.42759	2.46007e-05	0.00810657	-1.42759	2.46007e-05
ENSMUSG00000075122	Cd80	0.000564953	-2.22411	0.0131143	0.0037705	2.22411	0.0131143			ENSMUSG00000115970	8430426J06Rik	0.0138414	1.41974	0.000930955	0.00509017	-1.41974	0.000930955
ENSMUSG00000069310	Hist1h3c	0.000282477	-2.22411	0.0512202	0.00245082	2.22411	0.0512202			ENSMUSG00000036306	Lzts1	0.0228806	1.41723	2.72919e-05	0.00848362	-1.41723	2.72919e-05
ENSMUSG00000013415	Igf2bp1	0.000282477	-2.22411	0.0512202	0.00245082	2.22411	0.0512202			ENSMUSG00000010307	Tmem86a	0.072314	1.40896	1.81844e-10	0.0271476	-1.40896	1.81844e-10
ENSMUSG00000053654	Krt42	0.00084743	-2.22411	0.00616149	0.00509017	2.22411	0.00616149			ENSMUSG00000036334	Igsf10	0.0127115	1.40636	0.00165349	0.00471312	-1.40636	0.00165349
ENSMUSG00000055409	Nell1	0.000282477	-2.22411	0.0512202	0.00245082	2.22411	0.0512202			ENSMUSG00000031963	Bmper	0.0180785	1.39616	0.000167988	0.00678689	-1.39616	0.000167988
ENSMUSG00000020732	Rab37	0.000282477	-2.22411	0.0512202	0.00245082	2.22411	0.0512202			ENSMUSG00000044551	9930012K11Rik	0.00762687	1.3906	0.0176922	0.00282787	-1.3906	0.0176922
ENSMUSG00000033061	Resp18	0.000282477	-2.22411	0.0512202	0.00245082	2.22411	0.0512202			ENSMUSG00000035948	Acss3	0.00960421	1.3906	0.00716935	0.00358197	-1.3906	0.00716935
ENSMUSG00000058656	Samd12	0.00225981	-2.22411	1.96075e-05	0.0116885	2.22411	1.96075e-05			ENSMUSG00000009248	Ascl2	0.0115815	1.3906	0.0131879	0.00433607	-1.3906	0.0131879
ENSMUSG00000025129	Ppp1r27	0.00762687	-2.21673	1.4898e-12	0.0365738	2.21673	1.4898e-12			ENSMUSG00000021983	Atp8a2	0.0531056	1.3906	9.0478e-09	0.0201722	-1.3906	9.0478e-09
ENSMUSG00000026355	Mcm6	0.00762687	-2.20932	1.94531e-12	0.0363853	2.20932	1.94531e-12			ENSMUSG00000031951	Tmem231	0.00762687	1.3906	0.022968	0.00282787	-1.3906	0.022968
ENSMUSG00000024331	Dsc2	0.173441	-2.2042	5.48034e-36	0.800288	2.2042	5.48034e-36			ENSMUSG00000045064	Zc2hc1c	0.00564953	1.3906	0.0458325	0.00207377	-1.3906	0.0458325
ENSMUSG00000000028	Cdc45	0.00254229	-2.20335	8.21563e-06	0.0128197	2.20335	8.21563e-06			ENSMUSG00000071347	C1qtnf9	0.140956	1.38915	1.96666e-13	0.0537296	-1.38915	1.96666e-13
ENSMUSG00000035683	Melk	0.00254229	-2.20335	8.21563e-06	0.0128197	2.20335	8.21563e-06			ENSMUSG00000021340	Gpld1	0.0579077	1.3871	4.61859e-09	0.0220574	-1.3871	4.61859e-09
ENSMUSG00000019214	Chtf18	0.00225981	-2.20103	1.84103e-05	0.0115	2.20103	1.84103e-05			ENSMUSG00000019933	Mrln	0.141238	1.387	2.24225e-13	0.0539181	-1.387	2.24225e-13
ENSMUSG00000033762	Recql4	0.00225981	-2.20103	1.84103e-05	0.0115	2.20103	1.84103e-05			ENSMUSG00000090799	Klhl33	0.0884152	1.38601	3.87544e-11	0.0337459	-1.38601	3.87544e-11
ENSMUSG00000046295	Ankle1	0.00197734	-2.19812	0.00141379	0.0101803	2.19812	0.00141379			ENSMUSG00000000753	Serpinf1	0.272025	1.385	5.19304e-16	0.104066	-1.385	5.19304e-16
ENSMUSG00000038077	Kcna6	0.00169486	-2.19437	0.000216271	0.00886067	2.19437	0.000216271			ENSMUSG00000049225	Pdp1	0.11638	1.3845	1.98262e-12	0.0444919	-1.3845	1.98262e-12
ENSMUSG00000003824	Syce2	0.0036722	-2.19437	1.86823e-07	0.0179099	2.19437	1.86823e-07			ENSMUSG00000052516	Robo2	0.0110166	1.38161	0.00332777	0.00414755	-1.38161	0.00332777
ENSMUSG00000058818	Pirb	0.00903925	-2.19254	1.33513e-13	0.0424181	2.19254	1.33513e-13			ENSMUSG00000022636	Alcam	0.0257054	1.37888	1.33612e-05	0.00980329	-1.37888	1.33612e-05
ENSMUSG00000003283	Hck	0.00141238	-2.18935	0.00051704	0.00754099	2.18935	0.00051704			ENSMUSG00000022580	Rhpn1	0.00706192	1.37679	0.0203714	0.00263935	-1.37679	0.0203714
ENSMUSG00000033581	Igf2bp2	0.00310724	-2.18935	1.13951e-06	0.0152705	2.18935	1.13951e-06			ENSMUSG00000070990	Foxe1	0.017796	1.37379	0.00781476	0.00678689	-1.37379	0.00781476
ENSMUSG00000052920	Prkg1	0.0144063	-2.18799	9.16246e-18	0.0667378	2.18799	9.16246e-18			ENSMUSG00000110453	Gm32352	0.00508458	1.37174	0.0537167	0.00188525	-1.37174	0.0537167
ENSMUSG00000042485	Mustn1	0.271743	-2.18638	3.10229e-38	1.23785	2.18638	3.10229e-38			ENSMUSG00000022383	Ppara	0.00508458	1.37174	0.0537167	0.00188525	-1.37174	0.0537167
ENSMUSG00000028873	Cdca8	0.0138414	-2.18229	7.66076e-16	0.0639099	2.18229	7.66076e-16			ENSMUSG00000035279	Ssc5d	0.0299425	1.37051	4.43858e-06	0.0115	-1.37051	4.43858e-06
ENSMUSG00000027350	Chgb	0.00112991	-2.18229	0.00188327	0.00622132	2.18229	0.00188327			ENSMUSG00000085348	Myhas	0.0084743	1.36751	0.0132638	0.00320492	-1.36751	0.0132638
ENSMUSG00000024521	Pmaip1	0.00112991	-2.18229	0.00188327	0.00622132	2.18229	0.00188327			ENSMUSG00000028396	2310002L09Rik	0.849125	1.36669	3.30337e-18	0.329164	-1.36669	3.30337e-18
ENSMUSG00000025934	Gsta3	0.00338972	-2.17575	5.32309e-07	0.0164017	2.17575	5.32309e-07			ENSMUSG00000034449	Dhrs11	0.0745739	1.3663	4.82097e-10	0.0288443	-1.3663	4.82097e-10
ENSMUSG00000045273	Cenph	0.00197734	-2.17165	8.69082e-05	0.00999182	2.17165	8.69082e-05			ENSMUSG00000049404	Rarres1	0.00988668	1.36085	0.00613504	0.0037705	-1.36085	0.00613504
ENSMUSG00000092216	Gm19345	0.00084743	-2.17165	0.00743003	0.00490165	2.17165	0.00743003			ENSMUSG00000022382	Wnt7b	0.0607325	1.36085	4.57126e-09	0.0235656	-1.36085	4.57126e-09
ENSMUSG00000001403	Ube2c	0.0330498	-2.17074	6.65187e-23	0.149877	2.17074	6.65187e-23			ENSMUSG00000043681	Fam25c	2.45896	1.35475	7.76489e-18	0.961288	-1.35475	7.76489e-18
ENSMUSG00000027995	Tlr2	0.00395467	-2.16808	1.22193e-07	0.0188525	2.16808	1.22193e-07			ENSMUSG00000055116	Arntl	0.0584727	1.35294	8.17325e-09	0.0228115	-1.35294	8.17325e-09
ENSMUSG00000056394	Lig1	0.00988668	-2.15972	6.8681e-14	0.045246	2.15972	6.8681e-14			ENSMUSG00000021991	Cacna2d3	0.0223157	1.35058	5.5845e-05	0.00867214	-1.35058	5.5845e-05
ENSMUSG00000038059	Smim3	0.00988668	-2.15972	2.88907e-12	0.045246	2.15972	2.88907e-12			ENSMUSG00000020829	Slc46a1	0.0141238	1.34878	0.0012979	0.00546722	-1.34878	0.0012979
ENSMUSG00000027533	Fabp5	3.12758	-2.15435	1.47698e-38	13.9227	2.15435	1.47698e-38			ENSMUSG00000067377	Tspan6	0.0265528	1.34574	1.70645e-05	0.0103689	-1.34574	1.70645e-05
ENSMUSG00000058925	Ccdc192	0.000564953	-2.15372	0.0188308	0.00358197	2.15372	0.0188308			ENSMUSG00000026315	Serpinb8	0.0412416	1.33997	5.44629e-07	0.0162131	-1.33997	5.44629e-07
ENSMUSG00000086591	Dnah2os	0.000564953	-2.15372	0.0188308	0.00358197	2.15372	0.0188308			ENSMUSG00000034353	Ramp1	0.196604	1.33826	6.75075e-14	0.0776722	-1.33826	6.75075e-14
ENSMUSG00000028678	Kif2c	0.00225981	-2.15372	3.62533e-05	0.011123	2.15372	3.62533e-05			ENSMUSG00000050556	Kcnb1	0.00734439	1.33813	0.023954	0.00282787	-1.33813	0.023954
ENSMUSG00000078945	Naip2	0.000564953	-2.15372	0.0188308	0.00358197	2.15372	0.0188308			ENSMUSG00000070570	Slc17a7	0.0149713	1.33813	0.000999391	0.00584427	-1.33813	0.000999391
ENSMUSG00000032691	Nlrp3	0.000564953	-2.15372	0.0354763	0.00358197	2.15372	0.0354763			ENSMUSG00000049866	Arl4c	0.0163836	1.3366	0.00052104	0.00640984	-1.3366	0.00052104
ENSMUSG00000042616	Oscp1	0.000564953	-2.15372	0.0188308	0.00358197	2.15372	0.0188308			ENSMUSG00000029602	Rasal1	0.00875678	1.33531	0.0113687	0.00339345	-1.33531	0.0113687
ENSMUSG00000030786	Itgam	0.00451963	-2.14947	2.87451e-08	0.0211148	2.14947	2.87451e-08			ENSMUSG00000075593	Gal3st4	0.0101692	1.33326	0.00728936	0.00395902	-1.33326	0.00728936
ENSMUSG00000027581	Stmn3	0.00197734	-2.14468	0.000125325	0.00980329	2.14468	0.000125325			ENSMUSG00000023067	Cdkn1a	1.34854	1.33234	6.42107e-18	0.53541	-1.33234	6.42107e-18
ENSMUSG00000028312	Smc2	0.00621449	-2.14112	4.66492e-10	0.0284672	2.14112	4.66492e-10			ENSMUSG00000060923	Acyp2	0.505633	1.32236	2.17598e-12	0.202099	-1.32236	2.17598e-12
ENSMUSG00000042345	Ubash3a	0.00112991	-2.13922	0.00274515	0.00603279	2.13922	0.00274515			ENSMUSG00000050103	Agmo	0.00819182	1.32021	0.0178031	0.00320492	-1.32021	0.0178031
ENSMUSG00000026479	Lamc2	0.0415241	-2.13804	9.70933e-24	0.183812	2.13804	9.70933e-24			ENSMUSG00000006777	Krt23	0.110731	1.31898	3.08493e-11	0.0443033	-1.31898	3.08493e-11
ENSMUSG00000045136	Tubb2b	0.0144063	-2.13417	9.40552e-17	0.064287	2.13417	9.40552e-17			ENSMUSG00000074218	Cox7a1	4.16286	1.31626	5.63334e-18	1.67146	-1.31626	5.63334e-18
ENSMUSG00000019850	Tnfaip3	0.0036722	-2.13297	1.46326e-05	0.0171558	2.13297	1.46326e-05			ENSMUSG00000058927	Gm10053	0.0155362	1.30313	0.00103254	0.00622132	-1.30313	0.00103254
ENSMUSG00000072620	Slfn2	0.0127115	-2.1316	1.48488e-15	0.056746	2.1316	1.48488e-15			ENSMUSG00000038244	Mical2	0.054518	1.30051	6.08823e-08	0.0220574	-1.30051	6.08823e-08
ENSMUSG00000021109	Hif1a	0.0771161	-2.1309	5.9661e-28	0.338779	2.1309	5.9661e-28			ENSMUSG00000028167	Bdh2	0.00621449	1.29945	0.0455962	0.00245082	-1.29945	0.0455962
ENSMUSG00000021175	Cdca7l	0.00225981	-2.12948	5.12745e-05	0.0109344	2.12948	5.12745e-05			ENSMUSG00000028919	Arhgef19	0.0228806	1.29694	9.09483e-05	0.00923772	-1.29694	9.09483e-05
ENSMUSG00000031765	Mt1	5.89755	-2.12885	1.3549e-38	25.7926	2.12885	1.3549e-38			ENSMUSG00000043795	Prr33	0.104234	1.29444	1.18895e-10	0.0424181	-1.29444	1.18895e-10
ENSMUSG00000015143	Actn1	0.0355921	-2.12851	5.74717e-25	0.156664	2.12851	5.74717e-25			ENSMUSG00000028445	Enho	0.0200558	1.29374	0.000829319	0.00810657	-1.29374	0.000829319
ENSMUSG00000033031	Cip2a	0.00564953	-2.12247	2.73988e-09	0.0256394	2.12247	2.73988e-09			ENSMUSG00000000594	Gm2a	0.195756	1.28732	1.52248e-11	0.080123	-1.28732	1.52248e-11
ENSMUSG00000025758	Plk4	0.00310724	-2.1172	4.37903e-06	0.0145164	2.1172	4.37903e-06			ENSMUSG00000085218	BB218582	0.0194909	1.28626	0.000346955	0.00791804	-1.28626	0.000346955
ENSMUSG00000046591	Ticrr	0.00084743	-2.1172	0.0072595	0.00471312	2.1172	0.0072595			ENSMUSG00000035561	Aldh1b1	0.00706192	1.28368	0.032964	0.00282787	-1.28368	0.032964
ENSMUSG00000035356	Nfkbiz	0.0257054	-2.10752	1.79862e-21	0.111795	2.10752	1.79862e-21			ENSMUSG00000004098	Col5a3	0.0903925	1.28031	7.9595e-10	0.0371394	-1.28031	7.9595e-10
ENSMUSG00000045545	Krt14	3.86146	-2.10409	2.06845e-37	16.6009	2.10409	2.06845e-37			ENSMUSG00000043631	Ecm2	0.0581902	1.27673	6.1165e-08	0.0239427	-1.27673	6.1165e-08
ENSMUSG00000023236	Scg5	0.00169486	-2.10126	0.000426912	0.00829509	2.10126	0.000426912			ENSMUSG00000067158	Col4a4	0.00564953	1.27512	0.0546543	0.0022623	-1.27512	0.0546543
ENSMUSG00000059970	Hspa2	0.0161012	-2.09794	4.08649e-17	0.0699427	2.09794	4.08649e-17			ENSMUSG00000086845	Gm13010	0.00564953	1.27512	0.0546543	0.0022623	-1.27512	0.0546543
ENSMUSG00000073433	Arhgdig	0.00254229	-2.09483	3.05372e-05	0.0118771	2.09483	3.05372e-05			ENSMUSG00000109829	Gm45605	0.00564953	1.27512	0.0546543	0.0022623	-1.27512	0.0546543
ENSMUSG00000034266	Batf	0.00112991	-2.09483	0.00402376	0.00584427	2.09483	0.00402376			ENSMUSG00000028989	Angptl7	0.319481	1.27463	3.62458e-14	0.131967	-1.27463	3.62458e-14
ENSMUSG00000059498	Fcgr3	0.0138414	-2.09483	1.15239e-15	0.0601394	2.09483	1.15239e-15			ENSMUSG00000045954	Cavin2	0.113556	1.27209	1.21476e-10	0.0469427	-1.27209	1.21476e-10
ENSMUSG00000042195	Slc35f2	0.00395467	-2.09483	4.13157e-07	0.0179099	2.09483	4.13157e-07			ENSMUSG00000028654	Mycl	0.0265528	1.27045	0.000186816	0.0109344	-1.27045	0.000186816
ENSMUSG00000037447	Arid5a	0.0305075	-2.08737	1.1291e-22	0.130648	2.08737	1.1291e-22			ENSMUSG00000003559	As3mt	0.0915225	1.26933	9.10821e-10	0.0378935	-1.26933	9.10821e-10
ENSMUSG00000025747	Tyms	0.00762687	-2.08514	7.05854e-11	0.0333689	2.08514	7.05854e-11			ENSMUSG00000036473	Tbc1d24	0.0101692	1.26913	0.0117451	0.00414755	-1.26913	0.0117451
ENSMUSG00000026938	Fcna	0.0180785	-2.08439	7.17396e-18	0.0776722	2.08439	7.17396e-18			ENSMUSG00000024411	Aqp4	0.0305075	1.26396	1.86308e-05	0.0126312	-1.26396	1.86308e-05
ENSMUSG00000002668	Dennd1c	0.000564953	-2.07972	0.027269	0.00339345	2.07972	0.027269			ENSMUSG00000086863	Gm15543	0.0418066	1.26325	1.35616e-06	0.0173443	-1.26325	1.35616e-06
ENSMUSG00000060568	Fam78b	0.000564953	-2.07972	0.027269	0.00339345	2.07972	0.027269			ENSMUSG00000017314	Mpp2	0.00875678	1.26131	0.0177972	0.00358197	-1.26131	0.0177972
ENSMUSG00000025473	Adam8	0.011864	-2.07796	3.86431e-14	0.0510902	2.07796	3.86431e-14			ENSMUSG00000049044	Rapgef4	0.0132764	1.26131	0.00356073	0.00546722	-1.26131	0.00356073
ENSMUSG00000018774	Cd68	0.0132764	-2.07497	5.30672e-15	0.0569345	2.07497	5.30672e-15			ENSMUSG00000029661	Col1a2	0.42993	1.2581	1.70891e-14	0.179664	-1.2581	1.70891e-14
ENSMUSG00000025044	Msr1	0.00338972	-2.07387	3.78698e-06	0.0152705	2.07387	3.78698e-06			ENSMUSG00000073535	Gm5532	0.0163836	1.25643	0.0012387	0.00678689	-1.25643	0.0012387
ENSMUSG00000002870	Mcm2	0.00932173	-2.07076	3.68407e-12	0.0401558	2.07076	3.68407e-12			ENSMUSG00000051456	Hspb3	0.0680769	1.25418	2.31261e-08	0.0284672	-1.25418	2.31261e-08
ENSMUSG00000050493	Fam167b	0.00169486	-2.06883	0.000599519	0.00810657	2.06883	0.000599519			ENSMUSG00000117648	Gm32282	0.00734439	1.25067	0.028556	0.0030164	-1.25067	0.028556
ENSMUSG00000030748	Il4ra	0.0415241	-2.06839	9.80018e-22	0.17514	2.06839	9.80018e-22			ENSMUSG00000071005	Ccl19	0.0234456	1.24764	0.00014242	0.00980329	-1.24764	0.00014242
ENSMUSG00000039396	Neil3	0.00084743	-2.06061	0.0363444	0.0045246	2.06061	0.0363444			ENSMUSG00000040289	Hey1	0.0158187	1.24621	0.00141067	0.00659837	-1.24621	0.00141067
ENSMUSG00000086596	Susd5	0.00084743	-2.06061	0.0104456	0.0045246	2.06061	0.0104456			ENSMUSG00000023911	Flywch2	0.0189259	1.24444	0.000835033	0.00791804	-1.24444	0.000835033
ENSMUSG00000027962	Vcam1	0.00197734	-2.06061	0.000644076	0.00923772	2.06061	0.000644076			ENSMUSG00000039004	Bmp6	0.0327673	1.24415	1.33683e-05	0.0137623	-1.24415	1.33683e-05
ENSMUSG00000034362	Csta1	0.137001	-2.06038	2.88429e-28	0.572361	2.06038	2.88429e-28			ENSMUSG00000040938	Slc16a11	0.0197734	1.24114	0.000461692	0.00829509	-1.24114	0.000461692
ENSMUSG00000025511	Tspan4	0.048021	-2.0596	1.00516e-25	0.201156	2.0596	1.00516e-25			ENSMUSG00000037656	Slc20a2	0.79376	1.24002	6.38731e-15	0.335951	-1.24002	6.38731e-15
ENSMUSG00000029223	Uchl1	0.00790935	-2.05862	8.77596e-11	0.0339345	2.05862	8.77596e-11			ENSMUSG00000029869	Ephb6	0.0539531	1.23747	2.65774e-07	0.0228115	-1.23747	2.65774e-07
ENSMUSG00000024349	Tmem173	0.00564953	-2.05786	1.08645e-08	0.0245082	2.05786	1.08645e-08			ENSMUSG00000033721	Vav3	0.0542355	1.23318	3.11022e-05	0.023	-1.23318	3.11022e-05
ENSMUSG00000027715	Ccna2	0.0141238	-2.05722	3.05979e-15	0.0597624	2.05722	3.05979e-15			ENSMUSG00000040434	Large2	0.0192084	1.23233	0.000677367	0.00810657	-1.23233	0.000677367
ENSMUSG00000022960	Donson	0.00338972	-2.05617	5.30896e-06	0.015082	2.05617	5.30896e-06			ENSMUSG00000025207	Sema4g	0.0161012	1.23177	0.00162443	0.00678689	-1.23177	0.00162443
ENSMUSG00000031827	Cotl1	0.0364395	-2.05082	2.42049e-20	0.151951	2.05082	2.42049e-20			ENSMUSG00000039518	Cdsn	0.710429	1.2309	2.04462e-13	0.302582	-1.2309	2.04462e-13
ENSMUSG00000055811	Cldn17	0.00819182	-2.04903	7.68195e-11	0.0348771	2.04903	7.68195e-11			ENSMUSG00000039908	Slc26a11	0.00677944	1.2271	0.0448676	0.00282787	-1.2271	0.0448676
ENSMUSG00000084796	Mir142hg	0.00112991	-2.04903	0.00590297	0.00565574	2.04903	0.00590297			ENSMUSG00000038332	Sesn1	0.505068	1.22453	5.05666e-14	0.216049	-1.22453	5.05666e-14
ENSMUSG00000020974	Pole2	0.00254229	-2.04903	0.00439922	0.0115	2.04903	0.00439922			ENSMUSG00000020099	Unc5b	0.036722	1.22435	8.47925e-06	0.0156476	-1.22435	8.47925e-06
ENSMUSG00000024590	Lmnb1	0.0129939	-2.04704	2.11264e-14	0.0546722	2.04704	2.11264e-14			ENSMUSG00000022987	Zfp641	0.0194909	1.22067	0.000596034	0.00829509	-1.22067	0.000596034
ENSMUSG00000025792	Slc25a10	0.0197734	-2.04509	5.48638e-18	0.0825739	2.04509	5.48638e-18			ENSMUSG00000026888	Grb14	0.111578	1.21825	7.84671e-10	0.0478853	-1.21825	7.84671e-10
ENSMUSG00000022070	Bora	0.00282477	-2.04479	2.57429e-05	0.0126312	2.04479	2.57429e-05			ENSMUSG00000048368	Omd	0.0163836	1.21796	0.00189934	0.00697542	-1.21796	0.00189934
ENSMUSG00000074183	Gsta1	0.0279652	-2.04203	7.12973e-21	0.116131	2.04203	7.12973e-21			ENSMUSG00000020607	Lratd1	0.0451963	1.21372	2.04356e-06	0.0194181	-1.21372	2.04356e-06
ENSMUSG00000019122	Ccl9	0.042089	-2.04125	3.29553e-24	0.174197	2.04125	3.29553e-24			ENSMUSG00000097451	Rian	0.0742914	1.20978	3.26648e-08	0.0320492	-1.20978	3.26648e-08
ENSMUSG00000031629	Cenpu	0.00141238	-2.04125	0.00219646	0.00678689	2.04125	0.00219646			ENSMUSG00000069441	Dsg1a	0.414958	1.20851	8.15146e-13	0.179476	-1.20851	8.15146e-13
ENSMUSG00000027859	Ngf	0.0048021	-2.04125	2.57649e-06	0.0207377	2.04125	2.57649e-06			ENSMUSG00000045639	Zfp629	0.0375694	1.20639	1.01567e-05	0.0162131	-1.20639	1.01567e-05
ENSMUSG00000026683	Nuf2	0.00310724	-2.04125	1.11912e-05	0.0137623	2.04125	1.11912e-05			ENSMUSG00000031169	Porcn	0.0779636	1.20513	2.4547e-08	0.0337459	-1.20513	2.4547e-08
ENSMUSG00000027375	Mal	0.0101692	-2.04019	2.13279e-12	0.0427951	2.04019	2.13279e-12			ENSMUSG00000027868	Tbx15	0.21666	1.20242	9.89575e-12	0.0940739	-1.20242	9.89575e-12
ENSMUSG00000040187	Arntl2	0.0036722	-2.03567	3.24533e-06	0.0160246	2.03567	3.24533e-06			ENSMUSG00000036381	P2ry14	0.011864	1.20215	0.00746207	0.00509017	-1.20215	0.00746207
ENSMUSG00000023484	Prph	0.00593201	-2.03414	1.58234e-07	0.0252623	2.03414	1.58234e-07			ENSMUSG00000028698	Pik3r3	0.0257054	1.19991	0.000138532	0.011123	-1.19991	0.000138532
ENSMUSG00000076498	Trbc2	0.00395467	-2.03343	1.95481e-05	0.0171558	2.03343	1.95481e-05			ENSMUSG00000022415	Syngr1	0.0745739	1.19846	4.0076e-08	0.0324263	-1.19846	4.0076e-08
ENSMUSG00000079523	Tmsb10	0.131069	-2.03292	5.19332e-29	0.537296	2.03292	5.19332e-29			ENSMUSG00000027386	Fbln7	0.0135589	1.19795	0.00560792	0.00584427	-1.19795	0.00560792
ENSMUSG00000097247	1500012K07Rik	0.0129939	-2.03209	2.99081e-14	0.0541066	2.03209	2.99081e-14			ENSMUSG00000022525	Plaat1	0.0593201	1.19582	2.83599e-07	0.0258279	-1.19582	2.83599e-07
ENSMUSG00000044005	Gls2	0.00197734	-2.03147	0.000345858	0.00904919	2.03147	0.000345858			ENSMUSG00000029673	Auts2	0.0268353	1.19092	0.000126419	0.0116885	-1.19092	0.000126419
ENSMUSG00000037095	Lrg1	0.298295	-2.02943	5.6092e-34	1.21862	2.02943	5.6092e-34			ENSMUSG00000024039	Cbs	0.00875678	1.19092	0.0272353	0.0037705	-1.19092	0.0272353
ENSMUSG00000040084	Bub1b	0.00706192	-2.0292	2.61336e-07	0.0297869	2.0292	2.61336e-07			ENSMUSG00000029153	Ociad2	0.101127	1.18844	4.43735e-08	0.0443033	-1.18844	4.43735e-08
ENSMUSG00000005470	Asf1b	0.00677944	-2.02083	2.71005e-09	0.0284672	2.02083	2.71005e-09			ENSMUSG00000036545	Adamts2	0.0632748	1.18757	2.19971e-07	0.0277131	-1.18757	2.19971e-07
ENSMUSG00000028885	Smpdl3b	0.00593201	-2.01261	1.73504e-08	0.0248853	2.01261	1.73504e-08			ENSMUSG00000042793	Lgr6	0.0104516	1.18731	0.0150466	0.0045246	-1.18731	0.0150466
ENSMUSG00000046402	Rbp1	0.0262703	-2.00937	1.21231e-19	0.106705	2.00937	1.21231e-19			ENSMUSG00000006542	Prkag3	0.0220332	1.18658	0.000432989	0.00961477	-1.18658	0.000432989
ENSMUSG00000032454	Rbp2	0.0203383	-2.00501	1.45793e-16	0.0825739	2.00501	1.45793e-16			ENSMUSG00000051515	Fam181b	0.0129939	1.18363	0.00634636	0.00565574	-1.18363	0.00634636
ENSMUSG00000003617	Cp	0.0257054	-2.00433	2.04762e-19	0.104066	2.00433	2.04762e-19			ENSMUSG00000026879	Gsn	7.84579	1.18319	1.33521e-14	3.45472	-1.18319	1.33521e-14
ENSMUSG00000097097	5033426O07Rik	0.000564953	-2.00172	0.0400924	0.00320492	2.00172	0.0400924			ENSMUSG00000027692	Tnik	0.102822	1.18211	5.08102e-09	0.045246	-1.18211	5.08102e-09
ENSMUSG00000019942	Cdk1	0.0155362	-2.00172	3.8116e-15	0.0631558	2.00172	3.8116e-15			ENSMUSG00000020333	Acsl6	0.0296601	1.18188	7.67333e-05	0.0130082	-1.18188	7.67333e-05
ENSMUSG00000031262	Cenpi	0.00112991	-2.00172	0.00568489	0.00546722	2.00172	0.00568489			ENSMUSG00000038370	Pcp4l1	0.0522582	1.17989	1.32037e-06	0.023	-1.17989	1.32037e-06
ENSMUSG00000062687	Cks1brt	0.000564953	-2.00172	0.0400924	0.00320492	2.00172	0.0400924			ENSMUSG00000020593	Lpin1	0.276827	1.17928	6.04164e-12	0.122164	-1.17928	6.04164e-12
ENSMUSG00000040759	Cmtm5	0.00112991	-2.00172	0.00568489	0.00546722	2.00172	0.00568489			ENSMUSG00000059956	Serpinb12	0.794325	1.17	5.56185e-13	0.352918	-1.17	5.56185e-13
ENSMUSG00000003206	Ebi3	0.000564953	-2.00172	0.0400924	0.00320492	2.00172	0.0400924			ENSMUSG00000056367	Actr3b	0.0590376	1.1682	5.90246e-07	0.0262049	-1.1682	5.90246e-07
ENSMUSG00000022144	Gdnf	0.000564953	-2.00172	0.0400924	0.00320492	2.00172	0.0400924			ENSMUSG00000061758	Akr1b10	0.0683594	1.1682	1.87365e-07	0.0303525	-1.1682	1.87365e-07
ENSMUSG00000041498	Kif14	0.00197734	-2.00172	0.000486006	0.00886067	2.00172	0.000486006			ENSMUSG00000032878	Ccdc85a	0.0293776	1.1682	9.57022e-05	0.0130082	-1.1682	9.57022e-05
ENSMUSG00000053137	Mapk11	0.00310724	-2.00172	2.15516e-05	0.0133853	2.00172	2.15516e-05			ENSMUSG00000073802	Cdkn2b	0.00903925	1.1682	0.0233404	0.00395902	-1.1682	0.0233404
ENSMUSG00000012519	Mlkl	0.00169486	-2.00172	0.00121383	0.00772952	2.00172	0.00121383			ENSMUSG00000048279	Sacs	0.0497159	1.1682	2.23997e-06	0.0220574	-1.1682	2.23997e-06
ENSMUSG00000026475	Rgs16	0.00169486	-2.00172	0.00121383	0.00772952	2.00172	0.00121383			ENSMUSG00000045968	Teddm2	0.0115815	1.1682	0.0130833	0.00509017	-1.1682	0.0130833
ENSMUSG00000067653	Ankrd23	0.258466	-1.99962	8.46434e-33	1.03444	1.99962	8.46434e-33			ENSMUSG00000044041	Krt13	17.5429	1.16776	4.70551e-14	7.80776	-1.16776	4.70551e-14
ENSMUSG00000018339	Gpx3	0.375129	-1.99719	7.69255e-33	1.4984	1.99719	7.69255e-33			ENSMUSG00000038375	Trp53inp2	0.506763	1.16539	9.74019e-13	0.225853	-1.16539	9.74019e-13
ENSMUSG00000024173	Tpsab1	0.0209033	-1.99207	2.02598e-17	0.0840821	1.99207	2.02598e-17			ENSMUSG00000020644	Id2	0.072314	1.1626	1.24762e-07	0.0322377	-1.1626	1.24762e-07
ENSMUSG00000040663	Clcf1	0.00621449	-1.99123	1.56228e-08	0.0256394	1.99123	1.56228e-08			ENSMUSG00000031379	Pir	0.0988668	1.16205	2.47659e-07	0.0441148	-1.16205	2.47659e-07
ENSMUSG00000026712	Mrc1	0.0206208	-1.98866	4.29448e-17	0.0827624	1.98866	4.29448e-17			ENSMUSG00000028132	Tmem56	0.0483035	1.15153	3.75643e-06	0.0216804	-1.15153	3.75643e-06
ENSMUSG00000021953	Tdh	0.00988668	-1.9883	1.8089e-11	0.0401558	1.9883	1.8089e-11			ENSMUSG00000015476	Prrt1	0.0110166	1.15028	0.014781	0.00490165	-1.15028	0.014781
ENSMUSG00000028044	Cks1b	0.0192084	-1.98771	1.15418e-16	0.0771067	1.98771	1.15418e-16			ENSMUSG00000002032	Tmem25	0.0223157	1.15028	0.000702617	0.00999182	-1.15028	0.000702617
ENSMUSG00000023064	Sncg	0.0350271	-1.98625	1.73051e-21	0.139697	1.98625	1.73051e-21			ENSMUSG00000035112	Wnk4	0.0666645	1.15006	3.328e-07	0.0299754	-1.15006	3.328e-07
ENSMUSG00000005233	Spc25	0.00310724	-1.98154	2.97503e-05	0.0131967	1.98154	2.97503e-05			ENSMUSG00000032591	Mst1	0.0163836	1.14396	0.00312494	0.00735247	-1.14396	0.00312494
ENSMUSG00000010760	Phlda2	0.00564953	-1.97864	3.26737e-06	0.0231886	1.97864	3.26737e-06			ENSMUSG00000034387	Ssu2	0.0225981	1.14173	0.000618627	0.0101803	-1.14173	0.000618627
ENSMUSG00000025574	Tk1	0.0129939	-1.97069	1.3381e-08	0.0518443	1.97069	1.3381e-08			ENSMUSG00000031147	Magix	0.0375694	1.14154	2.98624e-05	0.0169672	-1.14154	2.98624e-05
ENSMUSG00000036578	Fxyd7	0.00564953	-1.96696	7.80438e-08	0.023	1.96696	7.80438e-08			ENSMUSG00000108435	Gm45051	0.0146888	1.14124	0.00539562	0.00659837	-1.14124	0.00539562
ENSMUSG00000029414	Kntc1	0.00169486	-1.96696	0.00173571	0.00754099	1.96696	0.00173571			ENSMUSG00000049907	Rasl11b	0.0146888	1.14124	0.00539562	0.00659837	-1.14124	0.00539562
ENSMUSG00000063018	2010204K13Rik	0.00141238	-1.96108	0.00461776	0.00640984	1.96108	0.00461776			ENSMUSG00000052331	Ankrd44	0.0262703	1.13783	0.000799951	0.0118771	-1.13783	0.000799951
ENSMUSG00000001517	Foxm1	0.00310724	-1.96108	4.14643e-05	0.0130082	1.96108	4.14643e-05			ENSMUSG00000034066	Farp2	0.0378519	1.1365	2.69545e-05	0.0171558	-1.1365	2.69545e-05
ENSMUSG00000018920	Cxcl16	0.00903925	-1.95733	1.80089e-10	0.0360082	1.95733	1.80089e-10			ENSMUSG00000052852	Reep1	0.0245755	1.13578	0.000444641	0.011123	-1.13578	0.000444641
ENSMUSG00000039994	Timeless	0.00282477	-1.95733	6.73717e-05	0.0118771	1.95733	6.73717e-05			ENSMUSG00000041012	Cmtm8	0.0104516	1.13073	0.0221471	0.00471312	-1.13073	0.0221471
ENSMUSG00000030669	Calca	0.00112991	-1.95281	0.008119	0.00527869	1.95281	0.008119			ENSMUSG00000033022	Cdo1	0.0231631	1.12539	0.000620188	0.0105574	-1.12539	0.000620188
ENSMUSG00000027306	Nusap1	0.00536706	-1.95281	2.1207e-07	0.0216804	1.95281	2.1207e-07			ENSMUSG00000037493	Cib2	0.0836131	1.12514	1.19213e-07	0.0382705	-1.12514	1.19213e-07
ENSMUSG00000027843	Ptpn22	0.00112991	-1.95281	0.008119	0.00527869	1.95281	0.008119			ENSMUSG00000058248	Kcnh1	0.0132764	1.12381	0.00824496	0.00603279	-1.12381	0.00824496
ENSMUSG00000037936	Scarb1	0.0214682	-1.95087	7.7701e-17	0.0838935	1.95087	7.7701e-17			ENSMUSG00000044167	Foxo1	0.188129	1.11929	6.21493e-10	0.0865329	-1.11929	6.21493e-10
ENSMUSG00000022490	Ppp1r1a	0.113838	-1.95084	4.75563e-28	0.44096	1.95084	4.75563e-28			ENSMUSG00000073889	Il11ra1	0.298578	1.11861	5.33587e-11	0.137435	-1.11861	5.33587e-11
ENSMUSG00000001930	Vwf	0.0251404	-1.94727	4.93189e-18	0.0978444	1.94727	4.93189e-18			ENSMUSG00000038057	Dbil5	0.0115815	1.11758	0.0426106	0.00527869	-1.11758	0.0426106
ENSMUSG00000044103	Il1f9	0.0282477	-1.9459	4.24194e-18	0.109721	1.9459	4.24194e-18			ENSMUSG00000044252	Osbpl1a	0.175701	1.11479	1.07811e-09	0.0810657	-1.11479	1.07811e-09
ENSMUSG00000079553	Kifc1	0.00197734	-1.94032	0.000955195	0.00848362	1.94032	0.000955195			ENSMUSG00000038526	Car14	0.133611	1.11443	6.13687e-09	0.0616476	-1.11443	6.13687e-09
ENSMUSG00000021998	Lcp1	0.00819182	-1.93613	1.23849e-09	0.0322377	1.93613	1.23849e-09			ENSMUSG00000044033	Ccdc141	0.00706192	1.11376	0.0584722	0.00320492	-1.11376	0.0584722
ENSMUSG00000042029	Ncapg2	0.00395467	-1.93613	6.56929e-06	0.0160246	1.93613	6.56929e-06			ENSMUSG00000029228	Lnx1	0.0180785	1.11376	0.00267069	0.00829509	-1.11376	0.00267069
ENSMUSG00000034116	Vav1	0.00282477	-1.93461	9.29174e-05	0.0116885	1.93461	9.29174e-05			ENSMUSG00000023019	Gpd1	0.201406	1.11174	5.10857e-10	0.0931313	-1.11174	5.10857e-10
ENSMUSG00000006445	Epha2	0.0259879	-1.93288	4.45237e-18	0.100107	1.93288	4.45237e-18			ENSMUSG00000024232	Bambi	0.0587552	1.11069	2.25861e-06	0.0271476	-1.11069	2.25861e-06
ENSMUSG00000029363	Rfc5	0.00875678	-1.93246	4.92809e-10	0.0343115	1.93246	4.92809e-10			ENSMUSG00000039601	Rcan2	0.257336	1.11007	1.54633e-10	0.119148	-1.11007	1.54633e-10
ENSMUSG00000058099	Nfam1	0.0036722	-1.93133	1.48843e-05	0.0148935	1.93133	1.48843e-05			ENSMUSG00000021798	Ldb3	1.70927	1.10992	1.01871e-12	0.791804	-1.10992	1.01871e-12
ENSMUSG00000021707	Dhfr	0.00451963	-1.92921	1.85994e-06	0.0180984	1.92921	1.85994e-06			ENSMUSG00000041986	Elmod1	0.0228806	1.1079	0.00547274	0.0105574	-1.1079	0.00547274
ENSMUSG00000074476	Spc24	0.00819182	-1.92772	1.60567e-09	0.0320492	1.92772	1.60567e-09			ENSMUSG00000030772	Dkk3	0.0358745	1.10751	6.45302e-05	0.0165902	-1.10751	6.45302e-05
ENSMUSG00000003271	Sult2b1	0.078811	-1.92682	9.75019e-20	0.300509	1.92682	9.75019e-20			ENSMUSG00000040998	Npnt	0.0257054	1.1068	0.000444274	0.0118771	-1.1068	0.000444274
ENSMUSG00000038943	Prc1	0.00932173	-1.92175	2.58026e-10	0.0361968	1.92175	2.58026e-10			ENSMUSG00000029675	Eln	0.221744	1.10623	4.03027e-10	0.102935	-1.10623	4.03027e-10
ENSMUSG00000000730	Dnmt3l	0.000564953	-1.91926	0.0586841	0.0030164	1.91926	0.0586841			ENSMUSG00000029862	Clcn1	0.0629923	1.10519	1.49166e-06	0.0292213	-1.10519	1.49166e-06
ENSMUSG00000051022	Hs3st1	0.00734439	-1.91926	7.46466e-09	0.0286558	1.91926	7.46466e-09			ENSMUSG00000039474	Wfs1	0.201971	1.10416	2.87315e-07	0.0938854	-1.10416	2.87315e-07
ENSMUSG00000025017	Pik3ap1	0.000564953	-1.91926	0.0586841	0.0030164	1.91926	0.0586841			ENSMUSG00000063275	Hacd1	0.0895451	1.10171	1.25306e-07	0.041664	-1.10171	1.25306e-07
ENSMUSG00000033644	Piwil2	0.000564953	-1.91926	0.0586841	0.0030164	1.91926	0.0586841			ENSMUSG00000022425	Enpp2	0.0531056	1.10109	5.63129e-06	0.0246968	-1.10109	5.63129e-06
ENSMUSG00000069910	Spdl1	0.00141238	-1.91926	0.00439596	0.00622132	1.91926	0.00439596			ENSMUSG00000033460	Armcx1	0.0110166	1.09782	0.0213501	0.00509017	-1.09782	0.0213501
ENSMUSG00000032548	Slco2a1	0.011864	-1.91531	7.69409e-12	0.045623	1.91531	7.69409e-12			ENSMUSG00000026610	Esrrg	0.0138414	1.09782	0.0103229	0.00640984	-1.09782	0.0103229
ENSMUSG00000024885	Aldh3b1	0.0048021	-1.90504	1.56226e-06	0.0188525	1.90504	1.56226e-06			ENSMUSG00000020319	Wdpcp	0.0138414	1.09782	0.0103229	0.00640984	-1.09782	0.0103229
ENSMUSG00000022500	Litaf	0.0796584	-1.90237	9.85307e-25	0.298623	1.90237	9.85307e-25			ENSMUSG00000026062	Slc9a2	0.0271178	1.09569	0.000447234	0.0126312	-1.09569	0.000447234
ENSMUSG00000021508	Cxcl14	0.158187	-1.90099	7.31094e-28	0.591591	1.90099	7.31094e-28			ENSMUSG00000100410	2310020H05Rik	0.024293	1.09545	0.000769331	0.0113115	-1.09545	0.000769331
ENSMUSG00000024660	Incenp	0.0144063	-1.89623	7.08787e-13	0.0544837	1.89623	7.08787e-13			ENSMUSG00000021097	Clmn	0.0158187	1.0942	0.0051913	0.00735247	-1.0942	0.0051913
ENSMUSG00000050854	Tmem125	0.0144063	-1.89623	7.08787e-13	0.0544837	1.89623	7.08787e-13			ENSMUSG00000038777	Sema6c	0.117228	1.09386	2.48311e-08	0.0548607	-1.09386	2.48311e-08
ENSMUSG00000022225	Cma1	0.00903925	-1.89593	9.56121e-10	0.0345	1.89593	9.56121e-10			ENSMUSG00000028039	Efna3	0.0680769	1.09271	5.42681e-06	0.0318607	-1.09271	5.42681e-06
ENSMUSG00000031803	B3gnt3	0.00169486	-1.89481	0.0035004	0.00716394	1.89481	0.0035004			ENSMUSG00000074489	Bglap3	0.0101692	1.09226	0.0285412	0.00471312	-1.09226	0.0285412
ENSMUSG00000048163	Selplg	0.00564953	-1.89481	3.10634e-07	0.0218689	1.89481	3.10634e-07			ENSMUSG00000022371	Col14a1	0.0101692	1.09226	0.0285412	0.00471312	-1.09226	0.0285412
ENSMUSG00000029321	Slc10a6	0.0341797	-1.89329	2.92727e-19	0.12782	1.89329	2.92727e-19			ENSMUSG00000028370	Pappa	0.0254229	1.09104	0.00054881	0.0118771	-1.09104	0.00054881
ENSMUSG00000032508	Myd88	0.0398292	-1.89272	2.32384e-20	0.148746	1.89272	2.32384e-20			ENSMUSG00000029454	Mapkapk5	0.0559304	1.09058	0.000224935	0.0262049	-1.09058	0.000224935
ENSMUSG00000026819	Slc25a25	0.0353096	-1.89069	1.88825e-19	0.131779	1.89069	1.88825e-19			ENSMUSG00000029685	Asb15	0.0276827	1.08332	0.000441321	0.0130082	-1.08332	0.000441321
ENSMUSG00000026126	Ptpn18	0.0115815	-1.88242	2.95075e-11	0.0435492	1.88242	2.95075e-11			ENSMUSG00000043430	Psapl1	0.254512	1.08281	3.00943e-07	0.12009	-1.08281	3.00943e-07
ENSMUSG00000011179	Odc1	0.0813533	-1.88208	1.3705e-24	0.300697	1.88208	1.3705e-24			ENSMUSG00000040710	St8sia4	0.0112991	1.08281	0.0185988	0.00527869	-1.08281	0.0185988
ENSMUSG00000006218	Fam131c	0.00141238	-1.87619	0.00617074	0.00603279	1.87619	0.00617074			ENSMUSG00000040181	Fmo1	0.0415241	1.07845	3.94325e-05	0.0196066	-1.07845	3.94325e-05
ENSMUSG00000021566	Slc6a19os	0.00141238	-1.87619	0.00617074	0.00603279	1.87619	0.00617074			ENSMUSG00000070576	Mn1	0.322588	1.07652	2.27373e-10	0.152894	-1.07652	2.27373e-10
ENSMUSG00000026880	Stom	0.0632748	-1.8721	6.44233e-23	0.232451	1.8721	6.44233e-23			ENSMUSG00000034579	Pla2g3	0.0104516	1.07628	0.0257491	0.00490165	-1.07628	0.0257491
ENSMUSG00000023505	Cdca3	0.00734439	-1.87132	1.62244e-07	0.0277131	1.87132	1.62244e-07			ENSMUSG00000000805	Car4	0.126832	1.0751	2.94277e-08	0.0601394	-1.0751	2.94277e-08
ENSMUSG00000071715	Ncf4	0.00621449	-1.87048	2.66889e-07	0.0235656	1.87048	2.66889e-07			ENSMUSG00000111085	Gm7607	0.012429	1.0751	0.015413	0.00584427	-1.0751	0.015413
ENSMUSG00000033220	Rac2	0.00536706	-1.86301	1.12102e-06	0.0203607	1.86301	1.12102e-06			ENSMUSG00000036052	Dnajb5	0.188977	1.07341	2.89292e-09	0.0897378	-1.07341	2.89292e-09
ENSMUSG00000031762	Mt2	3.04708	-1.86099	2.2028e-30	11.0685	1.86099	2.2028e-30			ENSMUSG00000020000	Moxd1	0.072314	1.07317	1.08537e-06	0.0343115	-1.07317	1.08537e-06
ENSMUSG00000029177	Cenpa	0.0189259	-1.85677	3.8739e-14	0.0693771	1.85677	3.8739e-14			ENSMUSG00000054752	Fsd1l	0.0262703	1.07174	0.000603159	0.0124426	-1.07174	0.000603159
ENSMUSG00000002111	Spi1	0.00875678	-1.85139	4.37146e-09	0.0324263	1.85139	4.37146e-09			ENSMUSG00000021750	Fam107a	0.072879	1.06089	1.38128e-06	0.0348771	-1.06089	1.38128e-06
ENSMUSG00000032942	Ucp3	0.0381344	-1.8509	3.57493e-19	0.138377	1.8509	3.57493e-19			ENSMUSG00000050919	Zfp366	0.0158187	1.05858	0.00729325	0.00754099	-1.05858	0.00729325
ENSMUSG00000020493	Prr11	0.00112991	-1.84972	0.016095	0.00490165	1.84972	0.016095			ENSMUSG00000026676	Ccdc3	0.0714666	1.05623	1.93623e-06	0.0343115	-1.05623	1.93623e-06
ENSMUSG00000019577	Pdk4	0.423998	-1.84744	4.01469e-29	1.52649	1.84744	4.01469e-29			ENSMUSG00000097391	Mirg	0.0381344	1.05599	0.00048199	0.0182869	-1.05599	0.00048199
ENSMUSG00000031756	Cenpn	0.00338972	-1.8456	8.21122e-05	0.0130082	1.8456	8.21122e-05			ENSMUSG00000043488	Frmd8os	0.011864	1.05531	0.0226668	0.00565574	-1.05531	0.0226668
ENSMUSG00000041431	Ccnb1	0.0161012	-1.84418	6.76324e-13	0.0586312	1.84418	6.76324e-13			ENSMUSG00000030652	Coq7	0.257901	1.05516	1.35502e-09	0.124049	-1.05516	1.35502e-09
ENSMUSG00000031910	Has3	0.018361	-1.83997	8.50478e-14	0.0665493	1.83997	8.50478e-14			ENSMUSG00000033065	Pfkm	2.95273	1.05313	1.26622e-11	1.4228	-1.05313	1.26622e-11
ENSMUSG00000036814	Slc6a20a	0.00282477	-1.83997	0.000340273	0.0109344	1.83997	0.000340273			ENSMUSG00000041476	Smpx	1.4025	1.05295	2.12177e-11	0.675861	-1.05295	2.12177e-11
ENSMUSG00000032254	Kif23	0.00706192	-1.83526	8.67175e-08	0.0260164	1.83526	8.67175e-08			ENSMUSG00000052160	Pld4	0.0149713	1.05273	0.00953864	0.00716394	-1.05273	0.00953864
ENSMUSG00000036875	Dna2	0.00141238	-1.8318	0.00874735	0.00584427	1.8318	0.00874735			ENSMUSG00000102252	Snrpn	0.107624	1.05215	1.56807e-07	0.0518443	-1.05215	1.56807e-07
ENSMUSG00000029910	Mad2l1	0.00649696	-1.8318	3.55769e-07	0.0239427	1.8318	3.55769e-07			ENSMUSG00000040370	Etfrf1	0.161012	1.0471	1.63523e-08	0.0778608	-1.0471	1.63523e-08
ENSMUSG00000042766	Trim46	0.00141238	-1.8318	0.0174508	0.00584427	1.8318	0.0174508			ENSMUSG00000026930	Gpsm1	0.0573428	1.04621	0.000382211	0.0277131	-1.04621	0.000382211
ENSMUSG00000042286	Stab1	0.0593201	-1.82365	2.1204e-21	0.210771	1.82365	2.1204e-21			ENSMUSG00000079022	Col22a1	0.0203383	1.04515	0.0031019	0.00980329	-1.04515	0.0031019
ENSMUSG00000049130	C5ar1	0.00536706	-1.82275	2.68802e-06	0.0197951	1.82275	2.68802e-06			ENSMUSG00000020326	Ccng1	0.622579	1.04325	1.19207e-10	0.302017	-1.04325	1.19207e-10
ENSMUSG00000032586	Traip	0.00254229	-1.82275	0.00082558	0.00980329	1.82275	0.00082558			ENSMUSG00000021255	Esrrb	0.0121465	1.04267	0.0197082	0.00584427	-1.04267	0.0197082
ENSMUSG00000039899	Fgl2	0.0262703	-1.82217	5.27774e-16	0.0936968	1.82217	5.27774e-16			ENSMUSG00000028860	Sytl1	0.17909	1.04211	1.20754e-08	0.0869099	-1.04211	1.20754e-08
ENSMUSG00000063445	Nmral1	0.00451963	-1.82115	1.07355e-05	0.0167787	1.82115	1.07355e-05			ENSMUSG00000054034	Tceal5	0.0194909	1.0401	0.00398684	0.00942624	-1.0401	0.00398684
ENSMUSG00000005355	Casp14	0.0036722	-1.81886	6.57677e-05	0.0137623	1.81886	6.57677e-05			ENSMUSG00000047604	Frat2	0.024858	1.03661	0.00114953	0.0120656	-1.03661	0.00114953
ENSMUSG00000052353	Cemip	0.024858	-1.81754	1.37472e-15	0.0884181	1.81754	1.37472e-15			ENSMUSG00000101655	2310040G24Rik	0.0649696	1.03411	6.21428e-06	0.0316722	-1.03411	6.21428e-06
ENSMUSG00000023908	Pkmyt1	0.0048021	-1.81669	6.57128e-06	0.0177213	1.81669	6.57128e-06			ENSMUSG00000068874	Selenbp1	0.193214	1.03166	1.17175e-08	0.0944509	-1.03166	1.17175e-08
ENSMUSG00000028766	Alpl	0.0141238	-1.8158	9.03965e-11	0.0505247	1.8158	9.03965e-11			ENSMUSG00000022519	Srl	0.947144	1.03164	1.30277e-08	0.463205	-1.03164	1.30277e-08
ENSMUSG00000054459	Vsnl1	0.00593201	-1.81531	1.07376e-06	0.0216804	1.81531	1.07376e-06			ENSMUSG00000042340	Ctf1	0.0305075	1.0295	0.00054659	0.0148935	-1.0295	0.00054659
ENSMUSG00000050737	Ptges	0.0446313	-1.81296	1.97629e-19	0.157607	1.81296	1.97629e-19			ENSMUSG00000040564	Apoc1	0.0751388	1.02923	2.67023e-06	0.0367623	-1.02923	2.67023e-06
ENSMUSG00000027699	Ect2	0.00734439	-1.81162	9.76208e-08	0.026582	1.81162	9.76208e-08			ENSMUSG00000044938	Klhl31	0.341232	1.02518	1.38988e-09	0.167599	-1.02518	1.38988e-09
ENSMUSG00000002699	Lcp2	0.00084743	-1.80908	0.0436395	0.0037705	1.80908	0.0436395			ENSMUSG00000041112	Elmo1	0.0254229	1.02495	0.00138682	0.0124426	-1.02495	0.00138682
ENSMUSG00000020017	Hal	0.011864	-1.80427	2.41131e-10	0.0422296	1.80427	2.41131e-10			ENSMUSG00000026193	Fn1	0.248297	1.02253	5.05797e-09	0.122164	-1.02253	5.05797e-09
ENSMUSG00000046179	E2f8	0.0084743	-1.80241	2.04078e-08	0.0303525	1.80241	2.04078e-08			ENSMUSG00000031647	Mfap3l	0.0429365	1.02045	0.000269398	0.0211148	-1.02045	0.000269398
ENSMUSG00000075266	Cenpw	0.0110166	-1.80219	7.7593e-10	0.0392132	1.80219	7.7593e-10			ENSMUSG00000074170	Plekhf1	0.0861554	1.02045	1.40974e-06	0.0424181	-1.02045	1.40974e-06
ENSMUSG00000016024	Lbp	0.0375694	-1.80188	4.55646e-18	0.131779	1.80188	4.55646e-18			ENSMUSG00000038143	Stox2	0.0268353	1.01846	0.00108231	0.0131967	-1.01846	0.00108231
ENSMUSG00000006715	Gmnn	0.012429	-1.80142	3.71278e-10	0.0441148	1.80142	3.71278e-10			ENSMUSG00000021662	Arhgef28	0.0138414	1.01764	0.0156822	0.00678689	-1.01764	0.0156822
ENSMUSG00000026069	Il1rl1	0.00225981	-1.80142	0.00140075	0.00867214	1.80142	0.00140075			ENSMUSG00000031543	Ank1	0.231348	1.01717	8.46929e-09	0.114246	-1.01717	8.46929e-09
ENSMUSG00000020826	Nos2	0.00225981	-1.80142	0.00140075	0.00867214	1.80142	0.00140075			ENSMUSG00000042302	Ehbp1	0.0161012	1.01496	0.00897421	0.00791804	-1.01496	0.00897421
ENSMUSG00000038037	Socs1	0.00762687	-1.79923	8.22941e-05	0.0273361	1.79923	8.22941e-05			ENSMUSG00000040557	Mettl27	0.0161012	1.01496	0.00897421	0.00791804	-1.01496	0.00897421
ENSMUSG00000075602	Ly6a	0.277675	-1.79645	4.58069e-27	0.965247	1.79645	4.58069e-27			ENSMUSG00000029359	Tesc	0.0259879	1.01388	0.00134713	0.0128197	-1.01388	0.00134713
ENSMUSG00000057191	AB124611	0.00112991	-1.79527	0.0225488	0.00471312	1.79527	0.0225488			ENSMUSG00000055980	Irs1	0.0338972	1.01025	0.000403913	0.0167787	-1.01025	0.000403913
ENSMUSG00000035455	Fignl1	0.00112991	-1.79527	0.0225488	0.00471312	1.79527	0.0225488			ENSMUSG00000035967	Ints6l	0.0350271	1.00987	0.00029855	0.0173443	-1.00987	0.00029855
ENSMUSG00000026442	Nfasc	0.00254229	-1.79527	0.000787069	0.00961477	1.79527	0.000787069			ENSMUSG00000031448	Adprhl1	0.011864	1.00951	0.0248292	0.00584427	-1.00951	0.0248292
ENSMUSG00000023015	Racgap1	0.00988668	-1.79373	3.43344e-09	0.0350656	1.79373	3.43344e-09			ENSMUSG00000099881	2810013P06Rik	0.024293	1.00382	0.00827968	0.0120656	-1.00382	0.00827968
ENSMUSG00000066800	Rnasel	0.00282477	-1.79022	0.000454936	0.0105574	1.79022	0.000454936			ENSMUSG00000018102	Hist1h2bc	0.356203	1.00362	3.70252e-09	0.17759	-1.00362	3.70252e-09
ENSMUSG00000039775	Defb3	0.0251404	-1.78909	2.0271e-11	0.087664	1.78909	2.0271e-11			ENSMUSG00000024512	Dynap	0.138696	1.00219	1.80576e-05	0.0691886	-1.00219	1.80576e-05
ENSMUSG00000017144	Rnd3	0.0192084	-1.78801	3.53128e-12	0.0671148	1.78801	3.53128e-12			ENSMUSG00000020053	Igf1	0.06045	1.00052	2.50325e-05	0.030164	-1.00052	2.50325e-05
ENSMUSG00000041406	BC055324	0.00141238	-1.78599	0.0122419	0.00565574	1.78599	0.0122419			ENSMUSG00000048416	Mlf1	0.348576	1.00023	4.28939e-07	0.174197	-1.00023	4.28939e-07
ENSMUSG00000031144	Syp	0.00141238	-1.78599	0.0122419	0.00565574	1.78599	0.0122419			ENSMUSG00000070574	2310016G11Rik	0.0234456	0.998279	0.00270325	0.0116885	-0.998279	0.00270325
ENSMUSG00000025887	Casp12	0.00338972	-1.78241	0.000212443	0.0124426	1.78241	0.000212443			ENSMUSG00000030029	Lrig1	0.133047	0.998279	2.25634e-07	0.0665493	-0.998279	2.25634e-07
ENSMUSG00000037725	Ckap2	0.00734439	-1.78081	2.18308e-07	0.0260164	1.78081	2.18308e-07			ENSMUSG00000043154	Ppp2r3a	0.288126	0.997809	6.99224e-09	0.144221	-0.997809	6.99224e-09
ENSMUSG00000062248	Cks2	0.0231631	-1.77981	2.22704e-14	0.0803116	1.77981	2.22704e-14			ENSMUSG00000031641	Cbr4	0.0621449	0.996105	1.77784e-05	0.0311066	-0.996105	1.77784e-05
ENSMUSG00000110618	Gm39822	0.00169486	-1.77933	0.0065292	0.00659837	1.77933	0.0065292			ENSMUSG00000026090	2010300C02Rik	0.0282477	0.993526	0.00113612	0.0141394	-0.993526	0.00113612
ENSMUSG00000014786	Slc9a5	0.00169486	-1.77933	0.00827057	0.00659837	1.77933	0.00827057			ENSMUSG00000110156	Gm42067	0.0203383	0.991707	0.00462547	0.0101803	-0.991707	0.00462547
ENSMUSG00000035678	Tnfsf9	0.00169486	-1.77933	0.0065292	0.00659837	1.77933	0.0065292			ENSMUSG00000048442	Smim5	0.0146888	0.989234	0.0164113	0.00735247	-0.989234	0.0164113
ENSMUSG00000073412	Lst1	0.00621449	-1.77584	0.000132171	0.0220574	1.77584	0.000132171			ENSMUSG00000067924	Rtl8b	0.177113	0.989119	7.03674e-08	0.0891722	-0.989119	7.03674e-08
ENSMUSG00000028194	Ddah1	0.00197734	-1.77431	0.00352387	0.00754099	1.77431	0.00352387			ENSMUSG00000043496	Tril	0.012429	0.987632	0.0298945	0.00622132	-0.987632	0.0298945
ENSMUSG00000026628	Atf3	0.0175136	-1.76591	2.70596e-12	0.0603279	1.76591	2.70596e-12			ENSMUSG00000106019	Gm43672	0.0692068	0.986598	1.08271e-05	0.0348771	-0.986598	1.08271e-05
ENSMUSG00000041324	Inhba	0.00593201	-1.76468	2.3232e-06	0.0209263	1.76468	2.3232e-06			ENSMUSG00000017561	Crlf3	0.0322023	0.985789	0.000638831	0.0162131	-0.985789	0.000638831
ENSMUSG00000033777	Tlr13	0.00282477	-1.76468	0.000612665	0.0103689	1.76468	0.000612665			ENSMUSG00000028339	Col15a1	0.0415241	0.98534	0.000176313	0.0209263	-0.98534	0.000176313
ENSMUSG00000022218	Tgm1	0.124855	-1.74064	1.77632e-22	0.41796	1.74064	1.77632e-22			ENSMUSG00000027716	Trpc3	0.0206208	0.98534	0.00506392	0.0103689	-0.98534	0.00506392
ENSMUSG00000075330	A930003A15Rik	0.00141238	-1.73869	0.0169219	0.00546722	1.73869	0.0169219			ENSMUSG00000042834	Nrep	0.018361	0.98378	0.00878454	0.00923772	-0.98378	0.00878454
ENSMUSG00000078249	Hmga1b	0.00395467	-1.73869	9.37159e-05	0.0139508	1.73869	9.37159e-05			ENSMUSG00000019278	Dpep1	0.311289	0.981375	9.98989e-09	0.157607	-0.981375	9.98989e-09
ENSMUSG00000079419	Ms4a6c	0.00903925	-1.73869	4.0364e-08	0.0309181	1.73869	4.0364e-08			ENSMUSG00000033361	Prrg3	0.0149713	0.980577	0.0180655	0.00754099	-0.980577	0.0180655
ENSMUSG00000001021	S100a3	0.00197734	-1.73869	0.00493097	0.00735247	1.73869	0.00493097			ENSMUSG00000002808	Epdr1	0.17796	0.977848	9.8249e-08	0.0903034	-0.977848	9.8249e-08
ENSMUSG00000031662	Snx20	0.00197734	-1.73869	0.00493097	0.00735247	1.73869	0.00493097			ENSMUSG00000034235	Usp54	0.0717491	0.977683	1.11643e-05	0.0363853	-0.977683	1.11643e-05
ENSMUSG00000022385	Gtse1	0.00282477	-1.73869	0.000825689	0.0101803	1.73869	0.000825689			ENSMUSG00000031757	Mt4	6.02071	0.97707	6.72873e-10	3.05825	-0.97707	6.72873e-10
ENSMUSG00000047945	Marcksl1	0.0197734	-1.73869	1.05096e-12	0.0667378	1.73869	1.05096e-12			ENSMUSG00000005583	Mef2c	0.298578	0.97573	1.55227e-08	0.151762	-0.97573	1.55227e-08
ENSMUSG00000005413	Hmox1	0.0440664	-1.73685	9.35047e-18	0.147615	1.73685	9.35047e-18			ENSMUSG00000034607	Pof1b	0.111296	0.975331	2.64418e-06	0.0565574	-0.975331	2.64418e-06
ENSMUSG00000007682	Dio2	0.0412416	-1.73672	1.57312e-14	0.138189	1.73672	1.57312e-14			ENSMUSG00000041729	Coro2b	0.0282477	0.974667	0.00149526	0.0143279	-0.974667	0.00149526
ENSMUSG00000029752	Asns	0.0319199	-1.73107	2.75012e-13	0.106705	1.73107	2.75012e-13			ENSMUSG00000025776	Crispld1	0.0104516	0.973188	0.0489885	0.00527869	-0.973188	0.0489885
ENSMUSG00000036777	Anln	0.00875678	-1.72964	7.60148e-08	0.0297869	1.72964	7.60148e-08			ENSMUSG00000033502	Cdc14a	0.0225981	0.968896	0.00368492	0.0115	-0.968896	0.00368492
ENSMUSG00000037465	Klf10	0.0355921	-1.72957	2.72468e-16	0.118771	1.72957	2.72468e-16			ENSMUSG00000034656	Cacna1a	0.0327673	0.961754	0.000808384	0.0167787	-0.961754	0.000808384
ENSMUSG00000002835	Chaf1a	0.00819182	-1.72904	1.67084e-07	0.0279017	1.72904	1.67084e-07			ENSMUSG00000030987	Stim1	0.435862	0.958953	9.96381e-09	0.224156	-0.958953	9.96381e-09
ENSMUSG00000034845	Plvap	0.0810708	-1.72661	9.79682e-21	0.269025	1.72661	9.79682e-21			ENSMUSG00000022594	Lynx1	0.222309	0.957366	7.62956e-08	0.114435	-0.957366	7.62956e-08
ENSMUSG00000022351	Sqle	0.0364395	-1.72531	2.4758e-16	0.121221	1.72531	2.4758e-16			ENSMUSG00000023153	Tmem52	0.526254	0.956577	8.83226e-09	0.271099	-0.956577	8.83226e-09
ENSMUSG00000063506	Arhgap22	0.0048021	-1.72257	2.72645e-05	0.0165902	1.72257	2.72645e-05			ENSMUSG00000025545	Clybl	0.0703367	0.956569	1.98453e-05	0.0361968	-0.956569	1.98453e-05
ENSMUSG00000023004	Tuba1b	0.279087	-1.71782	7.11645e-25	0.918681	1.71782	7.11645e-25			ENSMUSG00000027371	Fahd2a	0.0765512	0.956459	1.15099e-05	0.0394017	-0.956459	1.15099e-05
ENSMUSG00000062991	Nrg1	0.00677944	-1.71542	2.50154e-06	0.023	1.71542	2.50154e-06			ENSMUSG00000000628	Hk2	0.447161	0.95639	1.07103e-08	0.230377	-0.95639	1.07103e-08
ENSMUSG00000054793	Cadm4	0.0194909	-1.71374	2.97868e-12	0.064664	1.71374	2.97868e-12			ENSMUSG00000026574	Dpt	0.297448	0.956016	2.89062e-08	0.153271	-0.956016	2.89062e-08
ENSMUSG00000050201	Otop2	0.0231631	-1.7106	2.41907e-12	0.0765411	1.7106	2.41907e-12			ENSMUSG00000018566	Slc2a4	1.11042	0.953485	2.57386e-09	0.573304	-0.953485	2.57386e-09
ENSMUSG00000073705	Cenps	0.00734439	-1.70626	9.61996e-07	0.0246968	1.70626	9.61996e-07			ENSMUSG00000100599	1700120C14Rik	0.0960421	0.952476	3.96036e-06	0.049582	-0.952476	3.96036e-06
ENSMUSG00000026039	Sgo2a	0.00225981	-1.70626	0.00367906	0.00810657	1.70626	0.00367906			ENSMUSG00000020882	Cacnb1	0.151972	0.950024	4.65613e-07	0.0786148	-0.950024	4.65613e-07
ENSMUSG00000059714	Flot1	0.0864379	-1.70445	1.66177e-20	0.28241	1.70445	1.66177e-20			ENSMUSG00000037795	N4bp2	0.0135589	0.950024	0.0265008	0.00697542	-0.950024	0.0265008
ENSMUSG00000066878	Gm10184	0.00197734	-1.70216	0.00679927	0.00716394	1.70216	0.00679927			ENSMUSG00000027376	Prom2	0.109318	0.949535	1.08697e-05	0.0565574	-0.949535	1.08697e-05
ENSMUSG00000048373	Fgfbp1	0.0951947	-1.70063	5.39573e-18	0.310123	1.70063	5.39573e-18			ENSMUSG00000037681	Esyt3	0.0211858	0.948526	0.00645856	0.0109344	-0.948526	0.00645856
ENSMUSG00000059040	Eno1b	0.0146888	-1.70006	2.67743e-10	0.0484509	1.70006	2.67743e-10			ENSMUSG00000096965	3300005D01Rik	0.00988668	0.945812	0.0564542	0.00509017	-0.945812	0.0564542
ENSMUSG00000008035	Mid1ip1	0.11638	-1.69974	1.31543e-21	0.378746	1.69974	1.31543e-21			ENSMUSG00000028328	Tmod1	0.185305	0.945812	2.41361e-07	0.0961477	-0.945812	2.41361e-07
ENSMUSG00000026708	Cenpl	0.00395467	-1.69969	0.000167871	0.0135738	1.69969	0.000167871			ENSMUSG00000041115	Iqsec2	0.138414	0.945392	8.37093e-07	0.071828	-0.945392	8.37093e-07
ENSMUSG00000026773	Pfkfb3	0.0209033	-1.69969	1.98262e-12	0.068623	1.69969	1.98262e-12			ENSMUSG00000021200	Asb2	0.707039	0.944742	7.58847e-09	0.367246	-0.944742	7.58847e-09
ENSMUSG00000012443	Kif11	0.00593201	-1.69879	1.07355e-05	0.0199836	1.69879	1.07355e-05			ENSMUSG00000020785	Camkk1	0.0240105	0.943418	0.00372922	0.0124426	-0.943418	0.00372922
ENSMUSG00000039232	Stx11	0.00564953	-1.69687	1.08271e-05	0.019041	1.69687	1.08271e-05			ENSMUSG00000020085	Aifm2	0.192932	0.943103	2.10609e-07	0.100295	-0.943103	2.10609e-07
ENSMUSG00000001228	Uhrf1	0.00960421	-1.69687	6.39063e-08	0.0318607	1.69687	6.39063e-08			ENSMUSG00000073987	Ggh	0.130222	0.939136	1.28538e-06	0.0678689	-0.939136	1.28538e-06
ENSMUSG00000001525	Tubb5	0.234173	-1.69671	1.36296e-23	0.759755	1.69671	1.36296e-23			ENSMUSG00000044594	Serpinb3a	0.39236	0.936648	1.83206e-07	0.204926	-0.936648	1.83206e-07
ENSMUSG00000070858	Gm1673	0.00338972	-1.6936	0.000497919	0.0116885	1.6936	0.000497919			ENSMUSG00000063694	Cycs	2.2697	0.93643	2.75278e-09	1.18582	-0.93643	2.75278e-09
ENSMUSG00000032338	Hcn4	0.00141238	-1.68978	0.0233487	0.00527869	1.68978	0.0233487			ENSMUSG00000040703	Cyp2s1	0.0714666	0.935302	6.55227e-05	0.0373279	-0.935302	6.55227e-05
ENSMUSG00000032899	Styk1	0.00141238	-1.68978	0.0233487	0.00527869	1.68978	0.0233487			ENSMUSG00000058297	Spock2	0.0584727	0.934954	7.41806e-05	0.030541	-0.934954	7.41806e-05
ENSMUSG00000113424	Gm48161	0.00621449	-1.68761	5.50348e-06	0.0207377	1.68761	5.50348e-06			ENSMUSG00000039376	Synpo2l	0.194909	0.933635	2.78775e-07	0.101992	-0.933635	2.78775e-07
ENSMUSG00000017002	Slpi	0.688678	-1.68604	6.18745e-24	2.21649	1.68604	6.18745e-24			ENSMUSG00000025968	Ndufs1	0.864379	0.933009	7.00136e-09	0.452648	-0.933009	7.00136e-09
ENSMUSG00000079470	Utp14b	0.00282477	-1.68525	0.0015379	0.00980329	1.68525	0.0015379			ENSMUSG00000095438	Mir133a-1hg	0.0313549	0.931165	0.0014033	0.0164017	-0.931165	0.0014033
ENSMUSG00000026922	Agpat2	0.0833306	-1.68	8.30628e-20	0.267705	1.68	8.30628e-20			ENSMUSG00000022793	B4galt4	0.0194909	0.931165	0.0105385	0.0101803	-0.931165	0.0105385
ENSMUSG00000030148	Clec4a2	0.00112991	-1.67979	0.0453748	0.00433607	1.67979	0.0453748			ENSMUSG00000078144	Capns2	0.0762687	0.930681	2.25956e-05	0.0399673	-0.930681	2.25956e-05
ENSMUSG00000034883	Lrr1	0.00112991	-1.67979	0.0453748	0.00433607	1.67979	0.0453748			ENSMUSG00000022235	Cmbl	0.0855904	0.930303	1.30621e-05	0.0448689	-0.930303	1.30621e-05
ENSMUSG00000026072	Il1r1	0.0101692	-1.67491	4.53375e-08	0.0331804	1.67491	4.53375e-08			ENSMUSG00000037469	Acp7	0.0539531	0.9298	0.00030434	0.0282787	-0.9298	0.00030434
ENSMUSG00000019979	Apaf1	0.00338972	-1.67051	0.0187721	0.0115	1.67051	0.0187721			ENSMUSG00000005968	Tuft1	0.0751388	0.929692	0.00915809	0.0394017	-0.929692	0.00915809
ENSMUSG00000050623	Catsperz	0.00338972	-1.67051	0.000666752	0.0115	1.67051	0.000666752			ENSMUSG00000071042	Rasgrp3	0.023728	0.926544	0.00552242	0.0124426	-0.926544	0.00552242
ENSMUSG00000029560	Snx8	0.0141238	-1.66915	1.02206e-09	0.045623	1.66915	1.02206e-09			ENSMUSG00000038204	Asb10	0.106776	0.925294	4.70983e-06	0.0561804	-0.925294	4.70983e-06
ENSMUSG00000019891	Dcbld1	0.00395467	-1.65961	0.0017648	0.0131967	1.65961	0.0017648			ENSMUSG00000045094	Arhgef37	0.0358745	0.92503	0.000922952	0.0188525	-0.92503	0.000922952
ENSMUSG00000041992	Rapgef5	0.0132764	-1.65834	3.16738e-09	0.0426066	1.65834	3.16738e-09			ENSMUSG00000032366	Tpm1	7.30259	0.924792	3.1902e-09	3.84628	-0.924792	3.1902e-09
ENSMUSG00000058290	Espl1	0.00282477	-1.65777	0.00210107	0.00961477	1.65777	0.00210107			ENSMUSG00000032523	Hhatl	0.244342	0.923613	1.68725e-07	0.128762	-0.923613	1.68725e-07
ENSMUSG00000062825	Actg1	1.34318	-1.65482	9.16087e-24	4.22974	1.65482	9.16087e-24			ENSMUSG00000020142	Slc1a4	0.0536706	0.922266	0.000135861	0.0282787	-0.922266	0.000135861
ENSMUSG00000032350	Gclc	0.0285301	-1.65423	1.43028e-12	0.0904919	1.65423	1.43028e-12			ENSMUSG00000048706	Lurap1l	0.011864	0.922044	0.0465613	0.00622132	-0.922044	0.0465613
ENSMUSG00000027811	4930579G24Rik	0.00169486	-1.6538	0.0174355	0.00603279	1.6538	0.0174355			ENSMUSG00000042155	Klhl23	0.0322023	0.920937	0.00146936	0.0169672	-0.920937	0.00146936
ENSMUSG00000058396	Gpr182	0.0036722	-1.6538	0.000520165	0.0122541	1.6538	0.000520165			ENSMUSG00000037139	Myom3	0.0635573	0.919605	7.14867e-05	0.0335574	-0.919605	7.14867e-05
ENSMUSG00000062380	Tubb3	0.0254229	-1.65043	2.32267e-06	0.0805001	1.65043	2.32267e-06			ENSMUSG00000104713	Gbp6	0.105929	0.918662	6.02562e-06	0.0559919	-0.918662	6.02562e-06
ENSMUSG00000020057	Dram1	0.00790935	-1.64624	1.36392e-06	0.0254509	1.64624	1.36392e-06			ENSMUSG00000045671	Spred2	0.0310724	0.918226	0.00202681	0.0164017	-0.918226	0.00202681
ENSMUSG00000020330	Hmmr	0.00423715	-1.64558	0.000237067	0.0139508	1.64558	0.000237067			ENSMUSG00000015405	Ace2	0.0720316	0.917906	0.000154071	0.038082	-0.917906	0.000154071
ENSMUSG00000034311	Kif4	0.00423715	-1.64558	0.000237067	0.0139508	1.64558	0.000237067			ENSMUSG00000024008	Cpne5	0.0161012	0.917661	0.0214889	0.00848362	-0.917661	0.0214889
ENSMUSG00000020077	Srgn	0.0655346	-1.64533	3.71053e-16	0.205681	1.64533	3.71053e-16			ENSMUSG00000010064	Slc38a3	0.0734439	0.917661	3.62533e-05	0.0388361	-0.917661	3.62533e-05
ENSMUSG00000020205	Phlda1	0.0576252	-1.64417	2.62665e-17	0.180795	1.64417	2.62665e-17			ENSMUSG00000047205	Dusp18	0.0257054	0.916979	0.0040401	0.0135738	-0.916979	0.0040401
ENSMUSG00000030103	Bhlhe40	0.0463262	-1.64289	3.93449e-16	0.145353	1.64289	3.93449e-16			ENSMUSG00000036879	Phkb	0.126267	0.914863	8.5396e-05	0.0669263	-0.914863	8.5396e-05
ENSMUSG00000033880	Lgals3bp	0.00762687	-1.64283	2.12006e-06	0.0245082	1.64283	2.12006e-06			ENSMUSG00000022687	Boc	0.0454788	0.911865	0.00113913	0.0241312	-0.911865	0.00113913
ENSMUSG00000038642	Ctss	0.017796	-1.64076	1.19448e-10	0.0561804	1.64076	1.19448e-10			ENSMUSG00000022707	Gbe1	0.174288	0.909261	8.76825e-07	0.0927542	-0.909261	8.76825e-07
ENSMUSG00000039529	Atp8b1	0.0132764	-1.63915	5.93297e-09	0.042041	1.63915	5.93297e-09			ENSMUSG00000025190	Got1	1.18386	0.905859	1.54387e-08	0.631747	-0.905859	1.54387e-08
ENSMUSG00000029516	Cit	0.00141238	-1.63915	0.0230302	0.00509017	1.63915	0.0230302			ENSMUSG00000068079	Tcf15	0.078811	0.90517	3.32949e-05	0.042041	-0.90517	3.32949e-05
ENSMUSG00000022146	Osmr	0.0290951	-1.63816	1.96722e-13	0.091246	1.63816	1.96722e-13			ENSMUSG00000062931	Zfp938	0.0322023	0.90517	0.0018867	0.0171558	-0.90517	0.0018867
ENSMUSG00000022094	Slc39a14	0.110448	-1.63336	7.81869e-20	0.343304	1.63336	7.81869e-20			ENSMUSG00000032009	Sesn3	0.0451963	0.902932	0.00238374	0.0241312	-0.902932	0.00238374
ENSMUSG00000071547	Nt5dc2	0.0389818	-1.63097	1.39947e-14	0.12141	1.63097	1.39947e-14			ENSMUSG00000042529	Kcnj12	0.0409591	0.902702	0.000967343	0.0218689	-0.902702	0.000967343
ENSMUSG00000035711	Dok3	0.00734439	-1.62765	4.26945e-06	0.0233771	1.62765	4.26945e-06			ENSMUSG00000070803	Cited4	0.0525407	0.901318	0.000222827	0.0280902	-0.901318	0.000222827
ENSMUSG00000027326	Knl1	0.00197734	-1.62621	0.0130878	0.00678689	1.62621	0.0130878			ENSMUSG00000023094	Msrb2	0.0454788	0.900724	0.000465526	0.0243197	-0.900724	0.000465526
ENSMUSG00000000216	Scnn1g	0.00197734	-1.62621	0.0130878	0.00678689	1.62621	0.0130878			ENSMUSG00000039496	Cdnf	0.0197734	0.900099	0.0121508	0.0105574	-0.900099	0.0121508
ENSMUSG00000001473	Tubb6	0.0968895	-1.6253	4.2532e-17	0.299566	1.6253	4.2532e-17			ENSMUSG00000000340	Dbt	0.0584727	0.899977	0.000143367	0.0312951	-0.899977	0.000143367
ENSMUSG00000026875	Traf1	0.00112991	-1.61839	0.044017	0.00414755	1.61839	0.044017			ENSMUSG00000053702	Nebl	0.0313549	0.898744	0.00230241	0.0167787	-0.898744	0.00230241
ENSMUSG00000029810	Tmem176b	0.0822007	-1.61495	2.77116e-18	0.252435	1.61495	2.77116e-18			ENSMUSG00000040350	Trim7	0.0737264	0.895566	5.02072e-05	0.0395902	-0.895566	5.02072e-05
ENSMUSG00000026271	Gpr35	0.00451963	-1.6147	0.000248571	0.0145164	1.6147	0.000248571			ENSMUSG00000021265	Slc25a29	0.0418066	0.89552	0.000684193	0.0224345	-0.89552	0.000684193
ENSMUSG00000076441	Ass1	0.0440664	-1.61399	3.33301e-15	0.135549	1.61399	3.33301e-15			ENSMUSG00000029722	Agfg2	0.030225	0.895186	0.00262901	0.0162131	-0.895186	0.00262901
ENSMUSG00000032218	Ccnb2	0.0084743	-1.61231	1.1846e-06	0.026582	1.61231	1.1846e-06			ENSMUSG00000000739	Sult5a1	0.0172311	0.893582	0.0249056	0.00923772	-0.893582	0.0249056
ENSMUSG00000031538	Plat	0.0104516	-1.61177	5.11222e-07	0.0326148	1.61177	5.11222e-07			ENSMUSG00000025161	Slc16a3	0.122595	0.892786	5.81604e-06	0.0659837	-0.892786	5.81604e-06
ENSMUSG00000055172	C1ra	0.0186435	-1.60806	1.82876e-10	0.0575001	1.60806	1.82876e-10			ENSMUSG00000048450	Msx1	0.0158187	0.89257	0.034038	0.00848362	-0.89257	0.034038
ENSMUSG00000045539	Sprr3	0.0994318	-1.60787	1.42641e-15	0.303713	1.60787	1.42641e-15			ENSMUSG00000021203	Otub2	0.0392643	0.892346	0.000976042	0.0211148	-0.892346	0.000976042
ENSMUSG00000021226	Acot2	0.0567778	-1.6056	2.16648e-16	0.173443	1.6056	2.16648e-16			ENSMUSG00000027010	Slc25a12	0.869463	0.891297	3.79599e-08	0.468673	-0.891297	3.79599e-08
ENSMUSG00000028633	Ctps	0.0347446	-1.60211	9.10242e-14	0.106139	1.60211	9.10242e-14			ENSMUSG00000025723	Nmb	0.0175136	0.888097	0.0206603	0.00942624	-0.888097	0.0206603
ENSMUSG00000030579	Tyrobp	0.0341797	-1.59976	1.23764e-13	0.104254	1.59976	1.23764e-13			ENSMUSG00000079588	Tmem182	0.524559	0.887229	9.58105e-08	0.283541	-0.887229	9.58105e-08
ENSMUSG00000066595	Flvcr1	0.0265528	-1.59845	3.06016e-12	0.0810657	1.59845	3.06016e-12			ENSMUSG00000045019	Acer1	0.0683594	0.886003	0.000141657	0.0369509	-0.886003	0.000141657
ENSMUSG00000050105	Grrp1	0.0319199	-1.59789	2.96461e-13	0.0972788	1.59789	2.96461e-13			ENSMUSG00000026409	Pfkfb2	0.0223157	0.882802	0.0100143	0.0120656	-0.882802	0.0100143
ENSMUSG00000037278	Tmem97	0.0197734	-1.59344	2.1228e-07	0.0603279	1.59344	2.1228e-07			ENSMUSG00000042978	Sbk1	0.0468911	0.879483	0.000582449	0.0254509	-0.879483	0.000582449
ENSMUSG00000020869	Lrrc59	0.0745739	-1.58729	8.51032e-17	0.224722	1.58729	8.51032e-17			ENSMUSG00000026568	Mpc2	1.9296	0.879428	3.26648e-08	1.04876	-0.879428	3.26648e-08
ENSMUSG00000033952	Aspm	0.00254229	-1.58668	0.00504844	0.00829509	1.58668	0.00504844			ENSMUSG00000024669	Cd5	0.0149713	0.878698	0.033795	0.00810657	-0.878698	0.033795
ENSMUSG00000015340	Cybb	0.00310724	-1.58668	0.00493105	0.00999182	1.58668	0.00493105			ENSMUSG00000059149	Mfsd4a	0.0257054	0.877985	0.00670114	0.0139508	-0.877985	0.00670114
ENSMUSG00000024795	Kif20b	0.00197734	-1.58668	0.0162481	0.00659837	1.58668	0.0162481			ENSMUSG00000024253	Dync2li1	0.0180785	0.877689	0.0194957	0.00980329	-0.877689	0.0194957
ENSMUSG00000023828	Slc22a3	0.00141238	-1.58668	0.0315101	0.00490165	1.58668	0.0315101			ENSMUSG00000006191	Cdkal1	0.0384168	0.873919	0.00138939	0.0209263	-0.873919	0.00138939
ENSMUSG00000052981	Ube2ql1	0.00141238	-1.58668	0.0315101	0.00490165	1.58668	0.0315101			ENSMUSG00000031502	Col4a1	0.936693	0.871637	8.45833e-08	0.511845	-0.871637	8.45833e-08
ENSMUSG00000039137	Whrn	0.00310724	-1.58668	0.00767115	0.00999182	1.58668	0.00767115			ENSMUSG00000032648	Pygm	2.90753	0.870073	3.82551e-08	1.59058	-0.870073	3.82551e-08
ENSMUSG00000089762	Ier5l	0.0251404	-1.58312	1.15939e-11	0.0759755	1.58312	1.15939e-11			ENSMUSG00000044986	Tst	0.0875678	0.869659	4.5286e-05	0.0478853	-0.869659	4.5286e-05
ENSMUSG00000022893	Adamts1	0.0454788	-1.58272	6.83587e-15	0.136869	1.58272	6.83587e-15			ENSMUSG00000025064	Col17a1	0.248297	0.868747	9.27578e-07	0.135926	-0.868747	9.27578e-07
ENSMUSG00000050410	Tcf19	0.00564953	-1.57903	6.80281e-05	0.0175328	1.57903	6.80281e-05			ENSMUSG00000026782	Abi2	0.0234456	0.867035	0.0091157	0.0128197	-0.867035	0.0091157
ENSMUSG00000027313	Chac1	0.036157	-1.57796	1.33735e-13	0.10859	1.57796	1.33735e-13			ENSMUSG00000013076	Amotl1	0.420608	0.864595	3.41601e-07	0.230943	-0.864595	3.41601e-07
ENSMUSG00000032271	Nnmt	0.00395467	-1.57596	0.000681964	0.0124426	1.57596	0.000681964			ENSMUSG00000031442	Mcf2l	0.101127	0.861629	2.97258e-05	0.0556148	-0.861629	2.97258e-05
ENSMUSG00000030109	Slc6a12	0.00395467	-1.57596	0.000681964	0.0124426	1.57596	0.000681964			ENSMUSG00000020176	Grb10	0.122312	0.860977	1.41868e-05	0.0673034	-0.860977	1.41868e-05
ENSMUSG00000028957	Per3	0.00338972	-1.5743	0.00156314	0.0107459	1.5743	0.00156314			ENSMUSG00000004798	Ulk2	0.0903925	0.859823	4.86138e-05	0.0497706	-0.859823	4.86138e-05
ENSMUSG00000024371	C2	0.00282477	-1.57204	0.0037165	0.00904919	1.57204	0.0037165			ENSMUSG00000028040	Efna4	0.0290951	0.857417	0.00484992	0.0160246	-0.857417	0.00484992
ENSMUSG00000024421	Lama3	0.0152537	-1.57204	6.50399e-09	0.0460001	1.57204	6.50399e-09			ENSMUSG00000042686	Jph1	0.151972	0.856484	6.83348e-06	0.0838935	-0.856484	6.83348e-06
ENSMUSG00000025492	Ifitm3	0.361005	-1.57169	2.54669e-21	1.07365	1.57169	2.54669e-21			ENSMUSG00000028148	Them5	0.29773	0.856431	2.59285e-06	0.164394	-0.856431	2.59285e-06
ENSMUSG00000024165	Jpt2	0.00790935	-1.57	5.81604e-06	0.0241312	1.57	5.81604e-06			ENSMUSG00000018648	Dusp14	0.137284	0.856384	2.15516e-05	0.075787	-0.856384	2.15516e-05
ENSMUSG00000024989	Cep55	0.00225981	-1.56876	0.049412	0.00735247	1.56876	0.049412			ENSMUSG00000026817	Ak1	1.44628	0.856284	1.01425e-07	0.79878	-0.856284	1.01425e-07
ENSMUSG00000033730	Egr3	0.00225981	-1.56876	0.00915864	0.00735247	1.56876	0.00915864			ENSMUSG00000085653	Gm15179	0.017796	0.855321	0.0231654	0.00980329	-0.855321	0.0231654
ENSMUSG00000026826	Nr4a2	0.00734439	-1.56876	1.56662e-05	0.0224345	1.56876	1.56662e-05			ENSMUSG00000067925	Rtl8a	0.198581	0.855321	2.8948e-06	0.109721	-0.855321	2.8948e-06
ENSMUSG00000046794	Ppp1r3b	0.00225981	-1.56876	0.00915864	0.00735247	1.56876	0.00915864			ENSMUSG00000040841	Six5	0.0129939	0.852429	0.0540005	0.00716394	-0.852429	0.0540005
ENSMUSG00000037411	Serpine1	0.0158187	-1.56686	5.23035e-09	0.0475083	1.56686	5.23035e-09			ENSMUSG00000040287	Stac3	0.111013	0.852147	2.47537e-05	0.0614591	-0.852147	2.47537e-05
ENSMUSG00000046718	Bst2	0.00875678	-1.56651	2.57279e-06	0.026582	1.56651	2.57279e-06			ENSMUSG00000074916	Chst14	0.0163836	0.851175	0.0452834	0.00904919	-0.851175	0.0452834
ENSMUSG00000070637	Srarp	0.00423715	-1.56651	0.000527764	0.0131967	1.56651	0.000527764			ENSMUSG00000063428	Ddo	0.0347446	0.850938	0.00275158	0.0192295	-0.850938	0.00275158
ENSMUSG00000030587	2200002D01Rik	0.0282477	-1.5659	4.26823e-12	0.0842706	1.5659	4.26823e-12			ENSMUSG00000027955	Gask1b	0.0347446	0.850938	0.00275158	0.0192295	-0.850938	0.00275158
ENSMUSG00000023940	Sgo1	0.00169486	-1.5636	0.0227244	0.00565574	1.5636	0.0227244			ENSMUSG00000002661	Alkbh7	0.0949122	0.850564	4.88285e-05	0.0525984	-0.850564	4.88285e-05
ENSMUSG00000029925	Tbxas1	0.00169486	-1.5636	0.0227244	0.00565574	1.5636	0.0227244			ENSMUSG00000038132	Rbm24	0.142368	0.849136	1.03437e-05	0.0789919	-0.849136	1.03437e-05
ENSMUSG00000001227	Sema6b	0.0169486	-1.56284	2.86702e-09	0.0507132	1.56284	2.86702e-09			ENSMUSG00000029070	Mxra8	0.135871	0.848673	1.31151e-05	0.0754099	-0.848673	1.31151e-05
ENSMUSG00000050503	Fbxl22	0.0172311	-1.56059	2.01994e-09	0.0514673	1.56059	2.01994e-09			ENSMUSG00000028273	Pdlim5	0.968895	0.846865	1.85386e-07	0.538615	-0.846865	1.85386e-07
ENSMUSG00000028018	Gstcd	0.00310724	-1.55972	0.00277426	0.00980329	1.55972	0.00277426			ENSMUSG00000032322	Pstpip1	0.0217507	0.846276	0.014255	0.0120656	-0.846276	0.014255
ENSMUSG00000013629	Cad	0.0262703	-1.55914	2.3139e-11	0.0780493	1.55914	2.3139e-11			ENSMUSG00000046916	Myct1	0.0370044	0.846276	0.00226058	0.0205492	-0.846276	0.00226058
ENSMUSG00000008845	Cd163	0.0203383	-1.55785	3.60949e-10	0.0605165	1.55785	3.60949e-10			ENSMUSG00000000296	Tpd52l1	0.148018	0.844628	1.0417e-05	0.0823853	-0.844628	1.0417e-05
ENSMUSG00000074063	Osgin1	0.0313549	-1.55777	1.62841e-12	0.0929427	1.55777	1.62841e-12			ENSMUSG00000046345	Smco1	0.0322023	0.843769	0.0039578	0.0179099	-0.843769	0.0039578
ENSMUSG00000032000	Birc3	0.0101692	-1.55603	6.42514e-07	0.030541	1.55603	6.42514e-07			ENSMUSG00000016494	Cd34	0.321741	0.843242	1.3646e-06	0.179287	-0.843242	1.3646e-06
ENSMUSG00000032908	Sgpp2	0.0203383	-1.55336	8.27874e-10	0.0603279	1.55336	8.27874e-10			ENSMUSG00000003469	Phyhip	0.0152537	0.84104	0.0512202	0.00848362	-0.84104	0.0512202
ENSMUSG00000041025	Iffo2	0.0915225	-1.55224	3.29551e-17	0.269025	1.55224	3.29551e-17			ENSMUSG00000003623	Crot	0.0932173	0.840187	6.5242e-05	0.0520329	-0.840187	6.5242e-05
ENSMUSG00000024164	C3	0.335582	-1.55216	9.68815e-21	0.984665	1.55216	9.68815e-21			ENSMUSG00000025537	Phkg1	0.109036	0.839582	3.65218e-05	0.0608935	-0.839582	3.65218e-05
ENSMUSG00000042688	Mapk6	0.0522582	-1.55002	6.8131e-15	0.153648	1.55002	6.8131e-15			ENSMUSG00000028251	Tstd3	0.0432189	0.838801	0.00134713	0.0241312	-0.838801	0.00134713
ENSMUSG00000031372	Trex2	0.0406766	-1.54519	2.80104e-11	0.119336	1.54519	2.80104e-11			ENSMUSG00000004035	Gstm7	0.0293776	0.838056	0.00547274	0.0164017	-0.838056	0.00547274
ENSMUSG00000054342	Kcnn4	0.00282477	-1.54229	0.00501986	0.00886067	1.54229	0.00501986			ENSMUSG00000027086	Fastkd1	0.0259879	0.836999	0.00951633	0.0145164	-0.836999	0.00951633
ENSMUSG00000033256	Shf	0.00988668	-1.54145	1.19676e-06	0.0294099	1.54145	1.19676e-06			ENSMUSG00000027243	Harbi1	0.0155362	0.836008	0.0409036	0.00867214	-0.836008	0.0409036
ENSMUSG00000030978	Rrm1	0.0406766	-1.54063	1.52739e-13	0.118959	1.54063	1.52739e-13			ENSMUSG00000021748	Pdhb	0.739242	0.835516	3.71269e-07	0.414189	-0.835516	3.71269e-07
ENSMUSG00000024935	Slc1a1	0.0036722	-1.54014	0.00156972	0.0113115	1.54014	0.00156972			ENSMUSG00000032298	Neil1	0.0138414	0.834781	0.0537239	0.00772952	-0.834781	0.0537239
ENSMUSG00000047281	Sfn	1.38131	-1.53744	5.31665e-21	4.00992	1.53744	5.31665e-21			ENSMUSG00000031700	Gpt2	0.18361	0.834359	6.64525e-06	0.102935	-0.834359	6.64525e-06
ENSMUSG00000063524	Eno1	0.125137	-1.53673	4.17682e-13	0.363664	1.53673	4.17682e-13			ENSMUSG00000021622	Ckmt2	5.90518	0.83101	1.52718e-07	3.31917	-0.83101	1.52718e-07
ENSMUSG00000036053	Fmnl2	0.017796	-1.5357	3.41158e-09	0.0522214	1.5357	3.41158e-09			ENSMUSG00000058975	Kcnc1	0.125137	0.826911	4.3434e-05	0.0705083	-0.826911	4.3434e-05
ENSMUSG00000032358	Fam83b	0.00225981	-1.53224	0.0206941	0.00716394	1.53224	0.0206941			ENSMUSG00000020150	Gamt	0.0234456	0.825812	0.0145194	0.0131967	-0.825812	0.0145194
ENSMUSG00000039774	Galnt12	0.00141238	-1.53224	0.043086	0.00471312	1.53224	0.043086			ENSMUSG00000021579	Lrrc14b	0.139261	0.82425	2.11701e-05	0.0786148	-0.82425	2.11701e-05
ENSMUSG00000028068	Iqgap3	0.00225981	-1.53224	0.0129175	0.00716394	1.53224	0.0129175			ENSMUSG00000027993	Trim2	0.0180785	0.82425	0.0263746	0.0101803	-0.82425	0.0263746
ENSMUSG00000047669	Msl3l2	0.00141238	-1.53224	0.043086	0.00471312	1.53224	0.043086			ENSMUSG00000031636	Pdlim3	0.57032	0.822757	8.37093e-07	0.322377	-0.822757	8.37093e-07
ENSMUSG00000029847	Slc23a4	0.00141238	-1.53224	0.043086	0.00471312	1.53224	0.043086			ENSMUSG00000027484	Bpifa5	0.554502	0.822381	2.19556e-06	0.313517	-0.822381	2.19556e-06
ENSMUSG00000036905	C1qb	0.118923	-1.53092	9.55909e-18	0.344246	1.53092	9.55909e-18			ENSMUSG00000030869	Ndufab1	1.70842	0.821824	3.18783e-07	0.966378	-0.821824	3.18783e-07
ENSMUSG00000028841	Cnksr1	0.0675119	-1.53085	1.14435e-15	0.195689	1.53085	1.14435e-15			ENSMUSG00000022860	Chodl	0.0576252	0.819779	0.000676751	0.0326148	-0.819779	0.000676751
ENSMUSG00000021007	Spata7	0.0305075	-1.52509	8.41711e-12	0.0884181	1.52509	8.41711e-12			ENSMUSG00000045975	C2cd2	0.17909	0.819713	1.06666e-05	0.101426	-0.819713	1.06666e-05
ENSMUSG00000022360	Atad2	0.0107341	-1.52367	5.94761e-05	0.0314836	1.52367	5.94761e-05			ENSMUSG00000024780	Cdc37l1	0.174853	0.814972	1.31502e-05	0.0993526	-0.814972	1.31502e-05
ENSMUSG00000118181	CAAA01066123.1	0.00338972	-1.52367	0.00277204	0.0103689	1.52367	0.00277204			ENSMUSG00000027239	Mdk	0.0322023	0.814022	0.00609544	0.0182869	-0.814022	0.00609544
ENSMUSG00000048895	Cdk5r1	0.00254229	-1.52109	0.0091157	0.00791804	1.52109	0.0091157			ENSMUSG00000034205	Loxl2	0.0245755	0.813855	0.0131092	0.0139508	-0.813855	0.0131092
ENSMUSG00000006585	Cdt1	0.0101692	-1.52019	1.57567e-06	0.0297869	1.52019	1.57567e-06			ENSMUSG00000032192	Gnb5	0.0341797	0.81354	0.00942049	0.0194181	-0.81354	0.00942049
ENSMUSG00000030351	Tspan11	0.0149713	-1.51985	3.31419e-08	0.0435492	1.51985	3.31419e-08			ENSMUSG00000030087	Klf15	0.15508	0.813086	1.92379e-05	0.0882296	-0.813086	1.92379e-05
ENSMUSG00000002289	Angptl4	0.120053	-1.51968	1.5907e-17	0.344812	1.51968	1.5907e-17			ENSMUSG00000052957	Gas1	0.119205	0.811901	4.73105e-05	0.0678689	-0.811901	4.73105e-05
ENSMUSG00000047884	Klk9	0.0296601	-1.51856	1.04049e-08	0.0855903	1.51856	1.04049e-08			ENSMUSG00000018593	Sparc	0.979347	0.811261	6.54328e-07	0.558033	-0.811261	6.54328e-07
ENSMUSG00000027330	Cdc25b	0.0203383	-1.51695	4.51354e-09	0.0588197	1.51695	4.51354e-09			ENSMUSG00000024302	Dtna	0.183327	0.811194	1.2626e-05	0.104443	-0.811194	1.2626e-05
ENSMUSG00000006731	B4galnt1	0.0194909	-1.51629	2.1089e-09	0.0563689	1.51629	2.1089e-09			ENSMUSG00000021772	Nkiras1	0.131352	0.810803	3.59341e-05	0.0748444	-0.810803	3.59341e-05
ENSMUSG00000025489	Ifitm5	0.00169486	-1.51629	0.0308048	0.00546722	1.51629	0.0308048			ENSMUSG00000001119	Col6a1	0.144911	0.810789	2.61078e-05	0.0825739	-0.810789	2.61078e-05
ENSMUSG00000015652	Steap1	0.00169486	-1.51629	0.0308048	0.00546722	1.51629	0.0308048			ENSMUSG00000019899	Lama2	0.131634	0.810276	3.7338e-05	0.0750329	-0.810276	3.7338e-05
ENSMUSG00000059182	Skap2	0.00593201	-1.51192	0.000156084	0.0175328	1.51192	0.000156084			ENSMUSG00000034842	Art3	0.762687	0.80697	9.94773e-07	0.435869	-0.80697	9.94773e-07
ENSMUSG00000024672	Ms4a7	0.00395467	-1.50987	0.00157773	0.0118771	1.50987	0.00157773			ENSMUSG00000000056	Narf	0.09124	0.804151	0.0046485	0.0522214	-0.804151	0.0046485
ENSMUSG00000044734	Serpinb1a	0.0601675	-1.50976	8.60695e-15	0.171935	1.50976	8.60695e-15			ENSMUSG00000022708	Zbtb20	0.11977	0.802808	5.91077e-05	0.068623	-0.802808	5.91077e-05
ENSMUSG00000029552	Tes	0.0107341	-1.5064	1.89003e-05	0.0311066	1.5064	1.89003e-05			ENSMUSG00000045776	Lrtm1	0.190954	0.801379	1.42797e-05	0.109533	-0.801379	1.42797e-05
ENSMUSG00000074813	Morrbid	0.00310724	-1.50422	0.00498438	0.00942624	1.50422	0.00498438			ENSMUSG00000027384	Ndufaf5	0.110448	0.801347	8.36631e-05	0.0633443	-0.801347	8.36631e-05
ENSMUSG00000070780	Rbm47	0.00423715	-1.50422	0.00120451	0.0126312	1.50422	0.00120451			ENSMUSG00000028476	Reck	0.036157	0.800053	0.00429759	0.0207377	-0.800053	0.00429759
ENSMUSG00000039234	Sec24d	0.0132764	-1.50422	1.68847e-07	0.0382705	1.50422	1.68847e-07
ENSMUSG00000038884	Shfl	0.00310724	-1.50422	0.0138646	0.00942624	1.50422	0.0138646
ENSMUSG00000022673	Mcm4	0.0146888	-1.50262	1.17055e-05	0.0422296	1.50262	1.17055e-05
ENSMUSG00000020473	Aebp1	0.0446313	-1.50048	2.59931e-06	0.126877	1.50048	2.59931e-06
ENSMUSG00000085260	Med9os	0.00451963	-1.49922	0.000915815	0.0133853	1.49922	0.000915815
ENSMUSG00000025981	Coq10b	0.0220332	-1.49668	8.2113e-10	0.0627788	1.49668	8.2113e-10
ENSMUSG00000054520	Sh3bp2	0.00593201	-1.49649	0.000149646	0.0173443	1.49649	0.000149646
ENSMUSG00000035305	Ror1	0.00225981	-1.49476	0.0163904	0.00697542	1.49476	0.0163904
ENSMUSG00000074802	Gas2l3	0.0036722	-1.49205	0.00277087	0.0109344	1.49205	0.00277087
ENSMUSG00000038372	Gmds	0.0036722	-1.49205	0.00277087	0.0109344	1.49205	0.00277087
ENSMUSG00000037847	Nmrk1	0.0036722	-1.49205	0.00277087	0.0109344	1.49205	0.00277087
ENSMUSG00000005973	Rcn1	0.066382	-1.48976	9.02158e-15	0.187017	1.48976	9.02158e-15
ENSMUSG00000022037	Clu	0.103386	-1.48958	2.01494e-16	0.290894	1.48958	2.01494e-16
ENSMUSG00000042684	Npl	0.00254229	-1.48715	0.0121756	0.00772952	1.48715	0.0121756
ENSMUSG00000030346	Rad51ap1	0.00254229	-1.48715	0.0121756	0.00772952	1.48715	0.0121756
ENSMUSG00000018862	Otop3	0.0646872	-1.48565	1.33896e-14	0.181738	1.48565	1.33896e-14
ENSMUSG00000032348	Gsta4	0.543485	-1.48411	2.96967e-19	1.52083	1.48411	2.96967e-19
ENSMUSG00000000567	Sox9	0.00423715	-1.48285	0.00158739	0.0124426	1.48285	0.00158739
ENSMUSG00000006442	Srm	0.0576252	-1.48211	4.56616e-14	0.161566	1.48211	4.56616e-14
ENSMUSG00000028937	Acot7	0.042654	-1.48171	9.61909e-13	0.119713	1.48171	9.61909e-13
ENSMUSG00000005481	Ddx39	0.0587552	-1.48089	4.26459e-14	0.164582	1.48089	4.26459e-14
ENSMUSG00000037370	Enpp1	0.0121465	-1.48089	7.09716e-07	0.0345	1.48089	7.09716e-07
ENSMUSG00000028931	Kcnab2	0.00282477	-1.48089	0.00899531	0.00848362	1.48089	0.00899531
ENSMUSG00000024556	Me2	0.00932173	-1.47904	6.61087e-06	0.026582	1.47904	6.61087e-06
ENSMUSG00000048779	P2ry6	0.00451963	-1.47904	0.00121435	0.0131967	1.47904	0.00121435
ENSMUSG00000087213	2810408I11Rik	0.00141238	-1.47565	0.058616	0.0045246	1.47565	0.058616
ENSMUSG00000039055	Eme1	0.00141238	-1.47565	0.058616	0.0045246	1.47565	0.058616
ENSMUSG00000020423	Btg2	0.0773986	-1.4746	4.22127e-15	0.215672	1.4746	4.22127e-15
ENSMUSG00000024235	Map3k8	0.0121465	-1.47303	8.77517e-07	0.0343115	1.47303	8.77517e-07
ENSMUSG00000055805	Fmnl1	0.00508458	-1.47261	0.000529736	0.0147049	1.47261	0.000529736
ENSMUSG00000052560	Cpne8	0.012429	-1.4718	7.48255e-07	0.0350656	1.4718	7.48255e-07
ENSMUSG00000067780	Pi15	0.012429	-1.4718	7.48255e-07	0.0350656	1.4718	7.48255e-07
ENSMUSG00000003585	Sec14l2	0.00338972	-1.47121	0.0121668	0.00999182	1.47121	0.0121668
ENSMUSG00000030798	Cd37	0.00536706	-1.46987	0.000410366	0.015459	1.46987	0.000410366
ENSMUSG00000090958	Lrrc32	0.024293	-1.46967	7.34102e-10	0.0678689	1.46967	7.34102e-10
ENSMUSG00000036887	C1qa	0.197451	-1.46937	1.1557e-17	0.547288	1.46937	1.1557e-17
ENSMUSG00000031886	Ces2e	0.0036722	-1.46738	0.00367571	0.0107459	1.46738	0.00367571
ENSMUSG00000099137	Gm10603	0.0048021	-1.45629	0.000881664	0.0137623	1.45629	0.000881664
ENSMUSG00000046432	Bex3	0.0245755	-1.45318	1.01239e-09	0.0678689	1.45318	1.01239e-09
ENSMUSG00000030732	Chrdl2	0.00254229	-1.45238	0.0160497	0.00754099	1.45238	0.0160497
ENSMUSG00000056413	Adap1	0.0084743	-1.45125	5.45368e-05	0.0237541	1.45125	5.45368e-05
ENSMUSG00000045761	Togaram2	0.0299425	-1.45008	1.37759e-10	0.0823853	1.45008	1.37759e-10
ENSMUSG00000037601	Nme1	0.235021	-1.44929	1.56623e-17	0.642304	1.44929	1.56623e-17
ENSMUSG00000027932	Slc27a3	0.00903925	-1.44918	1.59792e-05	0.0252623	1.44918	1.59792e-05
ENSMUSG00000032092	Mpzl2	0.0474561	-1.44633	1.29473e-12	0.129894	1.44633	1.29473e-12
ENSMUSG00000027173	Depdc7	0.00677944	-1.44533	0.000154929	0.019041	1.44533	0.000154929
ENSMUSG00000002985	Apoe	0.93415	-1.44472	1.11086e-18	2.5432	1.44472	1.11086e-18
ENSMUSG00000031381	Piga	0.0132764	-1.43913	8.06828e-07	0.0365738	1.43913	8.06828e-07
ENSMUSG00000038963	Slco4a1	0.00423715	-1.43913	0.0293861	0.0120656	1.43913	0.0293861
ENSMUSG00000072082	Ccnf	0.00903925	-1.43845	2.0045e-05	0.0250738	1.43845	2.0045e-05
ENSMUSG00000038172	Ttc39b	0.0197734	-1.43694	1.49386e-08	0.0541066	1.43694	1.49386e-08
ENSMUSG00000038670	Mybpc2	0.194062	-1.43654	7.0195e-17	0.525796	1.43654	7.0195e-17
ENSMUSG00000028599	Tnfrsf1b	0.0115815	-1.43383	2.72167e-06	0.0318607	1.43383	2.72167e-06
ENSMUSG00000032076	Cadm1	0.00621449	-1.43235	0.000321476	0.0173443	1.43235	0.000321476
ENSMUSG00000040950	Mgl2	0.00649696	-1.43171	0.000252895	0.0180984	1.43171	0.000252895
ENSMUSG00000004040	Stat3	0.157057	-1.42837	2.95261e-16	0.423238	1.42837	2.95261e-16
ENSMUSG00000032344	Cgas	0.00282477	-1.41676	0.0156982	0.00810657	1.41676	0.0156982
ENSMUSG00000050192	Eif5a2	0.00197734	-1.41676	0.0404044	0.00584427	1.41676	0.0404044
ENSMUSG00000030207	Fam234b	0.00395467	-1.41676	0.00347689	0.011123	1.41676	0.00347689
ENSMUSG00000060550	H2-Q7	0.00225981	-1.41676	0.0290679	0.00659837	1.41676	0.0290679
ENSMUSG00000026536	Ifi211	0.00762687	-1.41676	9.36025e-05	0.0209263	1.41676	9.36025e-05
ENSMUSG00000027399	Il1a	0.00254229	-1.41676	0.0213466	0.00735247	1.41676	0.0213466
ENSMUSG00000033871	Ppargc1b	0.00254229	-1.41676	0.0213466	0.00735247	1.41676	0.0213466
ENSMUSG00000054855	Rnd1	0.00254229	-1.41676	0.0213466	0.00735247	1.41676	0.0213466
ENSMUSG00000070691	Runx3	0.00169486	-1.41676	0.0563078	0.00509017	1.41676	0.0563078
ENSMUSG00000028883	Sema3a	0.00225981	-1.41676	0.0290679	0.00659837	1.41676	0.0290679
ENSMUSG00000090101	Snhg9	0.0245755	-1.41676	3.25026e-09	0.0661722	1.41676	3.25026e-09
ENSMUSG00000023045	Soat2	0.00310724	-1.41676	0.0086587	0.00886067	1.41676	0.0086587
ENSMUSG00000061878	Sphk1	0.0161012	-1.41676	1.99991e-07	0.0435492	1.41676	1.99991e-07
ENSMUSG00000053475	Tnfaip6	0.0084743	-1.41676	4.7745e-05	0.0231886	1.41676	4.7745e-05
ENSMUSG00000058354	Krt6a	4.60409	-1.41583	3.61237e-18	12.2837	1.41583	3.61237e-18
ENSMUSG00000022548	Apod	0.469476	-1.41415	2.10945e-17	1.25162	1.41415	2.10945e-17
ENSMUSG00000017057	Il13ra1	0.0336147	-1.41073	1.63691e-10	0.0899263	1.41073	1.63691e-10
ENSMUSG00000056515	Rab31	0.0282477	-1.4096	9.49001e-10	0.0755985	1.4096	9.49001e-10
ENSMUSG00000028581	Laptm5	0.0370044	-1.40579	8.39821e-11	0.0985985	1.40579	8.39821e-11
ENSMUSG00000001435	Col18a1	0.0548005	-1.40562	1.89385e-12	0.14573	1.40562	1.89385e-12
ENSMUSG00000030659	Nucb2	0.0355921	-1.40535	5.42356e-09	0.094828	1.40535	5.42356e-09
ENSMUSG00000056671	Prelid2	0.00819182	-1.40469	7.51802e-05	0.0222459	1.40469	7.51802e-05
ENSMUSG00000043702	Pde12	0.0225981	-1.40334	1.03715e-08	0.0603279	1.40334	1.03715e-08
ENSMUSG00000041836	Ptpre	0.00734439	-1.40334	0.000150071	0.0199836	1.40334	0.000150071
ENSMUSG00000036896	C1qc	0.12655	-1.39979	4.09339e-15	0.334443	1.39979	4.09339e-15
ENSMUSG00000023905	Tnfrsf12a	0.0627098	-1.39886	7.62665e-13	0.165902	1.39886	7.62665e-13
ENSMUSG00000050211	Pla2g4e	0.0768337	-1.39814	1.39978e-13	0.203041	1.39814	1.39978e-13
ENSMUSG00000027111	Itga6	0.0601675	-1.39297	1.27097e-12	0.158549	1.39297	1.27097e-12
ENSMUSG00000000290	Itgb2	0.00819182	-1.39251	9.51698e-05	0.0220574	1.39251	9.51698e-05
ENSMUSG00000028124	Gclm	0.0822007	-1.39184	1.11334e-13	0.216238	1.39184	1.11334e-13
ENSMUSG00000022952	Runx1	0.0158187	-1.39122	4.82034e-07	0.042041	1.39122	4.82034e-07
ENSMUSG00000028896	Rcc1	0.0231631	-1.39045	1.33974e-08	0.0612706	1.39045	1.33974e-08
ENSMUSG00000029471	Camkk2	0.0112991	-1.39012	9.56503e-06	0.030164	1.39012	9.56503e-06
ENSMUSG00000040699	Limd2	0.00734439	-1.38979	0.000189611	0.0197951	1.38979	0.000189611
ENSMUSG00000063953	Amd2	0.00338972	-1.38874	0.00831391	0.00942624	1.38874	0.00831391
ENSMUSG00000037035	Inhbb	0.00338972	-1.38874	0.00831391	0.00942624	1.38874	0.00831391
ENSMUSG00000031805	Jak3	0.00593201	-1.38359	0.000647854	0.0160246	1.38359	0.000647854
ENSMUSG00000020374	Rasgef1c	0.00593201	-1.38359	0.000647854	0.0160246	1.38359	0.000647854
ENSMUSG00000035274	Tpbg	0.00875678	-1.38254	5.86128e-05	0.0233771	1.38254	5.86128e-05
ENSMUSG00000030539	Sema4b	0.0112991	-1.38113	9.09541e-06	0.0299754	1.38113	9.09541e-06
ENSMUSG00000057113	Npm1	0.319481	-1.38062	1.62381e-16	0.832337	1.38062	1.62381e-16
ENSMUSG00000053846	Lipg	0.00254229	-1.38023	0.0209108	0.00716394	1.38023	0.0209108
ENSMUSG00000036202	Rif1	0.0110166	-1.38023	1.10795e-05	0.0292213	1.38023	1.10795e-05
ENSMUSG00000038047	Haus6	0.00706192	-1.37453	0.000306957	0.0188525	1.37453	0.000306957
ENSMUSG00000079057	Cyp4v3	0.00423715	-1.37095	0.00444267	0.0115	1.37095	0.00444267
ENSMUSG00000037315	Jade3	0.00197734	-1.37095	0.054677	0.00565574	1.37095	0.054677
ENSMUSG00000027242	Wdr76	0.00197734	-1.37095	0.054677	0.00565574	1.37095	0.054677
ENSMUSG00000018008	Cyth4	0.0084743	-1.36945	9.19505e-05	0.0224345	1.36945	9.19505e-05
ENSMUSG00000028572	Hook1	0.0084743	-1.36945	9.19505e-05	0.0224345	1.36945	9.19505e-05
ENSMUSG00000025192	Entpd7	0.00593201	-1.36672	0.00082311	0.0158361	1.36672	0.00082311
ENSMUSG00000021070	Bdkrb2	0.0200558	-1.36577	9.15685e-08	0.0522214	1.36577	9.15685e-08
ENSMUSG00000021831	Ero1l	0.0279652	-1.36536	4.60823e-09	0.0725821	1.36536	4.60823e-09
ENSMUSG00000037544	Dlgap5	0.0036722	-1.36429	0.00801725	0.00999182	1.36429	0.00801725
ENSMUSG00000058392	Rrp1b	0.0110166	-1.36162	1.67981e-05	0.0288443	1.36162	1.67981e-05
ENSMUSG00000098488	Pla2g4b	0.0457612	-1.36035	1.54633e-10	0.118017	1.36035	1.54633e-10
ENSMUSG00000019761	Krt10	0.210728	-1.35963	1.27893e-14	0.541255	1.35963	1.27893e-14
ENSMUSG00000057762	Gm6169	0.00508458	-1.35866	0.00186557	0.0135738	1.35866	0.00186557
ENSMUSG00000046805	Mpeg1	0.00677944	-1.35786	0.000495586	0.0179099	1.35786	0.000495586
ENSMUSG00000070003	Ssbp4	0.0607325	-1.3571	5.0178e-12	0.156099	1.3571	5.0178e-12
ENSMUSG00000044847	Lsm11	0.00649696	-1.35536	0.000631522	0.0171558	1.35536	0.000631522
ENSMUSG00000024663	Rab3il1	0.0129939	-1.35402	5.31225e-06	0.0337459	1.35402	5.31225e-06
ENSMUSG00000030341	Tnfrsf1a	0.185305	-1.35048	6.26242e-15	0.473009	1.35048	6.26242e-15
ENSMUSG00000003779	Kif20a	0.00593201	-1.34964	0.00104803	0.0156476	1.34964	0.00104803
ENSMUSG00000038457	Tmem255b	0.00593201	-1.34964	0.00104803	0.0156476	1.34964	0.00104803
ENSMUSG00000027611	Procr	0.0395467	-1.34867	3.32358e-10	0.101238	1.34867	3.32358e-10
ENSMUSG00000005732	Ranbp1	0.106211	-1.34718	4.76573e-12	0.270722	1.34718	4.76573e-12
ENSMUSG00000027469	Tpx2	0.00960421	-1.34276	5.76694e-05	0.0248853	1.34276	5.76694e-05
ENSMUSG00000070284	Gmppb	0.0274002	-1.34121	1.07103e-08	0.0699427	1.34121	1.07103e-08
ENSMUSG00000032193	Ldlr	0.0460437	-1.33998	1.12598e-10	0.117074	1.33998	1.12598e-10
ENSMUSG00000026605	Cenpf	0.00508458	-1.33876	0.00237616	0.0133853	1.33876	0.00237616
ENSMUSG00000038644	Pold1	0.018361	-1.33815	4.02224e-07	0.0469427	1.33815	4.02224e-07
ENSMUSG00000031077	Fadd	0.0112991	-1.33533	2.57033e-05	0.0290328	1.33533	2.57033e-05
ENSMUSG00000024730	Ms4a8a	0.0048021	-1.3343	0.00315923	0.0126312	1.3343	0.00315923
ENSMUSG00000030707	Coro1a	0.0172311	-1.33293	8.79906e-07	0.0439263	1.33293	8.79906e-07
ENSMUSG00000021474	Sfxn1	0.0234456	-1.33278	6.06899e-08	0.0595738	1.33278	6.06899e-08
ENSMUSG00000056529	Ptafr	0.00593201	-1.33237	0.00133484	0.015459	1.33237	0.00133484
ENSMUSG00000003573	Homer3	0.0194909	-1.33187	3.22833e-07	0.049582	1.33187	3.22833e-07
ENSMUSG00000034591	Slc41a2	0.00338972	-1.33103	0.0141745	0.00904919	1.33103	0.0141745
ENSMUSG00000054717	Hmgb2	0.0807883	-1.32867	3.6797e-11	0.203418	1.32867	3.6797e-11
ENSMUSG00000057454	Lypd3	0.427952	-1.32669	2.36903e-15	1.07384	1.32669	2.36903e-15
ENSMUSG00000040263	Klhdc4	0.0341797	-1.32522	2.44074e-09	0.0861558	1.32522	2.44074e-09
ENSMUSG00000001247	Lsr	0.0282477	-1.3246	1.33974e-08	0.0712624	1.3246	1.33974e-08
ENSMUSG00000027506	Tpd52	0.0587552	-1.32411	5.72e-11	0.147615	1.32411	5.72e-11
ENSMUSG00000035104	Eva1a	0.00423715	-1.32365	0.00749854	0.011123	1.32365	0.00749854
ENSMUSG00000020413	Hus1	0.00423715	-1.32365	0.0106611	0.011123	1.32365	0.0106611
ENSMUSG00000027397	Slc20a1	0.0251404	-1.32151	4.59614e-08	0.0633443	1.32151	4.59614e-08
ENSMUSG00000042606	Hirip3	0.0149713	-1.32008	3.96411e-06	0.0378935	1.32008	3.96411e-06
ENSMUSG00000015247	Nipsnap3b	0.00819182	-1.31722	0.000286391	0.0209263	1.31722	0.000286391
ENSMUSG00000021326	Trim27	0.0409591	-1.31705	5.81899e-09	0.102558	1.31705	5.81899e-09
ENSMUSG00000032725	Folr2	0.023728	-1.31571	8.13049e-08	0.0595738	1.31571	8.13049e-08
ENSMUSG00000042354	Gnl3	0.0542355	-1.31415	7.32492e-11	0.135361	1.31415	7.32492e-11
ENSMUSG00000004939	Nmrk2	0.0819182	-1.31403	3.36678e-12	0.204172	1.31403	3.36678e-12
ENSMUSG00000040722	Scamp5	0.0048021	-1.31292	0.00404334	0.0124426	1.31292	0.00404334
ENSMUSG00000049565	Aknad1	0.00677944	-1.31206	0.000762308	0.0173443	1.31206	0.000762308
ENSMUSG00000058258	Idi1	0.03079	-1.31136	1.48791e-08	0.0769181	1.31136	1.48791e-08
ENSMUSG00000020766	Galk1	0.0107341	-1.31126	5.79536e-05	0.0271476	1.31126	5.79536e-05
ENSMUSG00000014353	Tmem87b	0.0327673	-1.31126	5.34841e-09	0.0818198	1.31126	5.34841e-09
ENSMUSG00000026073	Il1r2	0.0285301	-1.31039	2.10752e-08	0.0712624	1.31039	2.10752e-08
ENSMUSG00000022865	Cxadr	0.0194909	-1.30984	3.44058e-06	0.0488279	1.30984	3.44058e-06
ENSMUSG00000024579	Pcyox1l	0.0036722	-1.30984	0.0135817	0.00961477	1.30984	0.0135817
ENSMUSG00000087135	Gm16096	0.00649696	-1.30753	0.0118352	0.0165902	1.30753	0.0118352
ENSMUSG00000027490	E2f1	0.00451963	-1.30658	0.00542359	0.0116885	1.30658	0.00542359
ENSMUSG00000022372	Sla	0.00451963	-1.30658	0.00542359	0.0116885	1.30658	0.00542359
ENSMUSG00000019139	Isyna1	0.0440664	-1.30453	5.68671e-10	0.109344	1.30453	5.68671e-10
ENSMUSG00000074398	Gm15441	0.00254229	-1.30428	0.035404	0.00678689	1.30428	0.035404
ENSMUSG00000041592	Sdk2	0.00254229	-1.30428	0.035404	0.00678689	1.30428	0.035404
ENSMUSG00000041920	Slc16a6	0.00819182	-1.30428	0.000358137	0.0207377	1.30428	0.000358137
ENSMUSG00000000958	Slc7a7	0.00903925	-1.3031	0.000171901	0.0228115	1.3031	0.000171901
ENSMUSG00000078853	Igtp	0.00621449	-1.30259	0.0016791	0.0158361	1.30259	0.0016791
ENSMUSG00000030839	Sergef	0.00706192	-1.30128	0.000743131	0.0179099	1.30128	0.000743131
ENSMUSG00000005054	Cstb	0.235586	-1.30124	2.93971e-14	0.581033	1.30124	2.93971e-14
ENSMUSG00000041362	Shtn1	0.0189259	-1.30084	9.76009e-07	0.0471312	1.30084	9.76009e-07
ENSMUSG00000024691	Fam111a	0.00960421	-1.2987	0.000136341	0.0241312	1.2987	0.000136341
ENSMUSG00000056737	Capg	0.193214	-1.29829	6.20091e-14	0.475648	1.29829	6.20091e-14
ENSMUSG00000059456	Ptk2b	0.0104516	-1.29811	6.87303e-05	0.0262049	1.29811	6.87303e-05
ENSMUSG00000026675	Hsd17b7	0.0166661	-1.29777	2.35084e-06	0.0414755	1.29777	2.35084e-06
ENSMUSG00000041801	Phlda3	0.36383	-1.29661	6.47267e-15	0.894173	1.29661	6.47267e-15
ENSMUSG00000027186	Elf5	0.00677944	-1.29646	0.00110461	0.0171558	1.29646	0.00110461
ENSMUSG00000020377	Ltc4s	0.0101692	-1.29477	0.000109167	0.0254509	1.29477	0.000109167
ENSMUSG00000046908	Ltb4r1	0.0567778	-1.29382	1.0612e-10	0.139697	1.29382	1.0612e-10
ENSMUSG00000040525	Cblc	0.0152537	-1.29361	5.57242e-06	0.0378935	1.29361	5.57242e-06
ENSMUSG00000028378	Ptgr1	0.327673	-1.29224	2.62241e-14	0.802927	1.29224	2.62241e-14
ENSMUSG00000029622	Arpc1b	0.138696	-1.29123	5.52743e-12	0.33991	1.29123	5.52743e-12
ENSMUSG00000029253	Cenpc1	0.00564953	-1.29123	0.00285299	0.0143279	1.29123	0.00285299
ENSMUSG00000049235	Gm7324	0.00225981	-1.29123	0.0500459	0.00603279	1.29123	0.0500459
ENSMUSG00000036208	Nepro	0.00564953	-1.29123	0.00285299	0.0143279	1.29123	0.00285299
ENSMUSG00000025395	Prim1	0.00819182	-1.29123	0.000347382	0.0205492	1.29123	0.000347382
ENSMUSG00000013707	Tnfaip8l2	0.00310724	-1.29123	0.0243163	0.00810657	1.29123	0.0243163
ENSMUSG00000076437	Selenoh	0.0683594	-1.28961	3.09584e-11	0.167599	1.28961	3.09584e-11
ENSMUSG00000060063	Alox5ap	0.0197734	-1.28938	8.5461e-07	0.0488279	1.28938	8.5461e-07
ENSMUSG00000002897	Il17ra	0.0172311	-1.28911	2.42827e-06	0.0426066	1.28911	2.42827e-06
ENSMUSG00000018822	Sfrp5	0.0638397	-1.28891	5.55767e-11	0.156476	1.28891	5.55767e-11
ENSMUSG00000044279	Crb3	0.0155362	-1.28888	0.00716935	0.0384591	1.28888	0.00716935
ENSMUSG00000024525	Impa2	0.0200558	-1.28575	7.09716e-07	0.0493935	1.28575	7.09716e-07
ENSMUSG00000025586	Cpeb1	0.00621449	-1.28551	0.00162054	0.0156476	1.28551	0.00162054
ENSMUSG00000034041	Lyl1	0.00536706	-1.28465	0.00375148	0.0135738	1.28465	0.00375148
ENSMUSG00000019832	Rab32	0.00536706	-1.28465	0.00673105	0.0135738	1.28465	0.00673105
ENSMUSG00000032515	Csrnp1	0.0358745	-1.28404	5.72603e-09	0.0878526	1.28404	5.72603e-09
ENSMUSG00000068744	Psrc1	0.00451963	-1.28349	0.00690926	0.0115	1.28349	0.00690926
ENSMUSG00000022074	Tnfrsf10b	0.00451963	-1.28349	0.00690926	0.0115	1.28349	0.00690926
ENSMUSG00000037613	Tnfrsf23	0.00451963	-1.28349	0.00690926	0.0115	1.28349	0.00690926
ENSMUSG00000001120	Pcbp3	0.00903925	-1.27925	0.000265077	0.0224345	1.27925	0.000265077
ENSMUSG00000037405	Icam1	0.0423715	-1.27902	1.71971e-09	0.103312	1.27902	1.71971e-09
ENSMUSG00000019256	Ahr	0.00819182	-1.27805	0.00131758	0.0203607	1.27805	0.00131758
ENSMUSG00000029580	Actb	2.07479	-1.27749	4.18116e-15	5.02965	1.27749	4.18116e-15
ENSMUSG00000035049	Rrp12	0.0279652	-1.27673	6.61056e-08	0.068246	1.27673	6.61056e-08
ENSMUSG00000029246	Ppat	0.00960421	-1.27616	0.000407974	0.0237541	1.27616	0.000407974
ENSMUSG00000035842	Ddx11	0.00423715	-1.27474	0.00929174	0.0107459	1.27474	0.00929174
ENSMUSG00000060591	Ifitm2	0.486707	-1.27208	1.39198e-14	1.17583	1.27208	1.39198e-14
ENSMUSG00000032181	Scg3	0.00338972	-1.27091	0.0279819	0.00867214	1.27091	0.0279819
ENSMUSG00000031098	Syt8	0.00706192	-1.27091	0.00117639	0.0175328	1.27091	0.00117639
ENSMUSG00000062382	Ftl1-ps1	0.0194909	-1.27047	1.30698e-06	0.0475083	1.27047	1.30698e-06
ENSMUSG00000060703	Cd302	0.0333323	-1.27013	1.63423e-08	0.0808771	1.27013	1.63423e-08
ENSMUSG00000035021	Baz1a	0.0155362	-1.26761	7.82827e-06	0.0378935	1.26761	7.82827e-06
ENSMUSG00000029373	Pf4	0.0466087	-1.26572	1.30786e-09	0.112549	1.26572	1.30786e-09
ENSMUSG00000114493	Gm47071	0.00395467	-1.26475	0.0377335	0.00999182	1.26475	0.0377335
ENSMUSG00000027333	Smox	0.0423715	-1.26316	6.4483e-09	0.10218	1.26316	6.4483e-09
ENSMUSG00000040034	Nup43	0.0115815	-1.26285	6.51022e-05	0.0282787	1.26285	6.51022e-05
ENSMUSG00000035704	Alg8	0.00734439	-1.26178	0.00114953	0.0180984	1.26178	0.00114953
ENSMUSG00000078453	Abracl	0.0579077	-1.26164	2.94883e-10	0.13932	1.26164	2.94883e-10
ENSMUSG00000053560	Ier2	0.118075	-1.2615	3.17321e-12	0.283541	1.2615	3.17321e-12
ENSMUSG00000024640	Psat1	0.0923699	-1.26133	1.94701e-11	0.221894	1.26133	1.94701e-11
ENSMUSG00000027994	Mcub	0.00932173	-1.26003	0.000324673	0.0228115	1.26003	0.000324673
ENSMUSG00000026107	Nabp1	0.0112991	-1.25888	8.03533e-05	0.0275246	1.25888	8.03533e-05
ENSMUSG00000028536	2610528J11Rik	0.0146888	-1.25869	1.66057e-05	0.0356312	1.25869	1.66057e-05
ENSMUSG00000044430	Klk12	0.0587552	-1.25822	8.50739e-10	0.141017	1.25822	8.50739e-10
ENSMUSG00000022443	Myh9	0.106776	-1.25797	6.6213e-12	0.255828	1.25797	6.6213e-12
ENSMUSG00000067367	Lyar	0.0477386	-1.25767	1.45883e-09	0.114623	1.25767	1.45883e-09
ENSMUSG00000026424	Gpr37l1	0.0110166	-1.2547	0.000126075	0.0267705	1.2547	0.000126075
ENSMUSG00000053916	Nanp	0.00564953	-1.25326	0.00352387	0.0139508	1.25326	0.00352387
ENSMUSG00000024776	Stambpl1	0.0036722	-1.25326	0.0576599	0.00923772	1.25326	0.0576599
ENSMUSG00000036390	Gadd45a	0.0903925	-1.2502	2.35446e-11	0.215484	1.2502	2.35446e-11
ENSMUSG00000057561	Eif1a	0.0573428	-1.25014	5.07603e-10	0.136869	1.25014	5.07603e-10
ENSMUSG00000026558	Uck2	0.0449138	-1.24965	2.9397e-09	0.107271	1.24965	2.9397e-09
ENSMUSG00000008393	Carhsp1	0.0697717	-1.2472	1.42856e-10	0.16609	1.2472	1.42856e-10
ENSMUSG00000029674	Limk1	0.00988668	-1.24683	0.000245359	0.0239427	1.24683	0.000245359
ENSMUSG00000006678	Pola1	0.0048021	-1.24683	0.0463898	0.0118771	1.24683	0.0463898
ENSMUSG00000024613	Tcof1	0.0206208	-1.24622	4.39918e-05	0.0493935	1.24622	4.39918e-05
ENSMUSG00000039747	Orai2	0.0104516	-1.24565	0.000192296	0.0252623	1.24565	0.000192296
ENSMUSG00000031161	Hdac6	0.0135589	-1.24499	3.41764e-05	0.0326148	1.24499	3.41764e-05
ENSMUSG00000029782	Tmem209	0.0110166	-1.24458	0.000121415	0.026582	1.24458	0.000121415
ENSMUSG00000041135	Ripk2	0.0084743	-1.24392	0.000643744	0.0205492	1.24392	0.000643744
ENSMUSG00000041623	D11Wsu47e	0.00903925	-1.24273	0.000396374	0.0218689	1.24273	0.000396374
ENSMUSG00000056724	Nbeal2	0.0471736	-1.24119	1.55174e-08	0.111984	1.24119	1.55174e-08
ENSMUSG00000025289	Prdx4	0.0372869	-1.24106	1.79189e-08	0.0886067	1.24106	1.79189e-08
ENSMUSG00000019579	Mydgf	0.0999968	-1.24085	1.9269e-06	0.236787	1.24085	1.9269e-06
ENSMUSG00000020471	Pold2	0.0290951	-1.23988	1.341e-07	0.0691886	1.23988	1.341e-07
ENSMUSG00000026278	Bok	0.0553654	-1.23972	8.86948e-10	0.131213	1.23972	8.86948e-10
ENSMUSG00000026234	Ncl	0.340949	-1.23871	1.10204e-13	0.805001	1.23871	1.10204e-13
ENSMUSG00000037275	Gemin5	0.017796	-1.23694	5.47655e-06	0.0424181	1.23694	5.47655e-06
ENSMUSG00000027201	Myef2	0.00451963	-1.23619	0.0113231	0.011123	1.23619	0.0113231
ENSMUSG00000064023	Klk8	0.11751	-1.23445	1.20703e-11	0.276943	1.23445	1.20703e-11
ENSMUSG00000089726	Mir17hg	0.00564953	-1.23389	0.00446966	0.0137623	1.23389	0.00446966
ENSMUSG00000028369	Svep1	0.0115815	-1.23389	0.0222598	0.0277131	1.23389	0.0222598
ENSMUSG00000021025	Nfkbia	0.166661	-1.2335	3.9982e-12	0.39232	1.2335	3.9982e-12
ENSMUSG00000032688	Malt1	0.0121465	-1.23345	9.52326e-05	0.0290328	1.23345	9.52326e-05
ENSMUSG00000028850	Gpatch3	0.00621449	-1.23305	0.00324326	0.015082	1.23305	0.00324326
ENSMUSG00000033998	Kcnk1	0.0149713	-1.23173	2.28259e-05	0.0356312	1.23173	2.28259e-05
ENSMUSG00000022451	Twf1	0.0539531	-1.23054	1.60909e-09	0.127066	1.23054	1.60909e-09
ENSMUSG00000038279	Nop2	0.0474561	-1.2302	4.05307e-09	0.111795	1.2302	4.05307e-09
ENSMUSG00000074001	Klhl40	0.0999968	-1.22933	3.13744e-11	0.234902	1.22933	3.13744e-11
ENSMUSG00000027342	Pcna	0.0745739	-1.22644	1.97895e-10	0.174951	1.22644	1.97895e-10
ENSMUSG00000039158	Akna	0.00310724	-1.22411	0.0411161	0.00772952	1.22411	0.0411161
ENSMUSG00000038718	Pbx3	0.00536706	-1.22411	0.00591274	0.0130082	1.22411	0.00591274
ENSMUSG00000029381	Shroom3	0.0110166	-1.22411	0.00232002	0.0262049	1.22411	0.00232002
ENSMUSG00000044712	Slc38a6	0.0036722	-1.22411	0.0214684	0.00904919	1.22411	0.0214684
ENSMUSG00000034349	Smc4	0.0228806	-1.22411	1.87998e-05	0.0539181	1.22411	1.87998e-05
ENSMUSG00000042331	Specc1	0.00310724	-1.22411	0.0411161	0.00772952	1.22411	0.0411161
ENSMUSG00000028716	Pdzk1ip1	0.090675	-1.22155	7.35397e-11	0.211902	1.22155	7.35397e-11
ENSMUSG00000011752	Pgam1	0.32965	-1.22129	5.05534e-13	0.768993	1.22129	5.05534e-13
ENSMUSG00000032397	Tipin	0.0197734	-1.22121	4.00772e-06	0.0465656	1.22121	4.00772e-06
ENSMUSG00000033105	Lss	0.0141238	-1.22007	3.92938e-05	0.0333689	1.22007	3.92938e-05
ENSMUSG00000027331	Knstrn	0.0107341	-1.21882	0.024292	0.0254509	1.21882	0.024292
ENSMUSG00000001056	Nhp2	0.209315	-1.21799	5.19158e-12	0.487337	1.21799	5.19158e-12
ENSMUSG00000061068	Mcpt4	0.00734439	-1.21646	0.00172812	0.0175328	1.21646	0.00172812
ENSMUSG00000012350	Ehf	0.0432189	-1.21606	1.28263e-08	0.100861	1.21606	1.28263e-08
ENSMUSG00000067931	Zfp948	0.00621449	-1.21512	0.00408518	0.0148935	1.21512	0.00408518
ENSMUSG00000025534	Gusb	0.0169486	-1.21394	1.26363e-05	0.0397787	1.21394	1.26363e-05
ENSMUSG00000001029	Icam2	0.0163836	-1.2136	1.84904e-05	0.0384591	1.2136	1.84904e-05
ENSMUSG00000026241	Nppc	0.00508458	-1.21322	0.00790577	0.0122541	1.21322	0.00790577
ENSMUSG00000041774	Ydjc	0.00508458	-1.21322	0.00790577	0.0122541	1.21322	0.00790577
ENSMUSG00000003948	Mmd	0.0194909	-1.21229	5.50496e-06	0.045623	1.21229	5.50496e-06
ENSMUSG00000033970	Rfc3	0.00932173	-1.21194	0.00057744	0.0220574	1.21194	0.00057744
ENSMUSG00000085241	Snhg3	0.0641222	-1.2114	9.54164e-10	0.148935	1.2114	9.54164e-10
ENSMUSG00000037661	Gpr160	0.00875678	-1.21117	0.000749634	0.0207377	1.21117	0.000749634
ENSMUSG00000027639	Samhd1	0.0305075	-1.21082	6.71245e-06	0.0710739	1.21082	6.71245e-06
ENSMUSG00000025959	Klf7	0.0228806	-1.20895	1.9269e-06	0.0533525	1.20895	1.9269e-06
ENSMUSG00000041440	Gk5	0.00282477	-1.20525	0.056457	0.00697542	1.20525	0.056457
ENSMUSG00000032334	Loxl1	0.0528231	-1.20424	4.51834e-09	0.122164	1.20424	4.51834e-09
ENSMUSG00000046410	Kcnk6	0.0141238	-1.20376	5.66355e-05	0.0329918	1.20376	5.66355e-05
ENSMUSG00000020411	Nipal4	0.0254229	-1.20358	1.00056e-05	0.0590083	1.20358	1.00056e-05
ENSMUSG00000020733	Slc9a3r1	0.0785285	-1.20253	3.46737e-10	0.181172	1.20253	3.46737e-10
ENSMUSG00000002983	Relb	0.0155362	-1.20186	9.84494e-05	0.0361968	1.20186	9.84494e-05
ENSMUSG00000023345	Poc1a	0.0048021	-1.20103	0.0105609	0.0115	1.20103	0.0105609
ENSMUSG00000002881	Nab1	0.0805059	-1.1994	3.57829e-10	0.18532	1.1994	3.57829e-10
ENSMUSG00000095105	Edaradd	0.00423715	-1.19812	0.0190834	0.0101803	1.19812	0.0190834
ENSMUSG00000028435	Aqp3	0.203666	-1.19761	5.92018e-11	0.467542	1.19761	5.92018e-11
ENSMUSG00000027188	Pamr1	0.0036722	-1.19437	0.0293569	0.00886067	1.19437	0.0293569
ENSMUSG00000020277	Pfkl	0.0646872	-1.19332	3.24564e-08	0.148369	1.19332	3.24564e-08
ENSMUSG00000020152	Actr2	0.0946297	-1.19311	1.7053e-10	0.216804	1.19311	1.7053e-10
ENSMUSG00000030471	Zdhhc13	0.0203383	-1.19272	6.32405e-06	0.0469427	1.19272	6.32405e-06
ENSMUSG00000024409	Psors1c2	0.0330498	-1.19233	0.000765505	0.0759755	1.19233	0.000765505
ENSMUSG00000022488	Nckap1l	0.00508458	-1.1912	0.00991739	0.0120656	1.1912	0.00991739
ENSMUSG00000048120	Entpd1	0.0406766	-1.19105	4.0821e-08	0.0933198	1.19105	4.0821e-08
ENSMUSG00000021957	Tkt	0.0796584	-1.19096	4.82097e-10	0.182304	1.19096	4.82097e-10
ENSMUSG00000029171	Pgm2	0.0084743	-1.19048	0.00117733	0.0197951	1.19048	0.00117733
ENSMUSG00000022408	Fam83f	0.0220332	-1.18979	3.97537e-06	0.0507132	1.18979	3.97537e-06
ENSMUSG00000028158	Mttp	0.00310724	-1.18935	0.040129	0.00754099	1.18935	0.040129
ENSMUSG00000025995	Wdr75	0.0214682	-1.18889	4.55457e-06	0.0493935	1.18889	4.55457e-06
ENSMUSG00000056498	Tmem154	0.0228806	-1.18849	2.87085e-06	0.0525984	1.18849	2.87085e-06
ENSMUSG00000074199	Krtdap	2.81884	-1.18828	3.76338e-13	6.42342	1.18828	3.76338e-13
ENSMUSG00000030510	Cers3	0.0559304	-1.1874	2.31235e-08	0.12782	1.1874	2.31235e-08
ENSMUSG00000037400	Atp11b	0.048021	-1.18626	1.52172e-08	0.109721	1.18626	1.52172e-08
ENSMUSG00000027405	Nop56	0.078246	-1.18504	7.04616e-10	0.178344	1.18504	7.04616e-10
ENSMUSG00000026288	Inpp5d	0.0115815	-1.18431	0.000277705	0.0267705	1.18431	0.000277705
ENSMUSG00000060216	Arrb2	0.0166661	-1.18229	2.93604e-05	0.0382705	1.18229	2.93604e-05
ENSMUSG00000000682	Cd52	0.00395467	-1.18229	0.0254457	0.00942624	1.18229	0.0254457
ENSMUSG00000041057	Wdr43	0.0505633	-1.18229	1.21926e-08	0.115189	1.18229	1.21926e-08
ENSMUSG00000044197	Gpr146	0.0460437	-1.18074	2.41054e-08	0.10482	1.18074	2.41054e-08
ENSMUSG00000053559	Smagp	0.0333323	-1.18015	2.5466e-07	0.0759755	1.18015	2.5466e-07
ENSMUSG00000022995	Enah	0.101409	-1.17875	2.89195e-10	0.23	1.17875	2.89195e-10
ENSMUSG00000007080	Pole	0.00621449	-1.1786	0.0050442	0.0145164	1.1786	0.0050442
ENSMUSG00000030316	Tamm41	0.0112991	-1.17815	0.00031018	0.0260164	1.17815	0.00031018
ENSMUSG00000008398	Elk3	0.0330498	-1.17797	2.82076e-07	0.0752214	1.17797	2.82076e-07
ENSMUSG00000067370	B3galt4	0.0048021	-1.17757	0.0133173	0.0113115	1.17757	0.0133173
ENSMUSG00000043953	Ccrl2	0.00988668	-1.17757	0.000647075	0.0228115	1.17757	0.000647075
ENSMUSG00000019539	Rcn3	0.030225	-1.17362	5.28366e-07	0.068623	1.17362	5.28366e-07
ENSMUSG00000032300	1700017B05Rik	0.0228806	-1.17295	3.7756e-06	0.0520329	1.17295	3.7756e-06
ENSMUSG00000024338	Psmb8	0.0146888	-1.17265	7.68241e-05	0.0335574	1.17265	7.68241e-05
ENSMUSG00000006517	Mvd	0.0333323	-1.1694	3.11267e-07	0.0754099	1.1694	3.11267e-07
ENSMUSG00000039813	Tbc1d2	0.0104516	-1.16883	0.000614787	0.0239427	1.16883	0.000614787
ENSMUSG00000003355	Fkbp11	0.0112991	-1.16773	0.000374922	0.0258279	1.16773	0.000374922
ENSMUSG00000018362	Kpna2	0.00593201	-1.16678	0.0147246	0.0137623	1.16678	0.0147246
ENSMUSG00000028840	Zfp593	0.0401117	-1.16678	9.07812e-08	0.0904919	1.16678	9.07812e-08
ENSMUSG00000024366	Gfra3	0.00282477	-1.16678	0.0554712	0.00678689	1.16678	0.0554712
ENSMUSG00000050164	Mchr1	0.00282477	-1.16678	0.0554712	0.00678689	1.16678	0.0554712
ENSMUSG00000060860	Ube2s	0.137566	-1.16638	8.1046e-11	0.309181	1.16638	8.1046e-11
ENSMUSG00000025200	Cwf19l1	0.00677944	-1.16522	0.00452982	0.0156476	1.16522	0.00452982
ENSMUSG00000024312	Wdr46	0.0336147	-1.1645	3.55476e-07	0.075787	1.1645	3.55476e-07
ENSMUSG00000046865	Fbl	0.101692	-1.16408	6.47447e-10	0.228304	1.16408	6.47447e-10
ENSMUSG00000050295	Foxc1	0.0036722	-1.16399	0.0344552	0.00867214	1.16399	0.0344552
ENSMUSG00000002477	Snrpd1	0.0759862	-1.16331	0.00134713	0.170615	1.16331	0.00134713
ENSMUSG00000038323	1700066M21Rik	0.00451963	-1.16219	0.017609	0.0105574	1.16219	0.017609
ENSMUSG00000059326	Csf2ra	0.00451963	-1.16219	0.017609	0.0105574	1.16219	0.017609
ENSMUSG00000003348	Mob3a	0.0200558	-1.15972	1.33212e-05	0.045246	1.15972	1.33212e-05
ENSMUSG00000040616	Tmem51	0.0200558	-1.15972	3.26856e-05	0.045246	1.15972	3.26856e-05
ENSMUSG00000061175	Fnip2	0.00790935	-1.15869	0.00238888	0.0180984	1.15869	0.00238888
ENSMUSG00000027654	Fam83d	0.00960421	-1.15784	0.00540634	0.0218689	1.15784	0.00540634
ENSMUSG00000033706	Smyd5	0.0180785	-1.15594	2.66569e-05	0.0407214	1.15594	2.66569e-05
ENSMUSG00000037577	Ephx3	0.0533881	-1.15524	3.56877e-08	0.119336	1.15524	3.56877e-08
ENSMUSG00000038112	AW551984	0.00310724	-1.15372	0.0517416	0.00735247	1.15372	0.0517416
ENSMUSG00000020834	Dhrs13	0.00310724	-1.15372	0.0517416	0.00735247	1.15372	0.0517416
ENSMUSG00000012428	Steap4	0.115815	-1.15267	2.96898e-10	0.257902	1.15267	2.96898e-10
ENSMUSG00000025068	Gsto1	0.446313	-1.15235	5.47488e-12	0.992395	1.15235	5.47488e-12
ENSMUSG00000037071	Scd1	0.085308	-1.15229	1.44887e-09	0.190033	1.15229	1.44887e-09
ENSMUSG00000028980	H6pd	0.0271178	-1.15224	2.12006e-06	0.060705	1.15224	2.12006e-06
ENSMUSG00000026603	Smyd2	0.0559304	-1.15082	1.69519e-08	0.124615	1.15082	1.69519e-08
ENSMUSG00000031490	Eif4ebp1	0.531621	-1.15081	3.80873e-12	1.18073	1.15081	3.80873e-12
ENSMUSG00000062937	Mtap	0.0214682	-1.14997	1.098e-05	0.0480738	1.14997	1.098e-05
ENSMUSG00000058672	Tubb2a	0.147735	-1.14986	1.18913e-10	0.328222	1.14986	1.18913e-10
ENSMUSG00000005667	Mthfd2	0.0155362	-1.14856	8.49895e-05	0.0348771	1.14856	8.49895e-05
ENSMUSG00000037172	E330009J07Rik	0.00593201	-1.14715	0.00829113	0.0135738	1.14715	0.00829113
ENSMUSG00000027546	Atp9a	0.11638	-1.14672	1.03159e-09	0.25809	1.14672	1.03159e-09
ENSMUSG00000021485	Mxd3	0.00508458	-1.14611	0.0154997	0.0116885	1.14611	0.0154997
ENSMUSG00000015176	Nolc1	0.0807883	-1.14515	2.37151e-09	0.179099	1.14515	2.37151e-09
ENSMUSG00000064262	Gimap8	0.00423715	-1.14468	0.0282769	0.00980329	1.14468	0.0282769
ENSMUSG00000003528	Slc25a1	0.0381344	-1.14308	4.20919e-07	0.0846476	1.14308	4.20919e-07
ENSMUSG00000028664	Ephb2	0.00338972	-1.14258	0.0476595	0.00791804	1.14258	0.0476595
ENSMUSG00000038524	Fchsd1	0.0135589	-1.1419	0.000201241	0.0303525	1.1419	0.000201241
ENSMUSG00000023022	Lima1	0.0378519	-1.14084	3.08322e-07	0.0838935	1.14084	3.08322e-07
ENSMUSG00000027454	Gins1	0.00903925	-1.14055	0.00160647	0.0203607	1.14055	0.00160647
ENSMUSG00000053801	Grwd1	0.0398292	-1.14046	2.07384e-07	0.0882296	1.14046	2.07384e-07
ENSMUSG00000047557	Lxn	0.00819182	-1.13922	0.00281626	0.0184754	1.13922	0.00281626
ENSMUSG00000018761	Mpdu1	0.0477386	-1.13922	6.54228e-08	0.105574	1.13922	6.54228e-08
ENSMUSG00000054871	Tmem158	0.0110166	-1.13922	0.000675789	0.0246968	1.13922	0.000675789
ENSMUSG00000026480	Ncf2	0.0101692	-1.13804	0.00138254	0.0228115	1.13804	0.00138254
ENSMUSG00000029415	Sdad1	0.0206208	-1.13804	5.55515e-05	0.0458115	1.13804	5.55515e-05
ENSMUSG00000026177	Slc11a1	0.00734439	-1.1376	0.011564	0.0165902	1.1376	0.011564
ENSMUSG00000097908	4933404O12Rik	0.00451963	-1.13665	0.0218767	0.0103689	1.13665	0.0218767
ENSMUSG00000050910	Cdr2l	0.00649696	-1.13558	0.0073586	0.0147049	1.13558	0.0073586
ENSMUSG00000090035	Galnt4	0.00649696	-1.13558	0.0073586	0.0147049	1.13558	0.0073586
ENSMUSG00000038894	Irs2	0.0350271	-1.13397	6.41694e-07	0.0772952	1.13397	6.41694e-07
ENSMUSG00000092368	A930015D03Rik	0.00564953	-1.13297	0.010961	0.0128197	1.13297	0.010961
ENSMUSG00000040127	Sdr9c7	0.0194909	-1.13297	2.91066e-05	0.0431722	1.13297	2.91066e-05
ENSMUSG00000020692	Nle1	0.0146888	-1.13178	0.000150988	0.0326148	1.13178	0.000150988
ENSMUSG00000028948	Nol9	0.024858	-1.13085	0.013071	0.0548607	1.13085	0.013071
ENSMUSG00000097971	Gm26917	0.048021	-1.13076	8.8262e-08	0.105574	1.13076	8.8262e-08
ENSMUSG00000028741	Mrto4	0.0864379	-1.13051	2.94716e-09	0.189656	1.13051	2.94716e-09
ENSMUSG00000058799	Nap1l1	0.164684	-1.12931	1.82479e-10	0.360648	1.12931	1.82479e-10
ENSMUSG00000002458	Rgs19	0.0141238	-1.12804	0.00023239	0.0312951	1.12804	0.00023239
ENSMUSG00000024007	Ppil1	0.0288126	-1.12686	2.66506e-06	0.0633443	1.12686	2.66506e-06
ENSMUSG00000031604	Msmo1	0.0584727	-1.12571	2.03589e-06	0.128008	1.12571	2.03589e-06
ENSMUSG00000036155	Mgat5	0.0112991	-1.1253	0.000641513	0.0250738	1.1253	0.000641513
ENSMUSG00000073599	Ecscr	0.0429365	-1.12515	1.9968e-07	0.0940739	1.12515	1.9968e-07
ENSMUSG00000031373	Car5b	0.00395467	-1.12458	0.0411226	0.00904919	1.12458	0.0411226
ENSMUSG00000030493	Faap24	0.00819182	-1.12458	0.00346542	0.0182869	1.12458	0.00346542
ENSMUSG00000022978	Mis18a	0.00819182	-1.12458	0.00346542	0.0182869	1.12458	0.00346542
ENSMUSG00000103041	Gm37305	0.00508458	-1.12303	0.0194038	0.0115	1.12303	0.0194038
ENSMUSG00000029154	Cwh43	0.0223157	-1.12274	0.000139781	0.0490165	1.12274	0.000139781
ENSMUSG00000056201	Cfl1	0.432472	-1.12212	1.73085e-11	0.941681	1.12212	1.73085e-11
ENSMUSG00000041438	Utp4	0.036157	-1.11978	7.02446e-07	0.0789919	1.11978	7.02446e-07
ENSMUSG00000021996	Esd	0.315809	-1.11968	2.91337e-11	0.686607	1.11968	2.91337e-11
ENSMUSG00000028010	Gar1	0.0474561	-1.11917	1.39147e-07	0.1035	1.11917	1.39147e-07
ENSMUSG00000037621	Atoh8	0.0220332	-1.1186	1.91592e-05	0.0482624	1.1186	1.91592e-05
ENSMUSG00000006498	Ptbp1	0.106211	-1.11808	1.63328e-09	0.230943	1.11808	1.63328e-09
ENSMUSG00000034684	Sema3f	0.0816358	-1.11796	5.87484e-09	0.17759	1.11796	5.87484e-09
ENSMUSG00000006589	Aprt	0.174288	-1.11756	2.35388e-10	0.378558	1.11756	2.35388e-10
ENSMUSG00000053414	Hunk	0.00423715	-1.1172	0.0295029	0.00961477	1.1172	0.0295029
ENSMUSG00000029097	Trmt44	0.00649696	-1.1172	0.00912087	0.0145164	1.1172	0.00912087
ENSMUSG00000032115	Hyou1	0.0531056	-1.11661	1.16936e-07	0.115566	1.11661	1.16936e-07
ENSMUSG00000021130	Galnt16	0.0271178	-1.11605	5.2601e-06	0.0591968	1.11605	5.2601e-06
ENSMUSG00000053198	Prx	0.0259879	-1.116	7.12007e-06	0.056746	1.116	7.12007e-06
ENSMUSG00000029007	Agtrap	0.0214682	-1.11576	2.23709e-05	0.0469427	1.11576	2.23709e-05
ENSMUSG00000023032	Slc4a8	0.00790935	-1.11337	0.00448432	0.0175328	1.11337	0.00448432
ENSMUSG00000022895	Ets2	0.162424	-1.11334	3.64673e-10	0.351787	1.11334	3.64673e-10
ENSMUSG00000034813	Grip1	0.00451963	-1.11065	0.0273853	0.0101803	1.11065	0.0273853
ENSMUSG00000031155	Pim2	0.00451963	-1.11065	0.0273853	0.0101803	1.11065	0.0273853
ENSMUSG00000040659	Efhd2	0.0418066	-1.11048	3.49856e-07	0.0906804	1.11048	3.49856e-07
ENSMUSG00000030082	Sec61a1	0.164966	-1.11016	3.82478e-10	0.3565	1.11016	3.82478e-10
ENSMUSG00000035898	Uba6	0.0144063	-1.10864	0.000259885	0.0314836	1.10864	0.000259885
ENSMUSG00000014813	Stc1	0.00960421	-1.10765	0.00176954	0.0211148	1.10765	0.00176954
ENSMUSG00000002250	Ppard	0.066947	-1.1069	2.58765e-08	0.144599	1.1069	2.58765e-08
ENSMUSG00000028834	Trim63	0.700825	-1.10688	1.90349e-11	1.50971	1.10688	1.90349e-11
ENSMUSG00000034926	Dhcr24	0.0833306	-1.10666	8.06961e-09	0.179853	1.10666	8.06961e-09
ENSMUSG00000021773	Comtd1	0.0234456	-1.10659	1.50953e-05	0.0509017	1.10659	1.50953e-05
ENSMUSG00000011263	Exoc3l2	0.0084743	-1.10642	0.0032192	0.018664	1.10642	0.0032192
ENSMUSG00000024378	Stard4	0.0084743	-1.10642	0.0032192	0.018664	1.10642	0.0032192
ENSMUSG00000037894	H2afz	0.329085	-1.10554	5.95077e-11	0.708476	1.10554	5.95077e-11
ENSMUSG00000024909	Efemp2	0.0225981	-1.10481	2.11308e-05	0.0490165	1.10481	2.11308e-05
ENSMUSG00000024539	Ptpn2	0.0290951	-1.10434	4.3589e-06	0.0629673	1.10434	4.3589e-06
ENSMUSG00000031570	Plpp5	0.0138414	-1.10382	0.000325325	0.030164	1.10382	0.000325325
ENSMUSG00000034919	Ttc22	0.0217507	-1.1029	0.000438484	0.0471312	1.1029	0.000438484
ENSMUSG00000029290	Zfp326	0.0180785	-1.10175	0.000255188	0.0392132	1.10175	0.000255188
ENSMUSG00000023885	Thbs2	0.0036722	-1.10126	0.055687	0.00829509	1.10126	0.055687
ENSMUSG00000043472	Lce3d	0.0262703	-1.10057	0.000661641	0.056746	1.10057	0.000661641
ENSMUSG00000021939	Ctsb	0.69348	-1.10029	2.37024e-11	1.48708	1.10029	2.37024e-11
ENSMUSG00000024053	Emilin2	0.0310724	-1.09808	3.2242e-06	0.0669263	1.09808	3.2242e-06
ENSMUSG00000050708	Ftl1	1.483	-1.09799	1.69334e-11	3.17457	1.09799	1.69334e-11
ENSMUSG00000027185	Nat10	0.0285301	-1.09748	5.63129e-06	0.0614591	1.09748	5.63129e-06
ENSMUSG00000063651	Cnfn	0.805624	-1.09695	7.72438e-11	1.72349	1.09695	7.72438e-11
ENSMUSG00000028163	Nfkb1	0.042654	-1.09661	2.38583e-06	0.0916231	1.09661	2.38583e-06
ENSMUSG00000044786	Zfp36	0.0805059	-1.09609	1.34412e-08	0.1725	1.09609	1.34412e-08
ENSMUSG00000034906	Ncaph	0.00677944	-1.09483	0.00847763	0.0148935	1.09483	0.00847763
ENSMUSG00000022844	Pdia5	0.00395467	-1.09483	0.0401987	0.00886067	1.09483	0.0401987
ENSMUSG00000028893	Sesn2	0.00960421	-1.09483	0.00213998	0.0209263	1.09483	0.00213998
ENSMUSG00000037119	Fam91a1	0.0370044	-1.09346	1.19418e-06	0.0793689	1.09346	1.19418e-06
ENSMUSG00000031508	Ankrd10	0.0528231	-1.09339	1.51092e-07	0.113115	1.09339	1.51092e-07
ENSMUSG00000041308	Sntb2	0.0169486	-1.09335	0.000143001	0.0365738	1.09335	0.000143001
ENSMUSG00000020075	Ddx21	0.084743	-1.09303	1.22992e-08	0.181172	1.09303	1.22992e-08
ENSMUSG00000021486	Prelid1	0.30225	-1.09264	1.23971e-10	0.644943	1.09264	1.23971e-10
ENSMUSG00000070348	Ccnd1	0.0649696	-1.09053	5.06427e-08	0.138754	1.09053	5.06427e-08
ENSMUSG00000021115	Vrk1	0.0115815	-1.09053	0.00107018	0.0250738	1.09053	0.00107018
ENSMUSG00000025351	Cd63	0.461002	-1.09052	3.49856e-07	0.982026	1.09052	3.49856e-07
ENSMUSG00000025355	Mmp19	0.0338972	-1.09035	2.45694e-06	0.0725821	1.09035	2.45694e-06
ENSMUSG00000025225	Nfkb2	0.0372869	-1.0894	1.33498e-06	0.079746	1.0894	1.33498e-06
ENSMUSG00000051379	Flrt3	0.00423715	-1.08918	0.0370104	0.00942624	1.08918	0.0370104
ENSMUSG00000031976	Urb2	0.0132764	-1.08918	0.000490619	0.0286558	1.08918	0.000490619
ENSMUSG00000001507	Itga3	0.0590376	-1.08837	9.58105e-08	0.125935	1.08837	9.58105e-08
ENSMUSG00000028195	Ccn1	0.0474561	-1.08734	3.41059e-07	0.101238	1.08734	3.41059e-07
ENSMUSG00000051223	Bzw1	0.146323	-1.08629	4.57882e-09	0.311066	1.08629	4.57882e-09
ENSMUSG00000000568	Hnrnpd	0.0725965	-1.08501	3.52418e-08	0.154402	1.08501	3.52418e-08
ENSMUSG00000007589	Tinf2	0.023728	-1.08418	2.21824e-05	0.0507132	1.08418	2.21824e-05
ENSMUSG00000020256	Aldh1l2	0.0161012	-1.08234	0.000211305	0.0345	1.08234	0.000211305
ENSMUSG00000024900	Cpt1a	0.0341797	-1.08221	2.67373e-06	0.0727706	1.08221	2.67373e-06
ENSMUSG00000056427	Slit3	0.0375694	-1.08199	1.45635e-06	0.0799345	1.08199	1.45635e-06
ENSMUSG00000004317	Clcn5	0.00960421	-1.08189	0.00259961	0.0207377	1.08189	0.00259961
ENSMUSG00000004451	Ralb	0.0395467	-1.08134	1.18991e-06	0.0840821	1.08134	1.18991e-06
ENSMUSG00000001467	Cyp51	0.0415241	-1.08075	8.53637e-07	0.0882296	1.08075	8.53637e-07
ENSMUSG00000029027	Dffb	0.0048021	-1.07972	0.0320515	0.0105574	1.07972	0.0320515
ENSMUSG00000040857	Erf	0.0285301	-1.07972	8.03591e-06	0.060705	1.07972	8.03591e-06
ENSMUSG00000044636	Csrnp2	0.0084743	-1.07727	0.00482189	0.0182869	1.07727	0.00482189
ENSMUSG00000020941	Map3k14	0.0155362	-1.07701	0.000319952	0.0331804	1.07701	0.000319952
ENSMUSG00000034634	Ly6d	1.02906	-1.07643	9.14308e-11	2.1703	1.07643	9.14308e-11
ENSMUSG00000001542	Ell2	0.0706192	-1.07639	5.69233e-07	0.149312	1.07639	5.69233e-07
ENSMUSG00000026049	Tex30	0.0121465	-1.07627	0.00204388	0.0260164	1.07627	0.00204388
ENSMUSG00000030560	Ctsc	0.0584727	-1.07607	1.38449e-07	0.123672	1.07607	1.38449e-07
ENSMUSG00000117975	Itprip	0.0296601	-1.07254	7.74077e-06	0.0627788	1.07254	7.74077e-06
ENSMUSG00000056220	Pla2g4a	0.00734439	-1.07126	0.0091828	0.0158361	1.07126	0.0091828
ENSMUSG00000005087	Cd44	0.135871	-1.07087	4.44479e-09	0.285804	1.07087	4.44479e-09
ENSMUSG00000026974	Zmynd19	0.0189259	-1.07076	0.000116733	0.0401558	1.07076	0.000116733
ENSMUSG00000027907	S100a11	0.58049	-1.07046	1.79625e-10	1.21938	1.07046	1.79625e-10
ENSMUSG00000000884	Gnb1l	0.00564953	-1.06883	0.0205496	0.0122541	1.06883	0.0205496
ENSMUSG00000038633	Degs1	0.177113	-1.06831	1.58359e-09	0.371771	1.06831	1.58359e-09
ENSMUSG00000027395	Polr1b	0.017796	-1.06781	0.000178937	0.037705	1.06781	0.000178937
ENSMUSG00000040302	Rbm48	0.00593201	-1.06585	0.0192568	0.0128197	1.06585	0.0192568
ENSMUSG00000040613	Apobec1	0.0101692	-1.06529	0.00232002	0.0216804	1.06529	0.00232002
ENSMUSG00000046079	Lrrc8d	0.0101692	-1.06529	0.00232002	0.0216804	1.06529	0.00232002
ENSMUSG00000018548	Trim37	0.0101692	-1.06529	0.00232002	0.0216804	1.06529	0.00232002
ENSMUSG00000019849	Prep	0.0559304	-1.06322	2.82682e-07	0.117262	1.06322	2.82682e-07
ENSMUSG00000004127	Trmt10a	0.0084743	-1.06247	0.00584689	0.0180984	1.06247	0.00584689
ENSMUSG00000018697	Aatf	0.0129939	-1.06184	0.000840599	0.0275246	1.06184	0.000840599
ENSMUSG00000045502	Hcar2	0.0152537	-1.06166	0.000376964	0.0322377	1.06166	0.000376964
ENSMUSG00000029430	Ran	0.359875	-1.06084	3.17484e-10	0.751083	1.06084	3.17484e-10
ENSMUSG00000021277	Traf3	0.0135589	-1.05944	0.000784222	0.0286558	1.05944	0.000784222
ENSMUSG00000025453	Nnt	0.00677944	-1.0583	0.0127664	0.0145164	1.0583	0.0127664
ENSMUSG00000019846	Lama4	0.0471736	-1.05786	7.49487e-07	0.0985985	1.05786	7.49487e-07
ENSMUSG00000029730	Mcm7	0.0474561	-1.05754	2.48704e-06	0.0991641	1.05754	2.48704e-06
ENSMUSG00000052310	Slc39a1	0.0737264	-1.05753	7.41218e-08	0.153836	1.05753	7.41218e-08
ENSMUSG00000040749	Siah1b	0.00451963	-1.05722	0.0430133	0.00980329	1.05722	0.0430133
ENSMUSG00000009281	Rarres2	0.219202	-1.05637	1.34862e-09	0.45623	1.05637	1.34862e-09
ENSMUSG00000042808	Gpx2	0.461002	-1.05576	5.09816e-10	0.958649	1.05576	5.09816e-10
ENSMUSG00000019961	Tmpo	0.0740089	-1.05556	8.01171e-08	0.154213	1.05556	8.01171e-08
ENSMUSG00000034947	Tmem106a	0.0146888	-1.05516	0.000566869	0.0309181	1.05516	0.000566869
ENSMUSG00000061950	Ppp4r1	0.0406766	-1.05383	2.15792e-06	0.0848362	1.05383	2.15792e-06
ENSMUSG00000031939	Taf1d	0.0355921	-1.05378	4.52589e-06	0.0742788	1.05378	4.52589e-06
ENSMUSG00000056209	Npm3	0.0542355	-1.05312	4.10455e-07	0.112926	1.05312	4.10455e-07
ENSMUSG00000024526	Cidea	0.0231631	-1.05295	5.18389e-05	0.0484509	1.05295	5.18389e-05
ENSMUSG00000021713	Ppwd1	0.00508458	-1.05147	0.0290679	0.0109344	1.05147	0.0290679
ENSMUSG00000028889	Yrdc	0.048021	-1.05147	8.17168e-07	0.0999182	1.05147	8.17168e-07
ENSMUSG00000028381	Ugcg	0.0833306	-1.05123	1.46999e-07	0.173066	1.05123	1.46999e-07
ENSMUSG00000027423	Snx5	0.0796584	-1.05018	6.83376e-08	0.165336	1.05018	6.83376e-08
ENSMUSG00000044201	Cdc25c	0.00536706	-1.04903	0.0269894	0.0115	1.04903	0.0269894
ENSMUSG00000096740	Lbhd1	0.00536706	-1.04903	0.0269894	0.0115	1.04903	0.0269894
ENSMUSG00000057440	Mpp7	0.0169486	-1.04826	0.000308975	0.0354427	1.04826	0.000308975
ENSMUSG00000028961	Pgd	0.14717	-1.04796	1.07103e-08	0.304656	1.04796	1.07103e-08
ENSMUSG00000030541	Idh2	0.79263	-1.04792	2.09924e-10	1.63903	1.04792	2.09924e-10
ENSMUSG00000025533	Asl	0.0231631	-1.04734	0.000128588	0.0482624	1.04734	0.000128588
ENSMUSG00000020592	Sdc1	0.285866	-1.04567	8.64253e-10	0.59046	1.04567	8.64253e-10
ENSMUSG00000031578	Mak16	0.0333323	-1.0455	7.49236e-06	0.0691886	1.0455	7.49236e-06
ENSMUSG00000028995	Fam126a	0.0211858	-1.04535	0.000697684	0.0441148	1.04535	0.000697684
ENSMUSG00000000303	Cdh1	0.0988668	-1.04491	9.29051e-08	0.204361	1.04491	9.29051e-08
ENSMUSG00000031304	Il2rg	0.00593201	-1.04479	0.023407	0.0126312	1.04479	0.023407
ENSMUSG00000027940	Tpm3	0.0564953	-1.04416	4.50629e-07	0.116885	1.04416	4.50629e-07
ENSMUSG00000004849	Ap1s1	0.085308	-1.04395	0.0265517	0.176271	1.04395	0.0265517
ENSMUSG00000040322	Slc25a24	0.0192084	-1.04294	0.00017513	0.0399673	1.04294	0.00017513
ENSMUSG00000021457	Syk	0.0127115	-1.04294	0.00124338	0.026582	1.04294	0.00124338
ENSMUSG00000038459	Abhd17c	0.0573428	-1.04125	4.49698e-07	0.118394	1.04125	4.49698e-07
ENSMUSG00000017677	Wsb1	0.0305075	-1.04089	1.55364e-05	0.0631558	1.04089	1.55364e-05
ENSMUSG00000031167	Rbm3	0.254512	-1.04012	1.30215e-09	0.523722	1.04012	1.30215e-09
ENSMUSG00000017724	Etv4	0.0141238	-1.03895	0.000838797	0.0294099	1.03895	0.000838797
ENSMUSG00000047721	Bola2	0.199994	-1.03789	3.42658e-09	0.410984	1.03789	3.42658e-09
ENSMUSG00000033554	Dph5	0.0112991	-1.03649	0.00225463	0.0235656	1.03649	0.00225463
ENSMUSG00000033825	Tpsb2	0.0192084	-1.03615	0.000203176	0.0397787	1.03615	0.000203176
ENSMUSG00000035351	Nup37	0.0115815	-1.03567	0.00214918	0.0241312	1.03567	0.00214918
ENSMUSG00000036822	Topors	0.0200558	-1.03474	0.000159125	0.0414755	1.03474	0.000159125
ENSMUSG00000025278	Flnb	0.048586	-1.0347	1.27959e-06	0.0999182	1.0347	1.27959e-06
ENSMUSG00000010095	Slc3a2	0.219202	-1.03416	3.16973e-09	0.449255	1.03416	3.16973e-09
ENSMUSG00000027107	Chrna1	0.0254229	-1.03308	5.01723e-05	0.0524099	1.03308	5.01723e-05
ENSMUSG00000030339	Ltbr	0.0898276	-1.03304	7.07626e-08	0.184189	1.03304	7.07626e-08
ENSMUSG00000018169	Mfng	0.0129939	-1.03209	0.00141184	0.026959	1.03209	0.00141184
ENSMUSG00000001865	Cpa3	0.00423715	-1.03147	0.0577728	0.00904919	1.03147	0.0577728
ENSMUSG00000042507	Elmsan1	0.017796	-1.03147	0.00032279	0.0367623	1.03147	0.00032279
ENSMUSG00000053641	Dennd4a	0.00903925	-1.03058	0.00618472	0.0188525	1.03058	0.00618472
ENSMUSG00000031879	Ciao2b	0.184175	-1.03016	5.95131e-09	0.376484	1.03016	5.95131e-09
ENSMUSG00000027368	Dusp2	0.00451963	-1.02973	0.0540884	0.00961477	1.02973	0.0540884
ENSMUSG00000048087	Gm4737	0.00451963	-1.02973	0.0540884	0.00961477	1.02973	0.0540884
ENSMUSG00000045827	Serpinb9	0.00451963	-1.02973	0.0540884	0.00961477	1.02973	0.0540884
ENSMUSG00000027613	Eif6	0.316374	-1.02934	1.68894e-09	0.646075	1.02934	1.68894e-09
ENSMUSG00000026020	Nop58	0.0488685	-1.0291	1.54723e-06	0.100107	1.0291	1.54723e-06
ENSMUSG00000020131	Pcsk4	0.0048021	-1.02819	0.0390602	0.0101803	1.02819	0.0390602
ENSMUSG00000040563	Plppr2	0.0048021	-1.02819	0.0390602	0.0101803	1.02819	0.0390602
ENSMUSG00000027808	Serp1	0.113273	-1.0278	3.21195e-08	0.23132	1.0278	3.21195e-08
ENSMUSG00000090084	Srpx	0.0101692	-1.02748	0.027165	0.0211148	1.02748	0.027165
ENSMUSG00000022554	Hgh1	0.0158187	-1.02681	0.00452011	0.0326148	1.02681	0.00452011
ENSMUSG00000028382	Ptbp3	0.114121	-1.02644	3.24564e-08	0.232828	1.02644	3.24564e-08
ENSMUSG00000020706	Ftsj3	0.0519757	-1.02493	1.2405e-06	0.106139	1.02493	1.2405e-06
ENSMUSG00000019842	Traf3ip2	0.0290951	-1.02466	2.62275e-05	0.0595738	1.02466	2.62275e-05
ENSMUSG00000037355	Uvssa	0.00564953	-1.02444	0.0309509	0.0118771	1.02444	0.0309509
ENSMUSG00000049932	H2afx	0.0338972	-1.02146	1.27948e-05	0.0691886	1.02146	1.27948e-05
ENSMUSG00000024037	Wdr4	0.0209033	-1.02083	0.000167126	0.0427951	1.02083	0.000167126
ENSMUSG00000021822	Plau	0.0141238	-1.02046	0.00177965	0.0290328	1.02046	0.00177965
ENSMUSG00000074743	Thbd	0.125137	-1.02002	2.78307e-08	0.254131	1.02002	2.78307e-08
ENSMUSG00000025885	Myo5b	0.0234456	-1.01879	0.000273554	0.0478853	1.01879	0.000273554
ENSMUSG00000005103	Wdr1	0.145758	-1.01837	1.78561e-08	0.295607	1.01837	1.78561e-08
ENSMUSG00000033294	Noc4l	0.0412416	-1.01799	5.17066e-06	0.0838935	1.01799	5.17066e-06
ENSMUSG00000022849	Hspbap1	0.0084743	-1.01715	0.00847397	0.0175328	1.01715	0.00847397
ENSMUSG00000032078	Zpr1	0.0731615	-1.01644	2.99289e-07	0.148369	1.01644	2.99289e-07
ENSMUSG00000026786	Apbb1ip	0.00932173	-1.0158	0.0070721	0.0192295	1.0158	0.0070721
ENSMUSG00000031934	Panx1	0.0104516	-1.01432	0.00462547	0.0214918	1.01432	0.00462547
ENSMUSG00000021553	Slc28a3	0.0115815	-1.01313	0.00307688	0.0237541	1.01313	0.00307688
ENSMUSG00000024922	Ovol1	0.0765512	-1.01229	2.74721e-07	0.154779	1.01229	2.74721e-07
ENSMUSG00000024087	Cyp1b1	0.0127115	-1.01214	0.00208542	0.0260164	1.01214	0.00208542
ENSMUSG00000049922	Slc35c1	0.0141238	-1.01112	0.00337615	0.0288443	1.01112	0.00337615
ENSMUSG00000014907	Naf1	0.0158187	-1.01013	0.000760238	0.0322377	1.01013	0.000760238
ENSMUSG00000053964	Lgals4	0.0175136	-1.00933	0.000524234	0.0356312	1.00933	0.000524234
ENSMUSG00000024423	Impact	0.0189259	-1.00878	0.000319045	0.0384591	1.00878	0.000319045
ENSMUSG00000021270	Hsp90aa1	0.236998	-1.00857	7.19045e-09	0.477156	1.00857	7.19045e-09
ENSMUSG00000059005	Hnrnpa3	0.32965	-1.00829	3.35357e-09	0.663419	1.00829	3.35357e-09
ENSMUSG00000020130	Tbc1d15	0.0432189	-1.00795	4.70611e-06	0.087287	1.00795	4.70611e-06
ENSMUSG00000024479	Mal2	0.0460437	-1.00757	3.25953e-05	0.0929427	1.00757	3.25953e-05
ENSMUSG00000026421	Csrp1	0.220332	-1.00602	9.07572e-09	0.442845	1.00602	9.07572e-09
ENSMUSG00000004099	Dnmt1	0.0316374	-1.00597	2.4947e-05	0.0639099	1.00597	2.4947e-05
ENSMUSG00000026547	Tagln2	0.586422	-1.00496	1.65656e-09	1.17715	1.00496	1.65656e-09
ENSMUSG00000036678	Aaas	0.017796	-1.00172	0.000495036	0.0360082	1.00172	0.000495036
ENSMUSG00000004730	Adgre1	0.00593201	-1.00172	0.0281176	0.0122541	1.00172	0.0281176
ENSMUSG00000034112	Atp2c2	0.00932173	-1.00172	0.00691165	0.019041	1.00172	0.00691165
ENSMUSG00000020405	Fabp6	0.00819182	-1.00172	0.0113994	0.0167787	1.00172	0.0113994
ENSMUSG00000040888	Gfer	0.0406766	-1.00172	7.60291e-06	0.0818198	1.00172	7.60291e-06
ENSMUSG00000023243	Kcnk5	0.00621449	-1.00172	0.0260693	0.0128197	1.00172	0.0260693
ENSMUSG00000015950	Ncf1	0.017796	-1.00172	0.000495036	0.0360082	1.00172	0.000495036
ENSMUSG00000051329	Nup160	0.0127115	-1.00172	0.00247682	0.0258279	1.00172	0.00247682
ENSMUSG00000027422	Rrbp1	0.125702	-1.00172	2.74721e-07	0.252058	1.00172	2.74721e-07
ENSMUSG00000003868	Ruvbl2	0.0468911	-1.00172	3.89647e-06	0.0942624	1.00172	3.89647e-06
ENSMUSG00000020534	Shmt1	0.0194909	-1.00172	0.000348248	0.0394017	1.00172	0.000348248
ENSMUSG00000051934	Spats2	0.00734439	-1.00172	0.0160552	0.015082	1.00172	0.0160552
ENSMUSG00000022329	Stk3	0.00790935	-1.00172	0.014273	0.0162131	1.00172	0.014273
ENSMUSG00000024812	Tjp2	0.024293	-1.00172	0.000390905	0.0490165	1.00172	0.000390905
ENSMUSG00000004530	Coro1c	0.0861554	-0.998574	2.56617e-07	0.1725	0.998574	2.56617e-07
ENSMUSG00000031400	G6pdx	0.0807883	-0.998365	3.14803e-07	0.161754	0.998365	3.14803e-07
ENSMUSG00000029999	Tgfa	0.03079	-0.997342	3.73565e-05	0.0618361	0.997342	3.73565e-05
ENSMUSG00000030980	Knop1	0.0299425	-0.997219	0.000261859	0.0601394	0.997219	0.000261859
ENSMUSG00000050244	Heatr1	0.0251404	-0.996367	0.000109146	0.0505247	0.996367	0.000109146
ENSMUSG00000010067	Rassf1	0.0418066	-0.995251	8.03045e-06	0.083705	0.995251	8.03045e-06
ENSMUSG00000031799	Tpm4	0.0926524	-0.994393	2.05468e-07	0.184943	0.994393	2.05468e-07
ENSMUSG00000041926	Rnpep	0.0836131	-0.993602	3.14803e-07	0.166844	0.993602	3.14803e-07
ENSMUSG00000022150	Dab2	0.0161012	-0.993405	0.00210698	0.0324263	0.993405	0.00210698
ENSMUSG00000022220	Adcy4	0.0322023	-0.993333	2.98282e-05	0.0644755	0.993333	2.98282e-05
ENSMUSG00000035095	Fam167a	0.0319199	-0.993259	3.47024e-05	0.0639099	0.993259	3.47024e-05
ENSMUSG00000022557	Bop1	0.0714666	-0.992223	6.47758e-07	0.142525	0.992223	6.47758e-07
ENSMUSG00000059796	Eif4a1	0.618624	-0.99181	3.32137e-09	1.2305	0.99181	3.32137e-09
ENSMUSG00000025935	Tram1	0.0949122	-0.991697	2.17862e-06	0.18909	0.991697	2.17862e-06
ENSMUSG00000063889	Crem	0.0129939	-0.991452	0.0231806	0.0262049	0.991452	0.0231806
ENSMUSG00000042165	Gm9774	0.0121465	-0.990749	0.0032234	0.0245082	0.990749	0.0032234
ENSMUSG00000074874	Ctla2b	0.011864	-0.990493	0.00337612	0.0239427	0.990493	0.00337612
ENSMUSG00000029484	Anxa3	0.0556479	-0.989525	2.20263e-06	0.110853	0.989525	2.20263e-06
ENSMUSG00000021377	Dek	0.0516932	-0.988593	3.39577e-06	0.102935	0.988593	3.39577e-06
ENSMUSG00000071637	Cebpd	0.555632	-0.988218	6.00345e-09	1.10249	0.988218	6.00345e-09
ENSMUSG00000027429	Sec23b	0.0364395	-0.986847	1.87755e-05	0.0725821	0.986847	1.87755e-05
ENSMUSG00000001025	S100a6	2.51433	-0.986624	1.8269e-09	4.98215	0.986624	1.8269e-09
ENSMUSG00000028614	Ndc1	0.0262703	-0.986291	9.586e-05	0.0524099	0.986291	9.586e-05
ENSMUSG00000028159	Dapp1	0.0084743	-0.986124	0.0122827	0.0171558	0.986124	0.0122827
ENSMUSG00000032369	Plscr1	0.00819182	-0.985601	0.013147	0.0165902	0.985601	0.013147
ENSMUSG00000027579	Srms	0.00819182	-0.985601	0.013147	0.0165902	0.985601	0.013147
ENSMUSG00000007041	Clic1	0.224851	-0.985336	1.94123e-08	0.445484	0.985336	1.94123e-08
ENSMUSG00000009566	Fpgs	0.024293	-0.985042	0.000151284	0.0484509	0.985042	0.000151284
ENSMUSG00000007029	Vars	0.105646	-0.984952	1.99486e-07	0.209451	0.984952	1.99486e-07
ENSMUSG00000000308	Ckmt1	0.14604	-0.984912	7.98286e-08	0.289386	0.984912	7.98286e-08
ENSMUSG00000046798	Cldn12	0.0155362	-0.984443	0.0012607	0.0311066	0.984443	0.0012607
ENSMUSG00000069662	Marcks	0.119205	-0.983415	1.17929e-07	0.236033	0.983415	1.17929e-07
ENSMUSG00000003949	Hlf	0.00706192	-0.983105	0.0208376	0.0143279	0.983105	0.0208376
ENSMUSG00000026341	Actr3	0.136154	-0.981669	1.01427e-07	0.269213	0.981669	1.01427e-07
ENSMUSG00000052384	Nrros	0.00649696	-0.981543	0.0295731	0.0131967	0.981543	0.0295731
ENSMUSG00000020363	Gfpt2	0.030225	-0.979283	6.154e-05	0.0599509	0.979283	6.154e-05
ENSMUSG00000027752	Exosc8	0.023728	-0.978911	0.00018117	0.0471312	0.978911	0.00018117
ENSMUSG00000032313	Tmem266	0.00564953	-0.978637	0.0372595	0.0115	0.978637	0.0372595
ENSMUSG00000031078	Cttn	0.101692	-0.977541	2.99917e-07	0.20059	0.977541	2.99917e-07
ENSMUSG00000002997	Prkar2b	0.00536706	-0.977473	0.0510873	0.0109344	0.977473	0.0510873
ENSMUSG00000009563	Tor2a	0.0372869	-0.976185	2.19698e-05	0.0737132	0.976185	2.19698e-05
ENSMUSG00000048218	Amigo2	0.00508458	-0.976185	0.0548945	0.0103689	0.976185	0.0548945
ENSMUSG00000013846	St3gal1	0.0319199	-0.976185	4.75867e-05	0.0631558	0.976185	4.75867e-05
ENSMUSG00000038482	Tfdp1	0.0466087	-0.975409	8.02097e-06	0.0920001	0.975409	8.02097e-06
ENSMUSG00000020917	Acly	0.0762687	-0.974854	8.7582e-07	0.150254	0.974854	8.7582e-07
ENSMUSG00000074923	Pak6	0.0200558	-0.974754	0.00421077	0.0397787	0.974754	0.00421077
ENSMUSG00000028757	Ddost	0.170898	-0.974484	5.28362e-08	0.33614	0.974484	5.28362e-08
ENSMUSG00000026814	Eng	0.124855	-0.974323	1.39196e-07	0.245648	0.974323	1.39196e-07
ENSMUSG00000028403	Zdhhc21	0.0276827	-0.972277	0.000109141	0.0546722	0.972277	0.000109141
ENSMUSG00000042699	Dhx9	0.0502809	-0.971861	5.81604e-06	0.0989755	0.971861	5.81604e-06
ENSMUSG00000030413	Pglyrp1	0.0180785	-0.971819	0.000722135	0.0358197	0.971819	0.000722135
ENSMUSG00000001156	Mxd1	0.036157	-0.971585	2.8767e-05	0.0712624	0.971585	2.8767e-05
ENSMUSG00000021196	Pfkp	0.0700542	-0.970484	1.3739e-06	0.137623	0.970484	1.3739e-06
ENSMUSG00000032715	Trib3	0.0084743	-0.970356	0.0147246	0.0169672	0.970356	0.0147246
ENSMUSG00000022378	Fam49b	0.0477386	-0.970263	7.54096e-06	0.0938854	0.970263	7.54096e-06
ENSMUSG00000055561	Spink5	0.331063	-0.970221	1.68778e-08	0.648902	0.970221	1.68778e-08
ENSMUSG00000026208	Des	4.19704	-0.969815	2.88902e-09	8.21987	0.969815	2.88902e-09
ENSMUSG00000008475	Arpc5	0.159317	-0.969009	1.77581e-07	0.312197	0.969009	1.77581e-07
ENSMUSG00000020929	Eftud2	0.0709017	-0.968909	3.66031e-06	0.139131	0.968909	3.66031e-06
ENSMUSG00000047407	Tgif1	0.0206208	-0.968856	0.000450908	0.0407214	0.968856	0.000450908
ENSMUSG00000023232	Serinc2	0.084743	-0.967773	6.71608e-07	0.16609	0.967773	6.71608e-07
ENSMUSG00000021904	Sema3g	0.0276827	-0.967311	0.000123587	0.0544837	0.967311	0.000123587
ENSMUSG00000032440	Tgfbr2	0.127679	-0.964078	1.81577e-07	0.249418	0.964078	1.81577e-07
ENSMUSG00000038587	Akap12	0.0104516	-0.963246	0.00767145	0.0207377	0.963246	0.00767145
ENSMUSG00000027641	Rbl1	0.0104516	-0.963246	0.00767145	0.0207377	0.963246	0.00767145
ENSMUSG00000024883	Rin1	0.0138414	-0.962726	0.00373335	0.0273361	0.962726	0.00373335
ENSMUSG00000025049	Taf5	0.0135589	-0.96192	0.00284512	0.0267705	0.96192	0.00284512
ENSMUSG00000004100	Ppan	0.0686418	-0.961754	2.00635e-06	0.134041	0.961754	2.00635e-06
ENSMUSG00000049892	Rasd1	0.0203383	-0.961643	0.000532366	0.0399673	0.961643	0.000532366
ENSMUSG00000062075	Lmnb2	0.00988668	-0.961079	0.0259022	0.0196066	0.961079	0.0259022
ENSMUSG00000052056	Zfp217	0.0163836	-0.96038	0.00148825	0.0322377	0.96038	0.00148825
ENSMUSG00000021595	Nsun2	0.102539	-0.960172	4.28051e-07	0.199836	0.960172	4.28051e-07
ENSMUSG00000040055	Gjb6	0.0765512	-0.958652	5.19883e-06	0.149123	0.958652	5.19883e-06
ENSMUSG00000019188	H13	0.182197	-0.958652	7.88603e-08	0.354427	0.958652	7.88603e-08
ENSMUSG00000020368	Canx	0.322588	-0.958588	1.74848e-08	0.627222	0.958588	1.74848e-08
ENSMUSG00000015467	Egfl8	0.012429	-0.958328	0.00420601	0.0245082	0.958328	0.00420601
ENSMUSG00000066441	Rdh11	0.0186435	-0.957999	0.000898481	0.0365738	0.957999	0.000898481
ENSMUSG00000029480	Dhx37	0.00593201	-0.957326	0.0463681	0.0118771	0.957326	0.0463681
ENSMUSG00000036819	Jmjd4	0.00903925	-0.957326	0.0151466	0.0179099	0.957326	0.0151466
ENSMUSG00000027132	Katnbl1	0.0211858	-0.956733	0.000518229	0.0414755	0.956733	0.000518229
ENSMUSG00000044813	Shb	0.0364395	-0.956633	3.80532e-05	0.0710739	0.956633	3.80532e-05
ENSMUSG00000028430	Nol6	0.0358745	-0.955917	5.80678e-05	0.0699427	0.955917	5.80678e-05
ENSMUSG00000028744	Pqlc2	0.017796	-0.955917	0.00100234	0.0348771	0.955917	0.00100234
ENSMUSG00000017715	Pgs1	0.0612974	-0.954635	3.84835e-06	0.119148	0.954635	3.84835e-06
ENSMUSG00000040463	Mybbp1a	0.129939	-0.953998	2.30966e-07	0.252058	0.953998	2.30966e-07
ENSMUSG00000054766	Set	0.253099	-0.953753	4.45995e-08	0.490542	0.953753	4.45995e-08
ENSMUSG00000037905	Bri3bp	0.0220332	-0.952181	0.000424705	0.0429837	0.952181	0.000424705
ENSMUSG00000079025	Gsdmc	0.0220332	-0.952181	0.000424705	0.0429837	0.952181	0.000424705
ENSMUSG00000049882	Vcpkmt	0.00762687	-0.949253	0.0214842	0.015082	0.949253	0.0214842
ENSMUSG00000028902	Sf3a3	0.0418066	-0.949134	2.49611e-05	0.0810657	0.949134	2.49611e-05
ENSMUSG00000091625	Lsm5	0.0567778	-0.948371	6.46372e-06	0.10991	0.948371	6.46372e-06
ENSMUSG00000032018	Sc5d	0.0254229	-0.947882	0.00025043	0.0493935	0.947882	0.00025043
ENSMUSG00000028337	Coro2a	0.012429	-0.947273	0.00498252	0.0243197	0.947273	0.00498252
ENSMUSG00000035235	Trim13	0.012429	-0.947273	0.0349267	0.0243197	0.947273	0.0349267
ENSMUSG00000038034	Igsf8	0.0471736	-0.946282	1.57654e-05	0.091246	0.946282	1.57654e-05
ENSMUSG00000052934	Fbxo31	0.395467	-0.945727	2.54527e-08	0.762017	0.945727	2.54527e-08
ENSMUSG00000041747	Utp15	0.0169486	-0.945452	0.00155511	0.0329918	0.945452	0.00155511
ENSMUSG00000030431	Tmem238	0.0768337	-0.944221	4.73943e-06	0.148181	0.944221	4.73943e-06
ENSMUSG00000024732	Ccdc86	0.0381344	-0.944005	4.14939e-05	0.0737132	0.944005	4.14939e-05
ENSMUSG00000020840	Blmh	0.251404	-0.943906	1.1154e-07	0.483943	0.943906	1.1154e-07
ENSMUSG00000035637	Grhpr	0.0548005	-0.943854	7.98736e-06	0.105762	0.943854	7.98736e-06
ENSMUSG00000021456	Fbp2	0.072314	-0.942515	2.73841e-06	0.13932	0.942515	2.73841e-06
ENSMUSG00000002980	Bcam	0.332758	-0.942181	3.78976e-08	0.639665	0.942181	3.78976e-08
ENSMUSG00000031808	Slc27a1	0.107059	-0.94098	6.3998e-07	0.205869	0.94098	6.3998e-07
ENSMUSG00000007050	Lsm2	0.0635573	-0.940875	4.80572e-06	0.122353	0.940875	4.80572e-06
ENSMUSG00000023068	Nus1	0.0632748	-0.940599	4.81537e-06	0.121787	0.940599	4.81537e-06
ENSMUSG00000047832	Cdca4	0.0290951	-0.94032	0.000149037	0.0561804	0.94032	0.000149037
ENSMUSG00000002845	Tmem39a	0.0197734	-0.939436	0.000853413	0.0382705	0.939436	0.000853413
ENSMUSG00000047501	Cldn4	0.0415241	-0.938624	3.35454e-05	0.0799345	0.938624	3.35454e-05
ENSMUSG00000117864	Gm19500	0.0259879	-0.938295	0.000263118	0.0501476	0.938295	0.000263118
ENSMUSG00000032596	Uba7	0.00621449	-0.93759	0.0383576	0.0122541	0.93759	0.0383576
ENSMUSG00000036560	Lgi4	0.0384168	-0.937111	5.02014e-05	0.0739017	0.937111	5.02014e-05
ENSMUSG00000040351	Ankib1	0.0146888	-0.936765	0.0031625	0.0284672	0.936765	0.0031625
ENSMUSG00000006390	Elovl1	0.261291	-0.936386	6.90963e-08	0.500345	0.936386	6.90963e-08
ENSMUSG00000029161	Cgref1	0.012429	-0.936132	0.0058412	0.0241312	0.936132	0.0058412
ENSMUSG00000027500	Stmn2	0.0186435	-0.935631	0.00117324	0.0360082	0.935631	0.00117324
ENSMUSG00000042228	Lyn	0.0101692	-0.935225	0.0115274	0.0197951	0.935225	0.0115274
ENSMUSG00000047881	Rell1	0.0330498	-0.934994	0.000104998	0.0635329	0.934994	0.000104998
ENSMUSG00000058624	Gda	0.0370044	-0.934606	6.09755e-05	0.0710739	0.934606	6.09755e-05
ENSMUSG00000033006	Sox10	0.0121465	-0.934606	0.00617145	0.0235656	0.934606	0.00617145
ENSMUSG00000027078	Ube2l6	0.00593201	-0.934606	0.0515386	0.0116885	0.934606	0.0515386
ENSMUSG00000041570	Camsap2	0.0451963	-0.934464	3.44763e-05	0.0867214	0.934464	3.44763e-05
ENSMUSG00000031722	Hp	0.0629923	-0.933584	7.06658e-06	0.120656	0.933584	7.06658e-06
ENSMUSG00000026694	Eef1aknmt	0.0180785	-0.933549	0.0014943	0.0348771	0.933549	0.0014943
ENSMUSG00000019303	Psmc3ip	0.00988668	-0.933334	0.0122827	0.0192295	0.933334	0.0122827
ENSMUSG00000041235	Chd7	0.011864	-0.933008	0.00653867	0.023	0.933008	0.00653867
ENSMUSG00000021952	Xpo4	0.011864	-0.933008	0.00653867	0.023	0.933008	0.00653867
ENSMUSG00000036186	Dipk1b	0.0138414	-0.932773	0.00366912	0.0267705	0.932773	0.00366912
ENSMUSG00000052798	Nup107	0.0138414	-0.932773	0.00366912	0.0267705	0.932773	0.00366912
ENSMUSG00000028527	Ak4	0.0194909	-0.931331	0.00186557	0.0375164	0.931331	0.00186557
ENSMUSG00000046491	C1qtnf2	0.00564953	-0.931331	0.0552392	0.011123	0.931331	0.0552392
ENSMUSG00000006369	Fbln1	0.055083	-0.931331	2.2894e-05	0.105385	0.931331	2.2894e-05
ENSMUSG00000057278	Snrpg	0.285584	-0.930618	2.83177e-05	0.544648	0.930618	2.83177e-05
ENSMUSG00000028655	Mfsd2a	0.0288126	-0.92993	0.000319952	0.0552378	0.92993	0.000319952
ENSMUSG00000026437	Cdk18	0.0132764	-0.929828	0.00488998	0.0256394	0.929828	0.00488998
ENSMUSG00000056076	Eif3b	0.33304	-0.929435	5.46681e-08	0.634575	0.929435	5.46681e-08
ENSMUSG00000001674	Ddx18	0.036157	-0.929093	9.75976e-05	0.0691886	0.929093	9.75976e-05
ENSMUSG00000035596	Mboat7	0.0418066	-0.928909	3.92044e-05	0.0799345	0.928909	3.92044e-05
ENSMUSG00000056665	Them6	0.00734439	-0.928657	0.0275912	0.0143279	0.928657	0.0275912
ENSMUSG00000021113	Snapc1	0.0203383	-0.927373	0.0125369	0.0390246	0.927373	0.0125369
ENSMUSG00000052997	Uba2	0.0709017	-0.927318	4.47725e-06	0.135172	0.927318	4.47725e-06
ENSMUSG00000022463	Srebf2	0.109601	-0.926874	9.1279e-07	0.208697	0.926874	9.1279e-07
ENSMUSG00000028271	Gtf2b	0.0350271	-0.926707	8.63771e-05	0.0669263	0.926707	8.63771e-05
ENSMUSG00000041515	Irf8	0.00706192	-0.925772	0.0364021	0.0137623	0.925772	0.0364021
ENSMUSG00000098923	Tmem185b	0.0141238	-0.924242	0.00407533	0.0271476	0.924242	0.00407533
ENSMUSG00000039356	Exosc2	0.0194909	-0.9241	0.00117639	0.0373279	0.9241	0.00117639
ENSMUSG00000024824	Rad9a	0.0175136	-0.923294	0.00188495	0.0335574	0.923294	0.00188495
ENSMUSG00000028843	Sh3bgrl3	0.175983	-0.922519	2.85723e-07	0.333877	0.922519	2.85723e-07
ENSMUSG00000040648	Ppip5k2	0.0084743	-0.921993	0.0205368	0.0164017	0.921993	0.0205368
ENSMUSG00000032555	Topbp1	0.0189259	-0.921752	0.00126807	0.0361968	0.921752	0.00126807
ENSMUSG00000037295	Ldlrap1	0.0516932	-0.921102	2.24445e-05	0.0982214	0.921102	2.24445e-05
ENSMUSG00000020528	Prpsap2	0.0152537	-0.920801	0.00326991	0.0292213	0.920801	0.00326991
ENSMUSG00000075702	Selenom	0.138696	-0.920293	5.61992e-07	0.262804	0.920293	5.61992e-07
ENSMUSG00000026970	Rbms1	0.0745739	-0.919579	4.62358e-06	0.141394	0.919579	4.62358e-06
ENSMUSG00000073792	Alg6	0.00649696	-0.919258	0.0426612	0.0126312	0.919258	0.0426612
ENSMUSG00000025132	Arhgdia	0.48134	-0.916618	5.54445e-08	0.908878	0.916618	5.54445e-08
ENSMUSG00000029992	Gfpt1	0.0192084	-0.915564	0.00139818	0.0365738	0.915564	0.00139818
ENSMUSG00000039660	Spout1	0.0288126	-0.915133	0.000273732	0.0546722	0.915133	0.000273732
ENSMUSG00000025134	Alyref	0.0870028	-0.915133	4.48643e-05	0.164394	0.915133	4.48643e-05
ENSMUSG00000031095	Cul4b	0.0110166	-0.915009	0.0111201	0.0211148	0.915009	0.0111201
ENSMUSG00000048534	Jaml	0.012429	-0.91359	0.0067603	0.0237541	0.91359	0.0067603
ENSMUSG00000024210	Ip6k3	0.0706192	-0.91282	6.6394e-06	0.133287	0.91282	6.6394e-06
ENSMUSG00000033931	Rbm34	0.0217507	-0.912716	0.000957354	0.0412869	0.912716	0.000957354
ENSMUSG00000056952	Tatdn2	0.0200558	-0.912169	0.0012233	0.038082	0.912169	0.0012233
ENSMUSG00000001555	Fkbp10	0.0262703	-0.912018	0.00040852	0.0497706	0.912018	0.00040852
ENSMUSG00000028541	B4galt2	0.00903925	-0.911523	0.0319108	0.0173443	0.911523	0.0319108
ENSMUSG00000022814	Umps	0.0197734	-0.910867	0.00126807	0.0375164	0.910867	0.00126807
ENSMUSG00000030835	Nomo1	0.0994318	-0.910336	2.55508e-06	0.187205	0.910336	2.55508e-06
ENSMUSG00000035198	Tubg1	0.048586	-0.909908	3.04184e-05	0.0916231	0.909908	3.04184e-05
ENSMUSG00000031422	Morf4l2	0.172593	-0.90924	4.60645e-07	0.324451	0.90924	4.60645e-07
ENSMUSG00000029504	Ddx51	0.0163836	-0.909154	0.00308186	0.0311066	0.909154	0.00308186
ENSMUSG00000038759	Nup205	0.0163836	-0.909154	0.00308186	0.0311066	0.909154	0.00308186
ENSMUSG00000037458	Azin1	0.0587552	-0.909071	1.45455e-05	0.110664	0.909071	1.45455e-05
ENSMUSG00000018921	Pelp1	0.0511283	-0.908963	2.66632e-05	0.0963362	0.908963	2.66632e-05
ENSMUSG00000006732	Mettl1	0.0223157	-0.908611	0.000870744	0.0422296	0.908611	0.000870744
ENSMUSG00000026377	Nifk	0.0494334	-0.908611	4.76547e-05	0.0931313	0.908611	4.76547e-05
ENSMUSG00000032481	Smarcc1	0.0358745	-0.908611	0.000121926	0.0676804	0.908611	0.000121926
ENSMUSG00000039886	Tmem120a	0.0418066	-0.908396	6.18614e-05	0.0788034	0.908396	6.18614e-05
ENSMUSG00000028693	Nasp	0.055083	-0.907957	2.02235e-05	0.103689	0.907957	2.02235e-05
ENSMUSG00000030403	Vasp	0.0768337	-0.907084	5.94088e-06	0.14441	0.907084	5.94088e-06
ENSMUSG00000044768	D1Ertd622e	0.0144063	-0.906143	0.00730846	0.0273361	0.906143	0.00730846
ENSMUSG00000027075	Slc43a1	0.0144063	-0.906143	0.00446314	0.0273361	0.906143	0.00446314
ENSMUSG00000033684	Qsox1	0.125137	-0.905431	1.23616e-06	0.234713	0.905431	1.23616e-06
ENSMUSG00000056666	Retsat	0.150843	-0.90411	7.59935e-07	0.282599	0.90411	7.59935e-07
ENSMUSG00000090698	Apold1	0.0169486	-0.903873	0.00274218	0.0320492	0.903873	0.00274218
ENSMUSG00000038451	Spsb2	0.0169486	-0.903873	0.00274218	0.0320492	0.903873	0.00274218
ENSMUSG00000022538	Lsg1	0.042654	-0.90354	6.37779e-05	0.080123	0.90354	6.37779e-05
ENSMUSG00000001420	Tmem79	0.0539531	-0.903258	2.49853e-05	0.101238	0.903258	2.49853e-05
ENSMUSG00000079426	Arpc4	0.168921	-0.902873	7.1139e-07	0.316156	0.902873	7.1139e-07
ENSMUSG00000022797	Tfrc	0.0466087	-0.902806	4.44075e-05	0.0874755	0.902806	4.44075e-05
ENSMUSG00000024678	Ms4a4d	0.00960421	-0.902185	0.0181582	0.0182869	0.902185	0.0181582
ENSMUSG00000032308	Ulk3	0.00819182	-0.902185	0.0260693	0.0156476	0.902185	0.0260693
ENSMUSG00000033054	Npat	0.00677944	-0.902185	0.0476745	0.0130082	0.902185	0.0476745
ENSMUSG00000070942	Il1rl2	0.0220332	-0.90088	0.0144281	0.0414755	0.90088	0.0144281
ENSMUSG00000018239	Zcchc10	0.0163836	-0.900437	0.00302525	0.0309181	0.900437	0.00302525
ENSMUSG00000026192	Atic	0.0245755	-0.899841	0.000824819	0.0461886	0.899841	0.000824819
ENSMUSG00000038762	Abcf1	0.216377	-0.899764	3.89895e-07	0.404009	0.899764	3.89895e-07
ENSMUSG00000030243	Recql	0.0107341	-0.89954	0.0139964	0.0203607	0.89954	0.0139964
ENSMUSG00000027660	Skil	0.0299425	-0.899293	0.000314217	0.0561804	0.899293	0.000314217
ENSMUSG00000032436	Cmtm7	0.0189259	-0.899151	0.00193672	0.0356312	0.899151	0.00193672
ENSMUSG00000028015	Ctso	0.00932173	-0.899151	0.0195093	0.0177213	0.899151	0.0195093
ENSMUSG00000029389	Ddx55	0.00932173	-0.899151	0.0195093	0.0177213	0.899151	0.0195093
ENSMUSG00000020021	Fgd6	0.00932173	-0.899151	0.0195093	0.0177213	0.899151	0.0195093
ENSMUSG00000025855	Prkar1b	0.00790935	-0.898627	0.0342292	0.015082	0.898627	0.0342292
ENSMUSG00000033285	Wdr3	0.0296601	-0.898291	0.000349645	0.0556148	0.898291	0.000349645
ENSMUSG00000041134	Cyyr1	0.0581902	-0.898197	2.00502e-05	0.108779	0.898197	2.00502e-05
ENSMUSG00000040690	Col16a1	0.0293776	-0.897269	0.000358317	0.0550492	0.897269	0.000358317
ENSMUSG00000022346	Myc	0.0293776	-0.897269	0.00313277	0.0550492	0.897269	0.00313277
ENSMUSG00000026856	Dolpp1	0.0265528	-0.896751	0.000563965	0.0497706	0.896751	0.000563965
ENSMUSG00000079036	Alkbh1	0.0104516	-0.896751	0.0148165	0.0197951	0.896751	0.0148165
ENSMUSG00000029163	Emilin1	0.0355921	-0.895679	0.000169848	0.0665493	0.895679	0.000169848
ENSMUSG00000028671	Gale	0.0262703	-0.895592	0.000580053	0.049205	0.895592	0.000580053
ENSMUSG00000058317	Ube2e2	0.0115815	-0.894805	0.0113383	0.0218689	0.894805	0.0113383
ENSMUSG00000020238	Ncln	0.116098	-0.893907	2.11646e-06	0.216049	0.893907	2.11646e-06
ENSMUSG00000022503	Nubp1	0.048021	-0.893723	4.78217e-05	0.0895493	0.893723	4.78217e-05
ENSMUSG00000030056	Isy1	0.0401117	-0.893511	0.00010221	0.0748444	0.893511	0.00010221
ENSMUSG00000039509	Nup133	0.0257054	-0.893196	0.00061731	0.0480738	0.893196	0.00061731
ENSMUSG00000033161	Atp1a1	0.314962	-0.893014	2.1228e-07	0.585181	0.893014	2.1228e-07
ENSMUSG00000042729	Wdr74	0.0567778	-0.892973	2.62275e-05	0.105762	0.892973	2.62275e-05
ENSMUSG00000018974	Sart3	0.024293	-0.892678	0.000847224	0.0454345	0.892678	0.000847224
ENSMUSG00000024190	Dusp1	0.212422	-0.892298	5.72795e-07	0.394582	0.892298	5.72795e-07
ENSMUSG00000062867	Impdh2	0.189824	-0.891889	6.55816e-07	0.352541	0.891889	6.55816e-07
ENSMUSG00000038393	Txnip	0.989516	-0.891381	8.57339e-08	1.83567	0.891381	8.57339e-08
ENSMUSG00000003762	Coq8b	0.0240105	-0.89136	0.000875479	0.0448689	0.89136	0.000875479
ENSMUSG00000049502	Dtx3l	0.00734439	-0.890689	0.0397537	0.0139508	0.890689	0.0397537
ENSMUSG00000058126	Tpm3-rs7	0.055083	-0.889511	3.16966e-05	0.102369	0.889511	3.16966e-05
ENSMUSG00000038141	Tmem181a	0.0223157	-0.889246	0.00111227	0.041664	0.889246	0.00111227
ENSMUSG00000022391	Rangap1	0.127679	-0.888012	1.96967e-06	0.236599	0.888012	1.96967e-06
ENSMUSG00000031584	Gsr	0.0468911	-0.887922	6.12567e-05	0.0870985	0.887922	6.12567e-05
ENSMUSG00000055371	Stam2	0.0282477	-0.88783	0.000512018	0.0525984	0.88783	0.000512018
ENSMUSG00000003746	Man1a	0.0257054	-0.88755	0.000692289	0.0478853	0.88755	0.000692289
ENSMUSG00000004267	Eno2	0.00960421	-0.887388	0.0214764	0.0180984	0.887388	0.0214764
ENSMUSG00000034317	Trim59	0.0132764	-0.887078	0.00767549	0.0248853	0.887078	0.00767549
ENSMUSG00000027433	Xrn2	0.0403942	-0.887078	0.000108709	0.0750329	0.887078	0.000108709
ENSMUSG00000056537	Rlim	0.0525407	-0.886672	3.91587e-05	0.0974673	0.886672	3.91587e-05
ENSMUSG00000027248	Pdia3	0.209598	-0.885866	1.00126e-06	0.387607	0.885866	1.00126e-06
ENSMUSG00000032373	Car12	0.0570603	-0.885848	3.57104e-05	0.105762	0.885848	3.57104e-05
ENSMUSG00000027187	Cat	0.197451	-0.88441	7.70605e-07	0.364796	0.88441	7.70605e-07
ENSMUSG00000059743	Fdps	0.125985	-0.88409	2.2675e-06	0.232828	0.88409	2.2675e-06
ENSMUSG00000020415	Pttg1	0.0296601	-0.883594	0.000428475	0.0550492	0.883594	0.000428475
ENSMUSG00000007458	M6pr	0.0881327	-0.881627	9.87645e-06	0.162697	0.881627	9.87645e-06
ENSMUSG00000003123	Lipe	0.0675119	-0.880555	1.87812e-05	0.124615	0.880555	1.87812e-05
ENSMUSG00000038299	Wdr36	0.0392643	-0.879932	0.000144998	0.0725821	0.879932	0.000144998
ENSMUSG00000006519	Cyba	0.101974	-0.879808	4.79655e-06	0.187959	0.879808	4.79655e-06
ENSMUSG00000009376	Met	0.0206208	-0.87973	0.00189934	0.0382705	0.87973	0.00189934
ENSMUSG00000021696	Elovl7	0.0378519	-0.879101	0.000183098	0.0699427	0.879101	0.000183098
ENSMUSG00000054836	Elp6	0.012429	-0.879101	0.0108879	0.0231886	0.879101	0.0108879
ENSMUSG00000000134	Tfe3	0.0341797	-0.878338	0.00025919	0.0631558	0.878338	0.00025919
ENSMUSG00000054079	Utp18	0.0203383	-0.877985	0.00197852	0.037705	0.877985	0.00197852
ENSMUSG00000006378	Gcat	0.126267	-0.87736	2.76182e-06	0.232263	0.87736	2.76182e-06
ENSMUSG00000027077	Smtnl1	0.262138	-0.876895	5.34988e-07	0.481681	0.876895	5.34988e-07
ENSMUSG00000020467	Efemp1	0.0110166	-0.87619	0.0150466	0.0205492	0.87619	0.0150466
ENSMUSG00000028069	Gpatch4	0.0257054	-0.87619	0.00087627	0.0475083	0.87619	0.00087627
ENSMUSG00000079555	Haus3	0.00875678	-0.87619	0.0319108	0.0164017	0.87619	0.0319108
ENSMUSG00000011254	Thg1l	0.0121465	-0.87619	0.0115639	0.022623	0.87619	0.0115639
ENSMUSG00000026843	Fubp3	0.0279652	-0.87619	0.000657198	0.0516558	0.87619	0.000657198
ENSMUSG00000020455	Trim11	0.0279652	-0.87619	0.000657198	0.0516558	0.87619	0.000657198
ENSMUSG00000051306	Usp42	0.00762687	-0.87619	0.0440269	0.0143279	0.87619	0.0440269
ENSMUSG00000016256	Ctsz	0.137284	-0.87592	2.25844e-06	0.252246	0.87592	2.25844e-06
ENSMUSG00000029538	Srsf9	0.0499984	-0.874715	0.000990728	0.0920001	0.874715	0.000990728
ENSMUSG00000024085	Man2a1	0.0398292	-0.874341	0.000168965	0.0733362	0.874341	0.000168965
ENSMUSG00000029554	Mad1l1	0.0152537	-0.873803	0.00583144	0.0282787	0.873803	0.00583144
ENSMUSG00000030630	Fah	0.0418066	-0.873547	0.000127147	0.0769181	0.873547	0.000127147
ENSMUSG00000038650	Rnh1	0.307335	-0.873417	4.61351e-07	0.563312	0.873417	4.61351e-07
ENSMUSG00000007891	Ctsd	1.7522	-0.873142	1.28599e-07	3.20945	0.873142	1.28599e-07
ENSMUSG00000049848	Ceacam19	0.011864	-0.873136	0.0167318	0.0220574	0.873136	0.0167318
ENSMUSG00000057789	Bak1	0.0350271	-0.873039	0.000273828	0.0644755	0.873039	0.000273828
ENSMUSG00000030888	Rrp8	0.0293776	-0.872438	0.00260608	0.0541066	0.872438	0.00260608
ENSMUSG00000000555	Itga5	0.0468911	-0.872258	8.55156e-05	0.0861558	0.872258	8.55156e-05
ENSMUSG00000045679	Pqlc3	0.0161012	-0.87166	0.00492674	0.0297869	0.87166	0.00492674
ENSMUSG00000046546	Fam43a	0.0531056	-0.871324	5.63459e-05	0.0974673	0.871324	5.63459e-05
ENSMUSG00000037966	Ninj1	0.125985	-0.871193	3.26258e-06	0.230754	0.871193	3.26258e-06
ENSMUSG00000032469	Dbr1	0.0115815	-0.869931	0.0164217	0.0214918	0.869931	0.0164217
ENSMUSG00000030265	Kras	0.0415241	-0.869083	0.000159169	0.076164	0.869083	0.000159169
ENSMUSG00000027079	Clp1	0.00932173	-0.868454	0.0270213	0.0173443	0.868454	0.0270213
ENSMUSG00000071180	Smim15	0.0347446	-0.867703	0.00029855	0.0637214	0.867703	0.00029855
ENSMUSG00000027067	Ssrp1	0.107059	-0.866493	5.93105e-06	0.1955	0.866493	5.93105e-06
ENSMUSG00000024664	Fads3	0.030225	-0.866442	0.000548131	0.0554263	0.866442	0.000548131
ENSMUSG00000047547	Cltb	0.253099	-0.86636	1.00856e-06	0.461697	0.86636	1.00856e-06
ENSMUSG00000034187	Nsf	0.0217507	-0.866065	0.00176975	0.0399673	0.866065	0.00176975
ENSMUSG00000035960	Apex1	0.048586	-0.864773	8.93377e-05	0.0887952	0.864773	8.93377e-05
ENSMUSG00000025364	Pa2g4	0.12542	-0.86346	4.24439e-06	0.228492	0.86346	4.24439e-06
ENSMUSG00000020689	Itgb3	0.00790935	-0.862558	0.0400377	0.0147049	0.862558	0.0400377
ENSMUSG00000038685	Rtel1	0.0129939	-0.862169	0.011075	0.0239427	0.862169	0.011075
ENSMUSG00000092203	1110038B12Rik	0.09124	-0.861543	1.11159e-05	0.16609	0.861543	1.11159e-05
ENSMUSG00000025007	Aldh18a1	0.00988668	-0.861543	0.0230743	0.0182869	0.861543	0.0230743
ENSMUSG00000042035	Igsf3	0.0251404	-0.861543	0.00324326	0.0460001	0.861543	0.00324326
ENSMUSG00000022704	Qtrt2	0.00988668	-0.861543	0.0230743	0.0182869	0.861543	0.0230743
ENSMUSG00000029147	Ppm1g	0.103386	-0.861463	7.93188e-06	0.188148	0.861463	7.93188e-06
ENSMUSG00000039753	Fbxl5	0.0646872	-0.861287	3.34033e-05	0.117828	0.861287	3.34033e-05
ENSMUSG00000025403	Shmt2	0.104234	-0.861225	7.75696e-06	0.189656	0.861225	7.75696e-06
ENSMUSG00000018293	Pfn1	0.708169	-0.86105	2.92005e-07	1.28649	0.86105	2.92005e-07
ENSMUSG00000021902	Phf7	0.011864	-0.860858	0.0143608	0.0218689	0.860858	0.0143608
ENSMUSG00000006599	Gtf2h1	0.0350271	-0.860365	0.000356221	0.0639099	0.860365	0.000356221
ENSMUSG00000063550	Nup98	0.0279652	-0.860365	0.000806131	0.0510902	0.860365	0.000806131
ENSMUSG00000054693	Adam10	0.0528231	-0.859349	7.87403e-05	0.0961477	0.859349	7.87403e-05
ENSMUSG00000003814	Calr	0.766924	-0.859286	2.94552e-07	1.3915	0.859286	2.94552e-07
ENSMUSG00000034595	Ppp1r18	0.0386993	-0.85898	0.000245518	0.0705083	0.85898	0.000245518
ENSMUSG00000024644	Cndp2	0.0556479	-0.858864	6.5242e-05	0.101238	0.858864	6.5242e-05
ENSMUSG00000040688	Tbl3	0.0446313	-0.858763	0.000144658	0.0812542	0.858763	0.000144658
ENSMUSG00000053398	Phgdh	0.134176	-0.858447	4.06625e-06	0.243574	0.858447	4.06625e-06
ENSMUSG00000018659	Pnpo	0.0245755	-0.858193	0.00128259	0.0448689	0.858193	0.00128259
ENSMUSG00000038335	Tsr1	0.0502809	-0.857755	9.30452e-05	0.0914345	0.857755	9.30452e-05
ENSMUSG00000039756	Dnttip2	0.0658171	-0.857006	3.63561e-05	0.119525	0.857006	3.63561e-05
ENSMUSG00000040681	Hmgn1	0.260161	-0.857001	8.94188e-07	0.471501	0.857001	8.94188e-07
ENSMUSG00000032116	Stt3a	0.0694893	-0.856408	3.02429e-05	0.126123	0.856408	3.02429e-05
ENSMUSG00000079610	Ankrd39	0.018361	-0.85618	0.00420601	0.0335574	0.85618	0.00420601
ENSMUSG00000005514	Por	0.182197	-0.856155	2.19902e-06	0.330107	0.856155	2.19902e-06
ENSMUSG00000021418	Rpp40	0.0104516	-0.855331	0.0235664	0.0192295	0.855331	0.0235664
ENSMUSG00000028333	Anp32b	0.198864	-0.854636	1.91286e-06	0.359894	0.854636	1.91286e-06
ENSMUSG00000037225	Fgf2	0.0152537	-0.854567	0.00782221	0.0279017	0.854567	0.00782221
ENSMUSG00000030681	Mvp	0.24293	-0.854241	1.34364e-06	0.439451	0.854241	1.34364e-06
ENSMUSG00000052533	Nup188	0.0336147	-0.854163	0.00942284	0.061082	0.854163	0.00942284
ENSMUSG00000021131	Erh	0.0409591	-0.852642	0.000214442	0.0742788	0.852642	0.000214442
ENSMUSG00000033327	Tnxb	0.0850255	-0.850779	1.91621e-05	0.153648	0.850779	1.91621e-05
ENSMUSG00000052459	Atp6v1a	0.0564953	-0.850515	0.000145079	0.10218	0.850515	0.000145079
ENSMUSG00000001750	Tcirg1	0.0384168	-0.850107	0.000303564	0.0695657	0.850107	0.000303564
ENSMUSG00000075703	Selenoi	0.0251404	-0.849717	0.0015161	0.045623	0.849717	0.0015161
ENSMUSG00000019923	Zwint	0.0748563	-0.849316	2.85565e-05	0.135172	0.849316	2.85565e-05
ENSMUSG00000027822	Slc33a1	0.0203383	-0.848985	0.00332779	0.0369509	0.848985	0.00332779
ENSMUSG00000028729	Ebna1bp2	0.0858729	-0.848841	1.96075e-05	0.154967	0.848841	1.96075e-05
ENSMUSG00000004846	Plod3	0.0689243	-0.848627	3.75436e-05	0.124426	0.848627	3.75436e-05
ENSMUSG00000027195	Hsd17b12	0.0593201	-0.847944	9.13236e-05	0.107082	0.847944	9.13236e-05
ENSMUSG00000042275	Pelo	0.0313549	-0.847808	0.000647854	0.056746	0.847808	0.000647854
ENSMUSG00000025872	Thoc3	0.0285301	-0.847621	0.000926199	0.0516558	0.847621	0.000926199
ENSMUSG00000032834	Pwp2	0.0350271	-0.847579	0.000543903	0.0633443	0.847579	0.000543903
ENSMUSG00000024042	Sik1	0.0257054	-0.847392	0.00137969	0.0465656	0.847392	0.00137969
ENSMUSG00000045817	Zfp36l2	0.110166	-0.847392	4.63278e-05	0.198517	0.847392	4.63278e-05
ENSMUSG00000055723	Rras2	0.0228806	-0.847109	0.0198871	0.0414755	0.847109	0.0198871
ENSMUSG00000029860	Zyx	0.154797	-0.846502	4.17698e-06	0.27864	0.846502	4.17698e-06
ENSMUSG00000041483	Zfp281	0.0135589	-0.846442	0.0112411	0.0246968	0.846442	0.0112411
ENSMUSG00000047139	Cd24a	0.393208	-0.845838	7.53134e-07	0.706968	0.845838	7.53134e-07
ENSMUSG00000030759	Far1	0.0372869	-0.845291	0.000373333	0.0673034	0.845291	0.000373333
ENSMUSG00000025764	Jade1	0.0197734	-0.84444	0.00364283	0.0358197	0.84444	0.00364283
ENSMUSG00000001305	Rrp15	0.0279652	-0.844364	0.00113587	0.0505247	0.844364	0.00113587
ENSMUSG00000070305	Mpzl3	0.0460437	-0.843841	0.000180409	0.0829509	0.843841	0.000180409
ENSMUSG00000073411	H2-D1	0.488402	-0.843217	7.4533e-07	0.876452	0.843217	7.4533e-07
ENSMUSG00000040312	Cchcr1	0.0132764	-0.843023	0.0141354	0.0241312	0.843023	0.0141354
ENSMUSG00000029599	Ddx54	0.0954771	-0.841339	1.71159e-05	0.171369	0.841339	1.71159e-05
ENSMUSG00000041975	Mettl8	0.0104516	-0.841256	0.0488831	0.019041	0.841256	0.0488831
ENSMUSG00000027835	Pdcd10	0.048021	-0.841256	0.000167126	0.0863444	0.841256	0.000167126
ENSMUSG00000016757	Ttll12	0.0324848	-0.839548	0.000697539	0.0584427	0.839548	0.000697539
ENSMUSG00000001380	Hars	0.085308	-0.83892	2.45399e-05	0.152894	0.83892	2.45399e-05
ENSMUSG00000001082	Mfsd10	0.0497159	-0.837896	0.000157825	0.0891722	0.837896	0.000157825
ENSMUSG00000025130	P4hb	0.641787	-0.837655	7.06119e-07	1.14717	0.837655	7.06119e-07
ENSMUSG00000033147	Slc22a15	0.0084743	-0.837601	0.0401949	0.015459	0.837601	0.0401949
ENSMUSG00000063856	Gpx1	0.787263	-0.837283	9.78345e-07	1.40677	0.837283	9.78345e-07
ENSMUSG00000003680	Taf6l	0.00932173	-0.83709	0.0376055	0.0169672	0.83709	0.0376055
ENSMUSG00000080268	Brms1	0.0562129	-0.836297	0.000105188	0.100672	0.836297	0.000105188
ENSMUSG00000037376	Trmt6	0.0223157	-0.836297	0.00264285	0.0401558	0.836297	0.00264285
ENSMUSG00000053317	Sec61b	0.190672	-0.836058	3.66031e-06	0.340664	0.836058	3.66031e-06
ENSMUSG00000039238	Zfp750	0.0542355	-0.835528	0.00013131	0.0970903	0.835528	0.00013131
ENSMUSG00000032123	Dpagt1	0.0358745	-0.834611	0.00052104	0.064287	0.834611	0.00052104
ENSMUSG00000024713	Pcsk5	0.0186435	-0.834485	0.00515212	0.0335574	0.834485	0.00515212
ENSMUSG00000024981	Acsl5	0.0457612	-0.832901	0.000239238	0.0818198	0.832901	0.000239238
ENSMUSG00000039740	Alg2	0.0107341	-0.831796	0.0267017	0.0194181	0.831796	0.0267017
ENSMUSG00000084128	Esrp2	0.0539531	-0.831796	0.000132849	0.0963362	0.831796	0.000132849
ENSMUSG00000005370	Msh6	0.012429	-0.831796	0.0167308	0.0224345	0.831796	0.0167308
ENSMUSG00000049303	Syt12	0.00903925	-0.831796	0.0405232	0.0164017	0.831796	0.0405232
ENSMUSG00000029174	Tbc1d1	0.0268353	-0.831796	0.00145247	0.0480738	0.831796	0.00145247
ENSMUSG00000034981	Parm1	0.0319199	-0.831796	0.00081991	0.057123	0.831796	0.00081991
ENSMUSG00000033965	Slc16a2	0.0200558	-0.831796	0.00390649	0.0360082	0.831796	0.00390649
ENSMUSG00000024427	Spry4	0.0115815	-0.831796	0.0206251	0.0209263	0.831796	0.0206251
ENSMUSG00000018849	Wwc1	0.0231631	-0.829621	0.00259055	0.0414755	0.829621	0.00259055
ENSMUSG00000028334	Nans	0.0449138	-0.82954	0.000253391	0.080123	0.82954	0.000253391
ENSMUSG00000023048	Prr13	0.0999968	-0.829253	2.06612e-05	0.177967	0.829253	2.06612e-05
ENSMUSG00000031328	Flna	0.32965	-0.829168	1.7172e-06	0.585935	0.829168	1.7172e-06
ENSMUSG00000027829	Ccnl1	0.0522582	-0.828884	0.000149063	0.0931313	0.828884	0.000149063
ENSMUSG00000004665	Cnn2	0.102257	-0.828812	1.90285e-05	0.181926	0.828812	1.90285e-05
ENSMUSG00000003226	Ranbp2	0.0386993	-0.82787	0.00046549	0.0690001	0.82787	0.00046549
ENSMUSG00000050721	Plekho2	0.0254229	-0.827827	0.00203778	0.0454345	0.827827	0.00203778
ENSMUSG00000021608	Lpcat1	0.0220332	-0.827223	0.00312272	0.0394017	0.827223	0.00312272
ENSMUSG00000057406	Nsd2	0.0203383	-0.826846	0.00423664	0.0363853	0.826846	0.00423664
ENSMUSG00000028542	Slc6a9	0.0203383	-0.826846	0.00423664	0.0363853	0.826846	0.00423664
ENSMUSG00000078202	Nrarp	0.0499984	-0.826721	0.000548127	0.0889837	0.826721	0.000548127
ENSMUSG00000022587	Ly6e	0.108471	-0.826634	1.70991e-05	0.192672	0.826634	1.70991e-05
ENSMUSG00000030787	Lyve1	0.036722	-0.826279	0.000572034	0.0654181	0.826279	0.000572034
ENSMUSG00000027199	Gatm	0.00875678	-0.826149	0.0438163	0.0158361	0.826149	0.0438163
ENSMUSG00000040606	Kazn	0.017796	-0.826149	0.00692973	0.0318607	0.826149	0.00692973
ENSMUSG00000026638	Irf6	0.066947	-0.825721	0.000273765	0.118959	0.825721	0.000273765
ENSMUSG00000078154	Gm12184	0.00790935	-0.825564	0.056064	0.0143279	0.825564	0.056064
ENSMUSG00000039842	Mcph1	0.00790935	-0.825564	0.056064	0.0143279	0.825564	0.056064
ENSMUSG00000032491	Nradd	0.024293	-0.825564	0.00402376	0.0433607	0.825564	0.00402376
ENSMUSG00000038732	Mboat1	0.0144063	-0.824843	0.0131713	0.0258279	0.824843	0.0131713
ENSMUSG00000055491	Pprc1	0.0451963	-0.823933	0.00169747	0.0803116	0.823933	0.00169747
ENSMUSG00000017221	Psmd3	0.263551	-0.823857	3.08336e-06	0.466787	0.823857	3.08336e-06
ENSMUSG00000025869	Nop16	0.0768337	-0.823847	5.55835e-05	0.136303	0.823847	5.55835e-05
ENSMUSG00000024965	Fermt3	0.011864	-0.823383	0.022205	0.0213033	0.823383	0.022205
ENSMUSG00000017493	Igfbp4	0.525972	-0.823349	1.38596e-06	0.930936	0.823349	1.38596e-06
ENSMUSG00000063229	Ldha	1.87395	-0.822853	7.24978e-07	3.31483	0.822853	7.24978e-07
ENSMUSG00000022514	Il1rap	0.0110166	-0.82275	0.027644	0.0197951	0.82275	0.027644
ENSMUSG00000021494	Ddx41	0.0375694	-0.822344	0.000572034	0.0667378	0.822344	0.000572034
ENSMUSG00000025283	Sat1	0.137284	-0.822135	1.1097e-05	0.243008	0.822135	1.1097e-05
ENSMUSG00000046761	Fam83h	0.0655346	-0.821699	8.67727e-05	0.116131	0.821699	8.67727e-05
ENSMUSG00000020684	Rasl10b	0.0197734	-0.8216	0.00541875	0.0352541	0.8216	0.00541875
ENSMUSG00000021598	Med10	0.0437839	-0.821354	0.000331822	0.0776722	0.821354	0.000331822
ENSMUSG00000032477	Cdc25a	0.0141238	-0.821148	0.0131765	0.0252623	0.821148	0.0131765
ENSMUSG00000030713	Klk7	0.0189259	-0.821148	0.00548305	0.0337459	0.821148	0.00548305
ENSMUSG00000041084	Ostc	0.0901101	-0.821048	3.44763e-05	0.159492	0.821048	3.44763e-05
ENSMUSG00000032902	Slc16a1	0.0878503	-0.819606	3.76102e-05	0.155344	0.819606	3.76102e-05
ENSMUSG00000025193	Cutc	0.0163836	-0.819517	0.0171365	0.0292213	0.819517	0.0171365
ENSMUSG00000021127	Zfp36l1	0.139543	-0.81862	1.17166e-05	0.246402	0.81862	1.17166e-05
ENSMUSG00000003849	Nqo1	0.0652521	-0.81852	9.41551e-05	0.115377	0.81852	9.41551e-05
ENSMUSG00000037580	Gch1	0.0200558	-0.816689	0.00506392	0.0356312	0.816689	0.00506392
ENSMUSG00000038400	Pmepa1	0.0709017	-0.816689	7.68425e-05	0.12518	0.816689	7.68425e-05
ENSMUSG00000049091	Sephs2	0.0435014	-0.816591	0.0003711	0.0769181	0.816591	0.0003711
ENSMUSG00000074622	Mafb	0.166096	-0.816405	8.58651e-06	0.292779	0.816405	8.58651e-06
ENSMUSG00000038827	Abitram	0.00903925	-0.815307	0.0479778	0.0162131	0.815307	0.0479778
ENSMUSG00000030750	Nsmce1	0.0525407	-0.815307	0.000196554	0.0927542	0.815307	0.000196554
ENSMUSG00000032802	Srxn1	0.0802234	-0.814609	5.64137e-05	0.141394	0.814609	5.64137e-05
ENSMUSG00000055866	Per2	0.0175136	-0.814518	0.0469869	0.0311066	0.814518	0.0469869
ENSMUSG00000035595	1600002K03Rik	0.0375694	-0.814193	0.000618378	0.0663607	0.814193	0.000618378
ENSMUSG00000020101	Vsir	0.0375694	-0.814193	0.000618378	0.0663607	0.814193	0.000618378
ENSMUSG00000004994	Ccdc130	0.0112991	-0.814094	0.0254148	0.0201722	0.814094	0.0254148
ENSMUSG00000028484	Psip1	0.0228806	-0.814094	0.00342605	0.0405328	0.814094	0.00342605
ENSMUSG00000027642	Rpn2	0.229371	-0.813716	5.21168e-06	0.403443	0.813716	5.21168e-06
ENSMUSG00000029625	Cpsf4	0.0364395	-0.812243	0.000779551	0.064287	0.812243	0.000779551
ENSMUSG00000028713	Cyp4b1	0.0127115	-0.812059	0.0210069	0.022623	0.812059	0.0210069
ENSMUSG00000024011	Pi16	0.111296	-0.812029	2.45171e-05	0.195689	0.812029	2.45171e-05
ENSMUSG00000021468	Sptlc1	0.0598851	-0.811331	0.000165139	0.105385	0.811331	0.000165139
ENSMUSG00000026792	Lrsam1	0.0172311	-0.81129	0.00886739	0.030541	0.81129	0.00886739
ENSMUSG00000005686	Ampd3	0.0271178	-0.811199	0.00194584	0.0478853	0.811199	0.00194584
ENSMUSG00000018068	Ints2	0.00960421	-0.811037	0.0403318	0.0171558	0.811037	0.0403318
ENSMUSG00000052906	Ubxn8	0.00960421	-0.811037	0.0403318	0.0171558	0.811037	0.0403318
ENSMUSG00000071072	Ptges3	0.175701	-0.810508	1.11922e-05	0.308427	0.810508	1.11922e-05
ENSMUSG00000018334	Ksr1	0.0398292	-0.810043	0.000584252	0.0701312	0.810043	0.000584252
ENSMUSG00000032091	Tmprss4	0.0683594	-0.809358	0.000100616	0.12009	0.809358	0.000100616
ENSMUSG00000028792	Ak2	0.124007	-0.809075	2.81212e-05	0.217558	0.809075	2.81212e-05
ENSMUSG00000036459	Wtip	0.0381344	-0.809075	0.000702617	0.0671148	0.809075	0.000702617
ENSMUSG00000021506	Pitx1	0.192367	-0.808874	8.3353e-06	0.337271	0.808874	8.3353e-06
ENSMUSG00000020018	Snrpf	0.179373	-0.808643	9.5655e-06	0.314459	0.808643	9.5655e-06
ENSMUSG00000017548	Suz12	0.0319199	-0.80787	0.00122259	0.0561804	0.80787	0.00122259
ENSMUSG00000021186	Fbln5	0.0378519	-0.807548	0.000721834	0.0665493	0.807548	0.000721834
ENSMUSG00000035047	Kri1	0.0355921	-0.807452	0.000845411	0.0625902	0.807452	0.000845411
ENSMUSG00000047649	Cd3eap	0.0347446	-0.806858	0.000938316	0.061082	0.806858	0.000938316
ENSMUSG00000029094	Afap1	0.0220332	-0.806464	0.00452011	0.0388361	0.806464	0.00452011
ENSMUSG00000029110	Rnf4	0.055083	-0.804863	0.000290654	0.0965247	0.804863	0.000290654
ENSMUSG00000038264	Sema7a	0.0468911	-0.804543	0.000375655	0.0821968	0.804543	0.000375655
ENSMUSG00000023008	Fmnl3	0.0240105	-0.804274	0.00360132	0.0422296	0.804274	0.00360132
ENSMUSG00000002249	Tead3	0.0290951	-0.803781	0.00181055	0.0510902	0.803781	0.00181055
ENSMUSG00000004891	Nes	0.0194909	-0.803175	0.00632694	0.0343115	0.803175	0.00632694
ENSMUSG00000024413	Npc1	0.036157	-0.802136	0.000865701	0.0633443	0.802136	0.000865701
ENSMUSG00000098470	C1rb	0.00988668	-0.801422	0.0439117	0.0175328	0.801422	0.0439117
ENSMUSG00000062329	Cytl1	0.0149713	-0.801422	0.0162063	0.0263935	0.801422	0.0162063
ENSMUSG00000019792	Trmt11	0.00988668	-0.801422	0.0439117	0.0175328	0.801422	0.0439117
ENSMUSG00000097195	Snhg5	0.0381344	-0.80097	0.000760437	0.0667378	0.80097	0.000760437
ENSMUSG00000062753	AI413582	0.0344622	-0.800673	0.0147797	0.0603279	0.800673	0.0147797
ENSMUSG00000040511	Pvr	0.0228806	-0.800673	0.00438245	0.0401558	0.800673	0.00438245
ENSMUSG00000034674	Tdg	0.0358745	-0.800462	0.000997598	0.0627788	0.800462	0.000997598
ENSMUSG00000025742	Prps2	0.0127115	-0.800087	0.0240581	0.0224345	0.800087	0.0240581

## Sheet: Candida top 500 genes
Candida albicans genes significantly upregulated in OPC vs UI										GO term
FeatureID	FeatureName	UI Average	UI Log2 Fold Change	UI P-Value	OPC Average	OPC Log2 Fold Change	OPC P-Value			filamentous growth	56 out of 389 genes, 14.4%	ACT1, ALS3, ARF2, ASC1, BMH1, CAT1, CDC10, CDC11, CDC19, CDC42, CMD1, CNB1, CPH2, CTM1, DCK1, DDR48, DEF1, DFI1, ECM33, ENO1, ERG13, ERG5, GCN4, GFA1, GPA2, HGT1, HSP90, IMH3, IRO1, LPD1, MAL2, MP65, MRP2, NAP1, OLE1, PDA1, PGA59, PHO84, PHR1, RDI1, RHO3, ROB1, RPL16A, RVS161, SMT3, SOD1, SSB1, SUN41, TPI1, TPM2, TPS1, TRX1, UBI4, UTR2, VPS1, YHB1
gene-CAALFM_C603850CA	IHD1	0	-8.92058	1.75078e-66	0.13668	8.92058	1.75078e-66			Top 10 GO terms and genes
gene-CAALFM_C108500CA	ENO1	0	-8.79397	2.10582e-62	0.12518	8.79397	2.10582e-62			transport	139 out of 389 genes, 35.7%	ACB1, ACO1, ACS1, ACT1, ADH5, ALS3, APE2, ATO1, ATP1, ATP2, CAN2, CAT2, CDC10, CDC11, CDC48, CDG1, CDR1, CDR11, CFL2, CMD1, CNH1, COF1, CPH2, CPY1, CSA1, CTM1, CTR1, DCK1, DDR48, DFI1, DIP5, ECE1, ECM331, ENA2, ENA21, ERG20, ERV25, FBP1, FOX2, FRP1, FRP2, GAP4, GAP6, GDH2, GDI1, GFA1, GLK1, GLO3, GNP1, GPA2, GPH1, GSP1, HET1, HGT1, HGT6, HMX1, HOL4, HSP60, HSP70, HWP1, HXK2, HYR1, ICL1, IDP2, IRO…
gene-CAALFM_C403470CA	ECE1	0	-8.26851	4.90737e-45	0.0869099	8.26851	4.90737e-45			translation	133 out of 389 genes, 34.2%	ACS2, ANB1, ASC1, ATP14, ATP16, ATP17, ATP20, ATP3, ATP4, ATP5, ATP7, CAM1, CDC42, COI1, COX4, COX9, CPR6, CRD2, CYP5, DED81, DPM3, EFB1, EFT2, EIF4E, ERG5, GCN1, GCV3, GRS1, HHF1, HHF22, HHT21, HOM6, HSP90, HTA1, HTA2, HTB1, IDH1, IDH2, ILS1, IPP1, KAR2, KRS1, LSC2, MCI4, MLC1, MMD1, MRP2, NTF2, NUO2, PDA1, PDB1, PET9, QCR2, QCR7, QCR8, QCR9, RBP1, RPL10, RPL10A, RPL11, RPL12, RPL13, RPL14, RPL1…
gene-CAALFM_C400130WA	RBT5	0	-8.09975	6.54582e-43	0.0772952	8.09975	6.54582e-43			regulation of biological process	74 out of 389 genes, 19.0%	ANB1, ASC1, BMH1, CAM1, CDC11, CDC42, CDC48, CDR1, CMD1, CNB1, CPH2, CYP1, DCK1, DEF1, DFI1, EFB1, EFT2, EIF4E, ENO1, GCN1, GCN4, GDI1, GPA2, GSP1, HGT1, HHT2, HHT21, HSP90, HTA1, HTA2, HTB1, HXK2, KAR2, LAP3, MBF1, NAP1, NDE1, PFY1, PHO84, PIN3, POR1, PR26, PRA1, PTP3, QCR7, RBP1, RDI1, RHO3, RIM1, ROB1, RPL30, RPN3, RPS21, RPS23A, RPS28B, RPS9B, RPT2, RPT6, SAR1, SEC23, SEC7, SKP1, SMI1, SOD1, …
gene-CAALFM_C210350CA	ACS1	0	-8.00922	7.2101e-43	0.0725821	8.00922	7.2101e-43			organelle organization	73 out of 389 genes, 18.8%	ACO1, ACT1, ATP14, ATP20, CDC10, CDC11, CDC3, CDC42, CDC48, CMD1, COF1, COX13, DCK1, FAS2, GCN1, GLO3, GPA2, GPX2, GSP1, HHT2, HHT21, HSP104, HSP60, HSP90, HTA1, IRO1, KAR2, LSP1, MDH1, MLC1, NAG6, NUO2, OLE1, PFY1, PIN3, POR1, PRA1, QCR7, QCR9, RDI1, RHO3, RIM1, RPL10, RPL11, RPL12, RPL14, RPL25, RPL3, RPL5, RPP0, RPS12, RPS14B, RPS17B, RPS26A, RPS28B, RVS161, SAR1, SEC23, SEC24, SEC4, SEC7, SKP…
gene-CAALFM_C401750CA	FBA1	0	-7.68354	2.06352e-38	0.0578771	7.68354	2.06352e-38			response to stress	70 out of 389 genes, 18%	ACT1, ASC1, BMH1, CAT1, CCP1, CDC19, CDC48, CDR1, CIP1, CNH1, CPH2, DCK1, DDR48, ECM33, ERG13, ERG5, FBP1, FDH3, FRP1, GCN1, GCN4, GLX3, GND1, GPA2, GPX2, HGT1, HHT2, HHT21, HMX1, HSP104, HSP60, HSP70, HSP90, HTA1, HTA2, HTB1, IMH3, KAR2, LHS1, MAL2, MP65, MRP2, MSI3, OLE1, PHO84, PIL1, PRE8, PST1, RDI1, RPL16A, RPT6, RVS161, SEC61, SGT2, SLK19, SMT3, SOD1, SOD3, SOD5, SSB1, SUB2, TPI1, TPS1, TRR…
gene-CAALFM_C208290CA	UCF1	0	-7.61643	1.27858e-37	0.0552378	7.61643	1.27858e-37			biological process involved in interspecies interaction between organisms	63 out of 389 genes, 16.2%	ACO1, ADH1, ALS3, ASC1, BMH1, CAT1, CDC10, CDC11, CDC19, CDC42, CNB1, CNH1, CPH2, CSH1, DEF1, ECE1, ECM33, ENO1, FAS2, FBA1, FDH3, FOX2, GPA2, GPM1, HET1, HSP104, HSP70, HSP90, HWP1, HYR1, ICL1, IMH3, IRO1, MBF1, MP65, MSI3, NAG6, NUO2, PGA7, PGK1, PHO84, PHR1, PRA1, PST1, RVS161, SAP5, SAP6, SIT1, SLK19, SMI1, SOD1, SOD5, SSA2, SSB1, SUN41, TDH3, TPI1, TPS1, TTR1, UBI4, UTR2, WH11, YHB1
gene-CAALFM_C107160CA	gene-CAALFM_C107160CA	0	-7.58166	1.67151e-35	0.0539181	7.58166	1.67151e-35			RNA metabolic process	58 out of 389 genes, 14.9%	ASC1, CDC48, CNH1, DED81, EIF4E, ENA2, ENA21, GAP4, GLO3, GRS1, GSP1, HHT2, ILS1, KRS1, LSM6, NAP1, NSP1, PGA59, PHR1, QCR7, RBP1, ROB1, RPL14, RPL16A, RPL17B, RPL3, RPL30, RPL35, RPL37B, RPL8B, RPS1, RPS12, RPS13, RPS14B, RPS16A, RPS18, RPS21B, RPS23A, RPS24, RPS26A, RPS28B, RPS3, RPS5, RPS6A, RPS8A, RPS9B, RPT2, RPT6, SES1, SPL1, SSB1, SSZ1, SUB2, SUP35, THS1, TOM1, UBI3, YPT1
gene-CAALFM_C600750CA	PGK1	0	-7.47204	2.1431e-33	0.0499591	7.47204	2.1431e-33			lipid metabolic process	44 out of 389 genes, 11.3%	AAT1, ACB1, ACT1, BMH1, CAT2, CDC19, CMD1, COF1, COX15, CRC1, CYP1, DES1, DPM1, DPM3, ECM33, ENO1, ERG10, ERG13, ERG20, ERG251, ERG5, FAS1, FAS2, FOX2, GFA1, HET1, HXK2, INO1, IPP1, MMD1, OLE1, PDC11, PLB3, PLB5, POR1, POX1-3, SAR1, SCS7, SEC21, SEC23, SEC24, SEC61, SUN41, SUR2
gene-CAALFM_C601970CA	RPL25	0	-7.42799	7.48941e-32	0.0484509	7.42799	7.48941e-32
gene-CAALFM_C400270WA	ATP2	0	-7.31158	1.4868e-32	0.0446804	7.31158	1.4868e-32
gene-CAALFM_C200250WA	STF2	0	-7.2994	9.4017e-26	0.0443033	7.2994	9.4017e-26
gene-CAALFM_CR04510WA	HXK2	0	-7.29328	2.24925e-30	0.0441148	7.29328	2.24925e-30
gene-CAALFM_CR02470WA	gene-CAALFM_CR02470WA	0	-7.26225	4.11696e-31	0.0431722	7.26225	4.11696e-31
gene-CAALFM_C304680WA	RPP2B	0	-7.24965	1.41852e-29	0.0427951	7.24965	1.41852e-29
gene-CAALFM_C203100WA	EFT2	0	-7.23694	1.29108e-30	0.0424181	7.23694	1.29108e-30
gene-CAALFM_C302110WA	RPL12	0	-7.21766	5.2336e-31	0.0418525	7.21766	5.2336e-31
gene-CAALFM_C602240CA	RPL10A	0	-7.16495	2.86261e-30	0.0403443	7.16495	2.86261e-30
gene-CAALFM_C307440WA	TPI1	0	-7.16495	5.31747e-29	0.0403443	7.16495	5.31747e-29
gene-CAALFM_C302610CA	GLX3	0	-7.15823	2.5036e-29	0.0401558	7.15823	2.5036e-29
gene-CAALFM_C102460WA	RPL10	0	-7.10326	3.77375e-28	0.0386476	7.10326	3.77375e-28
gene-CAALFM_C305710WA	RCT1	0	-7.09624	1.9519e-27	0.0384591	7.09624	1.9519e-27
gene-CAALFM_C500590WA	PET9	0	-7.04611	9.21384e-27	0.0371394	7.04611	9.21384e-27
gene-CAALFM_CR00860CA	TMA19	0	-7.03147	1.23719e-26	0.0367623	7.03147	1.23719e-26
gene-CAALFM_C111320CA	gene-CAALFM_C111320CA	0	-7.01667	1.9623e-26	0.0363853	7.01667	1.9623e-26
gene-CAALFM_C201120WA	KAR2	0	-7.01667	2.14268e-25	0.0363853	7.01667	2.14268e-25
gene-CAALFM_C407180WA	UBI3	0.000282477	-7.00172	2.006e-42	0.072205	7.00172	2.006e-42
gene-CAALFM_C600330CA	GNP1	0	-7.00172	2.88274e-27	0.0360082	7.00172	2.88274e-27
gene-CAALFM_C406980WA	PRA1	0	-7.00172	3.03322e-25	0.0360082	7.00172	3.03322e-25
gene-CAALFM_CR03030CA	RPL28	0	-6.99419	9.61813e-27	0.0358197	6.99419	9.61813e-27
gene-CAALFM_C700960WA	RPS18	0	-6.98661	2.68177e-26	0.0356312	6.98661	2.68177e-26
gene-CAALFM_C603030WA	SAP5	0	-6.94032	1.68899e-26	0.0345	6.94032	1.68899e-26
gene-CAALFM_C304500CA	RPL19A	0	-6.89249	7.64808e-27	0.0333689	6.89249	7.64808e-27
gene-CAALFM_C404530CA	PHR1	0.000282477	-6.88843	7.50316e-39	0.0667378	6.88843	7.50316e-39
gene-CAALFM_C505050WA	ADH1	0.00197734	-6.88742	6.03959e-83	0.267328	6.88742	6.03959e-83
gene-CAALFM_C307270CA	UBI4	0.000282477	-6.85139	1.41957e-40	0.0650411	6.85139	1.41957e-40
gene-CAALFM_C106890CA	gene-CAALFM_C106890CA	0	-6.84302	2.0195e-23	0.0322377	6.84302	2.0195e-23
gene-CAALFM_C204170CA	gene-CAALFM_C204170CA	0	-6.83461	3.95024e-24	0.0320492	6.83461	3.95024e-24
gene-CAALFM_CR03500WA	CIT1	0	-6.82615	4.15201e-21	0.0318607	6.82615	4.15201e-21
gene-CAALFM_C206570CA	gene-CAALFM_C206570CA	0	-6.80046	1.87151e-23	0.0312951	6.80046	1.87151e-23
gene-CAALFM_C103090WA	RPS1	0	-6.7918	2.47047e-24	0.0311066	6.7918	2.47047e-24
gene-CAALFM_C700990WA	RPP0	0	-6.77431	1.82627e-24	0.0307295	6.77431	1.82627e-24
gene-CAALFM_C104240CA	HHF1	0	-6.76549	4.43572e-24	0.030541	6.76549	4.43572e-24
gene-CAALFM_C110390CA	RPL42	0	-6.72964	4.48168e-22	0.0297869	6.72964	4.48168e-22
gene-CAALFM_C300090WA	RPS24	0	-6.72054	9.07007e-24	0.0295984	6.72054	9.07007e-24
gene-CAALFM_C103020CA	RPL13	0	-6.72054	2.46537e-23	0.0295984	6.72054	2.46537e-23
gene-CAALFM_C112390CA	RPL27A	0	-6.72054	5.22508e-22	0.0295984	6.72054	5.22508e-22
gene-CAALFM_CR09920WA	gene-CAALFM_CR09920WA	0	-6.69288	4.61675e-22	0.0290328	6.69288	4.61675e-22
gene-CAALFM_C504560CA	CUP1	0.000282477	-6.68822	1.36294e-36	0.0580656	6.68822	1.36294e-36
gene-CAALFM_C404900WA	RPL30	0	-6.66469	9.48652e-21	0.0284672	6.66469	9.48652e-21
gene-CAALFM_C106580WA	RPS23A	0	-6.65516	1.563e-12	0.0282787	6.65516	1.563e-12
gene-CAALFM_C201590WA	COX13	0	-6.64558	3.81143e-21	0.0280902	6.64558	3.81143e-21
gene-CAALFM_C101480CA	RPS21	0	-6.64558	3.47015e-19	0.0280902	6.64558	3.47015e-19
gene-CAALFM_C401270WA	RPS6A	0	-6.61643	3.83304e-14	0.0275246	6.61643	3.83304e-14
gene-CAALFM_C306870WA	TDH3	0.000564953	-6.60987	2.02115e-43	0.0825739	6.60987	2.02115e-43
gene-CAALFM_C206810CA	RPL11	0	-6.60658	1.37769e-21	0.0273361	6.60658	1.37769e-21
gene-CAALFM_C304950WA	ARF2	0	-6.58668	1.40492e-22	0.026959	6.58668	1.40492e-22
gene-CAALFM_C700930WA	GPH1	0	-6.57663	9.76342e-20	0.0267705	6.57663	9.76342e-20
gene-CAALFM_C111060CA	RPL2	0	-6.56651	3.18401e-20	0.026582	6.56651	3.18401e-20
gene-CAALFM_C307150CA	RPS12	0	-6.55631	1.87315e-20	0.0263935	6.55631	1.87315e-20
gene-CAALFM_C201610CA	RPS26A	0	-6.54604	3.2277e-21	0.0262049	6.54604	3.2277e-21
gene-CAALFM_C601700WA	RPL32	0	-6.52528	3.95468e-20	0.0258279	6.52528	3.95468e-20
gene-CAALFM_C304960WA	RPL35	0	-6.48285	6.01714e-20	0.0250738	6.48285	6.01714e-20
gene-CAALFM_C600650CA	RPS13	0	-6.48285	8.44023e-19	0.0250738	6.48285	8.44023e-19
gene-CAALFM_CR10850CA	ATP16	0	-6.47204	3.18401e-20	0.0248853	6.47204	3.18401e-20
gene-CAALFM_C401900CA	MDH1-1	0	-6.46115	5.46902e-19	0.0246968	6.46115	5.46902e-19
gene-CAALFM_CR08210CA	ACO1	0.000282477	-6.40544	1.07589e-29	0.0476968	6.40544	1.07589e-29
gene-CAALFM_C102530CA	DIP5	0	-6.40544	1.0633e-18	0.0237541	6.40544	1.0633e-18
gene-CAALFM_C205460WA	CDC19	0	-6.37095	2.15774e-18	0.0231886	6.37095	2.15774e-18
gene-CAALFM_C106450CA	RPS14B	0	-6.3475	4.54601e-19	0.0228115	6.3475	4.54601e-19
gene-CAALFM_C111330CA	SMT3	0	-6.3475	7.65203e-19	0.0228115	6.3475	7.65203e-19
gene-CAALFM_C101370CA	RPS21B	0	-6.32365	8.68338e-17	0.0224345	6.32365	8.68338e-17
gene-CAALFM_C210620WA	RPS4A	0	-6.2994	2.86986e-18	0.0220574	6.2994	2.86986e-18
gene-CAALFM_C504590CA	RPL43A	0	-6.2994	1.2348e-17	0.0220574	6.2994	1.2348e-17
gene-CAALFM_C203270WA	GPM1	0.000282477	-6.28712	8.49373e-30	0.0439263	6.28712	8.49373e-30
gene-CAALFM_C104610WA	ATP1	0	-6.28712	1.21097e-17	0.0218689	6.28712	1.21097e-17
gene-CAALFM_C200210WA	RPL38	0	-6.26225	7.88075e-18	0.0214918	6.26225	7.88075e-18
gene-CAALFM_C205710CA	gene-CAALFM_C205710CA	0	-6.24965	2.40932e-18	0.0213033	6.24965	2.40932e-18
gene-CAALFM_CR06800CA	HHF22	0	-6.23694	7.22792e-16	0.0211148	6.23694	7.22792e-16
gene-CAALFM_C302480CA	CCP1	0	-6.22411	1.39856e-15	0.0209263	6.22411	1.39856e-15
gene-CAALFM_C113480WA	HSP70	0	-6.21117	5.5114e-17	0.0207377	6.21117	5.5114e-17
gene-CAALFM_C701790CA	RPL5	0	-6.21117	5.9595e-17	0.0207377	6.21117	5.9595e-17
gene-CAALFM_C602070CA	RPL23A	0	-6.21117	1.6074e-16	0.0207377	6.21117	1.6074e-16
gene-CAALFM_C406570CA	PDC11	0	-6.21117	2.04241e-14	0.0207377	6.21117	2.04241e-14
gene-CAALFM_C200680CA	SOD5	0.000282477	-6.19155	2.23012e-28	0.0410984	6.19155	2.23012e-28
gene-CAALFM_C101980WA	HGT1	0	-6.18494	1.1484e-16	0.0203607	6.18494	1.1484e-16
gene-CAALFM_C205500WA	ATP4	0	-6.17165	1.50836e-16	0.0201722	6.17165	1.50836e-16
gene-CAALFM_CR10350CA	TRX1	0	-6.17165	4.51735e-16	0.0201722	6.17165	4.51735e-16
gene-CAALFM_C305240CA	RPL8B	0	-6.15823	1.01163e-16	0.0199836	6.15823	1.01163e-16
gene-CAALFM_C404480CA	EFB1	0	-6.15823	4.06771e-16	0.0199836	6.15823	4.06771e-16
gene-CAALFM_C205610CA	RPS8A	0	-6.1172	6.13928e-16	0.0194181	6.1172	6.13928e-16
gene-CAALFM_C702030WA	HSP90	0.000282477	-6.11025	6.68401e-28	0.0388361	6.11025	6.68401e-28
gene-CAALFM_C100590WA	TUF1	0	-6.08918	1.02647e-15	0.019041	6.08918	1.02647e-15
gene-CAALFM_C106460CA	RPS22A	0.000282477	-6.07497	9.21384e-27	0.0378935	6.07497	9.21384e-27
gene-CAALFM_C202970CA	ALD5	0.000282477	-6.07497	1.49338e-25	0.0378935	6.07497	1.49338e-25
gene-CAALFM_C108350CA	gene-CAALFM_C108350CA	0	-6.07497	2.09967e-14	0.0188525	6.07497	2.09967e-14
gene-CAALFM_C306010WA	CAM1	0	-6.06061	2.51195e-15	0.018664	6.06061	2.51195e-15
gene-CAALFM_CR07790CA	YHB1	0	-6.04611	5.37814e-15	0.0184754	6.04611	5.37814e-15
gene-CAALFM_CR00540CA	MDH1	0	-6.04611	2.89441e-14	0.0184754	6.04611	2.89441e-14
gene-CAALFM_C205760CA	gene-CAALFM_C205760CA	0	-6.01667	3.02841e-15	0.0180984	6.01667	3.02841e-15
gene-CAALFM_C401520CA	RPL20B	0	-6.01667	2.91175e-14	0.0180984	6.01667	2.91175e-14
gene-CAALFM_C502890WA	YNK1	0	-6.00172	8.73468e-16	0.0179099	6.00172	8.73468e-16
gene-CAALFM_C400170WA	gene-CAALFM_C400170WA	0	-6.00172	1.1934e-14	0.0179099	6.00172	1.1934e-14
gene-CAALFM_C601610WA	ANB1	0	-6.00172	3.38923e-13	0.0179099	6.00172	3.38923e-13
gene-CAALFM_C205930WA	COX9	0	-5.97135	2.99367e-13	0.0175328	5.97135	2.99367e-13
gene-CAALFM_C700630CA	gene-CAALFM_C700630CA	0	-5.95592	1.76106e-14	0.0173443	5.95592	1.76106e-14
gene-CAALFM_C407110CA	PDA1	0	-5.94032	3.19631e-13	0.0171558	5.94032	3.19631e-13
gene-CAALFM_C203810CA	RPL21A	0.000282477	-5.92455	2.91129e-25	0.034123	5.92455	2.91129e-25
gene-CAALFM_C109030CA	COX5	0	-5.92455	8.67228e-14	0.0169672	5.92455	8.67228e-14
gene-CAALFM_CR02490WA	OPT4	0	-5.92455	3.35794e-13	0.0169672	5.92455	3.35794e-13
gene-CAALFM_C304140CA	EGD2	0	-5.90861	7.76731e-14	0.0167787	5.90861	7.76731e-14
gene-CAALFM_C201690WA	gene-CAALFM_C201690WA	0	-5.89249	1.74024e-14	0.0165902	5.89249	1.74024e-14
gene-CAALFM_C702380CA	CYP1	0.000282477	-5.87619	4.25658e-24	0.0329918	5.87619	4.25658e-24
gene-CAALFM_C205410WA	gene-CAALFM_C205410WA	0.000282477	-5.87619	2.94148e-23	0.0329918	5.87619	2.94148e-23
gene-CAALFM_CR08360CA	RPP2A	0	-5.87619	2.97644e-12	0.0164017	5.87619	2.97644e-12
gene-CAALFM_C302470CA	RPL9B	0	-5.8597	8.18957e-13	0.0162131	5.8597	8.18957e-13
gene-CAALFM_CR00200WA	PCK1	0.000282477	-5.85139	2.96697e-22	0.0324263	5.85139	2.96697e-22
gene-CAALFM_C301550CA	TOS1	0	-5.84302	6.76324e-13	0.0160246	5.84302	6.76324e-13
gene-CAALFM_C503540CA	RPS25B	0	-5.84302	1.05431e-12	0.0160246	5.84302	1.05431e-12
gene-CAALFM_CR04100CA	RPL15A	0	-5.84302	1.3369e-12	0.0160246	5.84302	1.3369e-12
gene-CAALFM_C404890CA	RPL24A	0	-5.82615	1.31943e-13	0.0158361	5.82615	1.31943e-13
gene-CAALFM_C104290CA	ACS2	0	-5.80908	8.50478e-14	0.0156476	5.80908	8.50478e-14
gene-CAALFM_C110100CA	NTF2	0	-5.80908	1.30007e-13	0.0156476	5.80908	1.30007e-13
gene-CAALFM_C700090CA	CSA1	0	-5.80908	8.80046e-08	0.0156476	5.80908	8.80046e-08
gene-CAALFM_C600100CA	HET1	0	-5.7918	7.23651e-14	0.015459	5.7918	7.23651e-14
gene-CAALFM_C104260WA	HHT21	0	-5.7918	5.72377e-13	0.015459	5.7918	5.72377e-13
gene-CAALFM_C113700WA	ACT1	0	-5.7918	7.31686e-13	0.015459	5.7918	7.31686e-13
gene-CAALFM_C402370CA	PGA59	0	-5.7918	9.94951e-12	0.015459	5.7918	9.94951e-12
gene-CAALFM_C600790CA	CTR1	0	-5.77431	1.62646e-13	0.0152705	5.77431	1.62646e-13
gene-CAALFM_C502000CA	ACH1	0	-5.77431	1.98962e-13	0.0152705	5.77431	1.98962e-13
gene-CAALFM_C107120WA	GAP4	0	-5.77431	1.10385e-12	0.0152705	5.77431	1.10385e-12
gene-CAALFM_C307950CA	SRB1	0	-5.75661	8.23317e-14	0.015082	5.75661	8.23317e-14
gene-CAALFM_C106810WA	CAT1	0	-5.75661	3.09119e-13	0.015082	5.75661	3.09119e-13
gene-CAALFM_C203470CA	COX6	0	-5.75661	4.4433e-13	0.015082	5.75661	4.4433e-13
gene-CAALFM_C104180WA	gene-CAALFM_C104180WA	0	-5.75661	4.55432e-13	0.015082	5.75661	4.55432e-13
gene-CAALFM_C504440CA	SFC1	0	-5.75661	1.8971e-12	0.015082	5.75661	1.8971e-12
gene-CAALFM_C209430WA	RPL3	0.000282477	-5.74767	2.02467e-19	0.030164	5.74767	2.02467e-19
gene-CAALFM_C401530CA	ERG251	0	-5.73869	9.10954e-14	0.0148935	5.73869	9.10954e-14
gene-CAALFM_C206290CA	ATP14	0	-5.73869	7.10217e-13	0.0148935	5.73869	7.10217e-13
gene-CAALFM_C210030CA	MP65	0	-5.73869	2.60874e-07	0.0148935	5.73869	2.60874e-07
gene-CAALFM_C113190WA	gene-CAALFM_C113190WA	0.000282477	-5.72054	3.07832e-22	0.0295984	5.72054	3.07832e-22
gene-CAALFM_C103220CA	BMH1	0	-5.70216	6.64526e-13	0.0145164	5.70216	6.64526e-13
gene-CAALFM_C401160WA	CRD2	0	-5.70216	9.08737e-13	0.0145164	5.70216	9.08737e-13
gene-CAALFM_C701250WA	ASC1	0	-5.70216	2.253e-10	0.0145164	5.70216	2.253e-10
gene-CAALFM_C100180WA	RPL16A	0	-5.68354	1.42266e-12	0.0143279	5.68354	1.42266e-12
gene-CAALFM_C406030WA	CMD1	0	-5.68354	1.65786e-12	0.0143279	5.68354	1.65786e-12
gene-CAALFM_C604420WA	gene-CAALFM_C604420WA	0	-5.68354	4.25575e-11	0.0143279	5.68354	4.25575e-11
gene-CAALFM_C304810CA	gene-CAALFM_C304810CA	0	-5.64558	2.70596e-12	0.0139508	5.64558	2.70596e-12
gene-CAALFM_C111040WA	RPL29	0	-5.64558	7.34456e-12	0.0139508	5.64558	7.34456e-12
gene-CAALFM_CR10840CA	XYL2	0	-5.64558	5.98709e-11	0.0139508	5.64558	5.98709e-11
gene-CAALFM_CR10790WA	MAL2	0.000282477	-5.62621	9.48652e-21	0.0277131	5.62621	9.48652e-21
gene-CAALFM_C600840WA	GPX2	0	-5.62621	2.5717e-11	0.0137623	5.62621	2.5717e-11
gene-CAALFM_CR00250WA	ATP17	0.000282477	-5.61643	8.18962e-17	0.0275246	5.61643	8.18962e-17
gene-CAALFM_C203960WA	RPL39	0.000282477	-5.60658	8.91647e-20	0.0273361	5.60658	8.91647e-20
gene-CAALFM_C202590WA	ZRT2	0	-5.60658	4.79189e-12	0.0135738	5.60658	4.79189e-12
gene-CAALFM_CR03720WA	TAL1	0	-5.60658	2.64897e-11	0.0135738	5.60658	2.64897e-11
gene-CAALFM_C106550WA	GLT1	0	-5.56651	3.76459e-05	0.0131967	5.56651	3.76459e-05
gene-CAALFM_C104100CA	POR1	0	-5.54604	2.52352e-11	0.0130082	5.54604	2.52352e-11
gene-CAALFM_C404590WA	SCS7	0	-5.54604	8.44398e-11	0.0130082	5.54604	8.44398e-11
gene-CAALFM_C305000WA	RDI1	0	-5.52528	6.09167e-10	0.0128197	5.52528	6.09167e-10
gene-CAALFM_C304150WA	gene-CAALFM_C304150WA	0.000282477	-5.50422	1.35507e-18	0.0254509	5.50422	1.35507e-18
gene-CAALFM_C100350CA	HMX1	0	-5.50422	3.10337e-11	0.0126312	5.50422	3.10337e-11
gene-CAALFM_C600820WA	SUN41	0.000282477	-5.48285	3.73979e-15	0.0250738	5.48285	3.73979e-15
gene-CAALFM_C108360CA	OLE1	0	-5.48285	8.46109e-12	0.0124426	5.48285	8.46109e-12
gene-CAALFM_CR01310WA	ATP3	0	-5.48285	1.53181e-11	0.0124426	5.48285	1.53181e-11
gene-CAALFM_C103010WA	RPP1A	0	-5.48285	3.32543e-11	0.0124426	5.48285	3.32543e-11
gene-CAALFM_C305200WA	RPS19A	0	-5.48285	5.71904e-11	0.0124426	5.48285	5.71904e-11
gene-CAALFM_C108610CA	gene-CAALFM_C108610CA	0	-5.48285	1.26973e-10	0.0124426	5.48285	1.26973e-10
gene-CAALFM_C111650WA	EGD1	0	-5.46115	1.21476e-10	0.0122541	5.46115	1.21476e-10
gene-CAALFM_CR06340CA	PGI1	0	-5.46115	2.93416e-10	0.0122541	5.46115	2.93416e-10
gene-CAALFM_C504810WA	PFK1	0	-5.46115	8.16669e-10	0.0122541	5.46115	8.16669e-10
gene-CAALFM_C205920CA	COX8	0.000282477	-5.45018	1.52423e-08	0.0245082	5.45018	1.52423e-08
gene-CAALFM_C702570CA	RBP1	0	-5.43913	1.31128e-11	0.0120656	5.43913	1.31128e-11
gene-CAALFM_C503350WA	QCR2	0	-5.43913	4.56468e-11	0.0120656	5.43913	4.56468e-11
gene-CAALFM_C204050CA	DCK1	0	-5.43913	7.33959e-11	0.0120656	5.43913	7.33959e-11
gene-CAALFM_C304880WA	PIN3	0	-5.43913	1.4266e-10	0.0120656	5.43913	1.4266e-10
gene-CAALFM_C406970CA	ZRT1	0	-5.43913	4.62295e-09	0.0120656	5.43913	4.62295e-09
gene-CAALFM_CR04810WA	RPS3	0.000282477	-5.42799	9.59553e-18	0.0241312	5.42799	9.59553e-18
gene-CAALFM_C101060WA	MBF1	0	-5.39404	3.02273e-10	0.0116885	5.39404	3.02273e-10
gene-CAALFM_C301610WA	gene-CAALFM_C301610WA	0	-5.39404	1.13596e-09	0.0116885	5.39404	1.13596e-09
gene-CAALFM_C104210CA	CDC3	0	-5.39404	3.13751e-09	0.0116885	5.39404	3.13751e-09
gene-CAALFM_C502380WA	gene-CAALFM_C502380WA	0	-5.37095	1.33852e-10	0.0115	5.37095	1.33852e-10
gene-CAALFM_C105720WA	gene-CAALFM_C105720WA	0	-5.37095	1.97209e-10	0.0115	5.37095	1.97209e-10
gene-CAALFM_CR06810WA	HHT2	0	-5.37095	2.54751e-10	0.0115	5.37095	2.54751e-10
gene-CAALFM_CR02070CA	ADH5	0	-5.37095	5.35782e-10	0.0115	5.37095	5.35782e-10
gene-CAALFM_C205250CA	AAT1	0	-5.37095	2.13386e-08	0.0115	5.37095	2.13386e-08
gene-CAALFM_C206310CA	GSP1	0	-5.3475	1.82479e-10	0.0113115	5.3475	1.82479e-10
gene-CAALFM_CR08090WA	SSB1	0	-5.3475	6.18681e-10	0.0113115	5.3475	6.18681e-10
gene-CAALFM_C503900WA	PGA56	0	-5.3475	2.18002e-09	0.0113115	5.3475	2.18002e-09
gene-CAALFM_C109630WA	IDH1	0	-5.32365	5.86785e-10	0.011123	5.32365	5.86785e-10
gene-CAALFM_CR07400CA	LPD1	0	-5.32365	1.63328e-09	0.011123	5.32365	1.63328e-09
gene-CAALFM_C110870WA	RPS17B	0	-5.32365	1.92169e-08	0.011123	5.32365	1.92169e-08
gene-CAALFM_C104500WA	ICL1	0	-5.32365	7.1721e-06	0.011123	5.32365	7.1721e-06
gene-CAALFM_C114090WA	gene-CAALFM_C114090WA	0.000282477	-5.2994	7.86313e-16	0.0220574	5.2994	7.86313e-16
gene-CAALFM_C108320WA	TKL1	0	-5.2994	4.05177e-10	0.0109344	5.2994	4.05177e-10
gene-CAALFM_CR07150WA	GLK1	0	-5.2994	8.10761e-10	0.0109344	5.2994	8.10761e-10
gene-CAALFM_CR08460WA	TPM2	0.000282477	-5.28712	8.61583e-17	0.0218689	5.28712	8.61583e-17
gene-CAALFM_C203820CA	RPS9B	0.000282477	-5.27474	3.80778e-16	0.0216804	5.27474	3.80778e-16
gene-CAALFM_C101490WA	gene-CAALFM_C101490WA	0	-5.27474	2.86323e-10	0.0107459	5.27474	2.86323e-10
gene-CAALFM_C107410CA	SKP1	0	-5.27474	9.07225e-10	0.0107459	5.27474	9.07225e-10
gene-CAALFM_C603400CA	QCR7	0	-5.27474	1.34451e-09	0.0107459	5.27474	1.34451e-09
gene-CAALFM_C107870CA	SMI1	0	-5.27474	1.87934e-09	0.0107459	5.27474	1.87934e-09
gene-CAALFM_CR08560CA	gene-CAALFM_CR08560CA	0	-5.27474	2.01884e-09	0.0107459	5.27474	2.01884e-09
gene-CAALFM_C503070WA	RPS5	0	-5.27474	3.05886e-09	0.0107459	5.27474	3.05886e-09
gene-CAALFM_C504930CA	MAL31	0.000564953	-5.24965	1.02433e-21	0.0320492	5.24965	1.02433e-21
gene-CAALFM_C208810CA	IPP1	0	-5.24965	2.26586e-10	0.0105574	5.24965	2.26586e-10
gene-CAALFM_C402340WA	gene-CAALFM_C402340WA	0	-5.24965	2.1828e-09	0.0105574	5.24965	2.1828e-09
gene-CAALFM_C501540WA	gene-CAALFM_C501540WA	0	-5.24965	2.02034e-08	0.0105574	5.24965	2.02034e-08
gene-CAALFM_C102330CA	gene-CAALFM_C102330CA	0	-5.22411	3.8018e-09	0.0103689	5.22411	3.8018e-09
gene-CAALFM_CR09600CA	YKE2	0	-5.22411	4.52686e-09	0.0103689	5.22411	4.52686e-09
gene-CAALFM_C101350CA	TIF	0	-5.22411	7.59662e-09	0.0103689	5.22411	7.59662e-09
gene-CAALFM_C111360WA	RPL37B	0	-5.22411	1.25325e-08	0.0103689	5.22411	1.25325e-08
gene-CAALFM_CR00780CA	GSY1	0	-5.22411	2.98738e-08	0.0103689	5.22411	2.98738e-08
gene-CAALFM_C112850WA	BLP1	0	-5.22411	5.11231e-07	0.0103689	5.22411	5.11231e-07
gene-CAALFM_C114110CA	RPL4B	0.000282477	-5.21117	3.63417e-15	0.0207377	5.21117	3.63417e-15
gene-CAALFM_C301730CA	UTR2	0	-5.19812	1.63328e-09	0.0101803	5.19812	1.63328e-09
gene-CAALFM_C302780WA	SES1	0	-5.19812	1.68848e-09	0.0101803	5.19812	1.68848e-09
gene-CAALFM_C108740CA	SEC24	0	-5.19812	1.36843e-08	0.0101803	5.19812	1.36843e-08
gene-CAALFM_C505290CA	MRP2	0	-5.19812	3.54018e-08	0.0101803	5.19812	3.54018e-08
gene-CAALFM_C703920CA	RPP1B	0	-5.17165	3.73601e-09	0.00999182	5.17165	3.73601e-09
gene-CAALFM_C204590CA	QCR8	0	-5.17165	5.97955e-09	0.00999182	5.17165	5.97955e-09
gene-CAALFM_C209940WA	GCN4	0	-5.17165	3.09765e-08	0.00999182	5.17165	3.09765e-08
gene-CAALFM_C106050CA	gene-CAALFM_C106050CA	0	-5.17165	4.18413e-08	0.00999182	5.17165	4.18413e-08
gene-CAALFM_CR10360CA	CTM1	0	-5.17165	5.18646e-06	0.00999182	5.17165	5.18646e-06
gene-CAALFM_C204940CA	ITR1	0	-5.14468	9.46911e-10	0.00980329	5.14468	9.46911e-10
gene-CAALFM_CR05050WA	GLN1	0	-5.14468	1.13977e-09	0.00980329	5.14468	1.13977e-09
gene-CAALFM_C209220WA	DDR48	0	-5.14468	4.60823e-09	0.00980329	5.14468	4.60823e-09
gene-CAALFM_C104360CA	gene-CAALFM_C104360CA	0	-5.14468	1.00732e-08	0.00980329	5.14468	1.00732e-08
gene-CAALFM_C500070WA	CDC11	0	-5.14468	1.06809e-08	0.00980329	5.14468	1.06809e-08
gene-CAALFM_C303910WA	HTA1	0	-5.14468	3.84838e-08	0.00980329	5.14468	3.84838e-08
gene-CAALFM_C700110WA	SOD3	0	-5.14468	5.12881e-08	0.00980329	5.14468	5.12881e-08
gene-CAALFM_C305100CA	RPL18	0	-5.14468	8.10038e-08	0.00980329	5.14468	8.10038e-08
gene-CAALFM_C104170CA	HTA2	0	-5.14468	2.06017e-05	0.00980329	5.14468	2.06017e-05
gene-CAALFM_C503500WA	GAP6	0	-5.1172	8.32976e-09	0.00961477	5.1172	8.32976e-09
gene-CAALFM_C104890WA	YBN5	0	-5.1172	1.90049e-08	0.00961477	5.1172	1.90049e-08
gene-CAALFM_C505480WA	DES1	0	-5.1172	2.41815e-08	0.00961477	5.1172	2.41815e-08
gene-CAALFM_C208390WA	gene-CAALFM_C208390WA	0	-5.1172	5.46835e-08	0.00961477	5.1172	5.46835e-08
gene-CAALFM_C304670CA	RPS15	0	-5.1172	2.65322e-07	0.00961477	5.1172	2.65322e-07
gene-CAALFM_C203790CA	ASR3	0.000282477	-5.10326	1.09298e-13	0.0192295	5.10326	1.09298e-13
gene-CAALFM_C306490WA	gene-CAALFM_C306490WA	0	-5.08918	1.07103e-08	0.00942624	5.08918	1.07103e-08
gene-CAALFM_C500190CA	FAS1	0	-5.08918	1.49724e-08	0.00942624	5.08918	1.49724e-08
gene-CAALFM_C111670WA	gene-CAALFM_C111670WA	0	-5.08918	4.40467e-08	0.00942624	5.08918	4.40467e-08
gene-CAALFM_C300290WA	RPT2	0	-5.08918	5.54325e-08	0.00942624	5.08918	5.54325e-08
gene-CAALFM_CR02360WA	IDP2	0.000282477	-5.06061	1.75468e-14	0.018664	5.06061	1.75468e-14
gene-CAALFM_CR05180CA	SDH2	0	-5.06061	7.46466e-09	0.00923772	5.06061	7.46466e-09
gene-CAALFM_C701640WA	LAT1	0	-5.06061	7.61491e-09	0.00923772	5.06061	7.61491e-09
gene-CAALFM_C113450WA	HYR1	0	-5.06061	9.34078e-09	0.00923772	5.06061	9.34078e-09
gene-CAALFM_C702910WA	ENA21	0	-5.06061	9.55549e-09	0.00923772	5.06061	9.55549e-09
gene-CAALFM_C505230CA	gene-CAALFM_C505230CA	0.000282477	-5.06061	1.28263e-08	0.018664	5.06061	1.28263e-08
gene-CAALFM_C404390WA	gene-CAALFM_C404390WA	0	-5.06061	1.45156e-08	0.00923772	5.06061	1.45156e-08
gene-CAALFM_C504470CA	gene-CAALFM_C504470CA	0	-5.06061	1.46038e-08	0.00923772	5.06061	1.46038e-08
gene-CAALFM_C307830WA	FBP1	0	-5.06061	1.52423e-08	0.00923772	5.06061	1.52423e-08
gene-CAALFM_C208160CA	gene-CAALFM_C208160CA	0	-5.06061	1.7381e-08	0.00923772	5.06061	1.7381e-08
gene-CAALFM_C400070CA	gene-CAALFM_C400070CA	0	-5.06061	6.07877e-08	0.00923772	5.06061	6.07877e-08
gene-CAALFM_C701800CA	PFK2	0	-5.03147	2.75175e-08	0.00904919	5.03147	2.75175e-08
gene-CAALFM_C113620WA	ROB1	0	-5.03147	5.52254e-07	0.00904919	5.03147	5.52254e-07
gene-CAALFM_C103190CA	ECM33	0	-5.00172	6.67909e-08	0.00886067	5.00172	6.67909e-08
gene-CAALFM_C100390WA	ENA2	0	-5.00172	7.58078e-08	0.00886067	5.00172	7.58078e-08
gene-CAALFM_CR10490WA	EIF4E	0	-5.00172	7.7697e-08	0.00886067	5.00172	7.7697e-08
gene-CAALFM_C403570WA	HWP1	0	-5.00172	1.19829e-06	0.00886067	5.00172	1.19829e-06
gene-CAALFM_C700750WA	ACB1	0	-4.97135	2.57368e-08	0.00867214	4.97135	2.57368e-08
gene-CAALFM_C103520WA	RPN3	0	-4.97135	4.2977e-08	0.00867214	4.97135	4.2977e-08
gene-CAALFM_C303410CA	gene-CAALFM_C303410CA	0	-4.97135	7.55899e-08	0.00867214	4.97135	7.55899e-08
gene-CAALFM_C106470WA	gene-CAALFM_C106470WA	0	-4.97135	8.83022e-08	0.00867214	4.97135	8.83022e-08
gene-CAALFM_C208900WA	gene-CAALFM_C208900WA	0	-4.97135	1.29564e-07	0.00867214	4.97135	1.29564e-07
gene-CAALFM_C201020WA	HGT6	0	-4.97135	1.92941e-07	0.00867214	4.97135	1.92941e-07
gene-CAALFM_CR06490CA	HSP60	0	-4.97135	2.45078e-07	0.00867214	4.97135	2.45078e-07
gene-CAALFM_C202860WA	SUR2	0	-4.97135	3.12047e-07	0.00867214	4.97135	3.12047e-07
gene-CAALFM_C402890CA	QCR9	0	-4.97135	6.3147e-07	0.00867214	4.97135	6.3147e-07
gene-CAALFM_C600200CA	gene-CAALFM_C600200CA	0	-4.94032	2.46068e-08	0.00848362	4.94032	2.46068e-08
gene-CAALFM_C404330CA	gene-CAALFM_C404330CA	0	-4.94032	3.60292e-08	0.00848362	4.94032	3.60292e-08
gene-CAALFM_C103620CA	gene-CAALFM_C103620CA	0	-4.94032	4.22258e-08	0.00848362	4.94032	4.22258e-08
gene-CAALFM_C302940CA	NUO2	0	-4.94032	8.3247e-08	0.00848362	4.94032	8.3247e-08
gene-CAALFM_C206630CA	gene-CAALFM_C206630CA	0	-4.94032	8.67175e-08	0.00848362	4.94032	8.67175e-08
gene-CAALFM_CR01740WA	MCI4	0	-4.94032	8.67175e-08	0.00848362	4.94032	8.67175e-08
gene-CAALFM_C107600WA	ATP7	0	-4.94032	8.71339e-08	0.00848362	4.94032	8.71339e-08
gene-CAALFM_C208100WA	gene-CAALFM_C208100WA	0	-4.94032	1.00366e-07	0.00848362	4.94032	1.00366e-07
gene-CAALFM_C106100CA	MSI3	0	-4.94032	1.43207e-07	0.00848362	4.94032	1.43207e-07
gene-CAALFM_C113860CA	GND1	0	-4.94032	2.29282e-07	0.00848362	4.94032	2.29282e-07
gene-CAALFM_C209650WA	gene-CAALFM_C209650WA	0	-4.94032	5.15096e-05	0.00848362	4.94032	5.15096e-05
gene-CAALFM_C302280CA	GFA1	0	-4.90861	3.04567e-08	0.00829509	4.90861	3.04567e-08
gene-CAALFM_C500130CA	gene-CAALFM_C500130CA	0	-4.90861	6.5212e-08	0.00829509	4.90861	6.5212e-08
gene-CAALFM_CR00580WA	YRB1	0	-4.90861	9.15685e-08	0.00829509	4.90861	9.15685e-08
gene-CAALFM_C106900CA	MMD1	0	-4.90861	9.92125e-08	0.00829509	4.90861	9.92125e-08
gene-CAALFM_C603760CA	SHM2	0	-4.90861	1.31172e-07	0.00829509	4.90861	1.31172e-07
gene-CAALFM_C108010WA	DPM1	0	-4.90861	3.42604e-07	0.00829509	4.90861	3.42604e-07
gene-CAALFM_C603260WA	gene-CAALFM_C603260WA	0	-4.90861	4.24891e-07	0.00829509	4.90861	4.24891e-07
gene-CAALFM_C112590WA	ATP20	0	-4.90861	4.49698e-07	0.00829509	4.90861	4.49698e-07
gene-CAALFM_C206870CA	PST1	0	-4.90861	6.41694e-07	0.00829509	4.90861	6.41694e-07
gene-CAALFM_C300170CA	gene-CAALFM_C300170CA	0	-4.87619	9.10345e-08	0.00810657	4.87619	9.10345e-08
gene-CAALFM_C208040CA	RPS10	0	-4.87619	4.61183e-07	0.00810657	4.87619	4.61183e-07
gene-CAALFM_C600920WA	gene-CAALFM_C600920WA	0	-4.87619	5.84955e-07	0.00810657	4.87619	5.84955e-07
gene-CAALFM_C600280WA	CPH2	0	-4.87619	6.00059e-07	0.00810657	4.87619	6.00059e-07
gene-CAALFM_C110450WA	GLY1	0	-4.87619	9.2963e-07	0.00810657	4.87619	9.2963e-07
gene-CAALFM_CR09880WA	DEF1	0	-4.87619	9.45601e-05	0.00810657	4.87619	9.45601e-05
gene-CAALFM_C602710CA	SAP6	0.000282477	-4.8597	7.46487e-11	0.0162131	4.8597	7.46487e-11
gene-CAALFM_C113680CA	GCV3	0	-4.84302	1.31912e-07	0.00791804	4.84302	1.31912e-07
gene-CAALFM_CR04380CA	SEC26	0	-4.84302	2.20075e-07	0.00791804	4.84302	2.20075e-07
gene-CAALFM_C303340CA	gene-CAALFM_C303340CA	0	-4.84302	2.65322e-07	0.00791804	4.84302	2.65322e-07
gene-CAALFM_CR02820WA	PGM2	0	-4.84302	3.51497e-07	0.00791804	4.84302	3.51497e-07
gene-CAALFM_C400120WA	PGA7	0	-4.84302	5.57436e-07	0.00791804	4.84302	5.57436e-07
gene-CAALFM_C201620WA	COX4	0	-4.84302	5.66925e-07	0.00791804	4.84302	5.66925e-07
gene-CAALFM_CR01970CA	VMA4	0	-4.84302	6.85926e-07	0.00791804	4.84302	6.85926e-07
gene-CAALFM_C700710WA	RPS28B	0	-4.84302	7.19214e-07	0.00791804	4.84302	7.19214e-07
gene-CAALFM_C301960CA	POX1-3	0	-4.84302	8.49114e-07	0.00791804	4.84302	8.49114e-07
gene-CAALFM_CR09690CA	PLB3	0	-4.84302	1.29736e-06	0.00791804	4.84302	1.29736e-06
gene-CAALFM_C208050CA	SIT1	0	-4.84302	3.48724e-06	0.00791804	4.84302	3.48724e-06
gene-CAALFM_C406610CA	SDH12	0.000282477	-4.82615	3.16521e-12	0.0158361	4.82615	3.16521e-12
gene-CAALFM_C600150WA	ARD	0.000282477	-4.82615	6.73161e-11	0.0158361	4.82615	6.73161e-11
gene-CAALFM_CR07070CA	ALS3	0.000282477	-4.80908	1.433e-11	0.0156476	4.80908	1.433e-11
gene-CAALFM_C103500WA	YPT1	0	-4.80908	5.55742e-07	0.00772952	4.80908	5.55742e-07
gene-CAALFM_C307810CA	SEC61	0	-4.80908	6.247e-07	0.00772952	4.80908	6.247e-07
gene-CAALFM_C102700CA	gene-CAALFM_C102700CA	0	-4.80908	6.70058e-07	0.00772952	4.80908	6.70058e-07
gene-CAALFM_C602220WA	SAR1	0	-4.80908	1.14492e-06	0.00772952	4.80908	1.14492e-06
gene-CAALFM_C205700WA	OSM1	0	-4.80908	1.18145e-05	0.00772952	4.80908	1.18145e-05
gene-CAALFM_C100490CA	TTR1	0	-4.80908	0.00253592	0.00772952	4.80908	0.00253592
gene-CAALFM_CR08250CA	HSP104	0.000282477	-4.77431	8.24779e-11	0.0152705	4.77431	8.24779e-11
gene-CAALFM_C502330WA	gene-CAALFM_C502330WA	0	-4.77431	2.20075e-07	0.00754099	4.77431	2.20075e-07
gene-CAALFM_C504300CA	gene-CAALFM_C504300CA	0	-4.77431	2.99095e-07	0.00754099	4.77431	2.99095e-07
gene-CAALFM_C100700WA	gene-CAALFM_C100700WA	0	-4.77431	3.73517e-07	0.00754099	4.77431	3.73517e-07
gene-CAALFM_CR03090CA	MLC1	0	-4.77431	4.33888e-07	0.00754099	4.77431	4.33888e-07
gene-CAALFM_C403940CA	PYC2	0	-4.77431	4.7261e-07	0.00754099	4.77431	4.7261e-07
gene-CAALFM_C203080WA	IDH2	0	-4.77431	5.27009e-07	0.00754099	4.77431	5.27009e-07
gene-CAALFM_C204310WA	ERG10	0	-4.77431	6.12412e-07	0.00754099	4.77431	6.12412e-07
gene-CAALFM_C304830CA	FAS2	0	-4.77431	7.72944e-07	0.00754099	4.77431	7.72944e-07
gene-CAALFM_C107900WA	COI1	0	-4.77431	9.383e-07	0.00754099	4.77431	9.383e-07
gene-CAALFM_C300920WA	ATO1	0	-4.77431	1.35616e-06	0.00754099	4.77431	1.35616e-06
gene-CAALFM_C302240CA	GPA2	0	-4.77431	1.37564e-06	0.00754099	4.77431	1.37564e-06
gene-CAALFM_C402320CA	SOD1	0	-4.77431	2.58071e-06	0.00754099	4.77431	2.58071e-06
gene-CAALFM_C307640CA	FUM12	0	-4.77431	3.74683e-06	0.00754099	4.77431	3.74683e-06
gene-CAALFM_CR04570CA	CDC10	0	-4.73869	2.76926e-07	0.00735247	4.73869	2.76926e-07
gene-CAALFM_C500370WA	COF1	0	-4.73869	3.24745e-07	0.00735247	4.73869	3.24745e-07
gene-CAALFM_C700020CA	RVS161	0	-4.73869	4.61375e-07	0.00735247	4.73869	4.61375e-07
gene-CAALFM_CR10250CA	FDH3	0	-4.73869	5.89092e-06	0.00735247	4.73869	5.89092e-06
gene-CAALFM_CR10100CA	INO1	0	-4.73869	6.48608e-06	0.00735247	4.73869	6.48608e-06
gene-CAALFM_C306250WA	ERV25	0	-4.70216	2.25634e-07	0.00716394	4.70216	2.25634e-07
gene-CAALFM_C102480WA	PMM1	0	-4.70216	2.96779e-07	0.00716394	4.70216	2.96779e-07
gene-CAALFM_C303900CA	HTB1	0	-4.70216	3.26624e-07	0.00716394	4.70216	3.26624e-07
gene-CAALFM_C500110CA	THS1	0	-4.70216	6.83129e-07	0.00716394	4.70216	6.83129e-07
gene-CAALFM_C505300WA	RIB5	0	-4.70216	8.79906e-07	0.00716394	4.70216	8.79906e-07
gene-CAALFM_C204580WA	ERG20	0	-4.70216	1.10286e-06	0.00716394	4.70216	1.10286e-06
gene-CAALFM_C400160CA	CAR2	0	-4.70216	1.35138e-06	0.00716394	4.70216	1.35138e-06
gene-CAALFM_C700390WA	SPL1	0	-4.70216	1.87208e-06	0.00716394	4.70216	1.87208e-06
gene-CAALFM_C114060WA	gene-CAALFM_C114060WA	0	-4.70216	2.26781e-06	0.00716394	4.70216	2.26781e-06
gene-CAALFM_C202830CA	SGT2	0	-4.70216	2.75639e-06	0.00716394	4.70216	2.75639e-06
gene-CAALFM_C111270WA	gene-CAALFM_C111270WA	0	-4.70216	6.193e-06	0.00716394	4.70216	6.193e-06
gene-CAALFM_C204950CA	CYT1	0	-4.70216	1.53899e-05	0.00716394	4.70216	1.53899e-05
gene-CAALFM_CR09180WA	CDG1	0.000282477	-4.66469	1.86084e-10	0.0141394	4.66469	1.86084e-10
gene-CAALFM_C104020CA	CSH1	0	-4.66469	3.49856e-07	0.00697542	4.66469	3.49856e-07
gene-CAALFM_CR06510WA	gene-CAALFM_CR06510WA	0	-4.66469	4.50005e-07	0.00697542	4.66469	4.50005e-07
gene-CAALFM_C102650WA	gene-CAALFM_C102650WA	0	-4.66469	1.23331e-06	0.00697542	4.66469	1.23331e-06
gene-CAALFM_CR09380WA	PRE8	0	-4.66469	1.66548e-06	0.00697542	4.66469	1.66548e-06
gene-CAALFM_C500260WA	gene-CAALFM_C500260WA	0	-4.66469	2.39638e-06	0.00697542	4.66469	2.39638e-06
gene-CAALFM_C104680WA	PIL1	0	-4.66469	3.01877e-06	0.00697542	4.66469	3.01877e-06
gene-CAALFM_C306360CA	CYP5	0	-4.66469	3.29321e-06	0.00697542	4.66469	3.29321e-06
gene-CAALFM_CR04480CA	LAP3	0	-4.66469	4.33803e-06	0.00697542	4.66469	4.33803e-06
gene-CAALFM_CR05340CA	IFE2	0	-4.66469	5.94088e-06	0.00697542	4.66469	5.94088e-06
gene-CAALFM_CR10600CA	gene-CAALFM_CR10600CA	0	-4.66469	1.10786e-05	0.00697542	4.66469	1.10786e-05
gene-CAALFM_C700350CA	gene-CAALFM_C700350CA	0	-4.66469	3.04639e-05	0.00697542	4.66469	3.04639e-05
gene-CAALFM_CR04275WA	SCR1	0.000282477	-4.62621	3.84535e-11	0.0137623	4.62621	3.84535e-11
gene-CAALFM_CR03530WA	gene-CAALFM_CR03530WA	0	-4.62621	5.57436e-07	0.00678689	4.62621	5.57436e-07
gene-CAALFM_CR09530CA	gene-CAALFM_CR09530CA	0	-4.62621	5.57436e-07	0.00678689	4.62621	5.57436e-07
gene-CAALFM_C100740CA	SPE1	0	-4.62621	1.06498e-06	0.00678689	4.62621	1.06498e-06
gene-CAALFM_C300880WA	KGD1	0	-4.62621	1.28538e-06	0.00678689	4.62621	1.28538e-06
gene-CAALFM_C206730WA	LSP1	0	-4.62621	1.72934e-06	0.00678689	4.62621	1.72934e-06
gene-CAALFM_C603960WA	gene-CAALFM_C603960WA	0	-4.62621	4.64252e-06	0.00678689	4.62621	4.64252e-06
gene-CAALFM_C108030WA	PFY1	0.000282477	-4.62621	6.51858e-06	0.0137623	4.62621	6.51858e-06
gene-CAALFM_CR00320CA	NAP1	0	-4.62621	1.25434e-05	0.00678689	4.62621	1.25434e-05
gene-CAALFM_C702780WA	gene-CAALFM_C702780WA	0	-4.62621	0.00172094	0.00678689	4.62621	0.00172094
gene-CAALFM_C102620CA	HOM6	0	-4.58668	1.19575e-06	0.00659837	4.58668	1.19575e-06
gene-CAALFM_C304070CA	CDR11	0	-4.58668	2.25449e-06	0.00659837	4.58668	2.25449e-06
gene-CAALFM_C202760WA	LHS1	0	-4.58668	2.61467e-06	0.00659837	4.58668	2.61467e-06
gene-CAALFM_C113050WA	RPL14	0	-4.58668	2.92988e-06	0.00659837	4.58668	2.92988e-06
gene-CAALFM_C700100WA	FRP2	0	-4.58668	6.09482e-06	0.00659837	4.58668	6.09482e-06
gene-CAALFM_CR05720WA	TPS1	0	-4.58668	7.83525e-06	0.00659837	4.58668	7.83525e-06
gene-CAALFM_CR10300WA	PUP1	0	-4.58668	7.87153e-06	0.00659837	4.58668	7.87153e-06
gene-CAALFM_CR08830WA	gene-CAALFM_CR08830WA	0	-4.58668	8.0273e-06	0.00659837	4.58668	8.0273e-06
gene-CAALFM_C703860WA	gene-CAALFM_C703860WA	0	-4.58668	8.52899e-06	0.00659837	4.58668	8.52899e-06
gene-CAALFM_C200760CA	gene-CAALFM_C200760CA	0	-4.58668	1.08358e-05	0.00659837	4.58668	1.08358e-05
gene-CAALFM_C105680CA	RIM1	0	-4.58668	1.26007e-05	0.00659837	4.58668	1.26007e-05
gene-CAALFM_CR00240WA	LSM6	0	-4.58668	1.46326e-05	0.00659837	4.58668	1.46326e-05
gene-CAALFM_C300240CA	GLO3	0	-4.58668	3.63604e-05	0.00659837	4.58668	3.63604e-05
gene-CAALFM_C501210WA	VPS1	0	-4.54604	1.79668e-06	0.00640984	4.54604	1.79668e-06
gene-CAALFM_C502400WA	gene-CAALFM_C502400WA	0	-4.54604	4.26022e-06	0.00640984	4.54604	4.26022e-06
gene-CAALFM_CR00910WA	gene-CAALFM_CR00910WA	0	-4.54604	7.4572e-06	0.00640984	4.54604	7.4572e-06
gene-CAALFM_C111480WA	PHO84	0	-4.54604	1.15099e-05	0.00640984	4.54604	1.15099e-05
gene-CAALFM_C113160WA	PSA2	0	-4.54604	2.20255e-05	0.00640984	4.54604	2.20255e-05
gene-CAALFM_C502460CA	ECM331	0	-4.54604	2.20853e-05	0.00640984	4.54604	2.20853e-05
gene-CAALFM_C405780CA	CFL2	0	-4.54604	4.25277e-05	0.00640984	4.54604	4.25277e-05
gene-CAALFM_C301940CA	gene-CAALFM_C301940CA	0	-4.50422	2.39603e-06	0.00622132	4.50422	2.39603e-06
gene-CAALFM_C601070CA	CIP1	0	-4.50422	2.81443e-06	0.00622132	4.50422	2.81443e-06
gene-CAALFM_C701230CA	gene-CAALFM_C701230CA	0	-4.50422	7.51992e-06	0.00622132	4.50422	7.51992e-06
gene-CAALFM_C405690WA	SEC23	0	-4.50422	7.69249e-06	0.00622132	4.50422	7.69249e-06
gene-CAALFM_C307310CA	SLK19	0	-4.50422	1.09145e-05	0.00622132	4.50422	1.09145e-05
gene-CAALFM_C204600CA	RPL17B	0	-4.50422	1.13859e-05	0.00622132	4.50422	1.13859e-05
gene-CAALFM_C703330CA	SHM1	0	-4.50422	1.18232e-05	0.00622132	4.50422	1.18232e-05
gene-CAALFM_C400330CA	gene-CAALFM_C400330CA	0	-4.50422	1.45555e-05	0.00622132	4.50422	1.45555e-05
gene-CAALFM_C300460WA	ATP5	0	-4.50422	1.51438e-05	0.00622132	4.50422	1.51438e-05
gene-CAALFM_C400040WA	CNH1	0	-4.50422	1.92384e-05	0.00622132	4.50422	1.92384e-05
gene-CAALFM_C703660CA	gene-CAALFM_C703660CA	0	-4.50422	2.15741e-05	0.00622132	4.50422	2.15741e-05
gene-CAALFM_C209780CA	gene-CAALFM_C209780CA	0	-4.50422	2.36025e-05	0.00622132	4.50422	2.36025e-05
gene-CAALFM_CR10670WA	CPR6	0	-4.50422	3.17567e-05	0.00622132	4.50422	3.17567e-05
gene-CAALFM_C206390CA	IMH3	0	-4.50422	3.31781e-05	0.00622132	4.50422	3.31781e-05
gene-CAALFM_C205030CA	RHO3	0	-4.50422	4.25701e-05	0.00622132	4.50422	4.25701e-05
gene-CAALFM_C700360WA	DFI1	0.000282477	-4.46115	1.19318e-09	0.0122541	4.46115	1.19318e-09
gene-CAALFM_C109690WA	MLS1	0.000282477	-4.46115	8.47489e-09	0.0122541	4.46115	8.47489e-09
gene-CAALFM_C103030WA	RPS16A	0	-4.46115	3.99267e-06	0.00603279	4.46115	3.99267e-06
gene-CAALFM_C404150CA	PDB1	0	-4.46115	4.64252e-06	0.00603279	4.46115	4.64252e-06
gene-CAALFM_C602330WA	gene-CAALFM_C602330WA	0	-4.46115	4.7215e-06	0.00603279	4.46115	4.7215e-06
gene-CAALFM_C110470WA	gene-CAALFM_C110470WA	0	-4.46115	8.03045e-06	0.00603279	4.46115	8.03045e-06
gene-CAALFM_C505120WA	CCT3	0	-4.46115	8.43562e-06	0.00603279	4.46115	8.43562e-06
gene-CAALFM_C114440CA	GDI1	0	-4.46115	9.49545e-06	0.00603279	4.46115	9.49545e-06
gene-CAALFM_CR10340WA	PTP3	0	-4.46115	1.18135e-05	0.00603279	4.46115	1.18135e-05
gene-CAALFM_C202390WA	gene-CAALFM_C202390WA	0	-4.46115	1.64969e-05	0.00603279	4.46115	1.64969e-05
gene-CAALFM_C401920WA	DPM3	0	-4.46115	1.76991e-05	0.00603279	4.46115	1.76991e-05
gene-CAALFM_CR01980CA	CRC1	0	-4.46115	2.29706e-05	0.00603279	4.46115	2.29706e-05
gene-CAALFM_C400110CA	FRP1	0	-4.46115	2.30948e-05	0.00603279	4.46115	2.30948e-05
gene-CAALFM_C207590WA	VMA10	0	-4.46115	2.59661e-05	0.00603279	4.46115	2.59661e-05
gene-CAALFM_C306590WA	LYS9	0	-4.46115	2.8778e-05	0.00603279	4.46115	2.8778e-05
gene-CAALFM_CR05330WA	gene-CAALFM_CR05330WA	0	-4.46115	3.10001e-05	0.00603279	4.46115	3.10001e-05
gene-CAALFM_C102590CA	SNZ1	0	-4.46115	3.15776e-05	0.00603279	4.46115	3.15776e-05
gene-CAALFM_C704130CA	SUI3	0	-4.46115	4.43935e-05	0.00603279	4.46115	4.43935e-05
gene-CAALFM_C205290CA	gene-CAALFM_C205290CA	0	-4.46115	4.54409e-05	0.00603279	4.46115	4.54409e-05
gene-CAALFM_C604560WA	gene-CAALFM_C604560WA	0	-4.46115	7.03862e-05	0.00603279	4.46115	7.03862e-05
gene-CAALFM_C307410CA	KRS1	0	-4.46115	0.00399253	0.00603279	4.46115	0.00399253
gene-CAALFM_C402020WA	CAT2	0	-4.41676	7.4572e-06	0.00584427	4.41676	7.4572e-06
gene-CAALFM_C111860WA	gene-CAALFM_C111860WA	0	-4.41676	9.71373e-06	0.00584427	4.41676	9.71373e-06
gene-CAALFM_C604570WA	NAG6	0	-4.41676	1.36473e-05	0.00584427	4.41676	1.36473e-05
gene-CAALFM_C105790WA	gene-CAALFM_C105790WA	0	-4.41676	1.3664e-05	0.00584427	4.41676	1.3664e-05
gene-CAALFM_C104300CA	SSA2	0	-4.41676	1.48843e-05	0.00584427	4.41676	1.48843e-05
gene-CAALFM_C301720CA	gene-CAALFM_C301720CA	0	-4.41676	1.80892e-05	0.00584427	4.41676	1.80892e-05
gene-CAALFM_C202030WA	ARO3	0	-4.41676	1.8145e-05	0.00584427	4.41676	1.8145e-05
gene-CAALFM_C110680CA	gene-CAALFM_C110680CA	0	-4.41676	1.92787e-05	0.00584427	4.41676	1.92787e-05
gene-CAALFM_C101090CA	gene-CAALFM_C101090CA	0	-4.41676	2.51271e-05	0.00584427	4.41676	2.51271e-05
gene-CAALFM_C202410WA	gene-CAALFM_C202410WA	0	-4.41676	3.8819e-05	0.00584427	4.41676	3.8819e-05
gene-CAALFM_C202200WA	gene-CAALFM_C202200WA	0	-4.41676	4.21689e-05	0.00584427	4.41676	4.21689e-05
gene-CAALFM_C205180WA	WH11	0	-4.41676	5.13377e-05	0.00584427	4.41676	5.13377e-05
gene-CAALFM_C601060CA	CAN2	0	-4.41676	6.84817e-05	0.00584427	4.41676	6.84817e-05
gene-CAALFM_C208780WA	RPT6	0	-4.41676	9.44283e-05	0.00584427	4.41676	9.44283e-05
gene-CAALFM_C600910CA	gene-CAALFM_C600910CA	0	-4.37095	1.01334e-05	0.00565574	4.37095	1.01334e-05
gene-CAALFM_C703360WA	CPY1	0	-4.37095	1.14747e-05	0.00565574	4.37095	1.14747e-05
gene-CAALFM_C101010WA	gene-CAALFM_C101010WA	0	-4.37095	1.14747e-05	0.00565574	4.37095	1.14747e-05
gene-CAALFM_C502860CA	GRP2	0	-4.37095	1.14747e-05	0.00565574	4.37095	1.14747e-05
gene-CAALFM_C300810CA	FOX2	0	-4.37095	1.17166e-05	0.00565574	4.37095	1.17166e-05
gene-CAALFM_CR07420WA	KGD2	0	-4.37095	1.19984e-05	0.00565574	4.37095	1.19984e-05
gene-CAALFM_C110790WA	CDC48	0	-4.37095	1.53899e-05	0.00565574	4.37095	1.53899e-05
gene-CAALFM_C604520WA	ILS1	0	-4.37095	2.15516e-05	0.00565574	4.37095	2.15516e-05
gene-CAALFM_C304820CA	SEC7	0	-4.37095	2.1896e-05	0.00565574	4.37095	2.1896e-05
gene-CAALFM_CR01750CA	SEC4	0	-4.37095	2.87113e-05	0.00565574	4.37095	2.87113e-05
gene-CAALFM_C108230CA	PLB5	0	-4.37095	3.30351e-05	0.00565574	4.37095	3.30351e-05
gene-CAALFM_C207720CA	gene-CAALFM_C207720CA	0	-4.37095	3.72498e-05	0.00565574	4.37095	3.72498e-05
gene-CAALFM_C101780CA	HOL4	0	-4.37095	3.72498e-05	0.00565574	4.37095	3.72498e-05
gene-CAALFM_C210710WA	TIF11	0	-4.37095	3.82746e-05	0.00565574	4.37095	3.82746e-05
gene-CAALFM_CR06760CA	LSC2	0	-4.37095	5.47253e-05	0.00565574	4.37095	5.47253e-05
gene-CAALFM_C500700CA	SPE2	0	-4.37095	5.94951e-05	0.00565574	4.37095	5.94951e-05
gene-CAALFM_C114410WA	gene-CAALFM_C114410WA	0	-4.37095	6.68469e-05	0.00565574	4.37095	6.68469e-05
gene-CAALFM_C105560WA	RIB4	0	-4.37095	6.74766e-05	0.00565574	4.37095	6.74766e-05
gene-CAALFM_C103510CA	gene-CAALFM_C103510CA	0	-4.37095	0.00013661	0.00565574	4.37095	0.00013661
gene-CAALFM_C207310WA	CCT5	0	-4.37095	0.000150353	0.00565574	4.37095	0.000150353
gene-CAALFM_CR04200WA	YDJ1	0	-4.37095	0.000156771	0.00565574	4.37095	0.000156771
gene-CAALFM_C105630CA	gene-CAALFM_C105630CA	0	-4.37095	0.000167025	0.00565574	4.37095	0.000167025
gene-CAALFM_CR09160CA	ERG13	0	-4.37095	0.000179465	0.00565574	4.37095	0.000179465
gene-CAALFM_C404700WA	SSZ1	0	-4.37095	0.00023911	0.00565574	4.37095	0.00023911
gene-CAALFM_C201340WA	gene-CAALFM_C201340WA	0	-4.37095	0.000511774	0.00565574	4.37095	0.000511774
gene-CAALFM_C203280WA	NSP1	0	-4.32365	1.05002e-05	0.00546722	4.32365	1.05002e-05
gene-CAALFM_C113260WA	gene-CAALFM_C113260WA	0	-4.32365	1.30788e-05	0.00546722	4.32365	1.30788e-05
gene-CAALFM_C108450CA	CDC42	0	-4.32365	1.46326e-05	0.00546722	4.32365	1.46326e-05
gene-CAALFM_C505160CA	CNB1	0	-4.32365	1.70966e-05	0.00546722	4.32365	1.70966e-05
gene-CAALFM_C104830WA	SEC21	0	-4.32365	2.19462e-05	0.00546722	4.32365	2.19462e-05
gene-CAALFM_C203060WA	PR26	0	-4.32365	2.30948e-05	0.00546722	4.32365	2.30948e-05
gene-CAALFM_C203180CA	TOM1	0	-4.32365	2.33263e-05	0.00546722	4.32365	2.33263e-05
gene-CAALFM_CR07370WA	gene-CAALFM_CR07370WA	0	-4.32365	2.66632e-05	0.00546722	4.32365	2.66632e-05
gene-CAALFM_C202000WA	gene-CAALFM_C202000WA	0	-4.32365	2.90318e-05	0.00546722	4.32365	2.90318e-05
gene-CAALFM_C209720WA	SUP35	0	-4.32365	3.17941e-05	0.00546722	4.32365	3.17941e-05
gene-CAALFM_C502710WA	TRR1	0	-4.32365	3.47495e-05	0.00546722	4.32365	3.47495e-05
gene-CAALFM_C114460WA	gene-CAALFM_C114460WA	0	-4.32365	5.79488e-05	0.00546722	4.32365	5.79488e-05
gene-CAALFM_C400220CA	SUB2	0	-4.32365	6.03473e-05	0.00546722	4.32365	6.03473e-05
gene-CAALFM_C702840CA	ERG5	0	-4.32365	7.04364e-05	0.00546722	4.32365	7.04364e-05
gene-CAALFM_C303420CA	NDE1	0	-4.32365	0.000112942	0.00546722	4.32365	0.000112942
gene-CAALFM_C104400CA	APE2	0	-4.32365	0.000348696	0.00546722	4.32365	0.000348696
gene-CAALFM_C200940WA	gene-CAALFM_C200940WA	0	-4.32365	0.000753225	0.00546722	4.32365	0.000753225
gene-CAALFM_C600720CA	COX15	0	-4.32365	0.00505356	0.00546722	4.32365	0.00505356
gene-CAALFM_C303520CA	PRE9	0	-4.27474	1.66759e-05	0.00527869	4.27474	1.66759e-05
gene-CAALFM_C402740WA	gene-CAALFM_C402740WA	0	-4.27474	2.03007e-05	0.00527869	4.27474	2.03007e-05
gene-CAALFM_C114260CA	TIF35	0	-4.27474	2.64339e-05	0.00527869	4.27474	2.64339e-05
gene-CAALFM_C301360CA	IRO1	0	-4.27474	2.98282e-05	0.00527869	4.27474	2.98282e-05
gene-CAALFM_CR02950CA	gene-CAALFM_CR02950CA	0	-4.27474	3.31781e-05	0.00527869	4.27474	3.31781e-05
gene-CAALFM_C111250WA	gene-CAALFM_C111250WA	0	-4.27474	3.48702e-05	0.00527869	4.27474	3.48702e-05
gene-CAALFM_C105290WA	GRS1	0	-4.27474	4.21611e-05	0.00527869	4.27474	4.21611e-05
gene-CAALFM_C703670WA	DED81	0	-4.27474	4.30731e-05	0.00527869	4.27474	4.30731e-05
gene-CAALFM_C114520WA	gene-CAALFM_C114520WA	0	-4.27474	5.05113e-05	0.00527869	4.27474	5.05113e-05
gene-CAALFM_C210550CA	GCN1	0	-4.27474	5.30203e-05	0.00527869	4.27474	5.30203e-05
gene-CAALFM_C401370WA	ILV6	0	-4.27474	5.41561e-05	0.00527869	4.27474	5.41561e-05
gene-CAALFM_C305220WA	CDR1	0	-4.27474	5.65307e-05	0.00527869	4.27474	5.65307e-05
gene-CAALFM_C103340CA	SEC62	0	-4.27474	6.84547e-05	0.00527869	4.27474	6.84547e-05
gene-CAALFM_C204620WA	gene-CAALFM_C204620WA	0	-4.27474	8.96136e-05	0.00527869	4.27474	8.96136e-05
gene-CAALFM_C207900WA	GDH2	0	-4.27474	9.22056e-05	0.00527869	4.27474	9.22056e-05
