# Supplementary material for: A spatial transcriptomic atlas of the host response to oropharyngeal candidiasis
Source: mBio. 2025 Jun 30;16(8):e00849-25. doi: 10.1128/mbio.00849-25 (PMC12345175; doi:10.1128/mbio.00849-25)
Supplement: Table S3 — Differentiation of macrophage cell types. [file mbio.00849-25-s0005.csv]

Table S3: Differentiation of macrophage cell types
GENE	INNATE CELL	M1/M2
ADTRP	M, Mo	AI	N-neutrophil
ALOX5AP	M, Mo	M2	M-macrophage
AMPD3	M, Mo	M2	Mo-monocyte
APOE	M	M2	D-dendritic cell
ARRB2	M, Mo, Treg	AI	T- T-cell
BIRC3	M, Treg	M2	AI- Anti-inflammatory
C1QA	M, D	M2
C1QB	M	M2
C1QC	M	M2
CCL2	Mo, T	M2
CCL6	M	M2
CCL9
CCL8	M	M2
CCR1	M	M2
CD163	M	M2
CD274	M, N, Treg	AI
CD68	M	M2
CH25H	M	M2
CLEC10A	Mo, D	M2
CSF2RB	M, N	AI
CTSB	M, Mo, N	M2
CXCL14
CXCL16	M, N	M2
ENTPD1	N, Treg	AI
FGL2	M, N	M2
FOLR2	M	M2
GPNMB	M	M2
GPR132	M, N	M2
GPR84	M, N	AI
HMOX1	M	M2
HRH1	M	M2
IL13RA1	M	M2
IL1RN	M, N, Treg	M2
LYN	M, N	M2
LYVE1	M	M2
MRC1	M	M2
MS4A7	M	M2
MSR1	M	M2
NFKBID	Treg	AI
NFKBIE	Treg	AI
NRROS	M	M2
OSM	M, N	M2
PIK3AP1	Treg	AI
PLAUR	M, Treg	AI
PTPN22	Treg	AI
SIGLEC1	M, N	M2
SLC11A1	M, N	M2
SPP1	M, N	M2
STAB1	M	M2
TMEM176B	M	M2
TYROBP	M, D	M2
VSIG4	M	M2
CTSS	M, Mo, N	M2
CCR3
ADAM8	N
ALDH3B1	M, Mo
APBB1IP	M, Mo, N, D
ARHGAP22	M, Mo, N, D
ARID5A	M, Mo, N, D
BATF	D, T
BID	M
BST2	M, Mo
C5AR1	M, Mo, N
CAPG	M, Mo, N
CCR5	M, Mo, D	M1
CD14	M, Mo	M1
CD300LF	D
CD33	Mo, D
CD37	D
CD80	M, T	M1
CDCA5
CORO1A	N
CSF2RA	M, N
CSF3R	N
CTSC	M, N	M1
CTSZ	M, Mo, N	M1, M2
CYBB	M, N
DOK3	T
EBI3	M
EGR3	T
FCER1G	Mo, D
FCGR2B	M
FERMT3
FGR	N
FMNL1	M, N
FPR1	N	M1
GLIPR1	M, N	M1, M2
GPR35	M, N	M1, M2
HCK	Mo, D
ICAM1	M, Mo, N	M1, M2
IL17RA	N, T	M1
IL1A	M, N	M1
IL1B	Mo	M1
IL1R2	M, Mo, N, T
IL6	M, N	M1, M2
IRF8	Mo, D
ITGAM	Mo
ITGB2	Mo
ITGB3
JAK3	T
LAPTM5	M	M1, M2
LCP1	M, N
LCP2	T
LRRC25	M, Mo, N, D
MAFB	M
MMP9	M, N	M1, M2
NCF1	N
NCF2	N
NFKBIZ	M, N
NLRP3	M	M1
NMRK1
NOD2		M1
PDK4	M, N
PIK3R5	T
PTCRA	T
RAC2	M, N
RUNX1	T
S100A8	N, Mo	M1
S100A9	N, Mo	M1
SELL	Mo, T
SPI1	M, D, T
SYK	T
TBXAS1	M, Mo
THEMIS2	T
TLR2	N, D
TRAF1	T
TREM1	T
VAV1	M, N, T
NOS2
