# Supplementary material for: A spatial transcriptomic atlas of the host response to oropharyngeal candidiasis
Source: mBio. 2025 Jun 30;16(8):e00849-25. doi: 10.1128/mbio.00849-25 (PMC12345175; doi:10.1128/mbio.00849-25)
Supplement: Table S4 — Features of M1 and M2 macrophage genes. [file mbio.00849-25-s0006.xlsx]

## Sheet: CCL6
FeatureID	FeatureName	ccl6 Average	ccl6 Log2 Fold Change	ccl6 P-Value		Yellow are the M2 macrophage markers that clustered with CCL6
ENSMUSG00000018927	Ccl6	2.03209	4.08977	1.81e-68
ENSMUSG00000069792	Wfdc17	1.84061	3.5677	8.93e-47
ENSMUSG00000000318	Clec10a	0.435727	3.27496	9.36e-31
ENSMUSG00000019122	Ccl9	0.57641	2.81409	2.43e-23
ENSMUSG00000026938	Fcna	0.277459	3.01547	9.9e-22
ENSMUSG00000021647	Cartpt	0.0527562	5.79223	2.38e-20
ENSMUSG00000029373	Pf4	0.40251	2.74999	3.11e-20
ENSMUSG00000036905	C1qb	1.02972	2.52783	4.02e-20
ENSMUSG00000024679	Ms4a6d	0.220794	2.94002	8.27e-19
ENSMUSG00000036896	C1qc	0.975013	2.44366	1.76e-18
ENSMUSG00000040026	Saa3	8.15767	2.42435	1.76e-18
ENSMUSG00000074115	Saa1	3.64995	2.43044	1.76e-18
ENSMUSG00000036887	C1qa	1.4674	2.31885	5.92e-17
ENSMUSG00000057465	Saa2	0.670199	2.37662	2.71e-16
ENSMUSG00000018774	Cd68	0.179762	2.77988	2.88e-15
ENSMUSG00000019772	Vip	0.396648	3.81432	3.39e-15
ENSMUSG00000094686	Ccl21a	0.633074	2.33595	3.26e-14
ENSMUSG00000031880	Rrad	2.43265	2.20727	4.25e-14
ENSMUSG00000058715	Fcer1g	0.296998	2.39678	1.36e-13
ENSMUSG00000026712	Mrc1	0.234472	2.4842	1.55e-13
ENSMUSG00000021508	Cxcl14	1.30914	2.10358	3.32e-13
ENSMUSG00000029223	Uchl1	0.125052	2.86974	7.62e-13
ENSMUSG00000030579	Tyrobp	0.275505	2.35852	7.91e-13
ENSMUSG00000032725	Folr2	0.185624	2.48663	2.58e-12
ENSMUSG00000008845	Cd163	0.179762	2.49282	3.26e-12
ENSMUSG00000038642	Ctss	0.169992	2.50885	4.52e-12
ENSMUSG00000040152	Thbs1	0.443543	2.13547	1.02e-11
ENSMUSG00000021091	Serpina3n	5.10367	1.96459	1.92e-11
ENSMUSG00000059498	Fcgr3	0.162176	2.45595	2.46e-11
ENSMUSG00000002985	Apoe	5.65273	1.94923	2.55e-11
ENSMUSG00000001131	Timp1	0.244242	2.26449	2.55e-11
ENSMUSG00000024164	C3	2.25875	1.95575	4.52e-11
ENSMUSG00000026656	Fcgr2b	0.171946	2.38166	5.99e-11
ENSMUSG00000020377	Ltc4s	0.0937888	2.81299	6.04e-11
ENSMUSG00000016024	Lbp	0.30286	2.13688	1.09e-10
ENSMUSG00000024907	Gal	0.156315	4.4372	1.24e-10
ENSMUSG00000073418	C4b	0.47676	1.98135	4.59e-10
ENSMUSG00000025150	Cbr2	0.353662	2.02344	7.2e-10
ENSMUSG00000087006	Gm13889	0.578364	1.93054	8.14e-10
ENSMUSG00000048572	Tmem252	0.11919	2.4601	9.51e-10
ENSMUSG00000037872	Ackr1	0.160223	2.25558	1.77e-09
ENSMUSG00000029810	Tmem176b	0.535378	1.91124	1.8e-09
ENSMUSG00000023367	Tmem176a	0.363432	1.968	2.68e-09
ENSMUSG00000025355	Mmp19	0.187578	2.15183	3.29e-09
ENSMUSG00000026126	Ptpn18	0.115282	2.39352	4.41e-09
ENSMUSG00000020017	Hal	0.111374	2.3966	6.28e-09
ENSMUSG00000079419	Ms4a6c	0.0918349	2.53422	6.88e-09
ENSMUSG00000039278	Pcsk1n	0.0683877	2.81852	6.88e-09
ENSMUSG00000013483	Card14	0.304814	1.93431	1.32e-08
ENSMUSG00000037095	Lrg1	2.18645	1.76809	1.32e-08
ENSMUSG00000028581	Laptm5	0.230564	2.00933	1.34e-08
ENSMUSG00000000889	Dbh	0.0410326	3.44431	2.44e-08
ENSMUSG00000026822	Lcn2	4.2713	1.73177	3.05e-08
ENSMUSG00000023484	Prph	0.0801113	2.73334	3.05e-08
ENSMUSG00000069516	Lyz2	1.41465	1.68388	7.29e-08
ENSMUSG00000064373	Selenop	1.30327	1.68489	7.82e-08
ENSMUSG00000006519	Cyba	0.416188	1.79324	7.93e-08
ENSMUSG00000039109	F13a1	0.185624	1.99392	7.93e-08
ENSMUSG00000023078	Cxcl13	0.160223	2.04522	8.95e-08
ENSMUSG00000039899	Fgl2	0.195393	1.95939	1.05e-07
ENSMUSG00000029322	Plac8	0.189532	1.97023	1.05e-07
ENSMUSG00000003617	Cp	0.214933	1.9263	1.08e-07
ENSMUSG00000009185	Ccl8	0.0527562	2.84737	1.74e-07
ENSMUSG00000016194	Hsd11b1	0.148499	2.02285	2.34e-07
ENSMUSG00000034845	Plvap	0.492391	1.71521	2.81e-07
ENSMUSG00000036578	Fxyd7	0.0664337	2.54127	3.03e-07
ENSMUSG00000060591	Ifitm2	2.19427	1.63973	3.03e-07
ENSMUSG00000058818	Pirb	0.0976967	2.22434	3.38e-07
ENSMUSG00000060703	Cd302	0.179762	1.92412	3.45e-07
ENSMUSG00000030798	Cd37	0.0527562	2.77431	3.59e-07
ENSMUSG00000030787	Lyve1	0.160223	1.95733	4.04e-07
ENSMUSG00000074874	Ctla2b	0.0722955	2.42545	4.67e-07
ENSMUSG00000022951	Rcan1	0.783527	1.63649	4.86e-07
ENSMUSG00000018339	Gpx3	2.53425	1.61821	5.03e-07
ENSMUSG00000032271	Nnmt	0.0468944	2.88457	5.23e-07
ENSMUSG00000042485	Mustn1	2.05358	1.61844	5.91e-07
ENSMUSG00000032334	Loxl1	0.255965	1.79469	6.46e-07
ENSMUSG00000064057	Scgb3a1	0.246196	1.79365	6.46e-07
ENSMUSG00000006014	Prg4	0.791343	1.61569	7.91e-07
ENSMUSG00000053113	Socs3	0.472852	1.66747	8.27e-07
ENSMUSG00000064246	Chil1	0.312629	1.75203	8.61e-07
ENSMUSG00000018451	6330403K07Rik	0.0234472	4.19989	8.61e-07
ENSMUSG00000024173	Tpsab1	0.162176	1.90471	8.71e-07
ENSMUSG00000037966	Ninj1	0.463082	1.66053	1e-06
ENSMUSG00000022548	Apod	2.25093	1.58981	1.13e-06
ENSMUSG00000025172	Ankrd2	1.03558	1.91177	1.27e-06
ENSMUSG00000031765	Mt1	40.0556	1.54756	1.27e-06
ENSMUSG00000019539	Rcn3	0.158269	1.88957	1.29e-06
ENSMUSG00000025492	Ifitm3	1.87773	1.57804	1.36e-06
ENSMUSG00000023236	Scg5	0.0351708	3.19718	1.44e-06
ENSMUSG00000044206	Vsig4	0.0371247	3.07414	1.88e-06
ENSMUSG00000042750	Bex2	0.029309	3.49945	1.95e-06
ENSMUSG00000030748	Il4ra	0.316537	1.76375	1.96e-06
ENSMUSG00000040212	Emp3	0.277459	1.70513	2e-06
ENSMUSG00000050503	Fbxl22	0.117236	1.98962	2.02e-06
ENSMUSG00000001128	Cfp	0.0722955	2.29735	2.02e-06
ENSMUSG00000060063	Alox5ap	0.113328	1.99962	2.23e-06
ENSMUSG00000027322	Siglec1	0.0254011	3.79223	2.24e-06
ENSMUSG00000005413	Hmox1	0.265735	1.70613	2.38e-06

## Sheet: MRC1
FeatureID	FeatureName	mrc1 Average	mrc1 Log2 Fold Change	mrc1 P-Value
ENSMUSG00000026712	Mrc1	0.890007	4.36665	1.47e-17
ENSMUSG00000018927	Ccl6	1.6736	3.08304	6.53e-07
ENSMUSG00000069792	Wfdc17	1.81871	3.03775	8.1e-07
ENSMUSG00000040152	Thbs1	0.870659	2.9833	1.25e-05
ENSMUSG00000036887	C1qa	1.81871	2.43065	0.00313022
ENSMUSG00000025746	Il6	0.106414	3.83595	0.00313022
ENSMUSG00000033825	Tpsb2	0.212828	3.09119	0.00313022
ENSMUSG00000031722	Hp	0.561092	2.63613	0.00391947
ENSMUSG00000038642	Ctss	0.251524	2.89563	0.00409074
ENSMUSG00000019122	Ccl9	0.580439	2.53042	0.00491807
ENSMUSG00000040026	Saa3	9.42247	2.40678	0.00607695
ENSMUSG00000020377	Ltc4s	0.14511	3.24253	0.00610388
ENSMUSG00000036905	C1qb	1.06414	2.33262	0.00893076
ENSMUSG00000036896	C1qc	1.05447	2.33256	0.00893076
ENSMUSG00000001131	Timp1	0.33859	2.58001	0.0105375
ENSMUSG00000026938	Fcna	0.270872	2.66038	0.011653
ENSMUSG00000059498	Fcgr3	0.222502	2.74152	0.0127773
ENSMUSG00000024679	Ms4a6d	0.232176	2.72304	0.0127773
ENSMUSG00000070637	Srarp	0.0870659	3.66038	0.0149648
ENSMUSG00000029373	Pf4	0.38696	2.41988	0.0187369
ENSMUSG00000030579	Tyrobp	0.33859	2.47716	0.0187369
ENSMUSG00000018774	Cd68	0.203154	2.71467	0.0187369
ENSMUSG00000021091	Serpina3n	6.32679	2.12319	0.0187369
ENSMUSG00000001128	Cfp	0.125762	3.00013	0.0323723
ENSMUSG00000057465	Saa2	0.677179	2.18077	0.0407463
ENSMUSG00000031880	Rrad	2.54426	2.07861	0.0442002
ENSMUSG00000000318	Clec10a	0.309568	2.3627	0.0444856
ENSMUSG00000074874	Ctla2b	0.116088	2.9945	0.0444856
ENSMUSG00000025150	Cbr2	0.445004	2.2192	0.0534531

## Sheet: IL1B
Table S4: Features of M1 and M2 macrophage genes
FeatureID	FeatureName	il1b Average	il1b Log2 Fold Change	il1b P-Value		Enrichment FDR	nGenes	Pathway Genes	Fold Enrichment	Pathway	URL	Genes
ENSMUSG00000027398	Il1b	0.693465	12.7924	9.19e-158		2.78e-16	37	93	5.51119	Path:mmu04657 IL-17 signaling pathway	http://www.genome.jp/kegg-bin/show_pathway?mmu04657	Srsf1 Casp8 Csf3 Fos Fosl1 Cxcl1 Hsp90aa1 Ikbkb Il17ra Il1b Il6 Lcn2 Il17rc Mmp13 Mmp3 Mmp9 Nfkb1 Nfkbia Ptgs2 S100a8 S100a9 Ccl2 Ccl20 Ccl7 Cxcl2 Cxcl5 Tnf Tnfaip3 Hsp90b1 Traf6 Il17f Mapk13 Defb3 Cxcl3 Mapk6 Ikbke Tradd
ENSMUSG00000032484	Ngp	0.0226623	6.98969	2.06e-10		0.00148016	7	20	4.84836	Path:mmu00100 Steroid biosynthesis	http://www.genome.jp/kegg-bin/show_pathway?mmu00100	Cyp51 Hsd17b7 Sqle Soat2 Sc5d Msmo1 Dhcr24
ENSMUSG00000090576	Gm17055	0.00679868	6.53026	0.00196648		2.93e-08	22	69	4.41673	Path:mmu05140 Leishmaniasis	http://www.genome.jp/kegg-bin/show_pathway?mmu05140	Eef1a1 Fcgr3 Fos Ptpn6 Il1a Il1b Itgb1 Itgb2 Marcksl1 Myd88 Ncf1 Ncf2 Ncf4 Nfkb1 Nfkbia Nos2 Ptgs2 Tnf Traf6 Tlr2 Fcgr4 Mapk13
ENSMUSG00000071341	Egr4	0.00679868	6.53026	0.00196648		2.45e-10	29	93	4.31958	Path:mmu04666 Fc gamma R-mediated phagocytosis	http://www.genome.jp/kegg-bin/show_pathway?mmu04666	Arf6 Arpc1b Cfl1 Crk Fcgr3 Hck Inpp5d Limk2 Lyn Marcks Marcksl1 Ncf1 Pld2 Ptprc Rac2 Syk Pla2g4b Vasp Vav1 Fcgr4 Map2k1 Pla2g4e Plpp2 Actr2 Arpc5 Arpc4 Actr3 Arpc2 Pla2g4d
ENSMUSG00000020651	Slc26a4	0.0226623	6.40473	1.07e-09		4.73e-12	35	113	4.29058	Path:mmu04668 TNF signaling pathway	http://www.genome.jp/kegg-bin/show_pathway?mmu04668	Birc3 Bcl3 Casp8 Socs3 Edn1 Fos Cxcl1 Icam1 Ikbkb Il1b Il6 Junb Lif Mmp3 Mmp9 Nfkb1 Nfkbia Ptgs2 Ccl2 Ccl20 Cxcl2 Cxcl5 Tnf Tnfaip3 Tnfrsf1a Tnfrsf1b Traf1 Nod2 Map2k1 Map3k8 Mapk13 Cxcl3 Ripk3 Tradd Mlkl
ENSMUSG00000110824	Gm48677	0.00453245	6.11522	0.0216498		7.07e-11	32	105	4.2217	Path:mmu04064 NF-kappa B signaling pathway	http://www.genome.jp/kegg-bin/show_pathway?mmu04064	Birc3 Bcl2a1b Cd14 Csnk2a2 Cxcl1 Icam1 Ikbkb Il1b Il1r1 Blnk Card14 Lyn Gadd45b Myd88 Nfkb1 Nfkb2 Nfkbia Plau Ptgs2 Relb Ccl4 Cxcl2 Syk Tnf Tnfaip3 Tnfrsf1a Traf1 Traf6 Ube2i Malt1 Cxcl3 Tradd
ENSMUSG00000097998	Gm27019	0.00453245	6.11522	0.0216498		1.86e-07	22	76	4.00992	Path:mmu05100 Bacterial invasion of epithelial cells	http://www.genome.jp/kegg-bin/show_pathway?mmu05100	Actb Actg1 Arpc1b Cdh1 Crk Cttn Elmo2 Ptk2 Hcls1 Itga5 Itgb1 Met Src Vcl Elmo3 Rhog Actr2 Arpc5 Arpc4 Actr3 Cltb Arpc2
ENSMUSG00000075042	4930431P03Rik	0.00453245	6.11522	0.0216498		6.72e-06	17	60	3.92486	Path:mmu05134 Legionellosis	http://www.genome.jp/kegg-bin/show_pathway?mmu05134	Casp8 Cd14 Eef1a1 Cxcl1 Hspa1b Il1b Il6 Itgb2 Myd88 Nfkb1 Nfkb2 Nfkbia Rab1a Cxcl2 Tnf Tlr2 Cxcl3
ENSMUSG00000036330	Slc18a1	0.00453245	6.11522	0.0216498		3.9e-10	32	114	3.88841	Path:mmu04670 Leukocyte transendothelial migration	http://www.genome.jp/kegg-bin/show_pathway?mmu04670	Actn1 Actb Actg1 Ctnnd1 Cldn1 Cldn4 Ptk2 Gnai1 Gnai3 Icam1 Itgal Itgb1 Itgb2 F11r Afdn Mmp9 Msn Myl7 Ncf1 Ncf2 Ncf4 Ocln Ptk2b Rac2 Rap1b Vasp Vav1 Vcl Ezr Cldn17 Mapk13 Actn4
ENSMUSG00000035448	Ccr3	0.0113311	6.11522	0.0171385
ENSMUSG00000029379	Cxcl3	0.27648	5.77233	6.07e-64
ENSMUSG00000029372	Ppbp	0.131441	5.65801	1.68e-23
ENSMUSG00000050578	Mmp13	0.0407921	5.60826	1.49e-14
ENSMUSG00000097840	Gm26756	0.0158636	5.20833	9.41e-06
ENSMUSG00000022026	Olfm4	0.0158636	5.20833	9.41e-06
ENSMUSG00000107352	Gm43660	0.00453245	5.11522	0.0475717
ENSMUSG00000102440	Pcdhga9	0.00453245	5.11522	0.0475717
ENSMUSG00000066584	Scgb2b27	0.00453245	5.11522	0.0475717
ENSMUSG00000064065	Ipcef1	0.00453245	5.11522	0.0475717
ENSMUSG00000060808	B9d1os	0.00453245	5.11522	0.0475717
ENSMUSG00000053030	Spink2	0.00453245	5.11522	0.0475717
ENSMUSG00000051682	Treml4	0.00453245	5.11522	0.0475717
ENSMUSG00000045381	Olfr433	0.00453245	5.11522	0.0475717
ENSMUSG00000058427	Cxcl2	0.5167	5.01191	3.66e-55
ENSMUSG00000115946	Mirt2	0.0407921	4.97083	1.04e-12
ENSMUSG00000023132	Gzma	0.00679868	4.9453	0.0114591
ENSMUSG00000022227	Mcpt1	0.00679868	4.9453	0.0114591
ENSMUSG00000063193	Cd300lb	0.00906491	4.85219	0.00269071
ENSMUSG00000026420	Il24	0.27648	4.69141	1.59e-46
ENSMUSG00000025383	Il23a	0.0249285	4.65579	1.31e-07
ENSMUSG00000097373	Gm26877	0.029461	4.63717	8.89e-09
ENSMUSG00000110697	Gm31718	0.0135974	4.53026	0.000254065
ENSMUSG00000101581	C430002N11Rik	0.00679868	4.53026	0.018808
ENSMUSG00000095788	Sirpb1a	0.00679868	4.53026	0.018808
ENSMUSG00000093973	Mrgpra2a	0.00679868	4.53026	0.018808
ENSMUSG00000075122	Cd80	0.0249285	4.53026	2.37e-07
ENSMUSG00000066682	Pilrb2	0.00679868	4.53026	0.018808
ENSMUSG00000058794	Nfe2	0.00906491	4.53026	0.00451498
ENSMUSG00000052749	Trim30b	0.0226623	4.53026	0.00045332
ENSMUSG00000030142	Clec4e	0.099714	4.53026	6.64e-07
ENSMUSG00000000204	Slfn4	0.13824	4.50717	9.04e-29
ENSMUSG00000079597	Cstdc4	0.0838504	4.49278	4.66e-15
ENSMUSG00000058755	Osm	0.0317272	4.43715	6.64e-08
ENSMUSG00000032068	Plet1	0.308207	4.42862	5.7e-28
ENSMUSG00000015134	Aldh1a3	0.151837	4.4279	1.58e-23
ENSMUSG00000022126	Acod1	0.0407921	4.38587	7.65e-11
ENSMUSG00000017737	Mmp9	0.0362596	4.36979	1.01e-09
ENSMUSG00000074071	Fam169b	0.0158636	4.36033	0.000103485
ENSMUSG00000042265	Trem1	0.0725193	4.32672	5.17e-17
ENSMUSG00000029019	Nppb	0.0861166	4.32381	4.75e-09
ENSMUSG00000074677	Sirpb1c	0.0113311	4.30787	0.0297321
ENSMUSG00000096719	Mrgpra2b	0.00906491	4.26722	0.00690905
ENSMUSG00000026166	Ccl20	0.00906491	4.26722	0.00690905
ENSMUSG00000061482	Hist1h4d	0.00679868	4.20833	0.0272505
ENSMUSG00000034107	Ano7	0.00679868	4.20833	0.0272505
ENSMUSG00000022226	Mcpt2	0.00679868	4.20833	0.0272505
ENSMUSG00000018168	Ikzf3	0.00679868	4.20833	0.0272505
ENSMUSG00000000982	Ccl3	0.0453245	4.11522	2.04e-05
ENSMUSG00000022651	Retnlg	0.179032	4.0973	1.84e-15
ENSMUSG00000047798	Cd300lf	0.106513	4.09285	2.92e-17
ENSMUSG00000028874	Fgr	0.0271947	4.06077	6.76e-07
ENSMUSG00000060131	Atp8b4	0.00906491	4.04483	0.0100994
ENSMUSG00000032691	Nlrp3	0.020396	4.04483	0.000221371
ENSMUSG00000022902	Stfa2	0.0249285	4.02776	2.53e-06
ENSMUSG00000060445	Sycp2	0.0135974	4.01568	0.000924917
ENSMUSG00000089929	Bcl2a1b	0.0181298	3.99974	9.12e-05
ENSMUSG00000022876	Samsn1	0.0566557	3.98277	2.02e-12
ENSMUSG00000051439	Cd14	0.537096	3.97386	4.84e-41
ENSMUSG00000117446	Gm35551	0.0113311	3.9453	0.00362516
ENSMUSG00000059108	Ifitm6	0.020396	3.9453	3.47e-05
ENSMUSG00000024401	Tnf	0.0158636	3.9453	0.000344468
ENSMUSG00000026068	Il18rap	0.0521232	3.90577	2.7e-11
ENSMUSG00000042417	Ccno	0.0135974	3.87818	0.00132684
ENSMUSG00000048776	Pthlh	0.235688	3.86946	2.39e-30
ENSMUSG00000059657	Stfa2l1	0.0317272	3.85219	2.48e-07
ENSMUSG00000022598	Psca	0.0317272	3.85219	0.0270426
ENSMUSG00000115919	Gm31583	0.00906491	3.85219	0.0138205
ENSMUSG00000049971	Glt1d1	0.00906491	3.85219	0.0138205
ENSMUSG00000045551	Fpr1	0.020396	3.85219	4.95e-05
ENSMUSG00000022534	Mefv	0.00906491	3.85219	0.0318292
ENSMUSG00000025017	Pik3ap1	0.0158636	3.82982	0.000492897
ENSMUSG00000003484	Cyp4f18	0.129175	3.81838	4.69e-21
ENSMUSG00000026581	Sell	0.0317272	3.79329	0.00563025
ENSMUSG00000027360	Hdc	0.194896	3.78338	2.12e-26
ENSMUSG00000031089	Slc6a14	0.37846	3.77792	1.93e-32
ENSMUSG00000026479	Lamc2	0.965413	3.76254	7.51e-43
ENSMUSG00000094733	Csta3	0.160902	3.75767	2e-23
ENSMUSG00000079594	Cstdc6	0.029461	3.75265	3.78e-05
ENSMUSG00000062345	Serpinb2	1.17164	3.73971	6.04e-42
ENSMUSG00000025804	Ccr1	0.0770517	3.7288	3.41e-14
ENSMUSG00000029380	Cxcl1	0.401122	3.72522	6.5e-13
ENSMUSG00000062585	Cnr2	0.00679868	3.7229	0.0491743
ENSMUSG00000040364	Sec1	0.00679868	3.7229	0.0491743
ENSMUSG00000031881	Cdh16	0.00679868	3.7229	0.0491743
ENSMUSG00000013974	Mcemp1	0.0430583	3.7229	5.18e-09
ENSMUSG00000005763	Cd247	0.00679868	3.7229	0.0491743
ENSMUSG00000032487	Ptgs2	0.233421	3.69154	1.08e-27
ENSMUSG00000054753	AU018091	0.0226623	3.66776	4.76e-05
ENSMUSG00000026180	Cxcr2	0.0475908	3.66776	1.49e-09
ENSMUSG00000001021	S100a3	0.0362596	3.66352	1.2e-07
ENSMUSG00000026009	Icos	0.0113311	3.65579	0.00658236
ENSMUSG00000046354	Defb14	0.269681	3.62337	3.17e-12
ENSMUSG00000002668	Dennd1c	0.0158636	3.62337	0.000890691
ENSMUSG00000026535	Ifi202b	0.61868	3.61706	1.59e-26
ENSMUSG00000005800	Mmp8	0.133707	3.61697	1.37e-19
ENSMUSG00000030144	Clec4d	0.160902	3.5709	3.65e-18
ENSMUSG00000015533	Itga2	0.0407921	3.56873	4.21e-08
ENSMUSG00000024659	Anxa1	8.5754	3.55699	3.26e-46
ENSMUSG00000108456	4732496C06Rik	0.0158636	3.53026	0.00118252
ENSMUSG00000104554	Gm4610	0.00906491	3.53026	0.0229998
ENSMUSG00000096356	Olfr889	0.00906491	3.53026	0.0229998
ENSMUSG00000048699	Krt90	0.0158636	3.53026	0.00118252
ENSMUSG00000023903	Mmp25	0.00906491	3.53026	0.0229998
ENSMUSG00000020469	Myl7	0.029461	3.53026	4.27e-06
ENSMUSG00000029371	Cxcl5	0.262882	3.52411	3.76e-26
ENSMUSG00000079451	Tmprss11g	0.242486	3.50379	1.75e-25
ENSMUSG00000004609	Cd33	0.12011	3.50379	4.3e-11
ENSMUSG00000029378	Areg	0.416986	3.47668	3.3e-31
ENSMUSG00000074151	Nlrc5	0.0453245	3.46314	1.95e-08
ENSMUSG00000018654	Ikzf1	0.020396	3.45987	0.000222164
ENSMUSG00000028859	Csf3r	0.0815842	3.45431	1.69e-10
ENSMUSG00000016496	Cd274	0.0362596	3.4478	5.46e-07
ENSMUSG00000046223	Plaur	0.165435	3.44509	2.6e-20
ENSMUSG00000041872	Il17f	0.0158636	3.44279	0.00152487
ENSMUSG00000036067	Slc2a6	0.0158636	3.44279	0.00152487
ENSMUSG00000018930	Ccl4	0.0317272	3.43715	6.7e-05
ENSMUSG00000032739	Pram1	0.0135974	3.43072	0.00406884
ENSMUSG00000028186	Uox	0.376194	3.43015	3.23e-29
ENSMUSG00000071561	Cstdc5	1.45265	3.42623	8.49e-29
ENSMUSG00000035020	Epgn	0.623212	3.39561	4.19e-32
ENSMUSG00000020120	Plek	0.10198	3.39561	9.47e-15
ENSMUSG00000078763	Slfn1	0.020396	3.39275	0.000282674
ENSMUSG00000038067	Csf3	0.099714	3.39275	1.59e-14
ENSMUSG00000055030	Sprr2e	1.91043	3.39182	1.77e-33
ENSMUSG00000025196	Cpn1	0.160902	3.3873	2.25e-19
ENSMUSG00000097636	Mirt1	0.029461	3.38342	9.64e-06
ENSMUSG00000051748	Wfdc21	0.0793179	3.37825	2.41e-12
ENSMUSG00000027375	Mal	0.192629	3.34919	7.18e-21
ENSMUSG00000044748	Defb1	0.256084	3.34078	3.26e-17
ENSMUSG00000068349	Gml	0.0135974	3.33761	0.0263205
ENSMUSG00000056888	Glipr1	0.0135974	3.33761	0.00509478
ENSMUSG00000054537	Tmprss11e	0.0362596	3.33232	1.19e-06
ENSMUSG00000059089	Fcgr4	0.0339934	3.3208	2.82e-06
ENSMUSG00000043613	Mmp3	1.53877	3.32035	5.12e-28
ENSMUSG00000024421	Lama3	0.206227	3.31235	4.14e-21
ENSMUSG00000027399	Il1a	0.0317272	3.30787	6.66e-06
ENSMUSG00000050635	Sprr2f	2.5971	3.30159	4.54e-34
ENSMUSG00000031383	Dusp9	0.0226623	3.28925	0.000186996
ENSMUSG00000027843	Ptpn22	0.0226623	3.28925	0.000186996
ENSMUSG00000112023	Lilr4b	0.0657206	3.2874	2.7e-10
ENSMUSG00000044165	Bcl2l15	0.0725193	3.27087	1.18e-08
ENSMUSG00000053101	Gpr141	0.00906491	3.26722	0.0348062
ENSMUSG00000033213	AA467197	0.0317272	3.26722	8.5e-06
ENSMUSG00000087113	Gm11714	0.0135974	3.25015	0.00635639
ENSMUSG00000044313	Mab21l3	0.029461	3.25015	0.0501201
ENSMUSG00000054215	Sprr2k	0.188097	3.22214	4e-19
ENSMUSG00000038094	Atp13a4	0.0430583	3.20833	3.34e-07
ENSMUSG00000026875	Traf1	0.0158636	3.20833	0.00303289
ENSMUSG00000003206	Ebi3	0.0113311	3.20833	0.0166392
ENSMUSG00000054905	Stfa3	0.167701	3.20449	5.03e-11
ENSMUSG00000045027	Prss22	0.133707	3.19874	3.34e-13
ENSMUSG00000053846	Lipg	0.029461	3.16769	3.12e-05
ENSMUSG00000056071	S100a9	27.9222	3.16415	4.83e-34
ENSMUSG00000028364	Tnc	0.3422	3.16348	8.3e-24
ENSMUSG00000030641	Ddias	0.0249285	3.16102	0.000147765
ENSMUSG00000024486	Hbegf	0.330869	3.14497	5.65e-23
ENSMUSG00000048163	Selplg	0.0861166	3.12916	1.84e-11
ENSMUSG00000111656	Gm47232	0.0113311	3.11522	0.0197889
ENSMUSG00000070031	Sp140	0.0181298	3.11522	0.00179215
ENSMUSG00000037731	Themis2	0.0521232	3.09285	7.1e-08
ENSMUSG00000024737	Slc15a3	0.0475908	3.0828	2.6e-07
ENSMUSG00000046794	Ppp1r3b	0.0317272	3.0796	2.49e-05
ENSMUSG00000026073	Il1r2	0.296876	3.07481	2.95e-21
ENSMUSG00000027186	Elf5	0.070253	3.05452	1.47e-09
ENSMUSG00000028758	Kif17	0.00906491	3.04483	0.0491743
ENSMUSG00000026285	Pdcd1	0.00906491	3.04483	0.0491743
ENSMUSG00000003283	Hck	0.0271947	3.02124	0.000139316
ENSMUSG00000023045	Soat2	0.0339934	3.0067	2e-05
ENSMUSG00000057191	AB124611	0.0181298	2.99974	0.00262911
ENSMUSG00000097125	Gm26885	0.00906491	2.9453	0.057614
ENSMUSG00000052270	Fpr2	0.0226623	2.9453	0.00787022
ENSMUSG00000044811	Cd300c2	0.0135974	2.9453	0.0194209
ENSMUSG00000039232	Stx11	0.070253	2.9453	5.33e-09
ENSMUSG00000030666	Calcb	0.0113311	2.9453	0.0272505
ENSMUSG00000029847	Slc23a4	0.0158636	2.9453	0.00636978
ENSMUSG00000025473	Adam8	0.181298	2.93937	1.21e-15
ENSMUSG00000074272	Ceacam1	0.0679868	2.92987	1.02e-08
ENSMUSG00000034362	Csta1	2.00108	2.92584	5.32e-25
ENSMUSG00000056054	S100a8	25.8894	2.91985	5.7e-28
ENSMUSG00000112148	Lilrb4a	0.0815842	2.91953	9.2e-10
ENSMUSG00000020185	E2f7	0.029461	2.91135	0.000124454
ENSMUSG00000026981	Il1rn	1.13765	2.90476	1.33e-22
ENSMUSG00000035385	Ccl2	0.12011	2.90144	2.68e-12
ENSMUSG00000040809	Chil3	0.129175	2.89639	9.19e-13
ENSMUSG00000087684	1200007C13Rik	0.0181298	2.89283	0.00366328
ENSMUSG00000032899	Styk1	0.0181298	2.89283	0.00366328
ENSMUSG00000026480	Ncf2	0.0861166	2.88492	6.55e-10
ENSMUSG00000030474	Siglece	0.0317272	2.88256	7.76e-05
ENSMUSG00000026395	Ptprc	0.0317272	2.88256	7.76e-05
ENSMUSG00000042212	Sprr2d	5.36643	2.87943	3.25e-25
ENSMUSG00000030322	Mbd4	0.0135974	2.87818	0.015721
ENSMUSG00000020826	Nos2	0.029461	2.87818	0.000148219
ENSMUSG00000104876	Trdc	0.0113311	2.86729	0.0313887
ENSMUSG00000078122	F630028O10Rik	0.0113311	2.86729	0.0313887
ENSMUSG00000035861	Tmprss11b	0.228889	2.86283	1.7e-16
ENSMUSG00000046733	Gprc5a	0.0679868	2.8551	0.000440396
ENSMUSG00000003051	Elf3	0.201694	2.85219	8.24e-09
ENSMUSG00000026994	Galnt3	0.070253	2.81601	2.43e-08
ENSMUSG00000019850	Tnfaip3	0.0589219	2.80941	7.54e-06
ENSMUSG00000036006	Ripor2	0.020396	2.80779	0.00253893
ENSMUSG00000025481	Urah	1.09459	2.80526	1.12e-09
ENSMUSG00000030483	Cyp2b10	0.0271947	2.80443	0.000391587
ENSMUSG00000051379	Flrt3	0.0339934	2.80234	6.84e-05
ENSMUSG00000050747	Trim15	0.0113311	2.79329	0.0365058
ENSMUSG00000002699	Lcp2	0.0113311	2.79329	0.0365058
ENSMUSG00000020205	Phlda1	0.616414	2.77439	5.48e-21
ENSMUSG00000020077	Srgn	0.707063	2.77179	4.3e-19
ENSMUSG00000027611	Procr	0.355798	2.76258	5.62e-18
ENSMUSG00000039775	Defb3	0.290077	2.75358	2.38e-12
ENSMUSG00000047945	Marcksl1	0.22209	2.75022	5.74e-15
