# Supplementary material for: A spatial transcriptomic atlas of the host response to oropharyngeal candidiasis
Source: mBio. 2025 Jun 30;16(8):e00849-25. doi: 10.1128/mbio.00849-25 (PMC12345175; doi:10.1128/mbio.00849-25)
Supplement: Table S5 — Significant differential regulation of host ECM and wound healing genes. [file mbio.00849-25-s0007.xlsx]

## Sheet: Sheet1
Table S5: Significant differential regulation of host ECM and wound healing genes
Downregulation of >42 KRT genes									Downregulation of Collagen Genes									Other wound healing genes upregulated during OPC
FeatureID	FeatureName	d0 Average	d0 Log2 Fold Change	d0 P-Value	D5 Average	D5 Log2 Fold Change	D5 P-Value		FeatureID	FeatureName	d0 Average	d0 Log2 Fold Change	d0 P-Value	D5 Average	D5 Log2 Fold Change	D5 P-Value		Gene	Log2 Fold	Fold
ENSMUSG00000063251	Krtap4-1	0.0276827	7.2126	1.30881e-20	0	-7.2126	1.30881e-20		ENSMUSG00000031274	Col4a5	0.0110166	2.58324	6.3463e-07	0.00169672	-2.58324	6.3463e-07		S100a8	8.2917	313.365
ENSMUSG00000045109	Krtap4-7	0.0327673	5.86864	2.36722e-25	0.00037705	-5.86864	2.36722e-25		ENSMUSG00000026043	Col3a1	0.541225	2.02231	9.96858e-36	0.133099	-2.02231	9.96858e-36		S100a9	7.91955	242.115
ENSMUSG00000075402	Krt76	1.99485	5.86151	1.04185e-186	0.034123	-5.86151	1.04185e-186		ENSMUSG00000056174	Col8a2	0.0112991	1.94079	0.00273973	0.00282787	-1.94079	0.00273973		Areg	5.95592	62.074
ENSMUSG00000048013	Krt35	0.0892626	5.72166	2.86394e-15	0.0015082	-5.72166	2.86394e-15		ENSMUSG00000001506	Col1a1	0.322871	1.88513	5.2843e-29	0.087287	-1.88513	5.2843e-29		Il1rn	4.0782	16.8912
ENSMUSG00000075566	Krtap4-6	0.00903925	5.62764	3.10759e-11	0	-5.62764	3.10759e-11		ENSMUSG00000026837	Col5a1	0.114403	1.59037	1.02647e-15	0.0378935	-1.59037	1.02647e-15		Krt6b	3.30047	9.85239
ENSMUSG00000060756	Krtap2-4	0.0522582	5.53744	1.64276e-29	0.000942624	-5.53744	1.64276e-29		ENSMUSG00000004098	Col5a3	0.0903925	1.28031	7.9595e-10	0.0371394	-1.28031	7.9595e-10		Lcn2	3.22956	9.37981
ENSMUSG00000049809	Krtap9-3	0.0516932	5.52184	7.4035e-39	0.000942624	-5.52184	7.4035e-39		ENSMUSG00000067158	Col4a4	0.00564953	1.27512	0.0546543	0.0022623	-1.27512	0.0546543		Anxa1	3.00946	8.05261
ENSMUSG00000043485	Krt34	0.117228	5.11376	5.83445e-56	0.00320492	-5.11376	5.83445e-56		ENSMUSG00000029661	Col1a2	0.42993	1.2581	1.70891e-14	0.179664	-1.2581	1.70891e-14		Defb	2.92946	7.61828
ENSMUSG00000089724	Krtap4-8	0.0251404	5.0751	7.38015e-18	0.000565574	-5.0751	7.38015e-18		ENSMUSG00000022371	Col14a1	0.0101692	1.09226	0.0285412	0.00471312	-1.09226	0.0285412		Gjb2	2.79231	6.92738
ENSMUSG00000056350	Krtap13-1	0.15395	5.03214	9.07646e-72	0.0045246	-5.03214	9.07646e-72		ENSMUSG00000079022	Col22a1	0.0203383	1.04515	0.0031019	0.00980329	-1.04515	0.0031019		Krt16	2.39758	5.26918
ENSMUSG00000078131	Krtap1-3	0.036722	5.0317	1.42754e-29	0.000942624	-5.0317	1.42754e-29		ENSMUSG00000028339	Col15a1	0.0415241	0.98534	0.000176313	0.0209263	-0.98534	0.000176313		Prss27	2.35786	5.12611
ENSMUSG00000047641	Krt87	0.197169	4.988	9.07664e-70	0.00603279	-4.988	9.07664e-70		ENSMUSG00000031502	Col4a1	0.936693	0.871637	8.45833e-08	0.511845	-0.871637	8.45833e-08		Ceacam1	2.35087	5.10132
ENSMUSG00000050224	Krtap13	0.431907	4.9531	1.39834e-98	0.0137623	-4.9531	1.39834e-98		ENSMUSG00000025064	Col17a1	0.248297	0.868747	9.27578e-07	0.135926	-0.868747	9.27578e-07		Slpi	1.68604	3.21772
ENSMUSG00000020913	Krt24	0.149713	4.93537	5.00163e-84	0.00471312	-4.93537	5.00163e-84		ENSMUSG00000001119	Col6a1	0.144911	0.810789	2.61078e-05	0.0825739	-0.810789	2.61078e-05		Ctss	1.64076	3.1183
ENSMUSG00000046474	Krtap4-16	0.0282477	4.91953	5.56212e-21	0.000754099	-4.91953	5.56212e-21		ENSMUSG00000048126	Col6a3	0.0418066	0.791183	0.00308852	0.0241312	-0.791183	0.00308852		Serpinb1	1.50976	2.84763
ENSMUSG00000044649	Krtap4-2	0.0107341	4.86864	1.65757e-11	0.000188525	-4.86864	1.65757e-11		ENSMUSG00000031503	Col4a2	0.522582	0.70856	3.70688e-05	0.319738	-0.70856	3.70688e-05		Mxd1	0.971585	1.96099
ENSMUSG00000067614	Krt86	0.0867204	4.6801	6.58627e-53	0.00320492	-4.6801	6.58627e-53		ENSMUSG00000026042	Col5a2	0.12316	0.626811	0.00255853	0.079746	-0.626811	0.00255853		Cd24a	0.845838	1.79731
ENSMUSG00000048981	Krt31	0.0381344	4.6707	2.09985e-28	0.00131967	-4.6707	2.09985e-28											Igfbp4	0.823349	1.76951
ENSMUSG00000069722	Krtap3-3	0.400834	4.6626	1.33009e-100	0.0156476	-4.6626	1.33009e-100		Upregulation of immunomodulatory KRT genes									Tmprss4	0.809358	1.75243
ENSMUSG00000067615	Krt81	0.122312	4.53744	5.99425e-54	0.00509017	-4.53744	5.99425e-54		ENSMUSG00000019761	Krt10	0.210728	-1.35963	1.27893e-14	0.541255	1.35963	1.27893e-14		Txn1	0.663994	1.58446
ENSMUSG00000070335	Krtap9-1	0.0127115	4.52184	3.12295e-09	0.00037705	-4.52184	3.12295e-09		ENSMUSG00000020912	Krt12	0.000282477	-4.43913	1.02208e-10	0.0120656	4.43913	1.02208e-10
ENSMUSG00000071471	Krtap26-1	0.0254229	4.50607	1.55372e-21	0.000942624	-4.50607	1.55372e-21		ENSMUSG00000045545	Krt14	3.86146	-2.10409	2.06845e-37	16.6009	2.10409	2.06845e-37
ENSMUSG00000047564	Krtap3-1	0.359875	4.49013	1.18519e-90	0.0158361	-4.49013	1.18519e-90		ENSMUSG00000053797	Krt16	1.87141	-2.39758	1.3783e-46	9.86117	2.39758	1.3783e-46
ENSMUSG00000069721	Krtap3-2	0.105929	4.43739	4.86576e-51	0.00471312	-4.43739	4.86576e-51		ENSMUSG00000035557	Krt17	0.635008	-3.51995	1.75846e-87	7.28667	3.51995	1.75846e-87
ENSMUSG00000020916	Krt36	1.58272	4.35249	1.59551e-127	0.0772952	-4.35249	1.59551e-127		ENSMUSG00000053654	Krt42	0.00084743	-2.22411	0.00616149	0.00509017	2.22411	0.00616149
ENSMUSG00000067613	Krt83	0.103386	4.29552	1.88477e-51	0.00509017	-4.29552	1.88477e-51		ENSMUSG00000058354	Krt6a	4.60409	-1.41583	3.61237e-18	12.2837	1.41583	3.61237e-18
ENSMUSG00000044294	Krt84	0.845453	4.20629	3.84195e-108	0.045623	-4.20629	3.84195e-108		ENSMUSG00000023041	Krt6b	1.0172	-3.30047	1.28804e-79	10.0235	3.30047	1.28804e-79
ENSMUSG00000035592	Krt33a	0.00649696	4.1682	4.20919e-07	0.000188525	-4.1682	4.20919e-07		ENSMUSG00000048699	Krt90	0.000282477	-2.73869	0.00640595	0.00358197	2.73869	0.00640595
ENSMUSG00000049382	Krt8	0.00564953	3.97556	0.000407496	0.000188525	-3.97556	0.000407496		ENSMUSG00000042747	Krtcap2	0.230501	-0.612931	0.000997598	0.35273	0.612931	0.000997598
ENSMUSG00000057723	Krt33b	0.00960421	3.71252	1.22225e-06	0.000565574	-3.71252	1.22225e-06		ENSMUSG00000074199	Krtdap	2.81884	-1.18828	3.76338e-13	6.42342	1.18828	3.76338e-13
ENSMUSG00000061397	Krt79	0.0149713	3.53077	2.68088e-12	0.00113115	-3.53077	2.68088e-12
ENSMUSG00000051879	Krt71	0.00169486	3.3906	0.0203731	0	-3.3906	0.0203731
ENSMUSG00000020911	Krt19	0.00536706	2.90517	0.000165139	0.000565574	-2.90517	0.000165139
ENSMUSG00000047253	Krtap1-5	0.00254229	2.90517	0.0102814	0.000188525	-2.90517	0.0102814
ENSMUSG00000054146	Krt15	1.66294	2.89006	2.61125e-75	0.224156	-2.89006	2.61125e-75
ENSMUSG00000078262	Krtap4-9	0.00593201	2.72075	0.000185674	0.000754099	-2.72075	0.000185674
ENSMUSG00000059668	Krt4	9.86013	2.3102	1.15372e-51	1.98781	-2.3102	1.15372e-51
ENSMUSG00000050463	Krt78	0.536706	2.20199	2.05793e-37	0.116508	-2.20199	2.05793e-37
ENSMUSG00000046095	Krt32	0.0618624	2.13578	1.25468e-18	0.0139508	-2.13578	1.25468e-18
ENSMUSG00000006777	Krt23	0.110731	1.31898	3.08493e-11	0.0443033	-1.31898	3.08493e-11
ENSMUSG00000044041	Krt13	17.5429	1.16776	4.70551e-14	7.80776	-1.16776	4.70551e-14
ENSMUSG00000037185	Krt80	0.281912	0.606535	0.00126148	0.185131	-0.606535	0.00126148
