# Supplementary material for: A spatial transcriptomic atlas of the host response to oropharyngeal candidiasis
Source: mBio. 2025 Jun 30;16(8):e00849-25. doi: 10.1128/mbio.00849-25 (PMC12345175; doi:10.1128/mbio.00849-25)
Supplement: Table S6 — IL-24 features. [file mbio.00849-25-s0008.csv]

Table S6: IL-24 features
FeatureID	FeatureName	il24 Average	il24 Log2 Fold Change	il24 P-Value		Enrichment FDR	nGenes	Pathway Genes	Fold Enrichment	Pathway	URL	Genes
ENSMUSG00000026420	Il24	0.810814272	13.03954283	7.54E-167		1.38E-08	31	114	3.51222707	Path:mmu04670 Leukocyte transendothelial migration	http://www.genome.jp/kegg-bin/show_pathway?mmu04670	Actn1 Actb Actg1 Arhgap5 Ctnnd1 Cldn1 Cldn4 Ptk2 Gnai1 Gnai3 Icam1 Itgal Itgb1 Itgb2 F11r Mmp9 Msn Myl7 Ncf1 Ncf2 Ncf4 Ocln Ptk2b Rac2 Rock1 Rap1b Vasp Vcl Ezr Cldn17 Actn4
ENSMUSG00000071341	Egr4	0.010530055	7.181561835	0.000960183		2.95E-10	42	164	3.307738633	Path:mmu04530 Tight junction	http://www.genome.jp/kegg-bin/show_pathway?mmu04530	Actn1 Actb Actg1 Arpc1b Runx1 Ccnd1 Cdk4 Patj Cldn1 Cldn4 Cttn Hcls1 Itgb1 F11r Llgl1 Msn Myh9 Myl6 Ocln Pcna Prkci Ppp2cb Rock1 Src Llgl2 Tjp2 Tuba1b Tuba1c Vasp Ezr Crb3 Rab8b Cldn17 Slc9a3r1 Pard6b Actn4 Actr2 Arpc5 Arpc4 Actr3 Arpc2 Pard6g
ENSMUSG00000110824	Gm48677	0.007020037	6.766524336	0.013481168		3.00E-10	90	542	2.144711923	Path:mmu05200 Pathways in cancer	http://www.genome.jp/kegg-bin/show_pathway?mmu05200	Braf Bcr Birc3 Birc5 Calm1 Calm2 Casp8 Runx1 Ccna2 Ccnd1 Ccne1 Ccne2 Cdh1 Cdk4 Cdk6 Crk Csf2ra Csf2rb Csf3r Dll1 E2f1 Edn1 Ptk2 Fgfr3 Fos Gnai1 Gnai3 Gnb1 Gng12 Gsta4 Gsto1 Hif1a Hmox1 Hsp90aa1 Ikbkb Il13ra1 Il2ra Il2rg Il4ra Il6 Itga2 Itga3 Itga6 Itgav Itgb1 Jup Kras Lama3 Lamb3 Lamc2 Arhgef1 Rac3 Met Mmp9 Myc Nfkb1 Nfkb2 Nfkbia Nras Pim1 Pld2 Ppard Ptgs2 Rac2 Rad51 Ralgds Rock1 Spi1 Slc2a1 Stat…
ENSMUSG00000047562	Mmp10	0.007020037	6.766524336	0.013481168
ENSMUSG00000097840	Gm26756	0.028080148	6.351486836	4.64E-08		Leukocyte transendothelial migration included these gene
ENSMUSG00000101581	C430002N11Rik	0.014040074	5.918527429	0.00052367		VEGFA-VEGFR2 Pathway			Cell-Cell communication		Ephrin signaling
ENSMUSG00000029379	Cxcl3	0.375571979	5.870360147	1.09E-56		Ptk2b			Ptk2b		Myh9
ENSMUSG00000107352	Gm43660	0.007020037	5.766524336	0.029233317		Rock1			Actn4		Rock1
ENSMUSG00000078780	Gm5150	0.007020037	5.766524336	0.029233317		Ncf2			Ctnnd1		Myl6
ENSMUSG00000051682	Treml4	0.007020037	5.766524336	0.029233317		Ncf1			Actn1		Arpc1b
ENSMUSG00000029372	Ppbp	0.171990906	5.655493023	2.76E-19		Ctnnd1			Itgb1		Actg1
ENSMUSG00000097373	Gm26877	0.04563024	5.288477039	3.68E-10		Ncf4			Cldn4		Arpc4
ENSMUSG00000095788	Sirpb1a	0.010530055	5.181561835	0.008922942		Ptk2			Cldn1		Arpc5
ENSMUSG00000066682	Pilrb2	0.010530055	5.181561835	0.008922942		Actg1			Actg1		Arpc2
ENSMUSG00000115009	G930009F23Rik	0.007020037	5.181561835	0.047213669		Actb			Vasp		Src
ENSMUSG00000056656	Apol8	0.007020037	5.181561835	0.047213669					F11r		Actr3
ENSMUSG00000051401	Kctd16	0.007020037	5.181561835	0.047213669					Ptk2		Actr2
ENSMUSG00000030093	Wnt7a	0.007020037	5.181561835	0.047213669					Cldn17		Actb
ENSMUSG00000016529	Il10	0.007020037	5.181561835	0.047213669					Actb
ENSMUSG00000074071	Fam169b	0.024570129	5.011636833	1.72E-05
ENSMUSG00000050578	Mmp13	0.042120222	4.975110957	8.61E-09
ENSMUSG00000032484	Ngp	0.017550092	4.959169414	0.000505423
ENSMUSG00000074677	Sirpb1c	0.017550092	4.959169414	0.019974234
ENSMUSG00000096719	Mrgpra2b	0.014040074	4.918527429	0.002631578		Expressed in Squamous epithelial cells
ENSMUSG00000032496	Ltf	0.014040074	4.918527429	0.002631578		Enrichment FDR	nGenes	Pathway Genes	Fold Enrichment	Pathway	URL	Genes
ENSMUSG00000022226	Mcpt2	0.010530055	4.85963374	0.013342289		8.16E-15	29	70	6.323730106	Squamous epithelial cells in Stomach	HTTPS://MAAYANLAB.CLOUD/ENRICHR	SPINK5 FGFBP1 KRT5 S100A3 TMEM40 KRT17 KRT16 LY6D DSG3 PKP1 S100A9 KRT6A KRT6B TMPRSS11B SERPINB5 SERPINB2 DLK2 GJB3 FAT2 SPRR1A CARD14 PGLYRP4 COL17A1 GPR87 TACSTD2 LYPD3 CLCA2 SFN TNS4
ENSMUSG00000058427	Cxcl2	0.575643033	4.714994035	5.47E-36		1.05E-25	82	316	3.960957094	Corneal and conjunctival epithelial cells in Eye	HTTPS://MAAYANLAB.CLOUD/ENRICHR	KRT5 IL1R1 SPINT2 SPINT1 TMEM79 CD9 SLPI ATF3 EHF CBLC CLDN1 RAB11FIP1 KRTCAP3 MAL2 TMEM184A SLC35C1 ST14 SLC6A14 SLC16A13 SULT2B1 GJB2 SDC1 SPRR1B IL1RN WFDC2 LYPD3 IKZF2 LGALS3 PLAC8 IER2 SFN JUNB ANXA1 ANXA3 RIPK4 GPRC5A KRT18 FXYD3 CLCF1 LITAF EPCAM STAP2 MPZL2 AP1M2 MPZL3 SERPINB2 F3 F2RL1 SMAGP GRHL1 S100A6 PTPN6 PKP1 S100A9 DSC3 NHP2 S100A8 CXCL14 RAB25 PERP EPHX3 SLC9A3R1 HOPX LCN2 BIRC3 …
ENSMUSG00000052212	Cd177	0.014040074	4.696135008	0.003802686		2.64E-13	49	212	3.528040706	Squamous epithelial cells in Lung	HTTPS://MAAYANLAB.CLOUD/ENRICHR	EREG TMEM79 RAB11FIP1 SLC6A14 PTK6 OVOL1 GJB2 SPRR1B PTGES IL1RN GLTP LYPD3 LGALS3 SFN IER5 KRT14 CNFN KRT17 KRT16 AVPI1 SPRR2D SERPINB5 SERPINB2 F3 CRCT1 PRSS27 SPINK5 GRHL3 GRHL1 DSC2 PKP1 S100A9 STEAP1 DUOXA1 PERP PITX1 TMPRSS11B EPHX3 HOPX MAL LCN2 CERS3 GPR87 TACSTD2 SERINC2 FUT2 FAM83A IL1RL2 PPP1R13L
ENSMUSG00000030156	Cd69	0.014040074	4.696135008	0.003802686
ENSMUSG00000104554	Gm4610	0.017550092	4.596599334	0.001077547
ENSMUSG00000052293	Taf9	0.010530055	4.596599334	0.031949095
ENSMUSG00000026479	Lamc2	1.611098488	4.588260033	5.72E-55
ENSMUSG00000052565	Hist1h1d	0.014040074	4.50348993	0.005130613
ENSMUSG00000022534	Mefv	0.014040074	4.50348993	0.017776368
ENSMUSG00000029019	Nppb	0.108810573	4.481122117	1.80E-07
ENSMUSG00000026068	Il18rap	0.077220407	4.457196277	1.49E-12
ENSMUSG00000032068	Plet1	0.368551942	4.433748858	7.59E-21
ENSMUSG00000015134	Aldh1a3	0.179010943	4.406268122	1.87E-17
ENSMUSG00000062585	Cnr2	0.010530055	4.374206913	0.024001661
ENSMUSG00000043613	Mmp3	2.832584924	4.34291954	1.62E-42
ENSMUSG00000020651	Slc26a4	0.014040074	4.333564928	0.006850316
ENSMUSG00000001021	S100a3	0.056160296	4.314828366	3.08E-09
ENSMUSG00000078700	D030028A08Rik	0.017550092	4.307092717	0.001994203
ENSMUSG00000022126	Acod1	0.04563024	4.288477039	1.06E-07
ENSMUSG00000032487	Ptgs2	0.351001849	4.277530893	7.09E-31
ENSMUSG00000038067	Csf3	0.171990906	4.270829173	1.10E-20
ENSMUSG00000027398	Il1b	0.358021886	4.188582263	2.15E-23
ENSMUSG00000115946	Mirt2	0.035100185	4.181561835	6.14E-06
ENSMUSG00000075122	Cd80	0.024570129	4.181561835	0.000224103
ENSMUSG00000117446	Gm35551	0.014040074	4.181561835	0.008909886
ENSMUSG00000113427	Gm46378	0.010530055	4.181561835	0.030456518
ENSMUSG00000068600	Gml2	0.010530055	4.181561835	0.030456518
ENSMUSG00000032204	Aqp9	0.010530055	4.181561835	0.030456518
ENSMUSG00000024421	Lama3	0.351001849	4.160293218	3.28E-29
ENSMUSG00000029380	Cxcl1	0.561602959	4.154926708	1.54E-12
ENSMUSG00000026581	Sell	0.042120222	4.127114051	0.008813525
ENSMUSG00000026180	Cxcr2	0.066690351	4.111172507	7.62E-10
ENSMUSG00000054753	AU018091	0.031590166	4.111172507	3.58E-05
ENSMUSG00000016496	Cd274	0.056160296	4.099099675	1.47E-08
ENSMUSG00000036067	Slc2a6	0.024570129	4.094098994	0.000291614
ENSMUSG00000048776	Pthlh	0.298351572	4.076445129	7.50E-26
ENSMUSG00000044313	Mab21l3	0.049140259	4.044058311	0.023056895
ENSMUSG00000076928	Trac	0.010530055	4.011636833	0.037799496
ENSMUSG00000022026	Olfm4	0.010530055	4.011636833	0.037799496
ENSMUSG00000017737	Mmp9	0.035100185	3.997137264	1.44E-05
ENSMUSG00000025383	Il23a	0.021060111	3.988916757	0.001252936
ENSMUSG00000000204	Slfn4	0.129870684	3.986545852	3.14E-15
ENSMUSG00000015533	Itga2	0.056160296	3.983622457	3.47E-08
ENSMUSG00000004371	Il11	0.101790536	3.959169414	8.84E-13
ENSMUSG00000024401	Tnf	0.017550092	3.959169414	0.004183862
ENSMUSG00000062345	Serpinb2	1.477717786	3.948464713	6.52E-35
ENSMUSG00000031383	Dusp9	0.035100185	3.940553735	1.81E-05
ENSMUSG00000042265	Trem1	0.07020037	3.930023068	1.47E-09
ENSMUSG00000060445	Sycp2	0.014040074	3.918527429	0.013706221
ENSMUSG00000022651	Retnlg	0.189540999	3.907639113	7.84E-10
ENSMUSG00000035020	Epgn	0.898564734	3.899474005	9.94E-34
ENSMUSG00000028539	Artn	0.052650277	3.896159616	1.57E-07
ENSMUSG00000028874	Fgr	0.028080148	3.892055218	0.000185365
ENSMUSG00000054537	Tmprss11e	0.052650277	3.85963374	2.02E-07
ENSMUSG00000023349	Clec4n	0.017550092	3.85963374	0.005061114
ENSMUSG00000118219	Gm29695	0.010530055	3.85963374	0.045962947
ENSMUSG00000037466	Tedc1	0.010530055	3.85963374	0.045962947
ENSMUSG00000027530	Fabp12	0.010530055	3.85963374	0.045962947
ENSMUSG00000059657	Stfa2l1	0.035100185	3.833638531	2.93E-05
ENSMUSG00000028587	Orc1	0.035100185	3.833638531	0.008909886
ENSMUSG00000078763	Slfn1	0.028080148	3.82792488	0.000232841
ENSMUSG00000029378	Areg	0.55809294	3.827532897	2.67E-29
ENSMUSG00000030142	Clec4e	0.084240444	3.803050212	0.001896039
ENSMUSG00000031089	Slc6a14	0.435242293	3.798617965	1.08E-23
ENSMUSG00000015652	Steap1	0.035100185	3.783012458	3.69E-05
ENSMUSG00000079597	Cstdc4	0.07020037	3.766524336	8.48E-07
ENSMUSG00000052270	Fpr2	0.038610203	3.766524336	0.000997078
ENSMUSG00000089929	Bcl2a1b	0.017550092	3.766524336	0.006143472
ENSMUSG00000052749	Trim30b	0.017550092	3.766524336	0.04050937
ENSMUSG00000079451	Tmprss11g	0.308881627	3.756428458	3.32E-22
ENSMUSG00000091754	Gm3636	0.010530055	3.722130216	0.053804942
ENSMUSG00000022876	Samsn1	0.056160296	3.714435824	2.30E-07
ENSMUSG00000016524	Il19	0.245701295	3.701952334	2.70E-19
ENSMUSG00000044827	Tlr1	0.014040074	3.696135008	0.019772187
ENSMUSG00000028758	Kif17	0.014040074	3.696135008	0.019772187
ENSMUSG00000021886	Gpr65	0.014040074	3.696135008	0.019772187
ENSMUSG00000026535	Ifi202b	0.72306381	3.687696719	9.30E-20
ENSMUSG00000003484	Cyp4f18	0.136890721	3.683310967	1.08E-13
ENSMUSG00000002668	Dennd1c	0.017550092	3.679061494	0.00740966
ENSMUSG00000068349	Gml	0.017550092	3.679061494	0.034653128
ENSMUSG00000062991	Nrg1	0.133380703	3.646785091	3.02E-13
ENSMUSG00000051439	Cd14	0.519482737	3.622653226	1.16E-22
ENSMUSG00000025804	Ccr1	0.080730425	3.596599334	3.29E-09
ENSMUSG00000078945	Naip2	0.017550092	3.596599334	0.008890969
ENSMUSG00000048699	Krt90	0.017550092	3.596599334	0.008890969
ENSMUSG00000032691	Nlrp3	0.017550092	3.596599334	0.020111663
ENSMUSG00000074934	Grem1	0.014040074	3.596599334	0.023172342
ENSMUSG00000024659	Anxa1	9.719241208	3.573179564	1.13E-32
ENSMUSG00000025196	Cpn1	0.196561036	3.571508353	5.85E-16
ENSMUSG00000030144	Clec4d	0.179010943	3.560073458	7.94E-13
ENSMUSG00000059089	Fcgr4	0.042120222	3.560073458	1.76E-05
ENSMUSG00000000982	Ccl3	0.038610203	3.55707097	0.006796867
ENSMUSG00000097636	Mirt1	0.035100185	3.553530612	0.000103304
ENSMUSG00000028859	Csf3r	0.094770499	3.545973261	4.77E-08
ENSMUSG00000027360	Hdc	0.193051017	3.521311207	2.30E-15
ENSMUSG00000051182	Olfr655	0.014040074	3.50348993	0.026803541
ENSMUSG00000005800	Mmp8	0.14040074	3.49471972	1.11E-12
ENSMUSG00000013974	Mcemp1	0.042120222	3.48968413	2.56E-05
ENSMUSG00000025105	Bnc1	0.073710388	3.471068452	4.16E-08
ENSMUSG00000046223	Plaur	0.18603098	3.468843787	1.25E-14
ENSMUSG00000028364	Tnc	0.438752312	3.451482626	2.99E-21
ENSMUSG00000026622	Nek2	0.049140259	3.444596241	6.81E-06
ENSMUSG00000026770	Il2ra	0.028080148	3.444596241	0.000881081
ENSMUSG00000002699	Lcp2	0.017550092	3.444596241	0.011989529
ENSMUSG00000030924	Rexo5	0.014040074	3.416027088	0.030812841
ENSMUSG00000026994	Galnt3	0.105300555	3.407837691	4.92E-10
ENSMUSG00000058755	Osm	0.021060111	3.403954256	0.008822505
ENSMUSG00000027978	Prss12	0.108810573	3.374206913	4.54E-10
ENSMUSG00000029371	Cxcl5	0.270271424	3.368931971	3.34E-16
ENSMUSG00000024056	Ndc80	0.042120222	3.358439597	4.99E-05
ENSMUSG00000021509	Slc25a48	0.042120222	3.358439597	4.99E-05
ENSMUSG00000020120	Plek	0.108810573	3.336071784	7.09E-10
ENSMUSG00000058216	Gstp3	0.014040074	3.333564928	0.035167298
ENSMUSG00000045826	Ptprcap	0.014040074	3.333564928	0.035167298
ENSMUSG00000051748	Wfdc21	0.084240444	3.317623384	2.95E-08
ENSMUSG00000004609	Cd33	0.119340629	3.299617596	1.16E-06
ENSMUSG00000018930	Ccl4	0.031590166	3.294036564	0.003603191
ENSMUSG00000047798	Cd300lf	0.080730425	3.290790905	1.13E-06
ENSMUSG00000042250	Pglyrp4	0.021060111	3.288477039	0.007206653
ENSMUSG00000094733	Csta3	0.14040074	3.272327299	3.67E-11
ENSMUSG00000027375	Mal	0.203581073	3.269789018	1.20E-13
ENSMUSG00000051225	Fam83a	0.014040074	3.255562416	0.04016856
ENSMUSG00000031377	Bmx	0.014040074	3.255562416	0.04016856
ENSMUSG00000112023	Lilr4b	0.07020037	3.251951163	5.06E-07
ENSMUSG00000046733	Gprc5a	0.091260481	3.24994881	0.000556435
ENSMUSG00000038903	Ccdc68	0.035100185	3.248676031	0.000374551
ENSMUSG00000034883	Lrr1	0.017550092	3.24296238	0.018000566
ENSMUSG00000022902	Stfa2	0.017550092	3.24296238	0.018000566
ENSMUSG00000025746	Il6	0.066690351	3.236703389	1.04E-06
ENSMUSG00000042474	Fcmr	0.021060111	3.234029255	0.00832859
ENSMUSG00000027611	Procr	0.498422626	3.230297501	4.69E-19
ENSMUSG00000051235	Gen1	0.024570129	3.227365524	0.003883035
ENSMUSG00000089942	Pira2	0.059670314	3.222203819	3.82E-06
ENSMUSG00000042345	Ubash3a	0.028080148	3.222203819	0.001828818
ENSMUSG00000051379	Flrt3	0.04563024	3.207557043	5.51E-05
ENSMUSG00000054905	Stfa3	0.182520962	3.195236772	1.19E-07
ENSMUSG00000074151	Nlrc5	0.042120222	3.181561835	0.000124178
ENSMUSG00000053846	Lipg	0.031590166	3.181561835	0.001014248
ENSMUSG00000027399	Il1a	0.031590166	3.181561835	0.001014248
ENSMUSG00000024521	Pmaip1	0.024570129	3.181561835	0.004390668
ENSMUSG00000057191	AB124611	0.021060111	3.181561835	0.009278581
ENSMUSG00000047534	Mis18bp1	0.021060111	3.181561835	0.009278581
ENSMUSG00000104876	Trdc	0.014040074	3.181561835	0.045406442
ENSMUSG00000059108	Ifitm6	0.014040074	3.181561835	0.045406442
ENSMUSG00000026274	Pask	0.014040074	3.181561835	0.045406442
ENSMUSG00000026669	Mcm10	0.031590166	3.145937925	0.001146153
ENSMUSG00000031262	Cenpi	0.021060111	3.130935762	0.010540103
ENSMUSG00000051220	Ercc6l	0.035100185	3.117431497	0.000651941
ENSMUSG00000012519	Mlkl	0.031590166	3.111172507	0.001299762
ENSMUSG00000098112	Bin2	0.014040074	3.111172507	0.05009639
ENSMUSG00000031971	Ccsap	0.014040074	3.111172507	0.05009639
ENSMUSG00000071561	Cstdc5	1.358377157	3.107282409	3.21E-15
ENSMUSG00000024912	Fosl1	0.133380703	3.100641839	8.72E-10
ENSMUSG00000025481	Urah	1.389967323	3.094312774	1.27E-08
ENSMUSG00000051517	Arhgef39	0.024570129	3.094098994	0.005478172
ENSMUSG00000020469	Myl7	0.024570129	3.094098994	0.005478172
ENSMUSG00000041324	Inhba	0.091260481	3.090959286	1.04E-07
ENSMUSG00000033952	Aspm	0.035100185	3.086404602	0.000739253
ENSMUSG00000027843	Ptpn22	0.021060111	3.082026161	0.011822647
ENSMUSG00000039934	Gsap	0.031590166	3.077225175	0.0014761
ENSMUSG00000026832	Cytip	0.031590166	3.077225175	0.0014761
ENSMUSG00000046354	Defb14	0.224641184	3.074646631	1.36E-05
ENSMUSG00000044165	Bcl2l15	0.07020037	3.066084617	4.35E-05
ENSMUSG00000032131	Abcg4	0.017550092	3.066084617	0.025059281
ENSMUSG00000029847	Slc23a4	0.017550092	3.066084617	0.025059281
ENSMUSG00000026073	Il1r2	0.319411683	3.0540721	2.18E-14
ENSMUSG00000030641	Ddias	0.024570129	3.052278818	0.006188
ENSMUSG00000034765	Dusp5	0.224641184	3.049111539	1.87E-12
ENSMUSG00000098024	Gm27003	0.014040074	3.044058311	0.055310256
ENSMUSG00000097313	Gm26569	0.014040074	3.044058311	0.055310256
ENSMUSG00000024399	Ltb	0.014040074	3.044058311	0.055310256
ENSMUSG00000058656	Samd12	0.04563024	3.034720447	0.000140282
ENSMUSG00000079594	Cstdc6	0.021060111	3.034720447	0.030589991
ENSMUSG00000074272	Ceacam1	0.077220407	3.032698449	1.14E-06
ENSMUSG00000026639	Lamb3	0.614253236	3.011636833	2.55E-13
ENSMUSG00000025128	Bhlhe22	0.038610203	3.011636833	0.000535157
ENSMUSG00000049235	Gm7324	0.024570129	3.011636833	0.006947498
ENSMUSG00000022372	Sla	0.049140259	3.000989589	9.41E-05
ENSMUSG00000040663	Clcf1	0.098280518	2.995148711	1.20E-07
ENSMUSG00000024989	Cep55	0.028080148	2.993934832	0.029233317
ENSMUSG00000037731	Themis2	0.052650277	2.991737276	5.62E-05
ENSMUSG00000041827	Oasl1	0.021060111	2.988916757	0.014640291
ENSMUSG00000036223	Ska1	0.042120222	2.975110957	0.000342433
ENSMUSG00000025001	Hells	0.049140259	2.959169414	0.000119789
ENSMUSG00000025473	Adam8	0.196561036	2.948362659	7.19E-11
ENSMUSG00000020649	Rrm2	0.305371609	2.947506496	3.96E-13
ENSMUSG00000084796	Mir142hg	0.021060111	2.944522638	0.01631376
ENSMUSG00000039628	Hs3st6	0.021060111	2.944522638	0.01631376
ENSMUSG00000037315	Jade3	0.021060111	2.944522638	0.01631376
ENSMUSG00000034266	Batf	0.021060111	2.944522638	0.01631376
ENSMUSG00000055030	Sprr2e	1.649708692	2.937670286	1.50E-15
ENSMUSG00000071715	Ncf4	0.091260481	2.936449337	4.89E-07
ENSMUSG00000028186	Uox	0.315901664	2.927805243	4.15E-13
ENSMUSG00000033730	Egr3	0.028080148	2.925222082	0.004681005
ENSMUSG00000030790	Adm	0.336961775	2.923493682	2.48E-13
ENSMUSG00000050635	Sprr2f	2.316612206	2.917981884	3.16E-17
ENSMUSG00000039232	Stx11	0.073710388	2.913072999	4.92E-06
ENSMUSG00000021678	F2rl1	0.017550092	2.90854334	0.034152659
ENSMUSG00000024737	Slc15a3	0.04563024	2.901453916	0.000275998
ENSMUSG00000049511	Htr1b	0.021060111	2.901453916	0.017981338
ENSMUSG00000024935	Slc1a1	0.04563024	2.8803923	0.000309067
ENSMUSG00000054215	Sprr2k	0.168480888	2.871459175	1.46E-09
ENSMUSG00000020839	Tmigd1	0.122850647	2.85963374	4.97E-08
ENSMUSG00000032358	Fam83b	0.024570129	2.85963374	0.016467553
ENSMUSG00000027171	Prrg4	0.021060111	2.85963374	0.026691316
ENSMUSG00000030830	Itgal	0.017550092	2.85963374	0.037613309
ENSMUSG00000056071	S100a9	25.75300569	2.85739417	1.61E-17
ENSMUSG00000053641	Dennd4a	0.077220407	2.847142796	1.71E-05
ENSMUSG00000021569	Trip13	0.056160296	2.842759921	8.40E-05
ENSMUSG00000041836	Ptpre	0.077220407	2.834759071	6.16E-06
ENSMUSG00000047945	Marcksl1	0.249211313	2.831850583	4.17E-11
ENSMUSG00000024486	Hbegf	0.30186159	2.830089464	7.88E-12
ENSMUSG00000020205	Phlda1	0.680943588	2.823107864	6.04E-15
ENSMUSG00000034311	Kif4	0.049140259	2.82166589	0.000253359
ENSMUSG00000069910	Spdl1	0.021060111	2.818991755	0.021422656
ENSMUSG00000114957	Gm47316	0.017550092	2.812328025	0.041110909
ENSMUSG00000032899	Styk1	0.017550092	2.812328025	0.041110909
ENSMUSG00000022021	Diaph3	0.031590166	2.803050212	0.003884529
ENSMUSG00000019986	Ahi1	0.04563024	2.799092198	0.000477918
ENSMUSG00000002297	Dbf4	0.077220407	2.798233195	8.30E-06
ENSMUSG00000015143	Actn1	0.568622996	2.797274667	4.76E-14
ENSMUSG00000029581	Fscn1	0.312391646	2.796897985	1.12E-10
ENSMUSG00000002204	Napsa	0.028080148	2.796897985	0.006878067
ENSMUSG00000027111	Itga6	0.617763255	2.789632599	3.16E-14
ENSMUSG00000026271	Gpr35	0.052650277	2.789244412	0.000185221
ENSMUSG00000055994	Nod2	0.133380703	2.787483954	5.20E-08
ENSMUSG00000040809	Chil3	0.129870684	2.785633159	6.95E-08
ENSMUSG00000035557	Krt17	23.45745359	2.766969581	9.98E-17
ENSMUSG00000020185	E2f7	0.028080148	2.766524336	0.007579963
ENSMUSG00000032815	Fanca	0.017550092	2.766524336	0.045205646
ENSMUSG00000029516	Cit	0.017550092	2.766524336	0.045205646
ENSMUSG00000054855	Rnd1	0.024570129	2.75529708	0.013837214
ENSMUSG00000040675	Mthfd1l	0.087750462	2.752718536	7.55E-06
ENSMUSG00000058290	Espl1	0.031590166	2.748602428	0.004612811
ENSMUSG00000032586	Traip	0.031590166	2.748602428	0.004612811
ENSMUSG00000016262	Sertad4	0.031590166	2.748602428	0.004612811
ENSMUSG00000027420	Bfsp1	0.021060111	2.740989243	0.025378772
ENSMUSG00000024795	Kif20b	0.021060111	2.740989243	0.025378772
ENSMUSG00000048163	Selplg	0.073710388	2.734102858	2.04E-05
ENSMUSG00000031756	Cenpn	0.042120222	2.732254433	0.001066009
ENSMUSG00000022602	Arc	0.263251387	2.72904963	7.19E-10
ENSMUSG00000028613	Lrp8	0.063180333	2.72904963	7.13E-05
ENSMUSG00000112148	Lilrb4a	0.077220407	2.716439104	1.63E-05
ENSMUSG00000024810	Il33	0.902074753	2.716042886	2.50E-14
ENSMUSG00000026981	Il1rn	1.102145807	2.715898263	7.40E-13
ENSMUSG00000062785	Kcnc3	0.028080148	2.707630647	0.009009653
ENSMUSG00000040124	Gorab	0.028080148	2.707630647	0.009009653
ENSMUSG00000048373	Fgfbp1	1.088105733	2.698290388	9.80E-13
ENSMUSG00000034652	Cd300a	0.031590166	2.696135008	0.005435146
ENSMUSG00000044447	Dock5	0.024570129	2.689708739	0.016467553
ENSMUSG00000029414	Kntc1	0.024570129	2.689708739	0.016467553
ENSMUSG00000003051	Elf3	0.196561036	2.688022362	2.90E-05
ENSMUSG00000006219	Fblim1	0.150930795	2.686797143	5.81E-08
ENSMUSG00000018417	Myo1b	0.252721332	2.684885867	5.89E-10
ENSMUSG00000054342	Kcnn4	0.028080148	2.679061494	0.009840373
ENSMUSG00000096001	2610528A11Rik	0.431732275	2.668152595	1.47E-09
ENSMUSG00000038259	Gdf5	0.021060111	2.666988662	0.03000583
ENSMUSG00000029762	Akr1b8	0.730083847	2.658900531	3.81E-13
ENSMUSG00000052353	Cemip	0.291331535	2.657999879	2.90E-10
ENSMUSG00000022070	Bora	0.038610203	2.657999879	0.002383432
ENSMUSG00000034394	Lif	0.024570129	2.657999879	0.017889456
ENSMUSG00000061048	Cdh3	0.298351572	2.656541875	1.71E-07
ENSMUSG00000034334	Fam151b	0.028080148	2.651047118	0.010717451
ENSMUSG00000021765	Fst	0.196561036	2.648129635	9.37E-09
ENSMUSG00000044748	Defb1	0.189540999	2.645508935	2.28E-06
ENSMUSG00000019850	Tnfaip3	0.056160296	2.639668056	0.001641195
ENSMUSG00000061762	Tac1	0.017550092	2.637241319	0.056404746
ENSMUSG00000037474	Dtl	0.017550092	2.637241319	0.056404746
ENSMUSG00000023043	Krt18	0.017550092	2.637241319	0.056404746
ENSMUSG00000030346	Rad51ap1	0.024570129	2.626972983	0.019265047
ENSMUSG00000001507	Itga3	0.456302404	2.626270201	1.67E-11
ENSMUSG00000030474	Siglece	0.028080148	2.623566382	0.011595616
ENSMUSG00000069793	Slfn9	0.031590166	2.62084688	0.007034187
ENSMUSG00000028212	Ccne2	0.031590166	2.62084688	0.007034187
ENSMUSG00000020077	Srgn	0.691473643	2.613701762	4.44E-11
ENSMUSG00000043421	Hilpda	0.238681258	2.610606192	2.57E-08
ENSMUSG00000033220	Rac2	0.066690351	2.608672166	0.000109447
ENSMUSG00000032624	Eml4	0.066690351	2.608672166	0.000109447
ENSMUSG00000027925	Sprr2j-ps	0.284311498	2.608376502	2.19E-09
ENSMUSG00000037313	Tacc3	0.143910758	2.608094973	2.41E-07
ENSMUSG00000039252	Lgi2	0.077220407	2.607091708	3.81E-05
ENSMUSG00000056632	Dsg3	1.288176787	2.605118566	2.55E-13
ENSMUSG00000011179	Odc1	0.982805178	2.597455279	4.64E-13
ENSMUSG00000020413	Hus1	0.038610203	2.596599334	0.003052477
ENSMUSG00000033777	Tlr13	0.031590166	2.596599334	0.007632868
ENSMUSG00000000682	Cd52	0.031590166	2.596599334	0.007632868
ENSMUSG00000032344	Cgas	0.024570129	2.596599334	0.020679352
ENSMUSG00000030483	Cyp2b10	0.024570129	2.596599334	0.020679352
ENSMUSG00000026069	Il1rl1	0.024570129	2.596599334	0.020679352
ENSMUSG00000006678	Pola1	0.038610203	2.596599334	0.024346748
ENSMUSG00000028068	Iqgap3	0.021060111	2.596599334	0.035043094
ENSMUSG00000056054	S100a8	23.18367215	2.59412635	1.08E-13
ENSMUSG00000001156	Mxd1	0.25623135	2.593353675	2.51E-09
ENSMUSG00000040084	Bub1b	0.091260481	2.587721183	0.000280945
ENSMUSG00000024511	Rab27b	0.157950832	2.586182718	1.17E-05
ENSMUSG00000035095	Fam167a	0.231661221	2.578766041	7.23E-09
ENSMUSG00000038751	Ptk6	0.080730425	2.576699777	3.49E-05
ENSMUSG00000031910	Has3	0.214111128	2.573515721	1.47E-08
ENSMUSG00000071713	Csf2rb	0.133380703	2.566097246	0.000123553
ENSMUSG00000068748	Ptprz1	0.122850647	2.563584277	1.57E-06
ENSMUSG00000066878	Gm10184	0.021060111	2.562652002	0.037799496
ENSMUSG00000003283	Hck	0.021060111	2.562652002	0.037799496
ENSMUSG00000021175	Cdca7l	0.031590166	2.549293619	0.008922942
ENSMUSG00000033031	Cip2a	0.077220407	2.545252454	6.17E-05
ENSMUSG00000035861	Tmprss11b	0.203581073	2.544568631	3.47E-08
ENSMUSG00000036768	Kif15	0.028080148	2.544131914	0.014506509
ENSMUSG00000006445	Epha2	0.305371609	2.537705645	1.83E-09
ENSMUSG00000040274	Cdk6	0.119340629	2.536057792	2.59E-06
ENSMUSG00000015880	Ncapg	0.049140259	2.533863579	0.00111873
ENSMUSG00000037784	Dzip1l	0.021060111	2.529485138	0.040702166
ENSMUSG00000033213	AA467197	0.021060111	2.529485138	0.040702166
ENSMUSG00000031662	Snx20	0.021060111	2.529485138	0.040702166
ENSMUSG00000066800	Rnasel	0.031590166	2.526210006	0.009557072
ENSMUSG00000036814	Slc6a20a	0.031590166	2.526210006	0.009557072
ENSMUSG00000062248	Cks2	0.252721332	2.525896343	8.82E-09
ENSMUSG00000051934	Spats2	0.052650277	2.523350352	0.000811475
ENSMUSG00000027331	Knstrn	0.084240444	2.521637276	0.013299209
ENSMUSG00000049336	Tenm2	0.028080148	2.518596822	0.015694282
ENSMUSG00000034362	Csta1	1.695338932	2.507968035	2.85E-11
ENSMUSG00000043472	Lce3d	0.189540999	2.507594328	8.40E-05
ENSMUSG00000038608	Dock10	0.031590166	2.50348993	0.010318607
ENSMUSG00000025059	Gk	0.312391646	2.498489249	3.08E-09
ENSMUSG00000030707	Coro1a	0.143910758	2.497063661	9.79E-07
ENSMUSG00000055805	Fmnl1	0.04563024	2.497063661	0.001977739
ENSMUSG00000040836	Gpr161	0.021060111	2.497063661	0.043861525
ENSMUSG00000029999	Tgfa	0.214111128	2.495513209	4.87E-08
ENSMUSG00000029552	Tes	0.098280518	2.49264837	0.000120067
ENSMUSG00000022322	Shcbp1	0.049140259	2.488539588	0.001389796
ENSMUSG00000035356	Nfkbiz	0.333451757	2.488074877	2.51E-09
ENSMUSG00000045502	Hcar2	0.108810573	2.488074877	8.58E-06
ENSMUSG00000032715	Trib3	0.056160296	2.487664963	0.000682827
ENSMUSG00000029381	Shroom3	0.084240444	2.485568022	0.00108965
ENSMUSG00000004266	Ptpn6	0.066690351	2.481122117	0.000253359
ENSMUSG00000024883	Rin1	0.091260481	2.477017718	3.29E-05
ENSMUSG00000020407	Upp1	0.224641184	2.472610617	4.87E-08
ENSMUSG00000026107	Nabp1	0.087750462	2.472610617	4.51E-05
ENSMUSG00000027907	S100a11	4.096191582	2.471651851	3.10E-12
ENSMUSG00000045751	Mms22l	0.028080148	2.468843787	0.018000566
ENSMUSG00000027186	Elf5	0.052650277	2.467316317	0.001077547
ENSMUSG00000028583	Pdpn	0.343981812	2.466622547	3.05E-09
ENSMUSG00000029177	Cenpa	0.207091091	2.466400611	9.66E-08
ENSMUSG00000041954	Tnfrsf18	0.021060111	2.465354801	0.046853605
ENSMUSG00000009376	Met	0.136890721	2.45909581	2.18E-06
ENSMUSG00000056529	Ptafr	0.049140259	2.45909581	0.001621762
ENSMUSG00000057762	Gm6169	0.042120222	2.455736798	0.003556885
ENSMUSG00000031098	Syt8	0.052650277	2.45364138	0.001146374
ENSMUSG00000019718	L3hypdh	0.024570129	2.45364138	0.029374959
ENSMUSG00000038059	Smim3	0.129870684	2.452209425	7.64E-06
ENSMUSG00000073412	Lst1	0.063180333	2.452209425	0.006367587
ENSMUSG00000056515	Rab31	0.242191276	2.449757946	4.16E-08
ENSMUSG00000003585	Sec14l2	0.028080148	2.444596241	0.030456518
ENSMUSG00000047501	Cldn4	0.263251387	2.443647411	2.61E-08
ENSMUSG00000029822	Osbpl3	0.073710388	2.441321109	0.00025904
ENSMUSG00000030254	Rad18	0.031590166	2.437400739	0.01269984
ENSMUSG00000029484	Anxa3	0.375571979	2.43660345	3.08E-09
ENSMUSG00000085184	4933439K11Rik	0.021060111	2.434327905	0.049567098
ENSMUSG00000017144	Rnd3	0.196561036	2.429489348	5.14E-07
ENSMUSG00000027699	Ect2	0.077220407	2.428999386	0.000144804
ENSMUSG00000048142	Nat8l	0.091260481	2.428654697	8.13E-05
ENSMUSG00000026395	Ptprc	0.024570129	2.426674333	0.031390251
ENSMUSG00000044103	Il1f9	0.319411683	2.422035438	1.40E-08
ENSMUSG00000118181	CAAA01066123.1	0.028080148	2.420749499	0.020456149
ENSMUSG00000033222	Ttf2	0.028080148	2.420749499	0.020456149
ENSMUSG00000022385	Gtse1	0.028080148	2.420749499	0.020456149
ENSMUSG00000059456	Ptk2b	0.080730425	2.417796181	0.000120222
ENSMUSG00000003824	Syce2	0.049140259	2.416027088	0.001981152
ENSMUSG00000020131	Pcsk4	0.031590166	2.416027088	0.013527803
ENSMUSG00000027995	Tlr2	0.052650277	2.41337751	0.001409872
ENSMUSG00000045027	Prss22	0.091260481	2.412887381	0.000255013
ENSMUSG00000030208	Emp1	1.102145807	2.412663377	4.23E-06
ENSMUSG00000078453	Abracl	0.44226233	2.412023307	2.08E-09
ENSMUSG00000040747	Cd53	0.059670314	2.408972331	0.000754653
ENSMUSG00000079523	Tmsb10	1.544408137	2.408732979	7.33E-11
ENSMUSG00000089726	Mir17hg	0.042120222	2.406268122	0.004293155
ENSMUSG00000054321	Taf4b	0.021060111	2.403954256	0.052818072
ENSMUSG00000032400	Zwilch	0.021060111	2.403954256	0.052818072
ENSMUSG00000019773	Fbxo5	0.021060111	2.403954256	0.052818072
ENSMUSG00000021125	Arg2	0.049140259	2.401951903	0.002175458
ENSMUSG00000038379	Ttk	0.035100185	2.39306594	0.00967299
ENSMUSG00000021411	Pxdc1	0.154440814	2.392644161	2.04E-06
ENSMUSG00000051022	Hs3st1	0.077220407	2.383195696	0.000200713
ENSMUSG00000045349	Sh2d5	0.11583061	2.380281427	1.62E-05
ENSMUSG00000045136	Tubb2b	0.175500925	2.374206913	1.09E-06
ENSMUSG00000031799	Tpm4	0.593193125	2.371784251	1.18E-09
ENSMUSG00000030587	2200002D01Rik	0.245701295	2.371307022	1.26E-07
ENSMUSG00000072620	Slfn2	0.157950832	2.365273788	2.40E-06
ENSMUSG00000032257	Ankk1	0.063180333	2.363400158	0.000722884
ENSMUSG00000021701	Plk2	0.249211313	2.357133399	1.43E-07
ENSMUSG00000010760	Phlda2	0.059670314	2.351486836	0.005404549
ENSMUSG00000069873	4930438A08Rik	0.028080148	2.351486836	0.024491713
ENSMUSG00000023947	Nfkbie	0.028080148	2.351486836	0.024491713
ENSMUSG00000003541	Ier3	1.214466399	2.34889066	1.86E-10
ENSMUSG00000027715	Ccna2	0.161460851	2.348133401	2.54E-06
ENSMUSG00000028645	Slc2a1	0.786244143	2.346985444	7.09E-10
ENSMUSG00000057409	Zfp53	0.021060111	2.345060567	0.059735929
ENSMUSG00000022221	Ripk3	0.087750462	2.342842742	0.000126262
ENSMUSG00000029097	Trmt44	0.042120222	2.342842742	0.005422499
ENSMUSG00000040026	Saa3	8.420534366	2.342526056	3.31E-10
ENSMUSG00000025959	Klf7	0.168480888	2.340944459	2.16E-06
ENSMUSG00000067780	Pi15	0.098280518	2.339103112	6.58E-05
ENSMUSG00000042508	Dmtf1	0.084240444	2.333564928	0.000172618
ENSMUSG00000024165	Jpt2	0.066690351	2.333564928	0.000645323
ENSMUSG00000027496	Aurka	0.049140259	2.333564928	0.002930888
ENSMUSG00000037613	Tnfrsf23	0.031590166	2.333564928	0.017521535
ENSMUSG00000003545	Fosb	0.031590166	2.333564928	0.017521535
ENSMUSG00000059326	Csf2ra	0.028080148	2.329119023	0.026042909
ENSMUSG00000035293	G2e3	0.042120222	2.327412701	0.005789825
ENSMUSG00000038172	Ttc39b	0.157950832	2.325745424	3.82E-06
ENSMUSG00000024774	Ankrd22	0.066690351	2.32358084	0.000684224
ENSMUSG00000027994	Mcub	0.063180333	2.320964892	0.000915183
ENSMUSG00000049878	Rlf	0.059670314	2.318063835	0.004007696
ENSMUSG00000074476	Spc24	0.084240444	2.317623384	0.000194335
ENSMUSG00000071470	Ccnb1ip1	0.084240444	2.317623384	0.000194335
ENSMUSG00000029377	Ereg	0.18603098	2.314397518	1.62E-06
ENSMUSG00000001247	Lsr	0.203581073	2.312660825	9.65E-07
ENSMUSG00000063506	Arhgap22	0.042120222	2.312145945	0.006158708
ENSMUSG00000031827	Cotl1	0.410672164	2.309317382	1.43E-07
ENSMUSG00000018849	Wwc1	0.129870684	2.305368036	1.64E-05
ENSMUSG00000022218	Tgm1	1.147776047	2.304296408	7.09E-10
ENSMUSG00000028873	Cdca8	0.164970869	2.294849121	7.13E-06
ENSMUSG00000011034	Slc5a1	0.540542848	2.294036564	8.61E-09
ENSMUSG00000000028	Cdc45	0.031590166	2.294036564	0.019588429
ENSMUSG00000028680	Plk3	0.287821516	2.292158666	4.10E-07
ENSMUSG00000050737	Ptges	0.428222256	2.291186326	2.51E-08
ENSMUSG00000034573	Ptpn13	0.196561036	2.289937996	1.60E-06
ENSMUSG00000068566	Myadm	0.473852497	2.288885098	1.61E-08
ENSMUSG00000028480	Glipr2	0.084240444	2.286259214	0.000246572
ENSMUSG00000042212	Sprr2d	4.071621452	2.284730118	3.27E-09
ENSMUSG00000026480	Ncf2	0.063180333	2.279742229	0.001146665
ENSMUSG00000021109	Hif1a	0.902074753	2.274671239	1.09E-08
ENSMUSG00000028128	F3	0.221131165	2.274671239	3.11E-06
ENSMUSG00000041859	Mcm3	0.143910758	2.274671239	1.23E-05
ENSMUSG00000042510	AA986860	0.108810573	2.274671239	6.28E-05
ENSMUSG00000035385	Ccl2	0.087750462	2.274671239	0.000212159
ENSMUSG00000028893	Sesn2	0.059670314	2.274671239	0.001571449
ENSMUSG00000021638	Ocln	0.038610203	2.274671239	0.010128751
ENSMUSG00000039196	Orm1	0.14040074	2.272327299	1.47E-05
ENSMUSG00000005087	Cd44	0.859954531	2.26998716	2.92E-09
ENSMUSG00000034906	Ncaph	0.042120222	2.267291709	0.007405206
ENSMUSG00000020330	Hmmr	0.035100185	2.265954022	0.014781319
ENSMUSG00000001025	S100a6	15.03691923	2.264628174	3.58E-10
ENSMUSG00000038843	Gcnt1	0.028080148	2.264023995	0.031007509
ENSMUSG00000026177	Slc11a1	0.04563024	2.260996302	0.012351727
ENSMUSG00000042688	Mapk6	0.428222256	2.2567976	1.60E-05
ENSMUSG00000019942	Cdk1	0.161460851	2.256370423	7.55E-06
ENSMUSG00000044201	Cdc25c	0.031590166	2.255562416	0.021824753
ENSMUSG00000036136	Fam110c	0.031590166	2.255562416	0.021824753
ENSMUSG00000027035	Cers6	0.031590166	2.255562416	0.021824753
ENSMUSG00000047557	Lxn	0.052650277	2.250824497	0.003179326
ENSMUSG00000031016	Wee1	0.052650277	2.250824497	0.003179326
ENSMUSG00000031372	Trex2	0.315901664	2.248487307	4.30E-06
ENSMUSG00000002068	Ccne1	0.077220407	2.245692172	0.00052367
ENSMUSG00000039747	Orai2	0.07020037	2.24296238	0.000859142
ENSMUSG00000040187	Arntl2	0.038610203	2.24296238	0.011389937
ENSMUSG00000050359	Sprr1a	3.955790842	2.234313502	4.16E-09
ENSMUSG00000042349	Ikbke	0.098280518	2.232187908	0.000158667
ENSMUSG00000051329	Nup160	0.073710388	2.231602517	0.000726674
ENSMUSG00000031304	Il2rg	0.035100185	2.231602517	0.016602942
ENSMUSG00000025758	Plk4	0.035100185	2.231602517	0.016602942
ENSMUSG00000034112	Atp2c2	0.052650277	2.227365524	0.003563793
ENSMUSG00000032231	Anxa2	2.976495682	2.220966298	9.85E-10
ENSMUSG00000022831	Hcls1	0.049140259	2.218087711	0.007405206
ENSMUSG00000034595	Ppp1r18	0.21060111	2.217481409	2.73E-06
ENSMUSG00000021115	Vrk1	0.07020037	2.216327253	0.001008407
ENSMUSG00000042367	Gjb3	0.056160296	2.213742241	0.002860633
ENSMUSG00000042228	Lyn	0.056160296	2.213742241	0.002860633
ENSMUSG00000024331	Dsc2	2.000710541	2.2134953	3.12E-09
ENSMUSG00000048078	Tenm4	0.042120222	2.209576211	0.009212265
ENSMUSG00000045328	Cenpe	0.042120222	2.209576211	0.009212265
ENSMUSG00000078185	Chml	0.024570129	2.204281911	0.053178218
ENSMUSG00000036777	Anln	0.073710388	2.198049958	0.000888892
ENSMUSG00000003779	Kif20a	0.042120222	2.195501026	0.00973454
ENSMUSG00000022514	Il1rap	0.059670314	2.1916155	0.002456984
ENSMUSG00000028793	Rnf19b	0.298351572	2.189974075	7.21E-07
ENSMUSG00000028536	2610528J11Rik	0.094770499	2.188016857	0.000270111
ENSMUSG00000043439	Epop	0.119340629	2.181561835	8.69E-05
ENSMUSG00000000290	Itgb2	0.056160296	2.181561835	0.003377861
ENSMUSG00000027323	Rad51	0.04563024	2.181561835	0.007598646
ENSMUSG00000041219	Arhgap11a	0.042120222	2.181561835	0.015763763
ENSMUSG00000037172	E330009J07Rik	0.035100185	2.181561835	0.019398044
ENSMUSG00000027490	E2f1	0.028080148	2.181561835	0.03870033
ENSMUSG00000026355	Mcm6	0.084240444	2.174366333	0.000551143
ENSMUSG00000027306	Nusap1	0.052650277	2.170334579	0.004540253
ENSMUSG00000041747	Utp15	0.094770499	2.168737795	0.00031363
ENSMUSG00000042157	Sprr2i	2.488603112	2.168162486	2.61E-08
ENSMUSG00000001131	Timp1	0.245701295	2.166402028	2.50E-06
ENSMUSG00000017861	Mybl2	0.073710388	2.165260023	0.002636187
ENSMUSG00000058099	Nfam1	0.035100185	2.165260023	0.020394944
ENSMUSG00000028312	Smc2	0.066690351	2.163639927	0.00172954
ENSMUSG00000057614	Gnai1	0.14040074	2.159735472	4.58E-05
ENSMUSG00000022033	Pbk	0.052650277	2.159194022	0.004738901
ENSMUSG00000050890	Pdik1l	0.024570129	2.159194022	0.058855096
ENSMUSG00000019564	Arid3a	0.024570129	2.159194022	0.058855096
ENSMUSG00000020897	Aurkb	0.07020037	2.156026743	0.001431146
ENSMUSG00000062825	Actg1	10.87052727	2.154630361	9.26E-09
ENSMUSG00000041025	Iffo2	0.694983662	2.154628351	5.42E-08
ENSMUSG00000038759	Nup205	0.087750462	2.154081098	0.000522389
ENSMUSG00000039813	Tbc1d2	0.063180333	2.153364943	0.002342171
ENSMUSG00000029832	Nfe2l3	0.035100185	2.149140357	0.021349998
ENSMUSG00000039298	Cdk5rap2	0.07020037	2.147614503	0.001509912
ENSMUSG00000050854	Tmem125	0.129870684	2.144087129	8.06E-05
ENSMUSG00000030413	Pglyrp1	0.094770499	2.143426706	0.000383006
ENSMUSG00000049130	C5ar1	0.04563024	2.143426706	0.008909886
ENSMUSG00000001403	Ube2c	0.358021886	2.141844203	1.73E-06
ENSMUSG00000029304	Spp1	0.105300555	2.141404708	0.000477918
ENSMUSG00000020455	Trim11	0.147420777	2.140221039	4.35E-05
ENSMUSG00000025064	Col17a1	0.621273273	2.139625878	1.01E-07
ENSMUSG00000044279	Crb3	0.098280518	2.138676022	0.034033288
ENSMUSG00000031562	Dctd	0.038610203	2.137167716	0.016419376
ENSMUSG00000004885	Crabp2	0.428222256	2.135391653	1.08E-05
ENSMUSG00000040204	Pclaf	0.07020037	2.130935762	0.024001661
ENSMUSG00000000567	Sox9	0.031590166	2.128450498	0.031444555
ENSMUSG00000032254	Kif23	0.063180333	2.1257086	0.002701645
ENSMUSG00000006585	Cdt1	0.073710388	2.125293615	0.001383401
ENSMUSG00000038943	Prc1	0.084240444	2.124978306	0.000768447
ENSMUSG00000021367	Edn1	0.07020037	2.122668146	0.001740468
ENSMUSG00000048915	Efna5	0.038610203	2.122668146	0.01729102
ENSMUSG00000035683	Melk	0.028080148	2.122668146	0.045416261
ENSMUSG00000028688	Toe1	0.066690351	2.119785637	0.00222877
ENSMUSG00000039985	Sinhcaf	0.056160296	2.119277557	0.004448543
ENSMUSG00000027654	Fam83d	0.056160296	2.119277557	0.012675127
ENSMUSG00000041605	Inava	0.112320592	2.117431497	0.002559903
ENSMUSG00000026960	Arl6ip6	0.101790536	2.116908877	0.000724176
ENSMUSG00000025278	Flnb	0.277291461	2.115472644	2.89E-06
ENSMUSG00000030693	Klk10	3.857510324	2.113985693	4.16E-08
ENSMUSG00000047810	Ccdc88b	0.059670314	2.113082097	0.003661685
ENSMUSG00000090946	Ccdc71l	0.196561036	2.110570003	1.51E-05
ENSMUSG00000040659	Efhd2	0.238681258	2.107691938	6.30E-06
ENSMUSG00000045394	Epcam	0.168480888	2.106273708	3.21E-05
ENSMUSG00000024899	Papss2	0.077220407	2.097793477	0.001326986
ENSMUSG00000016382	Pls3	0.666903514	2.097212565	2.08E-07
ENSMUSG00000030867	Plk1	0.073710388	2.094098994	0.00167169
ENSMUSG00000117123	Gm49890	0.066690351	2.094098994	0.002561237
ENSMUSG00000027506	Tpd52	0.379081997	2.093320631	1.18E-06
ENSMUSG00000030748	Il4ra	0.407162145	2.091924622	3.96E-06
ENSMUSG00000028599	Tnfrsf1b	0.077220407	2.090413947	0.001389796
ENSMUSG00000022178	Ajuba	0.203581073	2.089790294	1.63E-05
ENSMUSG00000029449	Rhof	0.056160296	2.089115586	0.005203238
ENSMUSG00000021007	Spata7	0.221131165	2.088804694	1.14E-05
ENSMUSG00000000303	Cdh1	0.551072903	2.086598891	7.05E-07
ENSMUSG00000021831	Ero1l	0.18603098	2.084700296	2.58E-05
ENSMUSG00000005233	Spc25	0.028080148	2.084700296	0.049414158
ENSMUSG00000027829	Ccnl1	0.259741369	2.083951038	5.99E-06
ENSMUSG00000018068	Ints2	0.04563024	2.082026161	0.011381306
ENSMUSG00000076498	Trbc2	0.038610203	2.080023808	0.029603966
ENSMUSG00000026880	Stom	0.575643033	2.079260006	3.73E-07
ENSMUSG00000041886	Macc1	0.049140259	2.077225175	0.008909886
ENSMUSG00000035914	Cd276	0.031590166	2.077225175	0.036411385
ENSMUSG00000027469	Tpx2	0.059670314	2.075362431	0.004366576
ENSMUSG00000006398	Cdc20	0.336961775	2.074115545	2.40E-06
ENSMUSG00000032092	Mpzl2	0.315901664	2.072807631	3.11E-06
ENSMUSG00000054871	Tmem158	0.063180333	2.071937344	0.003603191
ENSMUSG00000050271	Prag1	0.04563024	2.07005352	0.011847997
ENSMUSG00000043953	Ccrl2	0.056160296	2.069352331	0.005536966
ENSMUSG00000021950	Anxa8	1.196916306	2.068032889	9.19E-08
ENSMUSG00000022607	Ptk2	0.14040074	2.067438625	0.000113747
ENSMUSG00000032220	Myo1e	0.091260481	2.066084617	0.000801652
ENSMUSG00000020015	Cdk17	0.07020037	2.066084617	0.002428857
ENSMUSG00000025997	Ikzf2	0.038610203	2.066084617	0.020679352
ENSMUSG00000096740	Lbhd1	0.028080148	2.066084617	0.051887926
ENSMUSG00000028282	Casp8ap2	0.038610203	2.066084617	0.053697302
ENSMUSG00000020592	Sdc1	1.554938193	2.062714271	7.11E-08
ENSMUSG00000024742	Fen1	0.087750462	2.061822591	0.000973296
ENSMUSG00000030403	Vasp	0.39663209	2.061710602	1.62E-06
ENSMUSG00000017716	Birc5	0.214111128	2.061616682	1.80E-05
ENSMUSG00000027860	Vangl1	0.091260481	2.05993239	0.00083662
ENSMUSG00000049922	Slc35c1	0.073710388	2.056030953	0.00409481
ENSMUSG00000037458	Azin1	0.308881627	2.055524477	4.30E-06
ENSMUSG00000043091	Tuba1c	1.333807027	2.054335867	1.47E-07
ENSMUSG00000046410	Kcnk6	0.080730425	2.052278818	0.001464041
ENSMUSG00000022512	Cldn1	0.080730425	2.052278818	0.004682827
ENSMUSG00000045545	Krt14	37.8450194	2.050510006	6.70E-08
ENSMUSG00000032281	Acsbg1	0.203581073	2.050184414	2.57E-05
ENSMUSG00000044813	Shb	0.18603098	2.047706088	3.88E-05
ENSMUSG00000005410	Mcm5	0.154440814	2.047706088	8.82E-05
ENSMUSG00000022865	Cxadr	0.122850647	2.047706088	0.000466443
ENSMUSG00000035021	Baz1a	0.091260481	2.047706088	0.000902304
ENSMUSG00000028655	Mfsd2a	0.143910758	2.046402252	0.000123463
ENSMUSG00000004127	Trmt10a	0.04563024	2.046402252	0.012995328
ENSMUSG00000062826	Ces2f	0.133380703	2.044899288	0.001832491
ENSMUSG00000022479	Vdr	0.052650277	2.042010482	0.008116892
ENSMUSG00000028232	Tmem68	0.077220407	2.039787874	0.001896039
ENSMUSG00000054793	Cadm4	0.150930795	2.037367109	0.000109447
ENSMUSG00000063524	Eno1	0.888034679	2.037104309	1.60E-05
ENSMUSG00000026638	Irf6	0.315901664	2.034720447	2.17E-05
ENSMUSG00000026922	Agpat2	0.635313347	2.032931612	6.54E-07
ENSMUSG00000059040	Eno1b	0.108810573	2.031814715	0.000484213
ENSMUSG00000036053	Fmnl2	0.122850647	2.029558741	0.000353966
ENSMUSG00000033356	Pus7l	0.028080148	2.029558741	0.05641919
ENSMUSG00000044641	Pard6b	0.031590166	2.027756499	0.041965662
ENSMUSG00000048455	Sprr1b	4.885945743	2.027721589	3.50E-07
ENSMUSG00000061527	Krt5	11.67432151	2.027381382	1.20E-07
ENSMUSG00000021118	Plek2	0.14040074	2.027361186	0.000162486
ENSMUSG00000029089	5730480H06Rik	0.035100185	2.026283609	0.039251974
ENSMUSG00000017002	Slpi	5.050916612	2.024271048	2.86E-07
ENSMUSG00000067006	Serpinb5	0.842404438	2.023659362	4.21E-07
ENSMUSG00000062210	Tnfaip8	0.101790536	2.02236324	0.000684224
ENSMUSG00000017607	Tns4	0.329941738	2.018402122	1.05E-05
ENSMUSG00000048612	Myof	0.168480888	2.018194549	8.20E-05
ENSMUSG00000008475	Arpc5	0.817834309	2.013007565	8.52E-07
ENSMUSG00000026970	Rbms1	0.382592016	2.011636833	3.82E-06
ENSMUSG00000028163	Nfkb1	0.235171239	2.011636833	3.81E-05
ENSMUSG00000040653	Ppp1r14c	0.066690351	2.011636833	0.003958564
ENSMUSG00000037725	Ckap2	0.056160296	2.011636833	0.007332376
ENSMUSG00000029910	Mad2l1	0.052650277	2.011636833	0.00915132
ENSMUSG00000052632	Asap2	0.042120222	2.011636833	0.019076325
ENSMUSG00000090272	Mndal	0.028080148	2.011636833	0.059176043
ENSMUSG00000052397	Ezr	0.680943588	2.010815019	1.10E-06
ENSMUSG00000024590	Lmnb1	0.122850647	2.007190928	0.000344614
ENSMUSG00000026675	Hsd17b7	0.098280518	2.006119828	0.000884938
ENSMUSG00000002458	Rgs19	0.077220407	2.004684073	0.002360353
ENSMUSG00000026984	Il1f6	0.88452466	2.004053662	1.62E-06
ENSMUSG00000046908	Ltb4r1	0.340471794	2.001855813	6.53E-06
ENSMUSG00000041488	Stx3	0.052650277	2.001652745	0.009557072
ENSMUSG00000053175	Bcl3	0.249211313	2.000547655	2.04E-05
ENSMUSG00000026749	Nek6	0.07020037	1.99645043	0.003578035
ENSMUSG00000002111	Spi1	0.07020037	1.99645043	0.003578035
ENSMUSG00000028527	Ak4	0.101790536	1.99569529	0.001189017
ENSMUSG00000023505	Cdca3	0.059670314	1.993934832	0.006352964
ENSMUSG00000020758	Itgb4	0.659883477	1.991423613	1.18E-06
ENSMUSG00000031004	Mki67	0.189540999	1.991377994	6.71E-05
ENSMUSG00000032000	Birc3	0.07020037	1.988916757	0.003711523
ENSMUSG00000038732	Mboat1	0.063180333	1.986545852	0.005350108
ENSMUSG00000001435	Col18a1	0.347491831	1.986214237	7.58E-06
ENSMUSG00000023022	Lima1	0.21060111	1.9855947	4.64E-05
ENSMUSG00000029326	Enoph1	0.080730425	1.985164622	0.002231419
ENSMUSG00000046259	Sprr2h	1.797129469	1.984704506	7.98E-07
ENSMUSG00000021782	Dlg5	0.056160296	1.983622457	0.008408676
ENSMUSG00000020152	Actr2	0.540542848	1.982966294	2.21E-06
ENSMUSG00000055926	Gm14137	0.031590166	1.979927974	0.04746946
ENSMUSG00000061540	Orm2	0.077220407	1.977203336	0.00276586
ENSMUSG00000044430	Klk12	0.329941738	1.976630384	1.40E-05
ENSMUSG00000023041	Krt6b	20.10889595	1.975146627	4.42E-07
ENSMUSG00000027333	Smox	0.242191276	1.97322295	3.17E-05
ENSMUSG00000042677	Zc3h12a	0.249211313	1.972108469	2.90E-05
ENSMUSG00000049565	Aknad1	0.038610203	1.972108469	0.028080164
ENSMUSG00000040648	Ppip5k2	0.038610203	1.972108469	0.028080164
ENSMUSG00000021028	Mbip	0.049140259	1.969511358	0.013706221
ENSMUSG00000058818	Pirb	0.087750462	1.969112217	0.001766055
ENSMUSG00000060012	Kif13b	0.07020037	1.966548944	0.004161995
ENSMUSG00000045917	Tmem268	0.04563024	1.966548944	0.017633658
ENSMUSG00000063651	Cnfn	4.131291767	1.964778927	1.00E-06
ENSMUSG00000036819	Jmjd4	0.042120222	1.963138316	0.022454452
ENSMUSG00000043702	Pde12	0.14040074	1.961685011	0.000291937
ENSMUSG00000054046	Klk13	0.754653976	1.959885214	2.61E-06
ENSMUSG00000028896	Rcc1	0.143910758	1.959169414	0.000270111
ENSMUSG00000014773	Dll1	0.059670314	1.959169414	0.01101452
ENSMUSG00000027579	Srms	0.038610203	1.959169414	0.029233317
ENSMUSG00000047832	Cdca4	0.14040074	1.957913258	0.000301939
ENSMUSG00000027580	Helz2	0.073710388	1.954492926	0.0037405
ENSMUSG00000061731	Ext1	0.108810573	1.952743144	0.000865937
ENSMUSG00000024378	Stard4	0.042120222	1.951264215	0.023407735
ENSMUSG00000035351	Nup37	0.059670314	1.9506074	0.007881839
ENSMUSG00000042357	Gjb5	0.031590166	1.948901078	0.051828595
ENSMUSG00000036208	Nepro	0.031590166	1.948901078	0.051828595
ENSMUSG00000049303	Syt12	0.038610203	1.946345373	0.030404711
ENSMUSG00000022329	Stk3	0.038610203	1.946345373	0.030404711
ENSMUSG00000019312	Grb7	0.07020037	1.944522638	0.004612811
ENSMUSG00000058354	Krt6a	28.36094943	1.943770847	6.62E-07
ENSMUSG00000042363	Lgalsl	1.098635788	1.943339673	1.13E-06
ENSMUSG00000031877	Ces2g	0.659883477	1.9420959	3.51E-06
ENSMUSG00000063663	Brwd3	0.042120222	1.939487048	0.024233404
ENSMUSG00000027315	Spint1	0.291331535	1.939068207	3.17E-05
ENSMUSG00000041362	Shtn1	0.108810573	1.938387851	0.00096455
ENSMUSG00000020218	Wif1	0.11583061	1.938107798	0.004316107
ENSMUSG00000030022	Adamts9	0.063180333	1.937636252	0.006850316
ENSMUSG00000031381	Piga	0.084240444	1.936674776	0.002553849
ENSMUSG00000056724	Nbeal2	0.266761405	1.936595722	6.06E-05
ENSMUSG00000024664	Fads3	0.136890721	1.933634321	0.000417718
ENSMUSG00000055371	Stam2	0.129870684	1.933634321	0.000515457
ENSMUSG00000006715	Gmnn	0.094770499	1.933634321	0.00167073
ENSMUSG00000059182	Skap2	0.038610203	1.933634321	0.031622726
ENSMUSG00000022849	Hspbap1	0.038610203	1.933634321	0.031622726
ENSMUSG00000117725	Gm50240	0.031590166	1.933634321	0.053804942
ENSMUSG00000045730	Adrb2	0.122850647	1.92942207	0.000653548
ENSMUSG00000027660	Skil	0.14040074	1.928089042	0.000395091
ENSMUSG00000032454	Rbp2	0.171990906	1.927572569	0.0002004
ENSMUSG00000026278	Bok	0.30186159	1.925800664	2.67E-05
ENSMUSG00000008393	Carhsp1	0.389612053	1.924173992	1.30E-05
ENSMUSG00000030677	Kif22	0.077220407	1.923764077	0.003755868
ENSMUSG00000042694	Stn1	0.101790536	1.923545504	0.00136324
ENSMUSG00000034349	Smc4	0.126360666	1.92340965	0.00179477
ENSMUSG00000021418	Rpp40	0.04563024	1.922827566	0.020483933
ENSMUSG00000035498	Cdcp1	0.122850647	1.921034285	0.000698831
ENSMUSG00000042035	Igsf3	0.112320592	1.917616924	0.001903266
ENSMUSG00000036943	Rab8b	0.105300555	1.916589625	0.001261762
ENSMUSG00000030990	Pgap2	0.168480888	1.91362863	0.003579086
ENSMUSG00000025200	Cwf19l1	0.035100185	1.913072999	0.043938491
ENSMUSG00000029101	Rgs12	0.200071054	1.912838357	0.000124178
ENSMUSG00000005732	Ranbp1	0.621273273	1.912461428	1.60E-05
ENSMUSG00000061132	Blnk	0.119340629	1.909965416	0.000845495
ENSMUSG00000033257	Ttll4	0.073710388	1.906283833	0.004738901
ENSMUSG00000052798	Nup107	0.063180333	1.905927392	0.008066644
ENSMUSG00000050910	Cdr2l	0.031590166	1.903577088	0.058154729
ENSMUSG00000034640	Tiparp	0.108810573	1.900791065	0.001252936
ENSMUSG00000097772	5430416N02Rik	0.049140259	1.898627872	0.018108473
ENSMUSG00000021250	Fos	0.30186159	1.898287171	3.78E-05
ENSMUSG00000021998	Lcp1	0.063180333	1.898107888	0.008408676
ENSMUSG00000027224	Duoxa1	0.214111128	1.897353406	0.000116403
ENSMUSG00000002835	Chaf1a	0.056160296	1.893985245	0.012308722
ENSMUSG00000028771	Ptpn12	0.18603098	1.892055218	0.000196898
ENSMUSG00000026259	Ngef	0.04563024	1.890884674	0.022983445
ENSMUSG00000024824	Rad9a	0.080730425	1.890007389	0.003879989
ENSMUSG00000022952	Runx1	0.091260481	1.886600788	0.002601843
ENSMUSG00000028656	Cap1	0.540542848	1.883092713	1.08E-05
ENSMUSG00000024812	Tjp2	0.11583061	1.881007391	0.002064778
ENSMUSG00000057541	Pus7	0.077220407	1.878575304	0.004721711
ENSMUSG00000005413	Hmox1	0.308881627	1.877575911	4.55E-05
ENSMUSG00000070305	Mpzl3	0.196561036	1.877460737	0.000188302
ENSMUSG00000020000	Moxd1	0.143910758	1.876911731	0.000562759
ENSMUSG00000028195	Ccn1	0.235171239	1.876707253	0.000107617
ENSMUSG00000003573	Homer3	0.108810573	1.873222805	0.001527029
ENSMUSG00000056220	Pla2g4a	0.035100185	1.872809129	0.048910676
ENSMUSG00000066278	Vps37b	0.14040074	1.866688498	0.000666968
ENSMUSG00000072872	Rybp	0.07020037	1.866520126	0.006850478
ENSMUSG00000021822	Plau	0.07020037	1.866520126	0.006850478
ENSMUSG00000005054	Cstb	1.298706843	1.866259664	3.50E-06
ENSMUSG00000110218	Gm20219	0.073710388	1.866206394	0.020583429
ENSMUSG00000060477	Irak2	0.080730425	1.865657528	0.00441002
ENSMUSG00000024660	Incenp	0.108810573	1.864149221	0.00163559
ENSMUSG00000026547	Tagln2	2.776424628	1.863281517	2.00E-06
ENSMUSG00000033386	Frrs1	0.073710388	1.85963374	0.006050928
ENSMUSG00000036202	Rif1	0.063180333	1.85963374	0.009938532
ENSMUSG00000034317	Trim59	0.056160296	1.85963374	0.014239928
ENSMUSG00000051650	B3gnt2	0.084240444	1.85963374	0.058394191
ENSMUSG00000056201	Cfl1	2.169191429	1.857770394	2.53E-06
ENSMUSG00000007041	Clic1	1.042475493	1.855765923	5.24E-06
ENSMUSG00000041084	Ostc	0.389612053	1.854490437	3.23E-05
ENSMUSG00000058258	Idi1	0.168480888	1.850827843	0.000411016
ENSMUSG00000028572	Hook1	0.049140259	1.850047691	0.02157226
ENSMUSG00000000308	Ckmt1	0.677433569	1.849998443	1.13E-05
ENSMUSG00000098188	Sowahc	0.094770499	1.849365405	0.002878792
ENSMUSG00000059288	Cdyl	0.042120222	1.848578551	0.03290303
ENSMUSG00000027377	Mall	0.25623135	1.84798338	0.000143599
ENSMUSG00000022408	Fam83f	0.112320592	1.846577587	0.001656589
ENSMUSG00000074445	Sprr2a3	0.459812423	1.846577587	0.005928647
ENSMUSG00000054520	Sh3bp2	0.035100185	1.846577587	0.052736507
ENSMUSG00000030177	Ccdc77	0.035100185	1.846577587	0.052736507
ENSMUSG00000030510	Cers3	0.280801479	1.845454805	0.000152815
ENSMUSG00000015932	Dstn	2.33065228	1.843453813	3.82E-06
ENSMUSG00000050762	Prss27	0.14040074	1.842146313	0.000814378
ENSMUSG00000032555	Topbp1	0.080730425	1.841711832	0.004991337
ENSMUSG00000031207	Msn	0.407162145	1.84003826	3.90E-05
ENSMUSG00000035711	Dok3	0.04563024	1.839169637	0.027509414
ENSMUSG00000117975	Itprip	0.14040074	1.838674121	0.000837398
ENSMUSG00000029560	Snx8	0.091260481	1.838417254	0.003513289
ENSMUSG00000027207	Galk2	0.063180333	1.837032311	0.011114793
ENSMUSG00000001228	Uhrf1	0.063180333	1.837032311	0.011114793
ENSMUSG00000021270	Hsp90aa1	1.123205918	1.836450255	6.53E-06
ENSMUSG00000027330	Cdc25b	0.126360666	1.836426349	0.001249415
ENSMUSG00000018995	Nars2	0.038610203	1.835786998	0.043366099
ENSMUSG00000013155	Enkd1	0.038610203	1.835786998	0.043366099
ENSMUSG00000001473	Tubb6	0.621273273	1.835521284	4.77E-05
ENSMUSG00000001542	Ell2	0.336961775	1.834568403	0.000184953
ENSMUSG00000041268	Dmxl2	0.035100185	1.833638531	0.054500121
ENSMUSG00000024999	Noc3l	0.035100185	1.833638531	0.054500121
ENSMUSG00000020415	Pttg1	0.129870684	1.833299592	0.00111873
ENSMUSG00000070348	Ccnd1	0.315901664	1.832930946	7.37E-05
ENSMUSG00000063767	S100a7a	0.207091091	1.831064588	0.00031363
ENSMUSG00000020828	Pld2	0.150930795	1.830421819	0.00070709
ENSMUSG00000005103	Wdr1	0.694983662	1.830211931	1.59E-05
ENSMUSG00000039234	Sec24d	0.080730425	1.829886397	0.0052981
ENSMUSG00000051412	Vamp7	0.063180333	1.829576506	0.011466012
ENSMUSG00000054717	Hmgb2	0.438752312	1.82680521	8.50E-05
ENSMUSG00000002845	Tmem39a	0.087750462	1.826719117	0.004223568
ENSMUSG00000036687	Tmem184a	0.042120222	1.826719117	0.035298775
ENSMUSG00000027533	Fabp5	27.20615334	1.826244835	6.53E-06
ENSMUSG00000026971	Itgb6	0.056160296	1.82608118	0.016419376
ENSMUSG00000024512	Dynap	0.277291461	1.825770288	0.001311097
ENSMUSG00000018920	Cxcl16	0.07020037	1.825686408	0.008565392
ENSMUSG00000003271	Sult2b1	0.593193125	1.824423862	0.005984742
ENSMUSG00000029154	Cwh43	0.108810573	1.82400983	0.005449065
ENSMUSG00000026341	Actr3	0.624783292	1.823027269	1.90E-05
ENSMUSG00000057113	Npm1	1.804149506	1.822848762	5.36E-06
ENSMUSG00000039782	Cpeb2	0.221131165	1.819618061	0.000353946
ENSMUSG00000023015	Racgap1	0.07020037	1.818991755	0.008835444
ENSMUSG00000060791	Gmfg	0.04563024	1.818991755	0.029440141
ENSMUSG00000018008	Cyth4	0.04563024	1.818991755	0.029440141
ENSMUSG00000019996	Map7	0.087750462	1.815912363	0.004453144
ENSMUSG00000033931	Rbm34	0.094770499	1.813991074	0.003603191
ENSMUSG00000020961	Ston2	0.094770499	1.813991074	0.003603191
ENSMUSG00000060063	Alox5ap	0.105300555	1.81383005	0.002565687
ENSMUSG00000019849	Prep	0.266761405	1.813537325	0.000144804
ENSMUSG00000029787	Avl9	0.038610203	1.812328025	0.046613487
ENSMUSG00000026843	Fubp3	0.119340629	1.810998965	0.001738027
ENSMUSG00000029161	Cgref1	0.052650277	1.806522404	0.021077438
ENSMUSG00000022676	Snai2	0.07020037	1.805694933	0.009278581
ENSMUSG00000019256	Ahr	0.042120222	1.805185956	0.047187564
ENSMUSG00000039238	Zfp750	0.221131165	1.804351304	0.000270086
ENSMUSG00000019961	Tmpo	0.354511868	1.804138627	8.69E-05
ENSMUSG00000029149	Krtcap3	0.066690351	1.803050212	0.01108596
ENSMUSG00000026029	Casp8	0.066690351	1.803050212	0.01108596
ENSMUSG00000020914	Top2a	0.143910758	1.802389788	0.003497159
ENSMUSG00000064246	Chil1	0.336961775	1.801335099	0.000138899
ENSMUSG00000037905	Bri3bp	0.098280518	1.801138091	0.003494777
ENSMUSG00000055811	Cldn17	0.063180333	1.800132728	0.013089119
ENSMUSG00000056671	Prelid2	0.04563024	1.799092198	0.031553623
ENSMUSG00000040432	Ltb4r2	0.04563024	1.799092198	0.031553623
ENSMUSG00000058672	Tubb2a	0.716043773	1.798321167	2.17E-05
ENSMUSG00000037376	Trmt6	0.091260481	1.796897985	0.004415423
ENSMUSG00000024190	Dusp1	0.905584771	1.79589095	1.71E-05
ENSMUSG00000027646	Src	0.094770499	1.794159902	0.004019061
ENSMUSG00000023905	Tnfrsf12a	0.343981812	1.794110167	0.000107352
ENSMUSG00000091625	Lsm5	0.252721332	1.793957566	0.000207358
ENSMUSG00000025050	Pcgf6	0.049140259	1.793831682	0.026469123
ENSMUSG00000026288	Inpp5d	0.056160296	1.793291245	0.018722104
ENSMUSG00000070284	Gmppb	0.147420777	1.790842966	0.001047459
ENSMUSG00000040105	Plpp6	0.059670314	1.789244412	0.016150789
ENSMUSG00000038151	Prdm1	0.059670314	1.789244412	0.016150789
ENSMUSG00000061950	Ppp4r1	0.18603098	1.786702218	0.000541426
ENSMUSG00000028494	Plin2	0.810814272	1.78628625	2.17E-05
ENSMUSG00000029233	Srd5a3	0.063180333	1.785633159	0.013886327
ENSMUSG00000021457	Syk	0.056160296	1.785208899	0.019307329
ENSMUSG00000037661	Gpr160	0.042120222	1.78396947	0.040892637
ENSMUSG00000028044	Cks1b	0.147420777	1.781278102	0.001119459
ENSMUSG00000040312	Cchcr1	0.052650277	1.780682399	0.023308999
ENSMUSG00000030225	Dera	0.07020037	1.779463391	0.010618309
ENSMUSG00000041959	S100a10	2.16568141	1.779274123	9.89E-06
ENSMUSG00000057465	Saa2	0.498422626	1.779190747	5.51E-05
ENSMUSG00000031722	Hp	0.305371609	1.778356096	0.000264512
ENSMUSG00000034826	Nup54	0.077220407	1.774386453	0.008339284
ENSMUSG00000034634	Ly6d	4.664814578	1.772502738	2.67E-05
ENSMUSG00000017057	Il13ra1	0.18603098	1.77154241	0.000621402
ENSMUSG00000039529	Atp8b1	0.084240444	1.770135589	0.006455321
ENSMUSG00000007379	Dennd2c	0.094770499	1.769748236	0.004612811
ENSMUSG00000037965	Zc3h7a	0.18603098	1.769031191	0.000634407
ENSMUSG00000031488	Rab11fip1	0.07020037	1.766524336	0.011353402
ENSMUSG00000039929	Urb1	0.059670314	1.766524336	0.017817472
ENSMUSG00000031150	Ccdc120	0.049140259	1.766524336	0.029290013
ENSMUSG00000037400	Atp11b	0.235171239	1.765198938	0.000339773
ENSMUSG00000032491	Nradd	0.094770499	1.764915083	0.005130613
ENSMUSG00000038252	Ncapd2	0.073710388	1.764476507	0.009907456
ENSMUSG00000024556	Me2	0.052650277	1.76370932	0.024658089
ENSMUSG00000013629	Cad	0.154440814	1.763521847	0.001121507
ENSMUSG00000031995	St14	0.189540999	1.763249204	0.000634407
ENSMUSG00000025395	Prim1	0.042120222	1.76306048	0.043938491
ENSMUSG00000037188	Grhl3	0.207091091	1.762022943	0.000504045
ENSMUSG00000106943	Dancr	0.101790536	1.762022943	0.003949884
ENSMUSG00000026972	Arrdc1	0.091260481	1.761523655	0.005350108
ENSMUSG00000003348	Mob3a	0.094770499	1.760098066	0.004850454
ENSMUSG00000027531	Impa1	0.098280518	1.75877206	0.015617475
ENSMUSG00000040152	Thbs1	0.37206196	1.758121895	0.000124178
ENSMUSG00000048327	Ckap2l	0.063180333	1.757064006	0.015843841
ENSMUSG00000046352	Gjb2	2.485093093	1.755817712	3.08E-05
ENSMUSG00000021486	Prelid1	1.375927249	1.755553218	1.98E-05
ENSMUSG00000029171	Pgm2	0.038610203	1.75529708	0.054510392
ENSMUSG00000039087	Rreb1	0.119340629	1.752424139	0.002632037
ENSMUSG00000021359	Tfap2a	0.143910758	1.750512018	0.001531769
ENSMUSG00000014932	Yes1	0.066690351	1.748602428	0.029018007
ENSMUSG00000051397	Tacstd2	0.508952682	1.748419449	0.000263472
ENSMUSG00000042306	S100a14	2.348202372	1.745614862	0.000848763
ENSMUSG00000040734	Ppp1r13l	0.203581073	1.744532763	0.00061849
ENSMUSG00000032584	Mst1r	0.080730425	1.744156523	0.020097798
ENSMUSG00000054459	Vsnl1	0.038610203	1.744156523	0.056288899
ENSMUSG00000044367	Slc16a13	0.042120222	1.742450201	0.046853605
ENSMUSG00000026767	Mindy3	0.112320592	1.742140177	0.003402255
ENSMUSG00000034731	Dgkh	0.04563024	1.740989243	0.038668919
ENSMUSG00000029322	Plac8	0.171990906	1.740609637	0.001006734
ENSMUSG00000061859	Patj	0.049140259	1.739724276	0.032156666
ENSMUSG00000041235	Chd7	0.049140259	1.739724276	0.032156666
ENSMUSG00000029246	Ppat	0.049140259	1.739724276	0.032156666
ENSMUSG00000002477	Snrpd1	0.361531905	1.738618339	0.035285101
ENSMUSG00000029580	Actb	10.7055564	1.737341639	2.48E-05
ENSMUSG00000011752	Pgam1	1.614608507	1.736138462	2.78E-05
ENSMUSG00000033268	Duox1	0.203581073	1.735529957	0.000666968
ENSMUSG00000034255	Arhgap27	0.11583061	1.733749299	0.003280447
ENSMUSG00000053746	Ptrh1	0.084240444	1.732660884	0.01185795
ENSMUSG00000069899	Gm12166	0.042120222	1.732254433	0.047985464
ENSMUSG00000009566	Fpgs	0.101790536	1.730900426	0.004716537
ENSMUSG00000028716	Pdzk1ip1	0.449282367	1.730286818	0.000122776
ENSMUSG00000026628	Atf3	0.112320592	1.730100927	0.003657031
ENSMUSG00000054252	Fgfr3	0.231661221	1.729981637	0.000505423
ENSMUSG00000025747	Tyms	0.063180333	1.72904963	0.017889456
ENSMUSG00000027864	Ptgfrn	0.312391646	1.727971095	0.007501359
ENSMUSG00000028382	Ptbp3	0.501932645	1.72669138	0.000114049
ENSMUSG00000026020	Nop58	0.214111128	1.726367209	0.000636456
ENSMUSG00000028367	Txn1	2.836094943	1.723265494	2.09E-05
ENSMUSG00000029249	Rest	0.066690351	1.722130216	0.015983618
ENSMUSG00000024691	Fam111a	0.04563024	1.722130216	0.041216104
ENSMUSG00000020290	Xpo1	0.263251387	1.720405536	0.000461294
ENSMUSG00000006442	Srm	0.322921701	1.719312452	0.000263247
ENSMUSG00000030759	Far1	0.147420777	1.719083341	0.001815367
ENSMUSG00000021025	Nfkbia	0.831874383	1.717179113	6.30E-05
ENSMUSG00000056737	Capg	0.972275123	1.716949977	4.77E-05
ENSMUSG00000022673	Mcm4	0.084240444	1.716893568	0.027877891
ENSMUSG00000034792	Gna15	0.07020037	1.715898263	0.014284352
ENSMUSG00000029108	Pcdh7	0.056160296	1.714435824	0.025252398
ENSMUSG00000027433	Xrn2	0.164970869	1.713956285	0.001389796
ENSMUSG00000017723	Wfdc2	0.052650277	1.713956285	0.029804604
ENSMUSG00000026558	Uck2	0.217621147	1.713826912	0.000684224
ENSMUSG00000036639	Nudt1	0.04563024	1.712792352	0.042693323
ENSMUSG00000030659	Nucb2	0.18603098	1.712447663	0.002679495
ENSMUSG00000036678	Aaas	0.077220407	1.710770354	0.011409025
ENSMUSG00000022500	Litaf	0.55809294	1.70988662	0.0001084
ENSMUSG00000059498	Fcgr3	0.108810573	1.70988662	0.004455909
ENSMUSG00000031403	Dkc1	0.147420777	1.706959782	0.001992339
ENSMUSG00000022451	Twf1	0.25623135	1.704514673	0.000561528
ENSMUSG00000021728	Emb	0.122850647	1.70402841	0.003402255
ENSMUSG00000021196	Pfkp	0.294841553	1.703732156	0.000384308
ENSMUSG00000055044	Pdlim1	0.565112977	1.699637856	0.00015414
ENSMUSG00000024273	2700062C07Rik	0.052650277	1.697746058	0.035851893
ENSMUSG00000096188	Cmtm4	0.105300555	1.696966293	0.005213253
ENSMUSG00000053113	Socs3	0.501932645	1.695956113	0.000154381
ENSMUSG00000029290	Zfp326	0.080730425	1.695061973	0.014173015
ENSMUSG00000047884	Klk9	0.161460851	1.694491535	0.008357206
ENSMUSG00000062127	Cttnbp2nl	0.059670314	1.693275354	0.023816423
ENSMUSG00000038482	Tfdp1	0.200071054	1.693029097	0.001012463
ENSMUSG00000018209	Stk4	0.087750462	1.692176994	0.008909886
ENSMUSG00000047428	Dlk2	0.07020037	1.691236208	0.016093064
ENSMUSG00000115219	Eef1akmt4	0.066690351	1.689708739	0.018392626
ENSMUSG00000018239	Zcchc10	0.066690351	1.689708739	0.018392626
ENSMUSG00000026319	Relch	0.11583061	1.687824094	0.004359408
ENSMUSG00000005447	Pafah1b3	0.073710388	1.686797143	0.014389964
ENSMUSG00000045817	Zfp36l2	0.435242293	1.684843847	0.000597204
ENSMUSG00000071537	Klrg2	0.080730425	1.684375294	0.011539977
ENSMUSG00000035673	Sbno2	0.39663209	1.682415301	0.002114705
ENSMUSG00000041782	Lad1	0.621273273	1.680015342	0.000132091
ENSMUSG00000026072	Il1r1	0.059670314	1.679061494	0.025012108
ENSMUSG00000034435	Tmem30b	0.049140259	1.679061494	0.04016856
ENSMUSG00000019889	Ptprk	0.049140259	1.679061494	0.04016856
ENSMUSG00000017677	Wsb1	0.129870684	1.677945289	0.003494777
ENSMUSG00000053646	Plxnb1	0.21060111	1.677670945	0.001198407
ENSMUSG00000025357	Dgka	0.196561036	1.676829947	0.001203789
ENSMUSG00000050092	Sprr2b	1.691828914	1.676428358	0.000223078
ENSMUSG00000027808	Serp1	0.480872534	1.676296827	0.000207358
ENSMUSG00000052151	Plpp2	0.182520962	1.675862613	0.00273363
ENSMUSG00000058126	Tpm3-rs7	0.221131165	1.675750281	0.00105998
ENSMUSG00000047281	Sfn	7.718530667	1.674805271	7.37E-05
ENSMUSG00000005481	Ddx39	0.319411683	1.674456655	0.000504045
ENSMUSG00000074923	Pak6	0.080730425	1.673767195	0.032685155
ENSMUSG00000036960	Clca2	0.077220407	1.671700789	0.013706221
ENSMUSG00000021670	Hmgcr	0.129870684	1.671266134	0.003633613
ENSMUSG00000026974	Zmynd19	0.084240444	1.670599916	0.011132383
ENSMUSG00000018923	Med11	0.119340629	1.666988662	0.004570062
ENSMUSG00000055978	Fut2	0.04563024	1.666988662	0.049235213
ENSMUSG00000071866	Ppia	4.183942044	1.666913083	8.20E-05
ENSMUSG00000041313	Slc7a1	0.221131165	1.665861997	0.001121507
ENSMUSG00000027132	Katnbl1	0.084240444	1.665546688	0.011409025
ENSMUSG00000022360	Atad2	0.059670314	1.664986309	0.059971987
ENSMUSG00000053716	Dusp7	0.459812423	1.664668009	0.000258621
ENSMUSG00000049327	Kmt5a	0.410672164	1.663325448	0.000342433
ENSMUSG00000032434	Cmtm6	0.147420777	1.662382753	0.002789633
ENSMUSG00000029229	Chic2	0.182520962	1.661554776	0.001647976
ENSMUSG00000024270	Slc39a6	0.228151202	1.659901916	0.001147661
ENSMUSG00000038235	F11r	0.319411683	1.657999879	0.000568389
ENSMUSG00000012422	Tmem167	0.312391646	1.657999879	0.000607865
ENSMUSG00000061458	Nol10	0.094770499	1.657999879	0.008834171
ENSMUSG00000072082	Ccnf	0.04563024	1.657999879	0.05069171
ENSMUSG00000025626	Phf6	0.04563024	1.657999879	0.05069171
ENSMUSG00000021553	Slc28a3	0.04563024	1.657999879	0.05069171
ENSMUSG00000029064	Gnb1	0.870484586	1.657244343	0.000142916
ENSMUSG00000053559	Smagp	0.147420777	1.656541875	0.002903025
ENSMUSG00000052033	Pfdn4	0.14040074	1.65647079	0.003313226
ENSMUSG00000074227	Spint2	0.44226233	1.655532467	0.000304247
ENSMUSG00000075266	Cenpw	0.07020037	1.65501602	0.018873308
ENSMUSG00000038633	Degs1	0.761674013	1.654551204	0.000154056
ENSMUSG00000031103	Elf4	0.056160296	1.654314832	0.031949095
ENSMUSG00000039356	Exosc2	0.073710388	1.652308767	0.016986866
ENSMUSG00000028430	Nol6	0.143910758	1.652038321	0.003199342
ENSMUSG00000069662	Marcks	0.498422626	1.6514352	0.00027585
ENSMUSG00000020782	Llgl2	0.122850647	1.651047118	0.004692549
ENSMUSG00000044037	Als2cl	0.091260481	1.64643049	0.010258491
ENSMUSG00000032939	Nup93	0.091260481	1.64643049	0.010258491
ENSMUSG00000044783	Hjurp	0.143910758	1.646101296	0.003354058
ENSMUSG00000026158	Ogfrl1	0.049140259	1.645508935	0.045400537
ENSMUSG00000070942	Il1rl2	0.084240444	1.645508935	0.048443583
ENSMUSG00000007682	Dio2	0.249211313	1.642403024	0.002513187
ENSMUSG00000076437	Selenoh	0.32643172	1.642073001	0.000618332
ENSMUSG00000004642	Slbp	0.091260481	1.641828588	0.011140928
ENSMUSG00000025037	Maoa	0.073710388	1.640993453	0.017889456
ENSMUSG00000028540	Dph2	0.04563024	1.640188603	0.053697302
ENSMUSG00000041287	Sox15	0.087750462	1.63882757	0.011761635
ENSMUSG00000022111	Uchl3	0.294841553	1.638211524	0.000820129
ENSMUSG00000053797	Krt16	16.95689934	1.637582583	0.000126262
ENSMUSG00000060962	Dmkn	4.601634245	1.637398415	0.000155567
ENSMUSG00000022351	Sqle	0.217621147	1.637241319	0.001447036
ENSMUSG00000030602	Pak4	0.112320592	1.637241319	0.006352964
ENSMUSG00000023972	Ptk7	0.059670314	1.637241319	0.029603966
ENSMUSG00000019943	Atp2b1	0.200071054	1.636530806	0.001815633
ENSMUSG00000032501	Trib1	0.179010943	1.636448847	0.002529631
ENSMUSG00000039775	Defb3	0.154440814	1.634495942	0.01161852
ENSMUSG00000042031	Lce3b	1.053005548	1.634231713	0.00030047
ENSMUSG00000037643	Prkci	0.136890721	1.63312521	0.00409481
ENSMUSG00000057286	St6galnac2	0.101790536	1.63312521	0.008491187
ENSMUSG00000032515	Csrnp1	0.164970869	1.632098015	0.002636187
ENSMUSG00000030583	Sipa1l3	0.101790536	1.629020812	0.013706221
ENSMUSG00000025225	Nfkb2	0.157950832	1.628308194	0.003027646
ENSMUSG00000051223	Bzw1	0.624783292	1.627830658	0.000353966
ENSMUSG00000042207	Kdm5b	0.133380703	1.627760266	0.004457458
ENSMUSG00000048039	Isg20l2	0.07020037	1.625512026	0.021307136
ENSMUSG00000055760	Gemin6	0.059670314	1.623566382	0.031257558
ENSMUSG00000005973	Rcn1	0.347491831	1.623294201	0.000634407
ENSMUSG00000079037	Prnp	0.480872534	1.62297475	0.000394707
ENSMUSG00000015697	Setdb1	0.077220407	1.62297475	0.017412036
ENSMUSG00000027913	Crct1	1.811169543	1.622882079	0.000232841
ENSMUSG00000037601	Nme1	1.214466399	1.62282134	0.000144391
ENSMUSG00000072889	Nfxl1	0.04563024	1.622594543	0.056478732
ENSMUSG00000028693	Nasp	0.214111128	1.622030549	0.001691722
ENSMUSG00000050244	Heatr1	0.101790536	1.62084688	0.00895433
ENSMUSG00000035614	Togaram1	0.049140259	1.62084688	0.048785373
ENSMUSG00000040728	Esrp1	0.354511868	1.6203675	0.011677729
ENSMUSG00000037885	Stk35	0.087750462	1.619906708	0.012982518
ENSMUSG00000031167	Rbm3	1.063535603	1.61972122	0.000163844
ENSMUSG00000006304	Arpc2	0.666903514	1.618160892	0.000263147
ENSMUSG00000052837	Junb	1.161816121	1.615920618	0.000166007
ENSMUSG00000009772	Nuak2	0.063180333	1.615708157	0.054500121
ENSMUSG00000029635	Cdk8	0.091260481	1.614521242	0.012090662
ENSMUSG00000085241	Snhg3	0.284311498	1.614301336	0.001073316
ENSMUSG00000032218	Ccnb2	0.04563024	1.613877326	0.05823587
ENSMUSG00000006731	B4galnt1	0.101790536	1.612719	0.009368694
ENSMUSG00000027555	Car13	0.101790536	1.612719	0.010390069
ENSMUSG00000071180	Smim15	0.129870684	1.612505725	0.005203238
ENSMUSG00000061559	Wdr61	0.21060111	1.612453285	0.001883988
ENSMUSG00000052423	B4galt3	0.11583061	1.610813193	0.006946427
ENSMUSG00000027852	Nras	0.245701295	1.610209766	0.015612796
ENSMUSG00000039887	Alg14	0.063180333	1.609310386	0.029233317
ENSMUSG00000044786	Zfp36	0.333451757	1.606652999	0.000801652
ENSMUSG00000028633	Ctps	0.193051017	1.605212464	0.002493851
ENSMUSG00000028318	Polr1e	0.052650277	1.604133007	0.044979682
ENSMUSG00000024764	Naa40	0.056160296	1.603688759	0.054500121
ENSMUSG00000031328	Flna	1.221486436	1.603505499	0.000185221
ENSMUSG00000042377	Fam83g	0.287821516	1.602404956	0.001127001
ENSMUSG00000026608	Kctd3	0.077220407	1.601835983	0.019112568
ENSMUSG00000042460	C1galt1	0.105300555	1.600482769	0.010588576
ENSMUSG00000071547	Nt5dc2	0.217621147	1.600421045	0.00200718
ENSMUSG00000028228	Cpne3	0.108810573	1.600361253	0.008733133
ENSMUSG00000074743	Thbd	0.501932645	1.596599334	0.00052359
ENSMUSG00000003778	Brd8	0.101790536	1.596599334	0.010318607
ENSMUSG00000063415	Cyp26b1	0.066690351	1.596599334	0.027123109
ENSMUSG00000020255	D10Wsu102e	0.056160296	1.596599334	0.039950818
ENSMUSG00000030539	Sema4b	0.052650277	1.596599334	0.046073809
ENSMUSG00000026655	Fam107b	0.052650277	1.596599334	0.046073809
ENSMUSG00000050390	C77080	0.182520962	1.594332727	0.003087131
ENSMUSG00000024981	Acsl5	0.164970869	1.594096827	0.003993379
ENSMUSG00000010067	Rassf1	0.161460851	1.594043629	0.004228638
ENSMUSG00000022995	Enah	0.445772349	1.591910688	0.000621402
ENSMUSG00000021506	Pitx1	0.684453606	1.591089353	0.000353966
ENSMUSG00000017715	Pgs1	0.238681258	1.589646573	0.001697497
ENSMUSG00000050211	Pla2g4e	0.382592016	1.587882117	0.000787203
ENSMUSG00000027883	Gpsm2	0.087750462	1.587380804	0.015303312
ENSMUSG00000031146	Plp2	0.242191276	1.586330999	0.001974721
ENSMUSG00000050296	Abca12	0.231661221	1.585872928	0.001863919
ENSMUSG00000020534	Shmt1	0.073710388	1.585711018	0.022761023
ENSMUSG00000015950	Ncf1	0.066690351	1.584626692	0.028609835
ENSMUSG00000024725	Ostf1	0.333451757	1.584129982	0.00108965
ENSMUSG00000024410	Rmc1	0.056160296	1.582524149	0.042044716
ENSMUSG00000007458	M6pr	0.329941738	1.581492442	0.001133356
ENSMUSG00000055333	Fat2	0.126360666	1.580443566	0.006850316
ENSMUSG00000032193	Ldlr	0.214111128	1.579252091	0.002348928
ENSMUSG00000012350	Ehf	0.189540999	1.579217256	0.003099001
ENSMUSG00000027397	Slc20a1	0.11583061	1.579026705	0.008550689
ENSMUSG00000032348	Gsta4	2.741324443	1.578115721	0.000206833
ENSMUSG00000002881	Nab1	0.358021886	1.575740729	0.000997078
ENSMUSG00000054808	Actn4	0.76869405	1.574366044	0.00041857
ENSMUSG00000038780	Smurf1	0.108810573	1.574231521	0.00999738
ENSMUSG00000029687	Ezh2	0.052650277	1.574231521	0.049345971
ENSMUSG00000053317	Sec61b	0.684453606	1.574080541	0.000465225
ENSMUSG00000038400	Pmepa1	0.25623135	1.572433023	0.001865524
ENSMUSG00000021360	Gcnt2	0.098280518	1.57193728	0.012762988
ENSMUSG00000021576	Pdcd6	0.400142108	1.570697471	0.000927819
ENSMUSG00000059866	Tnip2	0.059670314	1.570127123	0.038592969
ENSMUSG00000028995	Fam126a	0.087750462	1.569118598	0.028958358
ENSMUSG00000029063	Nadk	0.358021886	1.567709802	0.001066009
ENSMUSG00000027134	Lpcat4	0.080730425	1.566851991	0.020258298
ENSMUSG00000025645	Ccdc51	0.052650277	1.566851991	0.05069171
ENSMUSG00000059248	9-Sep	0.25623135	1.56605646	0.001954242
ENSMUSG00000028843	Sh3bgrl3	0.663393495	1.565922519	0.00049033
ENSMUSG00000002413	Braf	0.049140259	1.564890474	0.058478139
ENSMUSG00000084128	Esrp2	0.189540999	1.564177856	0.003452874
ENSMUSG00000052681	Rap1b	0.452792386	1.56278105	0.000863674
ENSMUSG00000040940	Arhgef1	0.249211313	1.561953191	0.002160415
ENSMUSG00000020527	Myo19	0.056160296	1.561665544	0.04562817
ENSMUSG00000092203	1110038B12Rik	0.322921701	1.560849309	0.001389796
ENSMUSG00000056214	Pard6g	0.087750462	1.560073458	0.017550352
ENSMUSG00000041608	Entpd3	0.052650277	1.559510015	0.052038855
ENSMUSG00000059898	Dsc3	0.610743218	1.556625419	0.000759826
ENSMUSG00000026796	Fam129b	0.501932645	1.555447227	0.001108991
ENSMUSG00000030536	Iqgap1	0.368551942	1.555232907	0.001257018
ENSMUSG00000040525	Cblc	0.066690351	1.555122698	0.032094555
ENSMUSG00000039660	Spout1	0.105300555	1.554557563	0.011990171
ENSMUSG00000033596	Rfwd3	0.073710388	1.553530612	0.026025202
ENSMUSG00000040943	Tet2	0.063180333	1.552972402	0.036411385
ENSMUSG00000003309	Ap1m2	0.136890721	1.552205215	0.008085934
ENSMUSG00000033149	Phldb2	0.052650277	1.552205215	0.053178218
ENSMUSG00000001700	Gramd3	0.11583061	1.551348253	0.009922577
ENSMUSG00000042729	Wdr74	0.207091091	1.55123403	0.003103301
ENSMUSG00000032508	Myd88	0.249211313	1.548970471	0.004816253
ENSMUSG00000018012	Rac3	0.056160296	1.547925487	0.047281568
ENSMUSG00000022893	Adamts1	0.238681258	1.546934898	0.002640196
ENSMUSG00000022000	Zc3h13	0.063180333	1.546846299	0.037349217
ENSMUSG00000000001	Gnai3	0.32643172	1.546326128	0.0015262
ENSMUSG00000030342	Cd9	1.990180486	1.54626524	0.000521587
ENSMUSG00000019851	Perp	4.843825521	1.546045309	0.000461294
ENSMUSG00000046841	Ckap4	0.238681258	1.545252454	0.005132841
ENSMUSG00000038822	Hace1	0.052650277	1.544937214	0.057083891
ENSMUSG00000021994	Wnt5a	0.084240444	1.544647255	0.020462047
ENSMUSG00000038034	Igsf8	0.175500925	1.543374395	0.004606655
ENSMUSG00000003528	Slc25a1	0.157950832	1.542732462	0.005835557
ENSMUSG00000031078	Cttn	0.382592016	1.541908693	0.001267251
ENSMUSG00000026596	Abl2	0.063180333	1.540746099	0.038268867
ENSMUSG00000008999	Bmp7	0.091260481	1.539844556	0.017817472
ENSMUSG00000020803	Txndc17	1.354867138	1.539346852	0.000489441
ENSMUSG00000022436	Sh3bp1	0.18603098	1.537705645	0.00424333
ENSMUSG00000024580	Grpel2	0.129870684	1.537705645	0.009832999
ENSMUSG00000013736	Trnt1	0.066690351	1.537705645	0.034431276
ENSMUSG00000028937	Acot7	0.21060111	1.536759926	0.003835947
ENSMUSG00000070047	Fat1	0.119340629	1.536057792	0.012351727
ENSMUSG00000058006	Mdn1	0.063180333	1.534671585	0.039200398
ENSMUSG00000031604	Msmo1	0.235171239	1.534315056	0.00970737
ENSMUSG00000020063	Sirt1	0.056160296	1.534315056	0.049732195
ENSMUSG00000056498	Tmem154	0.094770499	1.533589537	0.01688857
ENSMUSG00000024150	Mcfd2	0.179010943	1.533273399	0.004692549
ENSMUSG00000026305	Lrrfip1	0.203581073	1.532823424	0.004266092
ENSMUSG00000018379	Srsf1	0.421202219	1.532468997	0.001265974
ENSMUSG00000046402	Rbp1	0.175500925	1.532059082	0.00491826
ENSMUSG00000033991	Ttc37	0.077220407	1.530198108	0.026092208
ENSMUSG00000057561	Eif1a	0.249211313	1.529712854	0.00271455
ENSMUSG00000001750	Tcirg1	0.136890721	1.52907534	0.008922942
ENSMUSG00000071856	Mcc	0.080730425	1.528119596	0.024009595
ENSMUSG00000037824	Tspan14	0.091260481	1.527058401	0.018873308
ENSMUSG00000027940	Tpm3	0.221131165	1.526925806	0.003625932
ENSMUSG00000023272	Creld2	0.189540999	1.526210006	0.004396226
ENSMUSG00000000555	Itga5	0.164970869	1.525733003	0.005837843
ENSMUSG00000006589	Aprt	0.702003699	1.525412717	0.000739253
ENSMUSG00000034187	Nsf	0.077220407	1.525214701	0.026733775
ENSMUSG00000027203	Dut	0.122850647	1.521764101	0.012099128
ENSMUSG00000053560	Ier2	0.505442663	1.521479854	0.00107712
ENSMUSG00000033542	Arhgef5	0.094770499	1.521311207	0.017964406
ENSMUSG00000035778	Ggta1	0.087750462	1.520057779	0.021060251
ENSMUSG00000028403	Zdhhc21	0.101790536	1.518596822	0.015708568
ENSMUSG00000028800	Hdac1	0.126360666	1.517571088	0.011539977
ENSMUSG00000036438	Calm2	0.800284216	1.517436766	0.000729547
ENSMUSG00000047407	Tgif1	0.073710388	1.516872142	0.030456518
ENSMUSG00000033706	Smyd5	0.073710388	1.516872142	0.030456518
ENSMUSG00000066441	Rdh11	0.066690351	1.514805243	0.037871694
ENSMUSG00000097195	Snhg5	0.126360666	1.514498254	0.011674701
ENSMUSG00000028671	Gale	0.091260481	1.514384571	0.020028793
ENSMUSG00000021131	Erh	0.143910758	1.513183326	0.008733133
ENSMUSG00000038459	Abhd17c	0.221131165	1.510905586	0.0039732
ENSMUSG00000056209	Npm3	0.21060111	1.510528384	0.004415423
ENSMUSG00000034674	Tdg	0.119340629	1.509944952	0.013701461
ENSMUSG00000021281	Tnfaip2	0.37206196	1.509400892	0.001741136
ENSMUSG00000032504	Pdcd6ip	0.414182182	1.509374228	0.00172954
ENSMUSG00000032217	Rnf111	0.094770499	1.509136493	0.019055479
ENSMUSG00000032373	Car12	0.200071054	1.508161369	0.005007991
ENSMUSG00000030471	Zdhhc13	0.084240444	1.508005411	0.024075415
ENSMUSG00000041438	Utp4	0.143910758	1.507790067	0.008909886
ENSMUSG00000069895	Atxn1l	0.056160296	1.507473444	0.054500121
ENSMUSG00000042354	Gnl3	0.238681258	1.507088083	0.003512864
ENSMUSG00000027752	Exosc8	0.087750462	1.506962122	0.022403649
ENSMUSG00000012483	Rpa3	0.073710388	1.506567133	0.031855448
ENSMUSG00000033285	Wdr3	0.105300555	1.506401525	0.019016861
ENSMUSG00000038167	Plekhg6	0.059670314	1.505996785	0.048876943
ENSMUSG00000002332	Dhrs1	0.32643172	1.504929506	0.00239205
ENSMUSG00000018293	Pfn1	2.495623149	1.504851964	0.000461294
ENSMUSG00000021890	Eaf1	0.129870684	1.504676845	0.011466012
ENSMUSG00000059325	Hopx	0.498422626	1.503017096	0.001274937
ENSMUSG00000020451	Limk2	0.308881627	1.502477157	0.005130613
ENSMUSG00000049807	Arhgap23	0.108810573	1.502081735	0.017870706
ENSMUSG00000029817	Tra2a	0.18603098	1.501821109	0.006188
ENSMUSG00000037894	H2afz	1.32678699	1.499984997	0.000645149
ENSMUSG00000021036	Sptlc2	0.228151202	1.499737795	0.004000647
ENSMUSG00000016028	Celsr1	0.080730425	1.499737795	0.02736301
ENSMUSG00000029730	Mcm7	0.182520962	1.497971301	0.007405206
ENSMUSG00000038335	Tsr1	0.171990906	1.496743097	0.00641177
ENSMUSG00000009630	Ppp2cb	0.073710388	1.496335211	0.033215645
ENSMUSG00000038418	Egr1	0.136890721	1.495061308	0.01063114
ENSMUSG00000045659	Plekha7	0.056160296	1.494237617	0.057014997
ENSMUSG00000038774	Ascc3	0.059670314	1.493505841	0.05113005
ENSMUSG00000057454	Lypd3	1.86381982	1.492641119	0.000789586
ENSMUSG00000056394	Lig1	0.07020037	1.491730216	0.037562305
ENSMUSG00000029430	Ran	1.407517416	1.491650762	0.000665614
ENSMUSG00000030064	Frmd4b	0.073710388	1.491246334	0.034043071
ENSMUSG00000019861	Gopc	0.077220407	1.49080467	0.031007509
ENSMUSG00000032397	Tipin	0.084240444	1.49002767	0.026144748
ENSMUSG00000051431	Gpr87	0.091260481	1.489366111	0.022483032
ENSMUSG00000028676	Srsf10	0.196561036	1.48893104	0.005792096
ENSMUSG00000038781	Stap2	0.147420777	1.488885517	0.009278581
ENSMUSG00000030560	Ctsc	0.231661221	1.487762842	0.004213676
ENSMUSG00000021953	Tdh	0.063180333	1.486974843	0.047187564
ENSMUSG00000052609	Plekhg3	0.07020037	1.486416416	0.038346925
ENSMUSG00000023048	Prr13	0.340471794	1.485658897	0.002500643
ENSMUSG00000039899	Fgl2	0.150930795	1.483646518	0.009117387
ENSMUSG00000046598	Bdh1	0.119340629	1.481122117	0.015531564
ENSMUSG00000024007	Ppil1	0.112320592	1.481122117	0.017889456
ENSMUSG00000017670	Elmo2	0.108810573	1.481122117	0.019174568
ENSMUSG00000025648	Pfkfb4	0.087750462	1.481122117	0.025059281
ENSMUSG00000026439	Rbbp5	0.056160296	1.481122117	0.059925703
ENSMUSG00000022378	Fam49b	0.179010943	1.478989529	0.007693078
ENSMUSG00000020277	Pfkl	0.263251387	1.478204633	0.006820527
ENSMUSG00000028729	Ebna1bp2	0.291331535	1.477164103	0.003256221
ENSMUSG00000038168	P3h2	0.080730425	1.476505489	0.030280993
ENSMUSG00000021703	Serinc5	0.066690351	1.475583933	0.04452099
ENSMUSG00000050549	Fam241a	0.059670314	1.47496989	0.054500121
ENSMUSG00000031256	Cstf2	0.059670314	1.47496989	0.054500121
ENSMUSG00000043131	Mob1a	0.179010943	1.474733789	0.007881839
ENSMUSG00000041431	Ccnb1	0.091260481	1.472924964	0.02975459
ENSMUSG00000022510	Trp63	0.322921701	1.472793133	0.003884529
ENSMUSG00000006411	Nectin4	0.217621147	1.472341231	0.005162638
ENSMUSG00000039753	Fbxl5	0.224641184	1.470914326	0.004930152
ENSMUSG00000017999	Ddx27	0.105300555	1.470422228	0.021392305
ENSMUSG00000006471	Ndor1	0.105300555	1.466873161	0.02170611
ENSMUSG00000024640	Psat1	0.389612053	1.466335226	0.002470477
ENSMUSG00000022346	Myc	0.098280518	1.465895642	0.057793317
ENSMUSG00000002250	Ppard	0.259741369	1.464936689	0.004355812
ENSMUSG00000037577	Ephx3	0.207091091	1.46457094	0.005984742
ENSMUSG00000032807	Alox12b	0.368551942	1.464467444	0.008868486
ENSMUSG00000027671	Actl6a	0.112320592	1.464404722	0.019073835
ENSMUSG00000041570	Camsap2	0.157950832	1.464332459	0.009298053
ENSMUSG00000020656	Grhl1	0.203581073	1.464292042	0.006205932
ENSMUSG00000021252	Erg28	0.084240444	1.463474251	0.037185862
ENSMUSG00000034101	Ctnnd1	0.315901664	1.462944282	0.003420295
ENSMUSG00000025792	Slc25a10	0.129870684	1.460822555	0.014156151
ENSMUSG00000024479	Mal2	0.164970869	1.460462646	0.019301794
ENSMUSG00000020869	Lrrc59	0.375571979	1.459703133	0.002765482
ENSMUSG00000067365	Tmem128	0.066690351	1.45909581	0.047213669
ENSMUSG00000037447	Arid5a	0.200071054	1.458342248	0.006708586
ENSMUSG00000041781	Cpsf2	0.112320592	1.457771629	0.019588429
ENSMUSG00000039145	Camk1d	0.087750462	1.455736798	0.034343443
ENSMUSG00000036856	Wnt4	0.294841553	1.453961659	0.004116823
ENSMUSG00000018171	Vmp1	0.656373458	1.452483519	0.001639567
ENSMUSG00000020089	Ppa1	0.417692201	1.45182781	0.002635705
ENSMUSG00000027342	Pcna	0.312391646	1.45182781	0.0037405
ENSMUSG00000015961	Adss	0.087750462	1.451549001	0.034789514
ENSMUSG00000049775	Tmsb4x	3.766249843	1.450957296	0.001294498
ENSMUSG00000030512	Snrpa1	0.252721332	1.449545457	0.005007991
ENSMUSG00000062014	Gmfb	0.179010943	1.449459653	0.008922942
ENSMUSG00000001305	Rrp15	0.091260481	1.448609303	0.032019615
ENSMUSG00000046432	Bex3	0.112320592	1.447878825	0.020375873
ENSMUSG00000026856	Dolpp1	0.087750462	1.447373325	0.035167298
ENSMUSG00000022394	L3mbtl2	0.063180333	1.446495774	0.054475386
ENSMUSG00000024982	Zdhhc6	0.084240444	1.446039658	0.039000252
ENSMUSG00000074433	Lce3e	0.32643172	1.444979987	0.008799243
ENSMUSG00000024095	Hnrnpll	0.112320592	1.444596241	0.020617869
ENSMUSG00000041845	Rhod	0.080730425	1.444596241	0.057701525
ENSMUSG00000073982	Rhog	0.214111128	1.444014626	0.007453348
ENSMUSG00000024422	Dhx16	0.168480888	1.443124853	0.010586107
ENSMUSG00000009013	Dynll1	2.383302557	1.440888192	0.000985206
ENSMUSG00000021123	Rdh12	0.136890721	1.440094848	0.032619095
ENSMUSG00000024843	Chka	0.077220407	1.43833725	0.048470297
ENSMUSG00000031954	Cfdp1	0.182520962	1.437807075	0.009117065
ENSMUSG00000001525	Tubb5	1.23552651	1.437766782	0.001267251
ENSMUSG00000001420	Tmem79	0.179010943	1.436986707	0.009541902
ENSMUSG00000029104	Htt	0.073710388	1.436422309	0.054112297
ENSMUSG00000040701	Ap1g2	0.087750462	1.434918327	0.036654571
ENSMUSG00000028609	Magoh	0.238681258	1.433660763	0.006170751
ENSMUSG00000023915	Tnfrsf21	0.084240444	1.433100602	0.04050937
ENSMUSG00000044147	Arf6	0.322921701	1.433008266	0.00441002
ENSMUSG00000078202	Nrarp	0.161460851	1.432369938	0.01718925
ENSMUSG00000062234	Gak	0.150930795	1.431540088	0.014325385
ENSMUSG00000029569	Tmem168	0.073710388	1.431540088	0.054500121
ENSMUSG00000025277	Abhd6	0.087750462	1.430790441	0.037144275
ENSMUSG00000031422	Morf4l2	0.600213162	1.429161739	0.002285608
ENSMUSG00000019189	Rnf145	0.091260481	1.428654697	0.034185791
ENSMUSG00000025287	Acot9	0.207091091	1.428456538	0.008818124
ENSMUSG00000030654	Arl6ip1	0.266761405	1.427368437	0.005850077
ENSMUSG00000024077	Strn	0.087750462	1.426674333	0.037684539
ENSMUSG00000079426	Arpc4	0.579153051	1.425387361	0.002500643
ENSMUSG00000004665	Cnn2	0.329941738	1.422742516	0.004457458
ENSMUSG00000021595	Nsun2	0.361531905	1.421545657	0.004267841
ENSMUSG00000017548	Suz12	0.105300555	1.421512628	0.02578413
ENSMUSG00000020362	Cnot6	0.154440814	1.420749499	0.014239928
ENSMUSG00000026773	Pfkfb3	0.108810573	1.420010602	0.024305359
ENSMUSG00000028640	Tfap2c	0.077220407	1.419721572	0.050722474
ENSMUSG00000029202	Pds5a	0.150930795	1.419406332	0.015694282
ENSMUSG00000030930	Chst15	0.094770499	1.419061149	0.032573722
ENSMUSG00000025986	Slc39a10	0.087750462	1.41847718	0.055310256
ENSMUSG00000054325	Lce3a	0.519482737	1.415599982	0.006811781
ENSMUSG00000022463	Srebf2	0.375571979	1.413867806	0.00416514
ENSMUSG00000024188	Luc7l	0.126360666	1.413735277	0.018895589
ENSMUSG00000017288	Vps53	0.164970869	1.41337751	0.012796818
ENSMUSG00000037405	Icam1	0.175500925	1.413118009	0.011389937
ENSMUSG00000031584	Gsr	0.161460851	1.41197014	0.013481168
ENSMUSG00000020536	Llgl1	0.122850647	1.411907622	0.020052416
ENSMUSG00000034201	Gas2l1	0.193051017	1.411487929	0.011169125
ENSMUSG00000025172	Ankrd2	0.793264179	1.411454654	0.017889456
ENSMUSG00000028010	Gar1	0.175500925	1.411043681	0.011477619
ENSMUSG00000054792	Klhl18	0.077220407	1.410503042	0.052109086
ENSMUSG00000044155	Lsm8	0.168480888	1.410409278	0.012457746
ENSMUSG00000024312	Wdr46	0.126360666	1.408021626	0.019398044
ENSMUSG00000051579	Tceal8	0.11583061	1.40793777	0.022780268
ENSMUSG00000022096	Hr	0.280801479	1.407669672	0.005928647
ENSMUSG00000029135	Fosl2	0.435242293	1.40756551	0.005422499
ENSMUSG00000005148	Klf5	0.5124627	1.407536813	0.003507748
ENSMUSG00000030579	Tyrobp	0.161460851	1.407475759	0.013716305
ENSMUSG00000026234	Ncl	1.375927249	1.407361581	0.001691722
ENSMUSG00000029462	Vps29	0.221131165	1.406774775	0.008569552
ENSMUSG00000030056	Isy1	0.133380703	1.406268122	0.021060251
ENSMUSG00000031226	Pbdc1	0.091260481	1.405067877	0.037149909
ENSMUSG00000001552	Jup	2.344692354	1.405032907	0.001521577
ENSMUSG00000053801	Grwd1	0.150930795	1.404979262	0.016130132
ENSMUSG00000029752	Asns	0.164970869	1.404580562	0.022180389
ENSMUSG00000029234	Tmem165	0.221131165	1.403484705	0.025012108
ENSMUSG00000025995	Wdr75	0.084240444	1.403353258	0.044518667
ENSMUSG00000022951	Rcan1	0.702003699	1.402160974	0.002619393
ENSMUSG00000059900	Tmem40	0.182520962	1.399707285	0.011407196
ENSMUSG00000029622	Arpc1b	0.572133014	1.398923136	0.004415975
ENSMUSG00000020224	Llph	0.382592016	1.398772058	0.004415975
ENSMUSG00000032018	Sc5d	0.087750462	1.398185776	0.041337017
ENSMUSG00000026127	Imp4	0.164970869	1.398017874	0.052777613
ENSMUSG00000001707	Eef1e1	0.119340629	1.397955516	0.022561923
ENSMUSG00000074199	Krtdap	10.69853637	1.397614913	0.002335049
ENSMUSG00000024290	Rock1	0.122850647	1.397290526	0.021392305
ENSMUSG00000054091	1810037I17Rik	0.645843403	1.394965473	0.002968561
ENSMUSG00000004771	Rab11a	0.888034679	1.394636241	0.002908853
ENSMUSG00000054693	Adam10	0.175500925	1.394555558	0.012556616
ENSMUSG00000035376	Hacd2	0.122850647	1.394384795	0.046142674
ENSMUSG00000020733	Slc9a3r1	0.30186159	1.39328415	0.006308869
ENSMUSG00000037295	Ldlrap1	0.171990906	1.392876124	0.01318608
ENSMUSG00000022797	Tfrc	0.157950832	1.392240836	0.015559943
ENSMUSG00000003382	Etv3	0.077220407	1.392240836	0.055667628
ENSMUSG00000022443	Myh9	0.445772349	1.39202819	0.004223568
ENSMUSG00000023026	Dip2b	0.105300555	1.390924308	0.029368368
ENSMUSG00000020116	Pno1	0.189540999	1.389274361	0.012776715
ENSMUSG00000034593	Myo5a	0.098280518	1.388491139	0.033950635
ENSMUSG00000019579	Mydgf	0.39663209	1.386917965	0.040248068
ENSMUSG00000015176	Nolc1	0.305371609	1.385964884	0.006446226
ENSMUSG00000044734	Serpinb1a	0.284311498	1.385561808	0.007520109
ENSMUSG00000005371	Fbxo11	0.136890721	1.384548857	0.021412515
ENSMUSG00000021591	Glrx	1.309236898	1.384437855	0.006495492
ENSMUSG00000021494	Ddx41	0.11583061	1.383328303	0.025298094
ENSMUSG00000054414	Slc30a7	0.077220407	1.383195696	0.055686304
ENSMUSG00000033323	Ctdp1	0.077220407	1.383195696	0.055686304
ENSMUSG00000020075	Ddx21	0.308881627	1.382334794	0.006453012
ENSMUSG00000022090	Pdlim2	0.193051017	1.381586443	0.012746558
ENSMUSG00000027540	Ptpn1	0.207091091	1.381093298	0.011147325
ENSMUSG00000026623	Lpgat1	0.287821516	1.380428117	0.007523599
ENSMUSG00000033382	Trappc8	0.105300555	1.377534931	0.031031622
ENSMUSG00000020806	Rhbdf2	0.11583061	1.377240973	0.026092208
ENSMUSG00000018476	Kdm6b	0.143910758	1.376662565	0.020043374
ENSMUSG00000001467	Cyp51	0.147420777	1.376605409	0.01912936
ENSMUSG00000090877	Hspa1b	0.298351572	1.374206913	0.007291875
ENSMUSG00000048100	Taf13	0.129870684	1.374206913	0.024853872
ENSMUSG00000016757	Ttll12	0.101790536	1.374206913	0.033539699
ENSMUSG00000026413	Pkp1	2.063890874	1.373157553	0.002280375
ENSMUSG00000045475	Lce3c	1.270626695	1.373071826	0.004019061
ENSMUSG00000016559	H3f3b	1.674278821	1.372698606	0.00224833
ENSMUSG00000033589	Reep4	0.21060111	1.372518563	0.011611401
ENSMUSG00000005125	Ndrg1	0.421202219	1.372504618	0.005202574
ENSMUSG00000093930	Hmgcs1	0.319411683	1.371968441	0.007282759
ENSMUSG00000055561	Spink5	1.102145807	1.371918736	0.003099001
ENSMUSG00000040711	Sh3pxd2b	0.11583061	1.37117922	0.026892098
ENSMUSG00000044408	Sptssa	0.365041923	1.370286543	0.006260049
ENSMUSG00000027835	Pdcd10	0.154440814	1.369634183	0.018102491
ENSMUSG00000033955	Tnks1bp1	0.228151202	1.367974959	0.011353402
ENSMUSG00000062300	Nectin2	0.112320592	1.367974959	0.029009268
ENSMUSG00000024513	Mbd2	0.32643172	1.367644225	0.007106597
ENSMUSG00000019842	Traf3ip2	0.098280518	1.367117488	0.037028798
ENSMUSG00000032116	Stt3a	0.224641184	1.36472586	0.011838651
ENSMUSG00000029110	Rnf4	0.168480888	1.363729779	0.018498973
ENSMUSG00000034412	Tbc1d10a	0.161460851	1.363285626	0.017299402
ENSMUSG00000029482	Aacs	0.094770499	1.363207914	0.040342416
ENSMUSG00000027613	Eif6	1.091615751	1.362692925	0.003061562
ENSMUSG00000058799	Nap1l1	0.614253236	1.361963317	0.004308079
ENSMUSG00000004451	Ralb	0.14040074	1.361694301	0.022403649
ENSMUSG00000026821	Ralgds	0.133380703	1.361055545	0.024702976
ENSMUSG00000072825	Cep170b	0.259741369	1.360531976	0.010391271
ENSMUSG00000028719	Cmpk1	0.200071054	1.358304418	0.013388742
ENSMUSG00000005251	Ripk4	0.108810573	1.358194595	0.031827102
ENSMUSG00000025809	Itgb1	0.796774198	1.358026986	0.003681063
ENSMUSG00000026238	Ptma	3.218686958	1.357799156	0.003630655
ENSMUSG00000025935	Tram1	0.329941738	1.356954749	0.01254683
ENSMUSG00000025066	Sfr1	0.343981812	1.356619161	0.011956975
ENSMUSG00000054889	Dsp	2.790464702	1.356195505	0.002878792
ENSMUSG00000074115	Saa1	2.014750615	1.355333921	0.003346835
ENSMUSG00000001082	Mfsd10	0.150930795	1.353281074	0.02035717
ENSMUSG00000023348	Trip6	0.147420777	1.35279802	0.021188936
ENSMUSG00000039183	Nubp2	0.179010943	1.352570999	0.017060697
ENSMUSG00000032109	Nlrx1	0.094770499	1.352292136	0.042095742
ENSMUSG00000047879	Usp14	0.224641184	1.349061265	0.012762988
ENSMUSG00000031939	Taf1d	0.122850647	1.348671821	0.030757426
ENSMUSG00000059005	Hnrnpa3	1.14075601	1.34851655	0.003427247
ENSMUSG00000023068	Nus1	0.21060111	1.347427582	0.014657734
ENSMUSG00000006456	Rbm14	0.129870684	1.347340307	0.027673728
ENSMUSG00000003549	Ercc1	0.312391646	1.346985444	0.008818124
ENSMUSG00000020097	Sgpl1	0.098280518	1.346055872	0.040372065
ENSMUSG00000021127	Zfp36l1	0.438752312	1.345862287	0.006210181
ENSMUSG00000089911	Mfsd14a	0.084240444	1.345637761	0.053178218
ENSMUSG00000034926	Dhcr24	0.294841553	1.345400065	0.009877813
ENSMUSG00000021645	Smn1	0.080730425	1.344459569	0.057701525
ENSMUSG00000001056	Nhp2	0.793264179	1.344107559	0.004553199
ENSMUSG00000024498	Tcerg1	0.101790536	1.343618593	0.038268867
ENSMUSG00000027185	Nat10	0.098280518	1.342575304	0.040914507
ENSMUSG00000023232	Serinc2	0.284311498	1.341897146	0.009579117
ENSMUSG00000033295	Ptprf	0.46683246	1.341512029	0.006210181
ENSMUSG00000019461	Plscr3	0.147420777	1.341040049	0.022429686
ENSMUSG00000029169	Dhx15	0.351001849	1.340924111	0.008818124
ENSMUSG00000022205	Sub1	0.522992756	1.340259581	0.005521939
ENSMUSG00000041360	Pum3	0.171990906	1.339588716	0.024078411
ENSMUSG00000038279	Nop2	0.179010943	1.338969733	0.018108473
ENSMUSG00000007050	Lsm2	0.207091091	1.338583003	0.015873073
ENSMUSG00000041459	Tardbp	0.505442663	1.338409675	0.005958152
ENSMUSG00000022247	Brix1	0.175500925	1.338287339	0.018874628
ENSMUSG00000038366	Lasp1	0.11583061	1.338287339	0.03624659
ENSMUSG00000036613	Eipr1	0.084240444	1.337577991	0.054500121
ENSMUSG00000042396	Rbm7	0.112320592	1.337212705	0.038911437
ENSMUSG00000037119	Fam91a1	0.129870684	1.336732207	0.029009268
ENSMUSG00000024966	Stip1	0.424712238	1.33586614	0.007034187
ENSMUSG00000000078	Klf6	0.319411683	1.335526445	0.008922942
ENSMUSG00000024732	Ccdc86	0.122850647	1.334678549	0.032384431
ENSMUSG00000033039	Micall1	0.129870684	1.334092326	0.029233317
ENSMUSG00000021840	Mapk1ip1l	0.175500925	1.332386737	0.019339472
ENSMUSG00000029055	Plch2	0.171990906	1.331562575	0.020151986
ENSMUSG00000020918	Kat2a	0.154440814	1.331340263	0.025012108
ENSMUSG00000025757	Hspa4l	0.112320592	1.331138191	0.039739452
ENSMUSG00000028820	Sfpq	0.358021886	1.330843962	0.008353788
ENSMUSG00000034684	Sema3f	0.291331535	1.330705274	0.010956468
ENSMUSG00000024538	Ppic	0.143910758	1.330705274	0.024491713
ENSMUSG00000006498	Ptbp1	0.382592016	1.328110498	0.008238071
ENSMUSG00000059796	Eif4a1	2.067400893	1.327295646	0.003508275
ENSMUSG00000028649	Macf1	0.284311498	1.327225545	0.011647343
ENSMUSG00000004626	Stxbp2	0.101790536	1.326901198	0.054500121
ENSMUSG00000037742	Eef1a1	10.40720483	1.326334204	0.004370437
ENSMUSG00000057278	Snrpg	0.930154901	1.325826863	0.023527214
ENSMUSG00000025612	Bach1	0.084240444	1.325572138	0.056725613
ENSMUSG00000048007	Timm8a1	0.294841553	1.325337725	0.011003879
ENSMUSG00000046056	Sbsn	2.930865442	1.324890595	0.003791452
ENSMUSG00000058715	Fcer1g	0.161460851	1.324639699	0.023517102
ENSMUSG00000021377	Dek	0.175500925	1.322605716	0.020183897
ENSMUSG00000024889	Rce1	0.126360666	1.322236923	0.032144617
ENSMUSG00000023991	Foxp4	0.098280518	1.321866407	0.044778332
ENSMUSG00000054065	Pkp3	0.870484586	1.321783835	0.005633164
ENSMUSG00000021276	Cinp	0.122850647	1.3208197	0.034178226
ENSMUSG00000032012	Nectin1	0.30186159	1.320724583	0.012332167
ENSMUSG00000036918	Ttc7	0.094770499	1.320031773	0.047369295
ENSMUSG00000075602	Ly6a	1.446127619	1.318890709	0.00395969
ENSMUSG00000022503	Nubp1	0.147420777	1.317807743	0.029233317
ENSMUSG00000025403	Shmt2	0.322921701	1.317708622	0.010724948
ENSMUSG00000064302	Clasp1	0.164970869	1.31737569	0.023184767
ENSMUSG00000030452	Nipa2	0.119340629	1.316491415	0.036796017
ENSMUSG00000040681	Hmgn1	0.817834309	1.316370531	0.0050587
ENSMUSG00000086290	Snhg12	0.164970869	1.315313224	0.023396517
ENSMUSG00000016194	Hsd11b1	0.098280518	1.315028977	0.054892008
ENSMUSG00000057092	Fxyd3	0.944194975	1.31476373	0.00491826
ENSMUSG00000027405	Nop56	0.287821516	1.314618117	0.012067636
ENSMUSG00000040451	Sgms1	0.252721332	1.310690462	0.013980492
ENSMUSG00000013483	Card14	0.214111128	1.309209658	0.017052275
ENSMUSG00000025572	Tmc6	0.105300555	1.309209658	0.04839301
ENSMUSG00000003955	Fam162a	1.702358969	1.308915453	0.004183862
ENSMUSG00000001440	Kpnb1	0.459812423	1.308583875	0.007881839
ENSMUSG00000030533	Unc45a	0.319411683	1.30851901	0.011477619
ENSMUSG00000025283	Sat1	0.410672164	1.307648562	0.008909886
ENSMUSG00000056537	Rlim	0.164970869	1.307092717	0.024075415
ENSMUSG00000070372	Capza1	0.252721332	1.306643629	0.014284352
ENSMUSG00000001627	Ifrd1	0.312391646	1.30600018	0.012078534
ENSMUSG00000029860	Zyx	0.470342478	1.304181122	0.00845545
ENSMUSG00000031402	Mpp1	0.129870684	1.302784875	0.033122429
ENSMUSG00000058835	Abi1	0.203581073	1.302653652	0.019194038
ENSMUSG00000006169	Clint1	0.217621147	1.30241623	0.032815256
ENSMUSG00000028902	Sf3a3	0.133380703	1.302057127	0.031724276
ENSMUSG00000022283	Pabpc1	1.856799783	1.300673047	0.004730005
ENSMUSG00000053617	Sh3pxd2a	0.273781442	1.30046724	0.014239928
ENSMUSG00000008601	Rab25	0.705513717	1.299645279	0.006367587
ENSMUSG00000030103	Bhlhe40	0.224641184	1.298542643	0.018603241
ENSMUSG00000021823	Vcl	0.298351572	1.298350236	0.012394513
ENSMUSG00000057963	Itpk1	0.098280518	1.298075844	0.057307551
ENSMUSG00000027479	Mapre1	0.287821516	1.298035232	0.013219837
ENSMUSG00000034006	Pqlc1	0.249211313	1.297560955	0.015414079
ENSMUSG00000034382	AI661453	0.175500925	1.297481122	0.025059281
ENSMUSG00000027195	Hsd17b12	0.179010943	1.297039052	0.022780268
ENSMUSG00000022285	Ywhaz	1.200426325	1.296995239	0.008745116
ENSMUSG00000058624	Gda	0.11583061	1.294610086	0.042409226
ENSMUSG00000018965	Ywhah	0.393122071	1.293519067	0.010318607
ENSMUSG00000025034	Trim8	0.126360666	1.292983118	0.036316168
ENSMUSG00000030619	Eed	0.126360666	1.292983118	0.044734214
ENSMUSG00000042485	Mustn1	1.733949136	1.291675361	0.005007991
ENSMUSG00000046546	Fam43a	0.164970869	1.290790905	0.025821788
ENSMUSG00000026074	Map4k4	0.266761405	1.289738687	0.01582019
ENSMUSG00000025060	Slk	0.238681258	1.288678097	0.017400024
ENSMUSG00000045411	2410002F23Rik	0.098280518	1.287998771	0.058947797
ENSMUSG00000061136	Prpf40a	0.154440814	1.287552531	0.029580086
ENSMUSG00000074238	Ap1ar	0.105300555	1.287135205	0.051834918
ENSMUSG00000026827	Gpd2	0.112320592	1.28637674	0.046317553
ENSMUSG00000067616	Klk11	0.319411683	1.28621706	0.017964406
ENSMUSG00000021877	Arf4	0.333451757	1.285734134	0.013219837
ENSMUSG00000042079	Hnrnpf	0.716043773	1.28503006	0.00725067
ENSMUSG00000025491	Ifitm1	0.221131165	1.283716379	0.020375873
ENSMUSG00000035941	Ibtk	0.11583061	1.283182739	0.044374654
ENSMUSG00000021326	Trim27	0.157950832	1.283059025	0.034377035
ENSMUSG00000046865	Fbl	0.368551942	1.281948405	0.012308722
ENSMUSG00000031537	Ikbkb	0.147420777	1.279151662	0.033340251
ENSMUSG00000030431	Tmem238	0.238681258	1.278859036	0.019583993
ENSMUSG00000028955	Vamp3	0.273781442	1.274671239	0.016276473
ENSMUSG00000027423	Snx5	0.270271424	1.274671239	0.016602942
ENSMUSG00000038828	Tmem214	0.224641184	1.274671239	0.020517168
ENSMUSG00000028412	Slc44a1	0.196561036	1.274671239	0.023169756
ENSMUSG00000030077	Chl1	0.11583061	1.274671239	0.045950809
ENSMUSG00000020400	Tnip1	0.108810573	1.274671239	0.05069171
ENSMUSG00000036693	Nop14	0.101790536	1.274671239	0.057131154
ENSMUSG00000032423	Syncrip	0.333451757	1.273669715	0.01394475
ENSMUSG00000015341	Golga7	0.161460851	1.272626313	0.029233317
ENSMUSG00000008136	Fhl2	0.147420777	1.272436235	0.034287978
ENSMUSG00000031578	Mak16	0.108810573	1.271668751	0.051267134
ENSMUSG00000002129	Sf3a1	0.196561036	1.271300455	0.023517864
ENSMUSG00000028333	Anp32b	0.603723181	1.270230466	0.008892377
ENSMUSG00000026167	Wnt10a	0.108810573	1.268672499	0.05184015
ENSMUSG00000067367	Lyar	0.175500925	1.267147389	0.029340303
ENSMUSG00000030265	Kras	0.126360666	1.266893889	0.047486247
ENSMUSG00000015002	Efr3a	0.11583061	1.266209661	0.047187564
ENSMUSG00000021427	Ssr1	0.428222256	1.26531824	0.012156716
ENSMUSG00000027429	Sec23b	0.11583061	1.263400127	0.047234942
ENSMUSG00000030220	Arhgdib	0.105300555	1.262314033	0.055703186
ENSMUSG00000024014	Pim1	0.129870684	1.262071202	0.046005094
ENSMUSG00000025068	Gsto1	1.533878082	1.260903084	0.007523599
ENSMUSG00000010048	Ifrd2	0.179010943	1.259949734	0.029233317
ENSMUSG00000000568	Hnrnpd	0.252721332	1.258946887	0.020030552
ENSMUSG00000024644	Cndp2	0.164970869	1.256749331	0.034473137
ENSMUSG00000006390	Elovl1	0.793264179	1.253640327	0.009519908
ENSMUSG00000025817	Nudt5	0.122850647	1.253454753	0.052507559
ENSMUSG00000031917	Nip7	0.136890721	1.253191512	0.042659749
ENSMUSG00000022557	Bop1	0.224641184	1.252644933	0.02270218
ENSMUSG00000003500	Impdh1	0.129870684	1.25206981	0.047213669
ENSMUSG00000071172	Srsf3	0.656373458	1.251831263	0.02724166
ENSMUSG00000009555	Cdk9	0.217621147	1.250449138	0.02404607
ENSMUSG00000032212	Sltm	0.105300555	1.250061772	0.05826918
ENSMUSG00000021598	Med10	0.126360666	1.248908143	0.05009639
ENSMUSG00000004530	Coro1c	0.277291461	1.24846136	0.019807168
ENSMUSG00000025650	Col7a1	0.122850647	1.248199028	0.053178218
ENSMUSG00000042745	Id1	0.986315197	1.247975804	0.008718815
ENSMUSG00000000561	Wdr77	0.196561036	1.24792294	0.029450677
ENSMUSG00000053931	Cnn3	0.270271424	1.244169151	0.021077438
ENSMUSG00000022895	Ets2	0.547562885	1.243761657	0.011922588
ENSMUSG00000020640	Itsn2	0.129870684	1.242137275	0.048522336
ENSMUSG00000018821	Avpi1	0.508952682	1.240815831	0.012815264
ENSMUSG00000027804	Ppid	0.193051017	1.240723907	0.031390251
ENSMUSG00000033184	Tmed7	0.242191276	1.240723907	0.054500121
ENSMUSG00000035248	Tut7	0.129870684	1.239664789	0.048910676
ENSMUSG00000024759	Atl3	0.129870684	1.239664789	0.048910676
ENSMUSG00000075229	Ccdc58	0.157950832	1.239557386	0.04016856
ENSMUSG00000079111	Kdelr2	0.277291461	1.23904733	0.021824753
ENSMUSG00000007411	Mark3	0.228151202	1.238691942	0.026216576
ENSMUSG00000062203	Gspt1	0.252721332	1.236960074	0.022096852
ENSMUSG00000036402	Gng12	0.21060111	1.235782226	0.02724166
ENSMUSG00000034667	Xpot	0.157950832	1.235481974	0.040702166
ENSMUSG00000022892	App	0.494912608	1.2345938	0.019616996
ENSMUSG00000056313	Tcim	0.193051017	1.234029255	0.032120468
ENSMUSG00000009681	Bcr	0.108810573	1.233194603	0.058487107
ENSMUSG00000028961	Pgd	0.470342478	1.231162547	0.014958334
ENSMUSG00000094483	Purb	0.266761405	1.229179855	0.023071742
ENSMUSG00000060860	Ube2s	0.477362515	1.229065012	0.014181603
ENSMUSG00000108414	Snhg1	0.315901664	1.227877028	0.019221413
ENSMUSG00000008859	Rala	0.242191276	1.226036464	0.024747887
ENSMUSG00000024922	Ovol1	0.235171239	1.224630557	0.026220611
ENSMUSG00000035011	Zbtb7a	0.193051017	1.224045166	0.033266088
ENSMUSG00000048120	Entpd1	0.14040074	1.223964277	0.045639542
ENSMUSG00000042215	Bag2	0.126360666	1.223597055	0.054228853
ENSMUSG00000022468	Endou	0.519482737	1.220199548	0.018419197
ENSMUSG00000026509	Capn2	0.438752312	1.219997301	0.017889456
ENSMUSG00000016921	Srsf6	0.382592016	1.219770154	0.018567602
ENSMUSG00000030079	Ruvbl1	0.164970869	1.219629876	0.039679478
ENSMUSG00000035133	Arhgap5	0.14040074	1.219441719	0.046317553
ENSMUSG00000090553	Snrpe	0.565112977	1.219344165	0.013706221
ENSMUSG00000074781	Ube2n	0.263251387	1.218818005	0.024498709
ENSMUSG00000003808	Farsa	0.196561036	1.21841224	0.032913646
ENSMUSG00000052752	Traf7	0.189540999	1.218087711	0.035204475
ENSMUSG00000022858	Tra2b	0.340471794	1.216013111	0.019583993
ENSMUSG00000029467	Atp2a2	0.951215012	1.215438132	0.011409025
ENSMUSG00000055531	Cpsf6	0.157950832	1.21527583	0.043783478
ENSMUSG00000020114	Cand1	0.157950832	1.21527583	0.043783478
ENSMUSG00000074457	S100a16	1.860309801	1.215234265	0.009278581
ENSMUSG00000034574	Daam1	0.14040074	1.214933293	0.047117293
ENSMUSG00000020476	Dbnl	0.294841553	1.214827382	0.022780268
ENSMUSG00000059552	Trp53	0.122850647	1.214495724	0.058560704
ENSMUSG00000022241	Tars	0.21060111	1.214453716	0.03163459
ENSMUSG00000030232	Aebp2	0.235171239	1.213742241	0.027610191
ENSMUSG00000022533	Atp13a3	0.147420777	1.213363895	0.049781914
ENSMUSG00000030062	Rpn1	0.470342478	1.21330038	0.016877562
ENSMUSG00000045665	Mfsd5	0.287821516	1.211196019	0.024001661
ENSMUSG00000058056	Palld	0.171990906	1.210708181	0.038268867
ENSMUSG00000024969	Mark2	0.217621147	1.210474527	0.032012048
ENSMUSG00000058443	Rpl10-ps3	0.143910758	1.209744603	0.052818072
ENSMUSG00000050335	Lgals3	1.116185881	1.208955602	0.011763117
ENSMUSG00000010047	Hyal2	0.175500925	1.208328744	0.042835776
ENSMUSG00000025630	Hprt	0.259741369	1.208256702	0.026298631
ENSMUSG00000020074	Ccar1	0.14040074	1.208196961	0.048001303
ENSMUSG00000052997	Uba2	0.214111128	1.207980183	0.033266088
ENSMUSG00000026421	Csrp1	0.69849368	1.207491468	0.01359189
ENSMUSG00000030978	Rrm1	0.171990906	1.207032522	0.038853701
ENSMUSG00000032312	Csk	0.175500925	1.20652875	0.04313104
ENSMUSG00000035960	Apex1	0.14040074	1.205958489	0.048470297
ENSMUSG00000050953	Gja1	0.740613902	1.20471405	0.01385824
ENSMUSG00000029840	Mtpn	0.231661221	1.204623742	0.029379929
ENSMUSG00000037720	Tmem33	0.150930795	1.204281911	0.048939156
ENSMUSG00000028581	Laptm5	0.143910758	1.203191851	0.053804942
ENSMUSG00000068740	Celsr2	0.147420777	1.202685126	0.051557763
ENSMUSG00000028063	Lmna	2.169191429	1.202248618	0.010142559
ENSMUSG00000020917	Acly	0.235171239	1.200246398	0.029298902
ENSMUSG00000042699	Dhx9	0.154440814	1.199709182	0.047630008
ENSMUSG00000036698	Ago2	0.18603098	1.198357077	0.039526063
ENSMUSG00000005378	Bud23	0.157950832	1.197329151	0.046658168
ENSMUSG00000027630	Tbl1xr1	0.133380703	1.195501026	0.054500121
ENSMUSG00000025161	Slc16a3	0.171990906	1.194240969	0.04662623
ENSMUSG00000009907	Vps4b	0.193051017	1.192877148	0.037799496
ENSMUSG00000000275	Trim25	0.171990906	1.192422827	0.046869977
ENSMUSG00000028889	Yrdc	0.147420777	1.192084821	0.053178218
ENSMUSG00000054766	Set	0.76869405	1.191019468	0.014640291
ENSMUSG00000042462	Dctpp1	0.308881627	1.190708928	0.025401936
ENSMUSG00000034248	Slc25a37	0.147420777	1.189974075	0.053592328
ENSMUSG00000018862	Otop3	0.252721332	1.18899204	0.029957072
ENSMUSG00000038650	Rnh1	0.870484586	1.18882252	0.01442615
ENSMUSG00000063480	Snu13	0.572133014	1.188174658	0.01773311
ENSMUSG00000028410	Dnaja1	0.351001849	1.187824707	0.022920287
ENSMUSG00000024841	Eif1ad	0.214111128	1.187390914	0.036138796
ENSMUSG00000011884	Gltp	0.487892571	1.187370054	0.019138931
ENSMUSG00000061024	Rrs1	0.147420777	1.185761823	0.054347269
ENSMUSG00000020706	Ftsj3	0.161460851	1.185403901	0.047097365
ENSMUSG00000020358	Hnrnpab	1.042475493	1.182167119	0.015846559
ENSMUSG00000033307	Mif	1.642688655	1.181754104	0.012687416
ENSMUSG00000020048	Hsp90b1	0.965255086	1.179929273	0.015020111
ENSMUSG00000075701	Selenos	0.175500925	1.179794909	0.047075566
ENSMUSG00000020430	Pes1	0.193051017	1.178345122	0.040293683
ENSMUSG00000054499	Dedd2	0.189540999	1.178286703	0.041436974
ENSMUSG00000028381	Ugcg	0.25623135	1.175482201	0.03870033
ENSMUSG00000056941	Commd7	0.179010943	1.174642421	0.046317553
ENSMUSG00000003032	Klf4	0.72306381	1.174609074	0.018094244
ENSMUSG00000091971	Hspa1a	0.171990906	1.174366333	0.04930487
ENSMUSG00000047139	Cd24a	1.119695899	1.172853105	0.014657734
ENSMUSG00000028792	Ak2	0.343981812	1.172482541	0.028150206
ENSMUSG00000040945	Rcc2	0.322921701	1.171898738	0.028080164
ENSMUSG00000046062	Ppp1r15b	0.150930795	1.171351636	0.054635684
ENSMUSG00000067194	Eif1ax	0.487892571	1.170654149	0.021888926
ENSMUSG00000020737	Jpt1	0.5124627	1.169345885	0.020899081
ENSMUSG00000030082	Sec61a1	0.522992756	1.168993161	0.020973128
ENSMUSG00000028849	Map7d1	0.888034679	1.168134745	0.016877562
ENSMUSG00000027091	Zc3h15	0.266761405	1.167577605	0.032884695
ENSMUSG00000024991	Eif3a	0.438752312	1.166611493	0.02337516
ENSMUSG00000056708	Ier5	0.221131165	1.166146782	0.041742407
ENSMUSG00000015575	Atp6v0e	0.498422626	1.165260023	0.021703907
ENSMUSG00000032575	Manf	0.533522811	1.163407121	0.020899081
ENSMUSG00000027067	Ssrp1	0.30186159	1.163025883	0.029938801
ENSMUSG00000000915	Hip1r	0.193051017	1.16236827	0.047486247
ENSMUSG00000063229	Ldha	5.387878387	1.161102693	0.018387994
ENSMUSG00000031311	Nono	0.336961775	1.156679221	0.030168893
ENSMUSG00000005846	Rsl1d1	0.333451757	1.156422273	0.030731423
ENSMUSG00000036550	Cnot1	0.242191276	1.156026743	0.037095839
ENSMUSG00000020257	Wdr82	0.18603098	1.153451128	0.052521407
ENSMUSG00000032115	Hyou1	0.168480888	1.150613247	0.055218132
ENSMUSG00000036606	Plxnb2	0.551072903	1.149952228	0.023541468
ENSMUSG00000059208	Hnrnpm	0.389612053	1.149712969	0.028554028
ENSMUSG00000053522	Lgals7	5.559869293	1.148993718	0.022027197
ENSMUSG00000002147	Stat6	0.179010943	1.148986231	0.05069171
ENSMUSG00000063856	Gpx1	2.16568141	1.146820734	0.017006528
ENSMUSG00000052833	Sae1	0.164970869	1.14630451	0.058438742
ENSMUSG00000061360	Phf5a	0.294841553	1.144903364	0.036655211
ENSMUSG00000041355	Ssr2	0.39663209	1.144858006	0.028300039
ENSMUSG00000032412	Atp1b3	0.505442663	1.144725067	0.024558358
ENSMUSG00000066568	Lsm14a	0.207091091	1.143008594	0.05069171
ENSMUSG00000068882	Ssb	0.25623135	1.141901748	0.03921242
ENSMUSG00000032026	Rexo2	0.298351572	1.138184772	0.036807663
ENSMUSG00000036078	Sigmar1	0.168480888	1.138060196	0.057789987
ENSMUSG00000017776	Crk	0.263251387	1.137167716	0.042044716
ENSMUSG00000027248	Pdia3	0.600213162	1.136151375	0.025059281
ENSMUSG00000027087	Itgav	0.235171239	1.135882464	0.04662623
ENSMUSG00000025793	Hgs	0.193051017	1.135607202	0.05234609
ENSMUSG00000078784	Rbis	0.343981812	1.134961422	0.034489642
ENSMUSG00000090841	Myl6	3.085306256	1.132901585	0.016769049
ENSMUSG00000015937	H2afy	0.25623135	1.132449167	0.040833668
ENSMUSG00000032902	Slc16a1	0.249211313	1.132318316	0.042766044
ENSMUSG00000004843	Chmp2b	0.252721332	1.131787864	0.04187153
ENSMUSG00000021585	Cast	0.431732275	1.131537679	0.029705439
ENSMUSG00000037933	Bicd2	0.249211313	1.129899715	0.043203894
ENSMUSG00000053332	Gas5	0.944194975	1.129094415	0.021227344
ENSMUSG00000076432	Ywhaq	0.393122071	1.129065917	0.032763671
ENSMUSG00000018326	Ywhab	0.449282367	1.12872001	0.030034761
ENSMUSG00000034789	Rab24	0.46683246	1.127413148	0.028643853
ENSMUSG00000019188	H13	0.522992756	1.126713358	0.028415372
ENSMUSG00000059743	Fdps	0.347491831	1.124978306	0.035204475
ENSMUSG00000024097	Srsf7	0.329941738	1.123883559	0.035851893
ENSMUSG00000074656	Eif2s2	0.540542848	1.123412955	0.027330889
ENSMUSG00000007850	Hnrnph1	0.403652127	1.122170751	0.032245818
ENSMUSG00000061983	Rps12	8.353844014	1.120972567	0.024359409
ENSMUSG00000033161	Atp1a1	0.877504623	1.119338274	0.024001661
ENSMUSG00000021814	Anxa7	0.740613902	1.117912377	0.024809077
ENSMUSG00000030281	Il17rc	0.245701295	1.114563096	0.046924908
ENSMUSG00000021610	Clptm1l	0.259741369	1.112317958	0.047160009
ENSMUSG00000078812	Eif5a	3.02914596	1.111888307	0.021829119
ENSMUSG00000078427	Sarnp	0.217621147	1.111717846	0.052130276
ENSMUSG00000025869	Nop16	0.203581073	1.110008574	0.057956726
ENSMUSG00000001098	Kctd10	0.214111128	1.109234703	0.053804942
ENSMUSG00000087006	Gm13889	0.358021886	1.10651113	0.039140037
ENSMUSG00000028841	Cnksr1	0.25623135	1.105612982	0.048992058
ENSMUSG00000021957	Tkt	0.25623135	1.105612982	0.048992058
ENSMUSG00000023004	Tuba1b	1.224996454	1.105295941	0.023577819
ENSMUSG00000025153	Fasn	0.284311498	1.103443579	0.045975704
ENSMUSG00000040463	Mybbp1a	0.368551942	1.101322517	0.040936987
ENSMUSG00000014504	Srp19	0.287821516	1.101274046	0.045601582
ENSMUSG00000046722	Cdc42se1	0.329941738	1.100365752	0.042693323
ENSMUSG00000029623	Pdap1	0.37206196	1.098070081	0.040815274
ENSMUSG00000006728	Cdk4	0.315901664	1.097834128	0.046419878
ENSMUSG00000053398	Phgdh	0.358021886	1.095747788	0.040892637
ENSMUSG00000022051	Bnip3l	0.368551942	1.095701098	0.041897536
ENSMUSG00000034120	Srsf2	0.624783292	1.094098994	0.031553623
ENSMUSG00000068885	Lce3f	1.007375308	1.092332067	0.034789514
ENSMUSG00000021546	Hnrnpk	1.060025585	1.089066331	0.027453381
ENSMUSG00000025130	P4hb	1.695338932	1.08797512	0.024831826
ENSMUSG00000030530	Furin	0.249211313	1.084700296	0.055168232
ENSMUSG00000018736	Ndel1	0.249211313	1.080023808	0.055942136
ENSMUSG00000029599	Ddx54	0.245701295	1.077461469	0.057856816
ENSMUSG00000024360	Etf1	0.463322441	1.076972934	0.04016856
ENSMUSG00000029610	Aimp2	0.249211313	1.076526364	0.056725613
ENSMUSG00000000787	Ddx3x	0.709023736	1.076233859	0.034522364
ENSMUSG00000041736	Tspo	0.705513717	1.073244409	0.035197216
ENSMUSG00000021484	Lman2	0.473852497	1.069352331	0.04219306
ENSMUSG00000027642	Rpn2	0.607233199	1.068478338	0.038533437
ENSMUSG00000038014	Fam120a	0.329941738	1.06842286	0.051447597
ENSMUSG00000055447	Cd47	0.319411683	1.066687877	0.054500121
ENSMUSG00000035890	Rnf126	0.333451757	1.065217874	0.051157466
ENSMUSG00000024456	Diaph1	0.347491831	1.054754132	0.053229528
ENSMUSG00000021508	Cxcl14	0.709023736	1.050046957	0.040248068
ENSMUSG00000031880	Rrad	1.242546547	1.047989048	0.040038204
ENSMUSG00000026822	Lcn2	2.874705146	1.047360934	0.034343443
ENSMUSG00000036752	Tubb4b	1.502287915	1.038032931	0.036411868
ENSMUSG00000060036	Rpl3	2.379792538	1.034240747	0.03515803
ENSMUSG00000021282	Eif5	0.477362515	1.034041212	0.052736507
ENSMUSG00000004040	Stat3	0.544052866	1.032335826	0.05009639
ENSMUSG00000016319	Slc25a5	1.365397194	1.029836209	0.03861491
ENSMUSG00000069808	Fam57a	0.498422626	1.029117425	0.054112297
ENSMUSG00000024026	Glo1	1.400497379	1.028364504	0.038980998
ENSMUSG00000001175	Calm1	0.930154901	1.024347885	0.044200336
ENSMUSG00000030341	Tnfrsf1a	0.607233199	1.021342651	0.050298648
ENSMUSG00000056076	Eif3b	0.888034679	1.021134531	0.045400537
ENSMUSG00000028757	Ddost	0.46683246	1.008052496	0.059925703
ENSMUSG00000024576	Csnk1a1	0.944194975	0.994521412	0.052352429
ENSMUSG00000041697	Cox6a1	1.344337083	0.983321446	0.052359495
ENSMUSG00000026864	Hspa5	1.224996454	0.975901221	0.055310256
