# Supplementary material for: A spatial transcriptomic atlas of the host response to oropharyngeal candidiasis
Source: mBio. 2025 Jun 30;16(8):e00849-25. doi: 10.1128/mbio.00849-25 (PMC12345175; doi:10.1128/mbio.00849-25)
Supplement: Table S7 — Gene expression differences between the resolved versus infected tongue. [file mbio.00849-25-s0009.xlsx]

## Sheet: RES vs INF
Table S7: Gene expression differences between the resolved versus infected tongue
FeatureID	FeatureName	RES Average	RES Log2 Fold Change	RES P-Value	INF Average	INF Log2 Fold Change	INF P-Value			Enrichment FDR	nGenes	Pathway Genes	Fold Enrichment	Pathway	URL	Genes
ENSMUSG00000039601	Rcan2	0.17663	5.16007	1.32e-06	0	-5.16007	1.32e-06			0.00131248	16	125	3.12115	R-MMU-114608 Platelet degranulation	HTTPS://REACTOME.ORG/PATHWAYBROWSER/#/R-MMU-114608	Timp1 Cd36 Rarres2 Sparc Clu Pros1 Serping1 Vegfb Maged2 Cd63 Aldoa Gas6 Sccpdh Thbs1 Actn2 Selenop
ENSMUSG00000010492	Uckl1os	0.298064	4.87996	3.81e-10	0.00521858	-4.87996	3.81e-10			0.00523373	3	4	18.288	R-MMU-1296025 ATP sensitive Potassium channels	HTTPS://REACTOME.ORG/PATHWAYBROWSER/#/R-MMU-1296025	Kcnj8 Abcc9 Kcnj11
ENSMUSG00000063558	Aox1	0.143512	4.87996	1.62e-05	0	-4.87996	1.62e-05			5.04332e-61	79	168	11.4663	R-MMU-1428517 The citric acid TCA cycle and respiratory electron transport	HTTPS://REACTOME.ORG/PATHWAYBROWSER/#/R-MMU-1428517	Cox5a Idh3g Ndufa11 Etfb Ndufs3 Atp5g1 Sdhb Ndufs2 Ndufa2 Atp5e Ndufa1 Cox7c Mdh2 Pdk4 Ndufs7 Vdac1 Ogdh Dld Uqcrb Sdha Ndufs4 Sucla2 Ndufb9 Ndufa6 Aco2 Cyc1 Ndufb4 Atp5j Ndufa5 Ndufv2 Ndufb8 Atp5b Atp5c1 Ndufb3 Ndufa10 Fh1 Ndufa8 Idh3b Ndufb5 Etfdh Ldhb Idh2 Me3 Ndufab1 Uqcrc2 Ndufb11 Pdha1 Cox4i1 Etfa Ucp3 Ucp2 Ndufb7 Atp5h Ndufa3 Ndufa13 Ndufv1 Uqcrfs1 Atp5l Pdk2 Coq10a Ndufb10 Ndufa7 Uqcrq Su…
ENSMUSG00000031312	Itgb1bp2	0.441576	4.84519	8.88e-08	0.0104372	-4.84519	8.88e-08			4.58076e-39	200	1773	2.75059	R-MMU-1430728 Metabolism	HTTPS://REACTOME.ORG/PATHWAYBROWSER/#/R-MMU-1430728	Cox5a Gmpr Comt Ugp2 Idh3g Ndufa11 Gnmt Cd36 Apoe Has1 Gys1 Gstm5 Etfb Nmrk2 Ndufs3 Ampd3 Atp5g1 Cav1 Dio2 Sdhb Adssl1 Ndufs2 St3gal1 Ndufa2 Slc25a11 Lpl Hsd11b1 Atp5e Ndufa1 Serinc3 Cox7c Ptgis Acadvl Mdh2 Gyg Pdk4 Dcn Ndufs7 Mdh1 Vdac1 Tcn2 Ogdh Pgam2 Nampt Dld Cygb Acot2 Aldh6a1 Eci2 Auh Uqcrb Sdha Ckmt2 Ndufs4 Sucla2 Fitm1 Cmbl Ndufb9 Ndufa6 Aco2 Cyc1 Oplah Gpihbp1 Gbe1 Ndufb4 Atp5j Adcy6 Gpd…
ENSMUSG00000055632	Hmcn2	0.121433	4.65757	0.000113244	0	-4.65757	0.000113244			0.00152906	10	55	4.43346	R-MMU-1442490 Collagen degradation	HTTPS://REACTOME.ORG/PATHWAYBROWSER/#/R-MMU-1442490	Col6a1 Col1a1 Col6a2 Ctsl Col5a2 Col1a2 Col4a1 Col4a2 Mmp2 Col12a1
ENSMUSG00000069372	Ctxn3	0.121433	4.65757	0.000113244	0	-4.65757	0.000113244			0.00095097	15	108	3.38667	R-MMU-1474228 Degradation of the extracellular matrix	HTTPS://REACTOME.ORG/PATHWAYBROWSER/#/R-MMU-1474228	Col6a1 Timp1 Col1a1 Adamts4 Dcn Col6a2 Ctsl Mmp19 Col5a2 Col1a2 Col4a1 Col4a2 Mmp2 Col12a1 Ctss
ENSMUSG00000064179	Tnnt1	0.231828	4.53204	8.61e-08	0.00521858	-4.53204	8.61e-08			1.22998e-08	35	246	3.46927	R-MMU-1474244 Extracellular matrix organization	HTTPS://REACTOME.ORG/PATHWAYBROWSER/#/R-MMU-1474244	Itga5 Col6a1 Timp1 Col1a1 Ltbp1 Adamts4 Sparc Plod1 Lama4 Dcn Col6a2 Ctsl Itga7 Mmp19 Col5a2 Tnc P3h1 Emilin1 Col1a2 Pcolce Mfap5 Bgn Col4a1 Col4a2 Mmp2 Col12a1 Loxl1 Lum Fgf2 Ctss Thbs1 Ltbp4 Jam2 Fbln2 Serpinh1
ENSMUSG00000044405	Adig	0.110394	4.53204	0.000296295	0	-4.53204	0.000296295			1.98826e-05	15	77	4.75013	R-MMU-1474290 Collagen formation	HTTPS://REACTOME.ORG/PATHWAYBROWSER/#/R-MMU-1474290	Col6a1 Col1a1 Plod1 Col6a2 Ctsl Col5a2 P3h1 Col1a2 Pcolce Col4a1 Col4a2 Col12a1 Loxl1 Ctss Serpinh1
ENSMUSG00000027868	Tbx15	0.110394	4.53204	0.000296295	0	-4.53204	0.000296295			0.0144194	7	39	4.37662	R-MMU-1566948 Elastic fibre formation	HTTPS://REACTOME.ORG/PATHWAYBROWSER/#/R-MMU-1566948	Itga5 Ltbp1 Emilin1 Mfap5 Loxl1 Ltbp4 Fbln2
ENSMUSG00000038132	Rbm24	0.110394	4.53204	0.000296295	0	-4.53204	0.000296295			3.53427e-07	11	28	9.57944	R-MMU-1592230 Mitochondrial biogenesis	HTTPS://REACTOME.ORG/PATHWAYBROWSER/#/R-MMU-1592230	Atp5g1 Sod2 Atp5e Atp5j Atp5b Atp5c1 Idh2 Atp5h Atp5l mt-Atp8 mt-Atp6
ENSMUSG00000021579	Lrrc14b	0.110394	4.53204	0.000296295	0	-4.53204	0.000296295			3.97569e-48	60	120	12.192	R-MMU-163200 Respiratory electron transport ATP synthesis by chemiosmotic coupli	HTTPS://REACTOME.ORG/PATHWAYBROWSER/#/R-MMU-163200	Cox5a Ndufa11 Etfb Ndufs3 Atp5g1 Ndufs2 Ndufa2 Atp5e Ndufa1 Cox7c Ndufs7 Uqcrb Ndufs4 Ndufb9 Ndufa6 Cyc1 Ndufb4 Atp5j Ndufa5 Ndufv2 Ndufb8 Atp5b Atp5c1 Ndufb3 Ndufa10 Ndufa8 Ndufb5 Etfdh Ndufab1 Uqcrc2 Ndufb11 Cox4i1 Etfa Ucp3 Ucp2 Ndufb7 Atp5h Ndufa3 Ndufa13 Ndufv1 Uqcrfs1 Atp5l Coq10a Ndufb10 Ndufa7 Uqcrq Ndufs8 Cox5b mt-Nd1 mt-Nd2 mt-Co1 mt-Co2 mt-Atp8 mt-Atp6 mt-Co3 mt-Nd3 mt-Nd4 mt-Nd5 mt-Cy…
ENSMUSG00000042289	Hsd3b7	0.0993546	4.39453	0.000781066	0	-4.39453	0.000781066			3.53427e-07	9	17	12.9092	R-MMU-163210 Formation of ATP by chemiosmotic coupling	HTTPS://REACTOME.ORG/PATHWAYBROWSER/#/R-MMU-163210	Atp5g1 Atp5e Atp5j Atp5b Atp5c1 Atp5h Atp5l mt-Atp8 mt-Atp6
ENSMUSG00000073601	Serpinb3c	0.0993546	4.39453	0.00211925	0	-4.39453	0.00211925			0.00776183	14	121	2.82129	R-MMU-1632852 Macroautophagy	HTTPS://REACTOME.ORG/PATHWAYBROWSER/#/R-MMU-1632852	Sqstm1 Ubb Vdac1 Vim Map1lc3a Mfn1 Rragd Pink1 Park7 Mtor Mfn2 Gabarapl1 Map1lc3b Tuba1a
ENSMUSG00000042129	Rassf4	0.0993546	4.39453	0.00702712	0	-4.39453	0.00702712			0.0318588	6	34	4.30306	R-MMU-1638074 Keratan sulfate/keratin metabolism	HTTPS://REACTOME.ORG/PATHWAYBROWSER/#/R-MMU-1638074	St3gal1 Hexa St3gal3 Gns Lum Prelp
ENSMUSG00000031519	Asb5	0.287025	4.24253	7.39e-09	0.0104372	-4.24253	7.39e-09			0.000392062	12	65	4.50166	R-MMU-1650814 Collagen biosynthesis and modifying enzymes	HTTPS://REACTOME.ORG/PATHWAYBROWSER/#/R-MMU-1650814	Col6a1 Col1a1 Plod1 Col6a2 Col5a2 P3h1 Col1a2 Pcolce Col4a1 Col4a2 Col12a1 Serpinh1
ENSMUSG00000074264	Amy1	0.0883152	4.24253	0.00201541	0	-4.24253	0.00201541			0.0194794	8	53	3.68061	R-MMU-186797 Signaling by PDGF	HTTPS://REACTOME.ORG/PATHWAYBROWSER/#/R-MMU-186797	Col6a1 Col6a2 Thbs4 Col5a2 Col4a1 Col4a2 Thbs1 Pik3r1
ENSMUSG00000039347	Atp6v0e2	0.0883152	4.24253	0.00201541	0	-4.24253	0.00201541			1.33727e-05	12	47	6.22571	R-MMU-2022090 Assembly of collagen fibrils and other multimeric structures	HTTPS://REACTOME.ORG/PATHWAYBROWSER/#/R-MMU-2022090	Col6a1 Col1a1 Col6a2 Ctsl Col5a2 Col1a2 Pcolce Col4a1 Col4a2 Col12a1 Loxl1 Ctss
ENSMUSG00000031962	Cdh15	0.0883152	4.24253	0.00201541	0	-4.24253	0.00201541			0.0208136	4	13	7.50277	R-MMU-2022857 Keratan sulfate degradation	HTTPS://REACTOME.ORG/PATHWAYBROWSER/#/R-MMU-2022857	Hexa Gns Lum Prelp
ENSMUSG00000087038	2900079G21Rik	0.0883152	4.24253	0.00201541	0	-4.24253	0.00201541			0.0208136	4	13	7.50277	R-MMU-2024101 CS/DS degradation	HTTPS://REACTOME.ORG/PATHWAYBROWSER/#/R-MMU-2024101	Dcn Hexa Bgn Cspg4
ENSMUSG00000030317	Timp4	0.0883152	4.24253	0.00299995	0	-4.24253	0.00299995			0.0424831	4	16	6.096	R-MMU-204174 Reg. of pyruvate dehydrogenase PDH complex	HTTPS://REACTOME.ORG/PATHWAYBROWSER/#/R-MMU-204174	Pdk4 Dld Pdha1 Pdk2
ENSMUSG00000059824	Dbp	0.0883152	4.24253	0.0406683	0	-4.24253	0.0406683
ENSMUSG00000038763	Alpk3	0.275985	4.18808	1.78e-08	0.0104372	-4.18808	1.78e-08
ENSMUSG00000022665	Ccdc80	0.275985	4.18808	6.25e-08	0.0104372	-4.18808	6.25e-08
ENSMUSG00000029683	Lmod2	0.253906	4.0726	1.47e-07	0.0104372	-4.0726	1.47e-07
ENSMUSG00000027656	Ccn5	0.0772758	4.0726	0.00515197	0	-4.0726	0.00515197
ENSMUSG00000008845	Cd163	0.0772758	4.0726	0.00515197	0	-4.0726	0.00515197
ENSMUSG00000039236	Isg20	0.0772758	4.0726	0.00515197	0	-4.0726	0.00515197			RES = INFECTION RESOLVED AREA OF TISSUE
ENSMUSG00000040287	Stac3	0.0772758	4.0726	0.00515197	0	-4.0726	0.00515197			INF = INFECTED AREA IN THE SAME TISSUE
ENSMUSG00000003665	Has1	0.0772758	4.0726	0.00515197	0	-4.0726	0.00515197
ENSMUSG00000062960	Kdr	0.0772758	4.0726	0.0119094	0	-4.0726	0.0119094
ENSMUSG00000039911	Spsb1	0.331182	4.0268	1.48e-09	0.0156557	-4.0268	1.48e-09
ENSMUSG00000070424	Art5	0.331182	4.0268	1.48e-09	0.0156557	-4.0268	1.48e-09
ENSMUSG00000020067	Mypn	0.242867	4.0112	1.76e-06	0.0104372	-4.0112	1.76e-06
ENSMUSG00000078486	Perm1	0.154552	3.97949	0.00298622	0.00521858	-3.97949	0.00298622
ENSMUSG00000031461	Myom2	0.474694	3.94707	2.97e-09	0.0260929	-3.94707	2.97e-09
ENSMUSG00000032523	Hhatl	0.231828	3.94707	5.79e-07	0.0104372	-3.94707	5.79e-07
ENSMUSG00000021622	Ckmt2	4.21705	3.92588	2.73e-39	0.271366	-3.92588	2.73e-39
ENSMUSG00000067279	Ppp1r3c	0.386379	3.9206	1.31e-10	0.0208743	-3.9206	1.31e-10
ENSMUSG00000004939	Nmrk2	0.452616	3.87996	3.22e-11	0.0260929	-3.87996	3.22e-11
ENSMUSG00000029499	Pxmp2	0.143512	3.87996	0.000126443	0.00521858	-3.87996	0.000126443
ENSMUSG00000020684	Rasl10b	0.143512	3.87996	0.000126443	0.00521858	-3.87996	0.000126443
ENSMUSG00000059970	Hspa2	0.143512	3.87996	0.000126443	0.00521858	-3.87996	0.000126443
ENSMUSG00000027074	Slc43a3	0.143512	3.87996	0.00918119	0.00521858	-3.87996	0.00918119
ENSMUSG00000051373	Plpp7	0.0662364	3.87996	0.0129848	0	-3.87996	0.0129848
ENSMUSG00000032816	Igdcc4	0.0662364	3.87996	0.0129848	0	-3.87996	0.0129848
ENSMUSG00000032565	Nudt16	0.0662364	3.87996	0.0129848	0	-3.87996	0.0129848
ENSMUSG00000022235	Cmbl	0.0662364	3.87996	0.0129848	0	-3.87996	0.0129848
ENSMUSG00000032946	Rasgrp2	0.0662364	3.87996	0.0129848	0	-3.87996	0.0129848
ENSMUSG00000027254	Map1a	0.0662364	3.87996	0.0133612	0	-3.87996	0.0133612
ENSMUSG00000034647	Ankrd12	0.0662364	3.87996	0.0209262	0	-3.87996	0.0209262
ENSMUSG00000020061	Mybpc1	1.60071	3.87011	4.82e-25	0.104372	-3.87011	4.82e-25
ENSMUSG00000020241	Col6a2	0.3643	3.83814	6.44e-10	0.0208743	-3.83814	6.44e-10
ENSMUSG00000042895	Abra	0.209749	3.80957	2.17e-05	0.0104372	-3.80957	2.17e-05
ENSMUSG00000005716	Pvalb	0.353261	3.79507	1.46e-09	0.0208743	-3.79507	1.46e-09
ENSMUSG00000036854	Hspb6	2.08645	3.78448	5.86e-32	0.14612	-3.78448	5.86e-32
ENSMUSG00000024471	Myot	1.42408	3.77304	8.82e-24	0.099153	-3.77304	8.82e-24
ENSMUSG00000033196	Myh2	0.132473	3.77304	0.000307412	0.00521858	-3.77304	0.000307412
ENSMUSG00000022708	Zbtb20	0.132473	3.77304	0.000307412	0.00521858	-3.77304	0.000307412
ENSMUSG00000030249	Abcc9	0.132473	3.77304	0.000809559	0.00521858	-3.77304	0.000809559
ENSMUSG00000021481	Zfp346	0.132473	3.77304	0.00908653	0.00521858	-3.77304	0.00908653
ENSMUSG00000003477	Inmt	0.342222	3.75068	3.22e-09	0.0208743	-3.75068	3.22e-09
ENSMUSG00000042647	Acad12	0.198709	3.73557	7.77e-06	0.0104372	-3.73557	7.77e-06
ENSMUSG00000047746	Fbxo40	0.198709	3.73557	7.77e-06	0.0104372	-3.73557	7.77e-06
ENSMUSG00000027452	Acss1	0.264946	3.71646	1.64e-06	0.0156557	-3.71646	1.64e-06
ENSMUSG00000023092	Fhl1	3.12415	3.69879	2.5e-32	0.234836	-3.69879	2.5e-32
ENSMUSG00000066705	Fxyd6	0.938349	3.69151	3.99e-18	0.0678415	-3.69151	3.99e-18
ENSMUSG00000051747	Ttn	9.30622	3.68518	2.88e-49	0.714945	-3.68518	2.88e-49
ENSMUSG00000027022	Xirp2	1.11498	3.65757	1.21e-18	0.0834972	-3.65757	1.21e-18
ENSMUSG00000030554	Synm	0.18767	3.65757	1.84e-05	0.0104372	-3.65757	1.84e-05
ENSMUSG00000041775	Mapk1ip1	0.18767	3.65757	1.84e-05	0.0104372	-3.65757	1.84e-05
ENSMUSG00000096146	Kcnj11	0.121433	3.65757	0.000752457	0.00521858	-3.65757	0.000752457
ENSMUSG00000032402	Smad3	0.121433	3.65757	0.000752457	0.00521858	-3.65757	0.000752457
ENSMUSG00000033416	Gucd1	0.18767	3.65757	0.0012429	0.0104372	-3.65757	0.0012429
ENSMUSG00000047875	Gpr157	0.121433	3.65757	0.00156217	0.00521858	-3.65757	0.00156217
ENSMUSG00000104713	Gbp6	0.121433	3.65757	0.00598955	0.00521858	-3.65757	0.00598955
ENSMUSG00000032355	Mlip	0.121433	3.65757	0.010581	0.00521858	-3.65757	0.010581
ENSMUSG00000028033	Kcnq5	0.055197	3.65757	0.03243	0	-3.65757	0.03243
ENSMUSG00000026387	Sctr	0.055197	3.65757	0.03243	0	-3.65757	0.03243
ENSMUSG00000042066	Tmcc2	0.055197	3.65757	0.03243	0	-3.65757	0.03243
ENSMUSG00000039943	Plcb4	0.055197	3.65757	0.03243	0	-3.65757	0.03243
ENSMUSG00000071005	Ccl19	0.055197	3.65757	0.03243	0	-3.65757	0.03243
ENSMUSG00000025586	Cpeb1	0.055197	3.65757	0.03243	0	-3.65757	0.03243
ENSMUSG00000037664	Cdkn1c	0.055197	3.65757	0.03243	0	-3.65757	0.03243
ENSMUSG00000040283	Btnl9	0.055197	3.65757	0.03243	0	-3.65757	0.03243
ENSMUSG00000055137	Sugct	0.055197	3.65757	0.03243	0	-3.65757	0.03243
ENSMUSG00000045776	Lrtm1	0.055197	3.65757	0.03243	0	-3.65757	0.03243
ENSMUSG00000075408	Smim41	0.055197	3.65757	0.03243	0	-3.65757	0.03243
ENSMUSG00000008658	Rbfox1	0.055197	3.65757	0.03243	0	-3.65757	0.03243
ENSMUSG00000002007	Srpk3	0.055197	3.65757	0.03243	0	-3.65757	0.03243
ENSMUSG00000046329	Slc25a23	0.055197	3.65757	0.0335485	0	-3.65757	0.0335485
ENSMUSG00000037709	Fam13a	0.055197	3.65757	0.0436675	0	-3.65757	0.0436675
ENSMUSG00000025044	Msr1	0.055197	3.65757	0.0464208	0	-3.65757	0.0464208
ENSMUSG00000028634	Hivep3	0.055197	3.65757	0.0542274	0	-3.65757	0.0542274
ENSMUSG00000031382	Asb11	0.441576	3.6228	2.15e-08	0.0313115	-3.6228	2.15e-08
ENSMUSG00000018927	Ccl6	0.441576	3.6228	3.83e-08	0.0313115	-3.6228	3.83e-08
ENSMUSG00000028116	Myoz2	0.761719	3.61692	1.44e-13	0.0574043	-3.61692	1.44e-13
ENSMUSG00000023153	Tmem52	0.629246	3.60866	1.31e-14	0.0469672	-3.60866	1.31e-14
ENSMUSG00000026365	Cfh	0.496773	3.59617	4.95e-12	0.03653	-3.59617	4.95e-12
ENSMUSG00000073375	Lrrc30	0.242867	3.59617	0.000101879	0.0156557	-3.59617	0.000101879
ENSMUSG00000028396	2310002L09Rik	0.3643	3.5751	2.99e-09	0.0260929	-3.5751	2.99e-09
ENSMUSG00000031808	Slc27a1	0.17663	3.5751	4.35e-05	0.0104372	-3.5751	4.35e-05
ENSMUSG00000020810	Cygb	0.17663	3.5751	4.35e-05	0.0104372	-3.5751	4.35e-05
ENSMUSG00000039376	Synpo2l	0.17663	3.5751	4.35e-05	0.0104372	-3.5751	4.35e-05
ENSMUSG00000026950	Neb	2.47283	3.56446	1.56e-28	0.203525	-3.56446	1.56e-28
ENSMUSG00000006221	Hspb7	3.51053	3.53204	5.63e-31	0.297459	-3.53204	5.63e-31
ENSMUSG00000024210	Ip6k3	0.353261	3.53204	7.91e-08	0.0260929	-3.53204	7.91e-08
ENSMUSG00000022018	Rgcc	0.231828	3.53204	2.67e-06	0.0156557	-3.53204	2.67e-06
ENSMUSG00000026564	Dusp27	0.110394	3.53204	0.00178958	0.00521858	-3.53204	0.00178958
ENSMUSG00000044086	Lmod3	0.110394	3.53204	0.00178958	0.00521858	-3.53204	0.00178958
ENSMUSG00000053719	Klk1b26	0.110394	3.53204	0.00178958	0.00521858	-3.53204	0.00178958
ENSMUSG00000020183	Cpm	0.110394	3.53204	0.00178958	0.00521858	-3.53204	0.00178958
ENSMUSG00000021904	Sema3g	0.110394	3.53204	0.00178958	0.00521858	-3.53204	0.00178958
ENSMUSG00000021903	Galnt15	0.110394	3.53204	0.00178958	0.00521858	-3.53204	0.00178958
ENSMUSG00000023019	Gpd1	0.110394	3.53204	0.00178958	0.00521858	-3.53204	0.00178958
ENSMUSG00000023055	Calcoco1	0.110394	3.53204	0.00178958	0.00521858	-3.53204	0.00178958
ENSMUSG00000028278	Rragd	0.110394	3.53204	0.00384536	0.00521858	-3.53204	0.00384536
ENSMUSG00000029158	Yipf7	0.110394	3.53204	0.00398876	0.00521858	-3.53204	0.00398876
ENSMUSG00000041688	Amot	0.110394	3.53204	0.00845557	0.00521858	-3.53204	0.00845557
ENSMUSG00000049173	Myoz3	0.110394	3.53204	0.0168421	0.00521858	-3.53204	0.0168421
ENSMUSG00000040694	Apobec2	1.00459	3.5087	2.84e-19	0.0834972	-3.5087	2.84e-19
ENSMUSG00000024302	Dtna	0.165591	3.48764	0.000102268	0.0104372	-3.48764	0.000102268
ENSMUSG00000031548	Sfrp1	0.165591	3.48764	0.00265273	0.0104372	-3.48764	0.00265273
ENSMUSG00000028773	Fabp3	6.27038	3.48342	4.66e-35	0.553169	-3.48342	4.66e-35
ENSMUSG00000017300	Tnnc2	14.1746	3.47534	4.05e-52	1.2629	-3.47534	4.05e-52
ENSMUSG00000038670	Mybpc2	1.0377	3.47253	1.47e-19	0.0887158	-3.47253	1.47e-19
ENSMUSG00000034842	Art3	0.629246	3.47115	1.86e-12	0.0521858	-3.47115	1.86e-12
ENSMUSG00000014243	Zswim7	0.220788	3.46492	6.2e-06	0.0156557	-3.46492	6.2e-06
ENSMUSG00000068697	Myoz1	2.75985	3.45919	7.9e-32	0.245273	-3.45919	7.9e-32
ENSMUSG00000041476	Smpx	1.12602	3.43718	1.98e-20	0.099153	-3.43718	1.98e-20
ENSMUSG00000033044	Dhrs7c	0.386379	3.43517	2.33e-09	0.0313115	-3.43517	2.33e-09
ENSMUSG00000038403	Hjv	0.441576	3.43016	2.26e-08	0.03653	-3.43016	2.26e-08
ENSMUSG00000030592	Ryr1	2.47283	3.42695	9.22e-31	0.224399	-3.42695	9.22e-31
ENSMUSG00000074001	Klhl40	0.662364	3.41838	2.24e-14	0.0574043	-3.41838	2.24e-14
ENSMUSG00000019577	Pdk4	2.74881	3.39453	1.89e-32	0.25571	-3.39453	1.89e-32
ENSMUSG00000033400	Agl	0.485734	3.39453	3.66e-09	0.0417486	-3.39453	3.66e-09
ENSMUSG00000050212	Eva1b	0.264946	3.39453	9.17e-07	0.0208743	-3.39453	9.17e-07
ENSMUSG00000040740	Slc25a34	0.209749	3.39453	1.41e-05	0.0156557	-3.39453	1.41e-05
ENSMUSG00000023411	Nfatc4	0.154552	3.39453	0.000235654	0.0104372	-3.39453	0.000235654
ENSMUSG00000038594	Cep85l	0.154552	3.39453	0.00146759	0.0104372	-3.39453	0.00146759
ENSMUSG00000025537	Phkg1	0.0993546	3.39453	0.00420033	0.00521858	-3.39453	0.00420033
ENSMUSG00000051910	Sox6	0.0993546	3.39453	0.00420033	0.00521858	-3.39453	0.00420033
ENSMUSG00000032495	Lrrc2	0.0993546	3.39453	0.00420033	0.00521858	-3.39453	0.00420033
ENSMUSG00000004798	Ulk2	0.0993546	3.39453	0.00420033	0.00521858	-3.39453	0.00420033
ENSMUSG00000048616	Nog	0.0993546	3.39453	0.00420033	0.00521858	-3.39453	0.00420033
ENSMUSG00000023886	Smoc2	0.0993546	3.39453	0.00420033	0.00521858	-3.39453	0.00420033
ENSMUSG00000024238	Zeb1	0.0993546	3.39453	0.00420033	0.00521858	-3.39453	0.00420033
ENSMUSG00000031239	Itm2a	0.0993546	3.39453	0.00420033	0.00521858	-3.39453	0.00420033
ENSMUSG00000051367	Six1	0.0993546	3.39453	0.00429042	0.00521858	-3.39453	0.00429042
ENSMUSG00000026170	Cyp27a1	0.0993546	3.39453	0.0549276	0.00521858	-3.39453	0.0549276
ENSMUSG00000026489	Coq8a	3.87483	3.34221	8.13e-36	0.375738	-3.34221	8.13e-36
ENSMUSG00000019787	Trdn	0.253906	3.33564	0.000317683	0.0208743	-3.33564	0.000317683
ENSMUSG00000021798	Ldb3	1.0929	3.32414	1.34e-17	0.104372	-3.32414	1.34e-17
ENSMUSG00000056492	Adgrf5	0.198709	3.32053	3.21e-05	0.0156557	-3.32053	3.21e-05
ENSMUSG00000115783	Bc1	0.198709	3.32053	0.00468234	0.0156557	-3.32053	0.00468234
ENSMUSG00000035923	Myf6	0.56301	3.31361	7.84e-12	0.0521858	-3.31361	7.84e-12
ENSMUSG00000040152	Thbs1	1.23641	3.30782	4.66e-16	0.120027	-3.30782	4.66e-16
ENSMUSG00000030246	Ldhb	1.49032	3.30209	1.52e-18	0.14612	-3.30209	1.52e-18
ENSMUSG00000079588	Tmem182	0.298064	3.295	3.07e-07	0.0260929	-3.295	3.07e-07
ENSMUSG00000002808	Epdr1	0.143512	3.295	0.000547285	0.0104372	-3.295	0.000547285
ENSMUSG00000001119	Col6a1	0.143512	3.295	0.000800302	0.0104372	-3.295	0.000800302
ENSMUSG00000045103	Dmd	0.143512	3.295	0.0119819	0.0104372	-3.295	0.0119819
ENSMUSG00000033065	Pfkm	1.66695	3.27614	2.3e-26	0.166994	-3.27614	2.3e-26
ENSMUSG00000056900	Usp13	0.242867	3.27424	4.52e-06	0.0208743	-3.27424	4.52e-06
ENSMUSG00000028949	Smarcd3	0.242867	3.27424	4.52e-06	0.0208743	-3.27424	4.52e-06
ENSMUSG00000038170	Pde4dip	2.09749	3.25772	8.1e-29	0.213962	-3.25772	8.1e-29
ENSMUSG00000060600	Eno3	6.55741	3.25593	3.28e-42	0.678415	-3.25593	3.28e-42
ENSMUSG00000026207	Speg	0.18767	3.24253	7.27e-05	0.0156557	-3.24253	7.27e-05
ENSMUSG00000037225	Fgf2	0.0883152	3.24253	0.00969177	0.00521858	-3.24253	0.00969177
ENSMUSG00000030259	Rassf8	0.0883152	3.24253	0.00969177	0.00521858	-3.24253	0.00969177
ENSMUSG00000008734	Gprc5b	0.0883152	3.24253	0.00969177	0.00521858	-3.24253	0.00969177
ENSMUSG00000024610	Cd74	0.0883152	3.24253	0.00969177	0.00521858	-3.24253	0.00969177
ENSMUSG00000027500	Stmn2	0.0883152	3.24253	0.0172715	0.00521858	-3.24253	0.0172715
ENSMUSG00000021373	Cap2	0.0883152	3.24253	0.0465811	0.00521858	-3.24253	0.0465811
ENSMUSG00000057003	Myh4	35.58	3.21549	4.05e-52	3.80434	-3.21549	4.05e-52
ENSMUSG00000052374	Actn2	1.2033	3.21011	2.64e-16	0.125246	-3.21011	2.64e-16
ENSMUSG00000026712	Mrc1	0.231828	3.21011	9.98e-06	0.0208743	-3.21011	9.98e-06
ENSMUSG00000030730	Atp2a1	20.4671	3.20871	5.94e-50	2.19702	-3.20871	5.94e-50
ENSMUSG00000061723	Tnnt3	16.1617	3.20127	1.1e-47	1.743	-3.20127	1.1e-47
ENSMUSG00000031791	Tmem38a	1.28057	3.18808	1.58e-19	0.135683	-3.18808	1.58e-19
ENSMUSG00000028980	H6pd	0.132473	3.18808	0.00124247	0.0104372	-3.18808	0.00124247
ENSMUSG00000014813	Stc1	0.132473	3.18808	0.00607737	0.0104372	-3.18808	0.00607737
ENSMUSG00000032845	Alpk2	0.132473	3.18808	0.0263813	0.0104372	-3.18808	0.0263813
ENSMUSG00000042045	Sln	18.7449	3.18102	3.76e-46	2.0509	-3.18102	3.76e-46
ENSMUSG00000018566	Slc2a4	0.794837	3.17497	3.02e-15	0.0834972	-3.17497	3.02e-15
ENSMUSG00000008090	Fgfrl1	0.320143	3.17214	2.22e-07	0.0313115	-3.17214	2.22e-07
ENSMUSG00000002944	Cd36	1.77734	3.16453	2.86e-25	0.193087	-3.16453	2.86e-25
ENSMUSG00000068699	Flnc	2.34035	3.16346	4.84e-28	0.25571	-3.16346	4.84e-28
ENSMUSG00000032648	Pygm	2.00917	3.16204	4.25e-22	0.21918	-3.16204	4.25e-22
ENSMUSG00000021061	Sptb	0.408458	3.15061	6.05e-09	0.0417486	-3.15061	6.05e-09
ENSMUSG00000024049	Myom1	1.29161	3.14789	1.21e-18	0.140902	-3.14789	1.21e-18
ENSMUSG00000061816	Myl1	3.46637	3.14299	1.58e-27	0.386175	-3.14299	1.58e-27
ENSMUSG00000005628	Tmod4	0.684443	3.14299	1.14e-10	0.0730601	-3.14299	1.14e-10
ENSMUSG00000078937	Cpt1b	1.00459	3.13673	4.03e-17	0.10959	-3.13673	4.03e-17
ENSMUSG00000024132	Eci1	0.496773	3.13673	2.04e-10	0.0521858	-3.13673	2.04e-10
ENSMUSG00000015568	Lpl	1.78838	3.13593	8.17e-18	0.198306	-3.13593	8.17e-18
ENSMUSG00000047419	Cmya5	0.949389	3.12323	6.22e-17	0.104372	-3.12323	6.22e-17
ENSMUSG00000007122	Casq1	0.353261	3.117	7.42e-08	0.03653	-3.117	7.42e-08
ENSMUSG00000056328	Myh1	16.1507	3.11663	9.1e-44	1.84738	-3.11663	9.1e-44
ENSMUSG00000018893	Mb	19.054	3.11585	2.79e-46	2.18137	-3.11585	2.79e-46
ENSMUSG00000030785	Cox6a2	12.1654	3.11373	1.41e-43	1.39336	-3.11373	1.41e-43
ENSMUSG00000030470	Csrp3	1.21433	3.11213	6.85e-17	0.135683	-3.11213	6.85e-17
ENSMUSG00000028525	Pde4b	0.397419	3.11213	1.76e-07	0.0417486	-3.11213	1.76e-07
ENSMUSG00000086298	Gm11716	0.397419	3.11213	5.84e-07	0.0417486	-3.11213	5.84e-07
ENSMUSG00000024381	Bin1	1.1481	3.08641	3.29e-19	0.130464	-3.08641	3.29e-19
ENSMUSG00000020475	Pgam2	4.95669	3.07903	8.66e-36	0.579262	-3.07903	8.66e-36
ENSMUSG00000011148	Adssl1	1.62279	3.0726	5.37e-20	0.187869	-3.0726	5.37e-20
ENSMUSG00000021508	Cxcl14	2.10853	3.0726	1.87e-18	0.245273	-3.0726	1.87e-18
ENSMUSG00000025348	Itga7	0.73964	3.0726	1.91e-12	0.0834972	-3.0726	1.91e-12
ENSMUSG00000024803	Ankrd1	0.518852	3.0726	1.55e-10	0.0574043	-3.0726	1.55e-10
ENSMUSG00000060002	Chpt1	0.298064	3.0726	1e-06	0.0313115	-3.0726	1e-06
ENSMUSG00000022887	Masp1	0.253906	3.0726	6.77e-06	0.0260929	-3.0726	6.77e-06
ENSMUSG00000029163	Emilin1	0.209749	3.0726	4.82e-05	0.0208743	-3.0726	4.82e-05
ENSMUSG00000043079	Synpo	0.386379	3.0726	7.73e-05	0.0417486	-3.0726	7.73e-05
ENSMUSG00000025608	Podxl	0.165591	3.0726	0.000355918	0.0156557	-3.0726	0.000355918
ENSMUSG00000025129	Ppp1r27	0.165591	3.0726	0.000355918	0.0156557	-3.0726	0.000355918
ENSMUSG00000026308	Klhl30	0.121433	3.0726	0.00277663	0.0104372	-3.0726	0.00277663
ENSMUSG00000026872	Zeb2	0.121433	3.0726	0.00277663	0.0104372	-3.0726	0.00277663
ENSMUSG00000002265	Peg3	0.121433	3.0726	0.00277663	0.0104372	-3.0726	0.00277663
ENSMUSG00000071540	3425401B19Rik	0.121433	3.0726	0.00277663	0.0104372	-3.0726	0.00277663
ENSMUSG00000022438	Parvb	0.121433	3.0726	0.00277663	0.0104372	-3.0726	0.00277663
ENSMUSG00000042254	Cilp	0.121433	3.0726	0.00317174	0.0104372	-3.0726	0.00317174
ENSMUSG00000060675	Plaat3	0.165591	3.0726	0.0164716	0.0156557	-3.0726	0.0164716
ENSMUSG00000074207	Adh1	0.0772758	3.0726	0.0223527	0.00521858	-3.0726	0.0223527
ENSMUSG00000019899	Lama2	0.0772758	3.0726	0.0223527	0.00521858	-3.0726	0.0223527
ENSMUSG00000040147	Maob	0.0772758	3.0726	0.0223527	0.00521858	-3.0726	0.0223527
ENSMUSG00000042717	Ppp1r3a	0.0772758	3.0726	0.0265508	0.00521858	-3.0726	0.0265508
ENSMUSG00000042686	Jph1	0.121433	3.0726	0.0453088	0.0104372	-3.0726	0.0453088
ENSMUSG00000024962	Vegfb	0.772758	3.05243	3.02e-14	0.0887158	-3.05243	3.02e-14
ENSMUSG00000031633	Slc25a4	11.7349	3.05107	3.4e-39	1.4038	-3.05107	3.4e-39
ENSMUSG00000107689	Gm44386	0.507813	3.04223	8.15e-07	0.0574043	-3.04223	8.15e-07
ENSMUSG00000048489	Depp1	0.463655	3.03944	1.61e-09	0.0521858	-3.03944	1.61e-09
ENSMUSG00000029096	Htra3	0.331182	3.0268	3.26e-07	0.03653	-3.0268	3.26e-07
ENSMUSG00000031972	Acta1	56.4334	3.02624	4.4e-50	6.8833	-3.02624	4.4e-50
ENSMUSG00000030672	Mylpf	16.4708	3.02415	2.03e-44	2.00915	-3.02415	2.03e-44
ENSMUSG00000036570	Fxyd1	1.5676	3.02302	9.16e-21	0.187869	-3.02302	9.16e-21
ENSMUSG00000050777	Tmem37	0.496773	3.0112	6.01e-10	0.0574043	-3.0112	6.01e-10
ENSMUSG00000058756	Thra	0.242867	3.0112	1.46e-05	0.0260929	-3.0112	1.46e-05
ENSMUSG00000026576	Atp1b1	0.706522	3.00751	2.86e-11	0.0834972	-3.00751	2.86e-11
ENSMUSG00000002500	Rpl3l	0.662364	3.00334	1.98e-12	0.0782787	-3.00334	1.98e-12
ENSMUSG00000027470	Mylk2	1.24745	2.9986	2.42e-16	0.151339	-2.9986	2.42e-16
ENSMUSG00000041115	Iqsec2	0.198709	2.9986	0.000104876	0.0208743	-2.9986	0.000104876
ENSMUSG00000030399	Ckm	52.9008	2.99782	5.94e-50	6.58063	-2.99782	5.94e-50
ENSMUSG00000007877	Tcap	7.66135	2.99777	5.3e-36	0.949781	-2.99777	5.3e-36
ENSMUSG00000032060	Cryab	6.57949	2.98131	1.29e-32	0.824535	-2.98131	1.29e-32
ENSMUSG00000022215	Fitm1	0.651325	2.97949	1.94e-11	0.0782787	-2.97949	1.94e-11
ENSMUSG00000037003	Tns2	0.485734	2.97949	1.18e-09	0.0574043	-2.97949	1.18e-09
ENSMUSG00000021226	Acot2	0.154552	2.97949	0.000787029	0.0156557	-2.97949	0.000787029
ENSMUSG00000025488	Cox8b	6.60156	2.97709	2.15e-38	0.829754	-2.97709	2.15e-38
ENSMUSG00000030996	Art1	1.72215	2.97491	6.45e-20	0.213962	-2.97491	6.45e-20
ENSMUSG00000062694	Cav3	0.441576	2.97072	2.39e-06	0.0521858	-2.97072	2.39e-06
ENSMUSG00000007097	Atp1a2	3.59885	2.96632	9.49e-28	0.454016	-2.96632	9.49e-28
ENSMUSG00000046727	Cystm1	0.56301	2.96569	8.75e-11	0.0678415	-2.96569	8.75e-11
ENSMUSG00000024164	C3	1.94294	2.95525	6.99e-22	0.245273	-2.95525	6.99e-22
ENSMUSG00000064367	mt-Nd5	7.8159	2.94979	9.07e-33	1.00197	-2.94979	9.07e-33
ENSMUSG00000044461	Shisa2	0.231828	2.94707	3.11e-05	0.0260929	-2.94707	3.11e-05
ENSMUSG00000026778	Prkcq	0.110394	2.94707	0.00604937	0.0104372	-2.94707	0.00604937
ENSMUSG00000002104	Rapsn	0.110394	2.94707	0.00604937	0.0104372	-2.94707	0.00604937
ENSMUSG00000090066	1110002E22Rik	0.110394	2.94707	0.00604937	0.0104372	-2.94707	0.00604937
ENSMUSG00000037736	Limch1	0.110394	2.94707	0.00604937	0.0104372	-2.94707	0.00604937
ENSMUSG00000025141	Myadml2	0.110394	2.94707	0.00604937	0.0104372	-2.94707	0.00604937
ENSMUSG00000021381	Barx1	0.110394	2.94707	0.00604937	0.0104372	-2.94707	0.00604937
ENSMUSG00000048731	Ggnbp1	0.110394	2.94707	0.00604937	0.0104372	-2.94707	0.00604937
ENSMUSG00000027499	Pkia	0.110394	2.94707	0.0311874	0.0104372	-2.94707	0.0311874
ENSMUSG00000087006	Gm13889	0.916271	2.94136	3e-15	0.114809	-2.94136	3e-15
ENSMUSG00000031097	Tnni2	24.4081	2.93819	9.46e-44	3.16246	-2.93819	9.46e-44
ENSMUSG00000044080	S100a1	2.80401	2.93767	2.63e-27	0.360082	-2.93767	2.63e-27
ENSMUSG00000026208	Des	16.1617	2.93108	8.62e-41	2.10309	-2.93108	8.62e-41
ENSMUSG00000018340	Anxa6	1.26953	2.93059	2.84e-18	0.161776	-2.93059	2.84e-18
ENSMUSG00000006435	Neurl1a	0.309103	2.93059	1.41e-06	0.03653	-2.93059	1.41e-06
ENSMUSG00000038393	Txnip	2.77089	2.9206	4.17e-24	0.360082	-2.9206	4.17e-24
ENSMUSG00000006403	Adamts4	0.18767	2.9206	0.000224515	0.0208743	-2.9206	0.000224515
ENSMUSG00000090958	Lrrc32	0.18767	2.9206	0.000224515	0.0208743	-2.9206	0.000224515
ENSMUSG00000020882	Cacnb1	0.18767	2.9206	0.000224515	0.0208743	-2.9206	0.000224515
ENSMUSG00000074218	Cox7a1	2.40659	2.91665	3.96e-23	0.313115	-2.91665	3.96e-23
ENSMUSG00000052920	Prkg1	0.264946	2.90911	9.37e-06	0.0313115	-2.90911	9.37e-06
ENSMUSG00000028834	Trim63	3.45533	2.90779	1.88e-28	0.454016	-2.90779	1.88e-28
ENSMUSG00000092341	Malat1	2.10853	2.90268	1.78e-16	0.276585	-2.90268	1.78e-16
ENSMUSG00000021200	Asb2	0.342222	2.90268	4.57e-07	0.0417486	-2.90268	4.57e-07
ENSMUSG00000013419	Zfp651	0.342222	2.90268	1.81e-05	0.0417486	-2.90268	1.81e-05
ENSMUSG00000064356	mt-Atp8	1.2033	2.89977	3.89e-14	0.156557	-2.89977	3.89e-14
ENSMUSG00000021091	Serpina3n	7.23081	2.89877	1.47e-31	0.960218	-2.89877	1.47e-31
ENSMUSG00000055322	Tns1	0.651325	2.89203	1e-11	0.0834972	-2.89203	1e-11
ENSMUSG00000026407	Cacna1s	0.728601	2.89077	6.26e-12	0.0939344	-2.89077	6.26e-12
ENSMUSG00000048486	Fitm2	0.529891	2.87996	6.09e-10	0.0678415	-2.87996	6.09e-10
ENSMUSG00000064373	Selenop	0.529891	2.87996	3.29e-09	0.0678415	-2.87996	3.29e-09
ENSMUSG00000032942	Ucp3	0.220788	2.87996	6.59e-05	0.0260929	-2.87996	6.59e-05
ENSMUSG00000055254	Ntrk2	0.220788	2.87996	6.59e-05	0.0260929	-2.87996	6.59e-05
ENSMUSG00000027887	Sypl2	0.143512	2.87996	0.00171343	0.0156557	-2.87996	0.00171343
ENSMUSG00000046818	Ddit4l	0.143512	2.87996	0.00171343	0.0156557	-2.87996	0.00171343
ENSMUSG00000030255	Sspn	0.143512	2.87996	0.00171343	0.0156557	-2.87996	0.00171343
ENSMUSG00000005686	Ampd3	0.143512	2.87996	0.00171343	0.0156557	-2.87996	0.00171343
ENSMUSG00000001506	Col1a1	0.143512	2.87996	0.00171343	0.0156557	-2.87996	0.00171343
ENSMUSG00000023249	Parp3	0.143512	2.87996	0.0117225	0.0156557	-2.87996	0.0117225
ENSMUSG00000034723	Tmx4	0.0662364	2.87996	0.0496625	0.00521858	-2.87996	0.0496625
ENSMUSG00000029802	Abcg2	0.0662364	2.87996	0.0496625	0.00521858	-2.87996	0.0496625
ENSMUSG00000055633	Zfp580	0.0662364	2.87996	0.0496625	0.00521858	-2.87996	0.0496625
ENSMUSG00000074170	Plekhf1	0.0662364	2.87996	0.0496625	0.00521858	-2.87996	0.0496625
ENSMUSG00000019933	Mrln	0.0662364	2.87996	0.0496625	0.00521858	-2.87996	0.0496625
ENSMUSG00000034127	Tspan8	0.0662364	2.87996	0.0496625	0.00521858	-2.87996	0.0496625
ENSMUSG00000022799	Arhgap31	0.0662364	2.87996	0.0496625	0.00521858	-2.87996	0.0496625
ENSMUSG00000024975	Pdcd4	0.0662364	2.87996	0.0496625	0.00521858	-2.87996	0.0496625
ENSMUSG00000039959	Hip1	0.0662364	2.87996	0.05781	0.00521858	-2.87996	0.05781
ENSMUSG00000038204	Asb10	0.0662364	2.87996	0.0583607	0.00521858	-2.87996	0.0583607
ENSMUSG00000002831	Plin4	1.8767	2.87575	1.26e-23	0.250492	-2.87575	1.26e-23
ENSMUSG00000027488	Snta1	0.408458	2.8611	4.99e-08	0.0521858	-2.8611	4.99e-08
ENSMUSG00000060981	Hist1h4h	0.408458	2.8611	4.99e-08	0.0521858	-2.8611	4.99e-08
ENSMUSG00000030621	Me3	0.253906	2.85021	1.96e-05	0.0313115	-2.85021	1.96e-05
ENSMUSG00000031880	Rrad	4.05146	2.84128	1.34e-23	0.558388	-2.84128	1.34e-23
ENSMUSG00000022490	Ppp1r1a	0.55197	2.83814	1.15e-08	0.0730601	-2.83814	1.15e-08
ENSMUSG00000031586	Rbpms	0.17663	2.83814	0.000481891	0.0208743	-2.83814	0.000481891
ENSMUSG00000087090	Nctc1	0.17663	2.83814	0.00078104	0.0208743	-2.83814	0.00078104
ENSMUSG00000017309	Cd300lg	0.17663	2.83814	0.00582974	0.0208743	-2.83814	0.00582974
ENSMUSG00000022091	Sorbs3	0.17663	2.83814	0.00969177	0.0208743	-2.83814	0.00969177
ENSMUSG00000023224	Serping1	1.0377	2.8351	3.96e-16	0.140902	-2.8351	3.96e-16
ENSMUSG00000007682	Dio2	0.883152	2.82749	1.38e-11	0.120027	-2.82749	1.38e-11
ENSMUSG00000048416	Mlf1	0.209749	2.80957	0.000137602	0.0260929	-2.80957	0.000137602
ENSMUSG00000029718	Pcolce	0.209749	2.80957	0.000137602	0.0260929	-2.80957	0.000137602
ENSMUSG00000002107	Celf2	0.0993546	2.80957	0.0130219	0.0104372	-2.80957	0.0130219
ENSMUSG00000017969	Ptgis	0.0993546	2.80957	0.0130219	0.0104372	-2.80957	0.0130219
ENSMUSG00000055489	Ano5	0.0993546	2.80957	0.0130219	0.0104372	-2.80957	0.0130219
ENSMUSG00000007888	Crlf1	0.0993546	2.80957	0.0130219	0.0104372	-2.80957	0.0130219
ENSMUSG00000020676	Ccl11	0.0993546	2.80957	0.0130219	0.0104372	-2.80957	0.0130219
ENSMUSG00000079419	Ms4a6c	0.0993546	2.80957	0.0130219	0.0104372	-2.80957	0.0130219
ENSMUSG00000071604	Fam189a2	0.0993546	2.80957	0.0130219	0.0104372	-2.80957	0.0130219
ENSMUSG00000002781	Tmem143	0.0993546	2.80957	0.014421	0.0104372	-2.80957	0.014421
ENSMUSG00000117864	Gm19500	0.0993546	2.80957	0.0490566	0.0104372	-2.80957	0.0490566
ENSMUSG00000019539	Rcn3	0.0993546	2.80957	0.0496625	0.0104372	-2.80957	0.0496625
ENSMUSG00000022579	Gpihbp1	0.496773	2.78881	4.23e-09	0.0678415	-2.78881	4.23e-09
ENSMUSG00000022519	Srl	0.496773	2.78881	2.83e-08	0.0678415	-2.78881	2.83e-08
ENSMUSG00000060923	Acyp2	0.242867	2.78881	4.09e-05	0.0313115	-2.78881	4.09e-05
ENSMUSG00000029392	Rilpl1	0.783798	2.7831	4.58e-09	0.10959	-2.7831	4.58e-09
ENSMUSG00000020216	Jsrp1	0.850034	2.77304	1.37e-13	0.120027	-2.77304	1.37e-13
ENSMUSG00000025355	Mmp19	0.275985	2.77304	1.23e-05	0.03653	-2.77304	1.23e-05
ENSMUSG00000025746	Il6	0.275985	2.77304	0.000215998	0.03653	-2.77304	0.000215998
ENSMUSG00000028631	Kcnq4	0.132473	2.77304	0.00363031	0.0156557	-2.77304	0.00363031
ENSMUSG00000032267	Usp28	0.132473	2.77304	0.00363031	0.0156557	-2.77304	0.00363031
ENSMUSG00000032911	Cspg4	0.132473	2.77304	0.00363031	0.0156557	-2.77304	0.00363031
ENSMUSG00000002900	Lamb1	0.132473	2.77304	0.00363031	0.0156557	-2.77304	0.00363031
ENSMUSG00000048572	Tmem252	0.132473	2.77304	0.00363031	0.0156557	-2.77304	0.00363031
ENSMUSG00000061086	Myl4	0.132473	2.77304	0.00688548	0.0156557	-2.77304	0.00688548
ENSMUSG00000032366	Tpm1	5.68529	2.77095	3.12e-30	0.824535	-2.77095	3.12e-30
ENSMUSG00000038086	Hspb2	0.342222	2.75068	1.2e-06	0.0469672	-2.75068	1.2e-06
ENSMUSG00000028150	Rorc	0.165591	2.75068	0.00101812	0.0208743	-2.75068	0.00101812
ENSMUSG00000029095	Ablim2	0.165591	2.75068	0.00101812	0.0208743	-2.75068	0.00101812
ENSMUSG00000029156	Sgcb	0.165591	2.75068	0.00101812	0.0208743	-2.75068	0.00101812
ENSMUSG00000044938	Klhl31	0.165591	2.75068	0.00101812	0.0208743	-2.75068	0.00101812
ENSMUSG00000025509	Pnpla2	2.77089	2.7461	9.48e-25	0.407049	-2.7461	9.48e-25
ENSMUSG00000061462	Obscn	2.6605	2.74354	4.35e-27	0.391393	-2.74354	4.35e-27
ENSMUSG00000039891	Txlnb	0.37534	2.74246	0.000161773	0.0521858	-2.74246	0.000161773
ENSMUSG00000059895	Ptp4a3	3.53261	2.74082	5.65e-24	0.521858	-2.74082	5.65e-24
ENSMUSG00000038886	Man2a2	0.198709	2.73557	0.00347027	0.0260929	-2.73557	0.00347027
ENSMUSG00000064351	mt-Co1	152.421	2.73174	7.04e-42	22.8104	-2.73174	7.04e-42
ENSMUSG00000037712	Fermt2	0.231828	2.72468	0.00119819	0.0313115	-2.72468	0.00119819
ENSMUSG00000062515	Fabp4	1.8215	2.71972	4.24e-16	0.271366	-2.71972	4.24e-16
ENSMUSG00000028756	Pink1	1.0929	2.71646	3.89e-14	0.161776	-2.71646	3.89e-14
ENSMUSG00000062077	Trim54	1.67799	2.71528	3.2e-20	0.250492	-2.71528	3.2e-20
ENSMUSG00000037820	Tgm2	0.574049	2.71306	7.6e-10	0.0834972	-2.71306	7.6e-10
ENSMUSG00000022094	Slc39a14	0.916271	2.71003	1.05e-13	0.135683	-2.71003	1.05e-13
ENSMUSG00000036896	C1qc	0.607167	2.71003	1.34e-08	0.0887158	-2.71003	1.34e-08
ENSMUSG00000033788	Dysf	0.298064	2.71003	0.00171471	0.0417486	-2.71003	0.00171471
ENSMUSG00000039103	Nexn	0.331182	2.70487	2.39e-06	0.0469672	-2.70487	2.39e-06
ENSMUSG00000072720	Myo18b	0.3643	2.70064	1.87e-06	0.0521858	-2.70064	1.87e-06
ENSMUSG00000029432	Nipsnap2	0.838995	2.69553	5.68e-13	0.125246	-2.69553	5.68e-13
ENSMUSG00000065947	mt-Nd4l	1.47928	2.68999	1.42e-16	0.224399	-2.68999	1.42e-16
ENSMUSG00000031636	Pdlim3	0.529891	2.68731	3.76e-09	0.0782787	-2.68731	3.76e-09
ENSMUSG00000006014	Prg4	0.861074	2.67595	1.27e-10	0.130464	-2.67595	1.27e-10
ENSMUSG00000042485	Mustn1	3.10207	2.673	4.51e-17	0.480109	-2.673	4.51e-17
ENSMUSG00000022270	Retreg1	1.05978	2.67252	4.3e-15	0.161776	-2.67252	4.3e-15
ENSMUSG00000014776	Nol3	0.850034	2.65757	1.58e-11	0.130464	-2.65757	1.58e-11
ENSMUSG00000020722	Cacng1	0.585088	2.65757	2.78e-09	0.0887158	-2.65757	2.78e-09
ENSMUSG00000038967	Pdk2	0.618207	2.65757	2.99e-09	0.0939344	-2.65757	2.99e-09
ENSMUSG00000038239	Hrc	0.816916	2.65757	4.8e-09	0.125246	-2.65757	4.8e-09
ENSMUSG00000003617	Cp	0.353261	2.65757	1.51e-06	0.0521858	-2.65757	1.51e-06
ENSMUSG00000042010	Acacb	0.452616	2.65757	1.63e-05	0.0678415	-2.65757	1.63e-05
ENSMUSG00000019791	Hint3	0.287025	2.65757	2.4e-05	0.0417486	-2.65757	2.4e-05
ENSMUSG00000044197	Gpr146	0.253906	2.65757	5.05e-05	0.03653	-2.65757	5.05e-05
ENSMUSG00000016494	Cd34	0.220788	2.65757	0.000171356	0.0313115	-2.65757	0.000171356
ENSMUSG00000001604	Tcea3	0.18767	2.65757	0.000596352	0.0260929	-2.65757	0.000596352
ENSMUSG00000032411	Tfdp2	0.18767	2.65757	0.00109819	0.0260929	-2.65757	0.00109819
ENSMUSG00000073557	Ppp1r12b	0.154552	2.65757	0.00209073	0.0208743	-2.65757	0.00209073
ENSMUSG00000040118	Cacna2d1	0.154552	2.65757	0.00209073	0.0208743	-2.65757	0.00209073
ENSMUSG00000003476	Crhr2	0.121433	2.65757	0.00746391	0.0156557	-2.65757	0.00746391
ENSMUSG00000031958	Ldhd	0.121433	2.65757	0.00746391	0.0156557	-2.65757	0.00746391
ENSMUSG00000020101	Vsir	0.121433	2.65757	0.00746391	0.0156557	-2.65757	0.00746391
ENSMUSG00000034175	Rhbdd3	0.121433	2.65757	0.00746391	0.0156557	-2.65757	0.00746391
ENSMUSG00000038178	Slc43a2	0.121433	2.65757	0.00746391	0.0156557	-2.65757	0.00746391
ENSMUSG00000022912	Pros1	0.121433	2.65757	0.00746391	0.0156557	-2.65757	0.00746391
ENSMUSG00000034055	Phka1	0.121433	2.65757	0.00746391	0.0156557	-2.65757	0.00746391
ENSMUSG00000006476	Nsmf	0.0883152	2.65757	0.0281488	0.0104372	-2.65757	0.0281488
ENSMUSG00000027165	B230118H07Rik	0.0883152	2.65757	0.0281488	0.0104372	-2.65757	0.0281488
ENSMUSG00000030711	Sult1a1	0.0883152	2.65757	0.0281488	0.0104372	-2.65757	0.0281488
ENSMUSG00000019846	Lama4	0.0883152	2.65757	0.0281488	0.0104372	-2.65757	0.0281488
ENSMUSG00000009876	Cox4i2	0.0883152	2.65757	0.0431205	0.0104372	-2.65757	0.0431205
ENSMUSG00000027602	Map1lc3a	3.57677	2.64872	5.15e-24	0.563606	-2.64872	5.15e-24
ENSMUSG00000049134	Nrap	1.33577	2.64579	6.5e-16	0.208743	-2.64579	6.5e-16
ENSMUSG00000003865	Gys1	1.26953	2.64518	1.09e-16	0.198306	-2.64518	1.09e-16
ENSMUSG00000036278	Macrod1	0.838995	2.63895	2.36e-10	0.130464	-2.63895	2.36e-10
ENSMUSG00000029455	Aldh2	0.772758	2.63739	4.09e-06	0.120027	-2.63739	4.09e-06
ENSMUSG00000026817	Ak1	1.02666	2.62719	1.9e-14	0.161776	-2.62719	1.9e-14
ENSMUSG00000037071	Scd1	0.408458	2.62009	3.14e-07	0.0626229	-2.62009	3.14e-07
ENSMUSG00000026879	Gsn	3.17935	2.61817	3.92e-21	0.511421	-2.61817	3.92e-21
ENSMUSG00000074115	Saa1	4.71383	2.60462	9.67e-21	0.767131	-2.60462	9.67e-21
ENSMUSG00000016349	Eef1a2	1.86566	2.59935	1.99e-17	0.302677	-2.59935	1.99e-17
ENSMUSG00000025172	Ankrd2	1.83254	2.59833	7.39e-17	0.297459	-2.59833	7.39e-17
ENSMUSG00000019528	Gyg	0.496773	2.59617	1.53e-05	0.0782787	-2.59617	1.53e-05
ENSMUSG00000027077	Smtnl1	0.971468	2.59414	1.79e-09	0.156557	-2.59414	1.79e-09
ENSMUSG00000032334	Loxl1	0.209749	2.58718	0.000345202	0.0313115	-2.58718	0.000345202
ENSMUSG00000056091	St3gal5	0.209749	2.58718	0.00155987	0.0313115	-2.58718	0.00155987
ENSMUSG00000018378	Cuedc1	0.17663	2.5751	0.00121248	0.0260929	-2.5751	0.00121248
ENSMUSG00000026688	Mgst3	2.32931	2.57171	5.16e-21	0.386175	-2.57171	5.16e-21
ENSMUSG00000055053	Nfic	0.518852	2.5701	6.23e-08	0.0834972	-2.5701	6.23e-08
ENSMUSG00000053898	Ech1	2.77089	2.55803	4.76e-21	0.464453	-2.55803	4.76e-21
ENSMUSG00000026211	Obsl1	0.143512	2.55803	0.00424876	0.0208743	-2.55803	0.00424876
ENSMUSG00000042451	Mybph	0.143512	2.55803	0.00424876	0.0208743	-2.55803	0.00424876
ENSMUSG00000028341	Nr4a3	0.143512	2.55803	0.00424876	0.0208743	-2.55803	0.00424876
ENSMUSG00000002910	Arrdc2	0.143512	2.55803	0.00424876	0.0208743	-2.55803	0.00424876
ENSMUSG00000038729	Pakap	0.143512	2.55803	0.00580599	0.0208743	-2.55803	0.00580599
ENSMUSG00000033174	Mgll	0.143512	2.55803	0.00665419	0.0208743	-2.55803	0.00665419
ENSMUSG00000064363	mt-Nd4	42.8991	2.5541	5.76e-36	7.25904	-2.5541	5.76e-36
ENSMUSG00000079243	Xirp1	0.419497	2.55065	3.82e-07	0.0678415	-2.55065	3.82e-07
ENSMUSG00000022358	Fbxo32	1.4572	2.54292	2.38e-17	0.245273	-2.54292	2.38e-17
ENSMUSG00000023367	Tmem176a	0.386379	2.54209	1.8e-06	0.0626229	-2.54209	1.8e-06
ENSMUSG00000011305	Plin5	0.386379	2.54209	9.25e-05	0.0626229	-2.54209	9.25e-05
ENSMUSG00000023277	Twf2	0.905231	2.54075	1.9e-12	0.151339	-2.54075	1.9e-12
ENSMUSG00000028538	St3gal3	0.231828	2.53204	0.000202622	0.03653	-2.53204	0.000202622
ENSMUSG00000038116	Phf20	0.110394	2.53204	0.0154125	0.0156557	-2.53204	0.0154125
ENSMUSG00000027805	Pfn2	0.110394	2.53204	0.0154125	0.0156557	-2.53204	0.0154125
ENSMUSG00000070576	Mn1	0.110394	2.53204	0.0154125	0.0156557	-2.53204	0.0154125
ENSMUSG00000030826	Bcat2	0.110394	2.53204	0.0154125	0.0156557	-2.53204	0.0154125
ENSMUSG00000018672	Copz2	0.110394	2.53204	0.0154125	0.0156557	-2.53204	0.0154125
ENSMUSG00000041417	Pik3r1	0.110394	2.53204	0.0154125	0.0156557	-2.53204	0.0154125
ENSMUSG00000058975	Kcnc1	0.110394	2.53204	0.0235463	0.0156557	-2.53204	0.0235463
ENSMUSG00000030541	Idh2	2.00917	2.52221	4.02e-19	0.344426	-2.52221	4.02e-19
ENSMUSG00000064345	mt-Nd2	34.2553	2.52023	5.3e-36	5.93352	-2.52023	5.3e-36
ENSMUSG00000075307	Klhl41	0.982507	2.52006	7.51e-12	0.166994	-2.52006	7.51e-12
ENSMUSG00000073422	H2-Ke6	0.320143	2.52006	0.000483734	0.0521858	-2.52006	0.000483734
ENSMUSG00000022477	Aco2	4.3716	2.51577	2.42e-23	0.756694	-2.51577	2.42e-23
ENSMUSG00000004558	Ndrg2	3.67612	2.51379	9.98e-24	0.636666	-2.51379	9.98e-24
ENSMUSG00000046768	Rhoj	0.287025	2.50556	3.59e-05	0.0469672	-2.50556	3.59e-05
ENSMUSG00000032643	Fhl3	0.673404	2.50324	8.79e-07	0.114809	-2.50324	8.79e-07
ENSMUSG00000041126	H2afv	0.342222	2.48764	6.76e-06	0.0574043	-2.48764	6.76e-06
ENSMUSG00000044700	Tmem201	0.165591	2.48764	0.00391384	0.0260929	-2.48764	0.00391384
ENSMUSG00000075254	Heg1	0.165591	2.48764	0.00532199	0.0260929	-2.48764	0.00532199
ENSMUSG00000035296	Sgcg	0.165591	2.48764	0.0120748	0.0260929	-2.48764	0.0120748
ENSMUSG00000029287	Tgfbr3	0.165591	2.48764	0.0308586	0.0260929	-2.48764	0.0308586
ENSMUSG00000006576	Slc4a3	0.0772758	2.48764	0.0581231	0.0104372	-2.48764	0.0581231
ENSMUSG00000026459	Myog	0.0772758	2.48764	0.0581231	0.0104372	-2.48764	0.0581231
ENSMUSG00000079442	St6galnac4	0.0772758	2.48764	0.0581231	0.0104372	-2.48764	0.0581231
ENSMUSG00000029098	Acox3	0.0772758	2.48764	0.0581231	0.0104372	-2.48764	0.0581231
ENSMUSG00000030087	Klf15	0.0772758	2.48764	0.0581231	0.0104372	-2.48764	0.0581231
ENSMUSG00000031216	Stard8	0.0772758	2.48764	0.0581231	0.0104372	-2.48764	0.0581231
ENSMUSG00000018339	Gpx3	2.07541	2.4851	2.03e-16	0.3653	-2.4851	2.03e-16
ENSMUSG00000019194	Scn1b	0.397419	2.4747	2.17e-06	0.0678415	-2.4747	2.17e-06
ENSMUSG00000042613	Pbxip1	0.507813	2.45727	7.65e-08	0.0887158	-2.45727	7.65e-08
ENSMUSG00000033863	Klf9	0.275985	2.45112	6.99e-05	0.0469672	-2.45112	6.99e-05
ENSMUSG00000034707	Gns	0.275985	2.45112	9.03e-05	0.0469672	-2.45112	9.03e-05
ENSMUSG00000047371	Zfp768	0.132473	2.45112	0.00848663	0.0208743	-2.45112	0.00848663
ENSMUSG00000023861	Mpc1	1.12602	2.43718	9.84e-13	0.203525	-2.43718	9.84e-13
ENSMUSG00000028348	Cavin4	0.18767	2.43517	0.00136676	0.0313115	-2.43517	0.00136676
ENSMUSG00000019122	Ccl9	0.18767	2.43517	0.00136676	0.0313115	-2.43517	0.00136676
ENSMUSG00000004032	Gstm5	0.18767	2.43517	0.00147175	0.0313115	-2.43517	0.00147175
ENSMUSG00000039474	Wfs1	0.18767	2.43517	0.0166024	0.0313115	-2.43517	0.0166024
ENSMUSG00000067653	Ankrd23	2.27412	2.42624	9.7e-17	0.417486	-2.42624	9.7e-17
ENSMUSG00000037872	Ackr1	0.242867	2.42624	0.000228377	0.0417486	-2.42624	0.000228377
ENSMUSG00000026678	Rgs5	0.463655	2.41141	5.33e-05	0.0834972	-2.41141	5.33e-05
ENSMUSG00000028364	Tnc	0.518852	2.40964	3.54e-05	0.0939344	-2.40964	3.54e-05
ENSMUSG00000025579	Gaa	0.684443	2.40603	1.7e-09	0.125246	-2.40603	1.7e-09
ENSMUSG00000017493	Igfbp4	1.402	2.40018	9.65e-15	0.260929	-2.40018	9.65e-15
ENSMUSG00000064354	mt-Co2	68.5657	2.39732	3.59e-32	12.9369	-2.39732	3.59e-32
ENSMUSG00000064057	Scgb3a1	0.430537	2.39453	1.15e-06	0.0782787	-2.39453	1.15e-06
ENSMUSG00000001508	Sgca	0.430537	2.39453	1.15e-06	0.0782787	-2.39453	1.15e-06
ENSMUSG00000026672	Optn	0.0993546	2.39453	0.0309538	0.0156557	-2.39453	0.0309538
ENSMUSG00000029361	Nos1	0.0993546	2.39453	0.0309538	0.0156557	-2.39453	0.0309538
ENSMUSG00000035642	Aamdc	0.0993546	2.39453	0.0309538	0.0156557	-2.39453	0.0309538
ENSMUSG00000022994	Adcy6	0.0993546	2.39453	0.0309538	0.0156557	-2.39453	0.0309538
ENSMUSG00000025268	Maged2	0.0993546	2.39453	0.0309538	0.0156557	-2.39453	0.0309538
ENSMUSG00000052934	Fbxo31	1.4572	2.373	9.09e-13	0.276585	-2.373	9.09e-13
ENSMUSG00000049422	Chchd10	6.77819	2.37126	5.03e-26	1.29943	-2.37126	5.03e-26
ENSMUSG00000001891	Ugp2	1.12602	2.36679	7.25e-09	0.213962	-2.36679	7.25e-09
ENSMUSG00000027332	Ivd	0.231828	2.36211	0.000443501	0.0417486	-2.36211	0.000443501
ENSMUSG00000043683	Fem1a	0.662364	2.35949	3.21e-05	0.125246	-2.35949	3.21e-05
ENSMUSG00000028420	Tmem38b	0.419497	2.35801	2.01e-06	0.0782787	-2.35801	2.01e-06
ENSMUSG00000045092	S1pr1	0.17663	2.35271	0.00267059	0.0313115	-2.35271	0.00267059
ENSMUSG00000067925	Rtl8a	0.17663	2.35271	0.00267059	0.0313115	-2.35271	0.00267059
ENSMUSG00000037989	Wnk2	0.17663	2.35271	0.00269084	0.0313115	-2.35271	0.00269084
ENSMUSG00000021238	Aldh6a1	0.17663	2.35271	0.00911274	0.0313115	-2.35271	0.00911274
ENSMUSG00000064360	mt-Nd3	10.8959	2.34149	7.25e-28	2.1344	-2.34149	7.25e-28
ENSMUSG00000030401	Rtn2	1.15914	2.34109	7.12e-09	0.224399	-2.34109	7.12e-09
ENSMUSG00000016194	Hsd11b1	0.253906	2.33564	0.000396039	0.0469672	-2.33564	0.000396039
ENSMUSG00000032679	Cd59a	0.121433	2.33564	0.0168408	0.0208743	-2.33564	0.0168408
ENSMUSG00000000753	Serpinf1	0.121433	2.33564	0.0168408	0.0208743	-2.33564	0.0168408
ENSMUSG00000025875	Tspan17	0.121433	2.33564	0.0168408	0.0208743	-2.33564	0.0168408
ENSMUSG00000021756	Il6st	0.540931	2.32414	7.12e-05	0.104372	-2.32414	7.12e-05
ENSMUSG00000047866	Lonp2	0.198709	2.32053	0.00149577	0.03653	-2.32053	0.00149577
ENSMUSG00000018845	Unc45b	0.198709	2.32053	0.0263813	0.03653	-2.32053	0.0263813
ENSMUSG00000074064	Mlycd	0.37534	2.295	1.07e-05	0.0730601	-2.295	1.07e-05
ENSMUSG00000007655	Cav1	0.298064	2.295	0.000107284	0.0574043	-2.295	0.000107284
ENSMUSG00000036304	Zdhhc23	0.298064	2.295	0.000107284	0.0574043	-2.295	0.000107284
ENSMUSG00000032741	Tpcn1	0.220788	2.295	0.00133173	0.0417486	-2.295	0.00133173
ENSMUSG00000025241	Fyco1	0.220788	2.295	0.00133173	0.0417486	-2.295	0.00133173
ENSMUSG00000053279	Aldh1a1	0.220788	2.295	0.00133173	0.0417486	-2.295	0.00133173
ENSMUSG00000030861	Acadsb	0.298064	2.295	0.00269545	0.0574043	-2.295	0.00269545
ENSMUSG00000029725	Ppp1r35	0.143512	2.295	0.00910866	0.0260929	-2.295	0.00910866
ENSMUSG00000044562	Rasip1	0.143512	2.295	0.00910866	0.0260929	-2.295	0.00910866
ENSMUSG00000032085	Tagln	0.143512	2.295	0.00910866	0.0260929	-2.295	0.00910866
ENSMUSG00000053062	Jam2	0.143512	2.295	0.00910866	0.0260929	-2.295	0.00910866
ENSMUSG00000037095	Lrg1	3.21247	2.28515	1.34e-17	0.652322	-2.28515	1.34e-17
ENSMUSG00000020836	Coro6	0.728601	2.28071	2.99e-09	0.14612	-2.28071	2.99e-09
ENSMUSG00000014592	Camta1	0.320143	2.27905	5.91e-05	0.0626229	-2.27905	5.91e-05
ENSMUSG00000025232	Hexa	0.320143	2.27905	0.000663507	0.0626229	-2.27905	0.000663507
ENSMUSG00000064341	mt-Nd1	30.6344	2.27299	2.33e-28	6.29882	-2.27299	2.33e-28
ENSMUSG00000026853	Crat	1.12602	2.26725	2.75e-12	0.229617	-2.26725	2.75e-12
ENSMUSG00000026586	Prrx1	0.165591	2.26525	0.00507551	0.0313115	-2.26525	0.00507551
ENSMUSG00000032766	Gng11	0.165591	2.26525	0.00507551	0.0313115	-2.26525	0.00507551
ENSMUSG00000021702	Thbs4	0.165591	2.26525	0.00507551	0.0313115	-2.26525	0.00507551
ENSMUSG00000039461	Tcta	0.165591	2.26525	0.0308098	0.0313115	-2.26525	0.0308098
ENSMUSG00000035268	Pkig	0.441576	2.26023	1.03e-05	0.0887158	-2.26023	1.03e-05
ENSMUSG00000036748	Cuedc2	0.441576	2.26023	1.05e-05	0.0887158	-2.26023	1.05e-05
ENSMUSG00000022517	Mgrn1	0.264946	2.25703	0.000345606	0.0521858	-2.25703	0.000345606
ENSMUSG00000026921	Egfl7	0.56301	2.24948	1.4e-07	0.114809	-2.24948	1.4e-07
ENSMUSG00000064358	mt-Co3	112.602	2.24948	2.03e-30	23.541	-2.24948	2.03e-30
ENSMUSG00000031375	Bgn	0.783798	2.24253	1.21e-07	0.161776	-2.24253	1.21e-07
ENSMUSG00000026656	Fcgr2b	0.18767	2.24253	0.0044039	0.03653	-2.24253	0.0044039
ENSMUSG00000019055	Plod1	0.18767	2.24253	0.0044039	0.03653	-2.24253	0.0044039
ENSMUSG00000057604	Lmcd1	0.18767	2.24253	0.0044039	0.03653	-2.24253	0.0044039
ENSMUSG00000002289	Angptl4	0.706522	2.23699	7.38e-09	0.14612	-2.23699	7.38e-09
ENSMUSG00000060376	Bckdha	0.728601	2.2318	1.26e-07	0.151339	-2.2318	1.26e-07
ENSMUSG00000026185	Igfbp5	1.04874	2.2313	2.88e-07	0.21918	-2.2313	2.88e-07
ENSMUSG00000061353	Cxcl12	0.331182	2.21945	5.91e-05	0.0678415	-2.21945	5.91e-05
ENSMUSG00000030852	Tacc2	3.2787	2.21496	5.1e-19	0.699289	-2.21496	5.1e-19
ENSMUSG00000028464	Tpm2	11.4037	2.21011	1.1e-24	2.44751	-2.21011	1.1e-24
ENSMUSG00000025764	Jade1	0.110394	2.21011	0.0322302	0.0208743	-2.21011	0.0322302
ENSMUSG00000028641	P3h1	0.110394	2.21011	0.0322302	0.0208743	-2.21011	0.0322302
ENSMUSG00000030116	Mfap5	0.110394	2.21011	0.0322302	0.0208743	-2.21011	0.0322302
ENSMUSG00000020173	Cobl	0.110394	2.21011	0.0322302	0.0208743	-2.21011	0.0322302
ENSMUSG00000006920	Ezh1	0.110394	2.21011	0.0322302	0.0208743	-2.21011	0.0322302
ENSMUSG00000021482	Prxl2c	0.110394	2.21011	0.0437229	0.0208743	-2.21011	0.0437229
ENSMUSG00000027999	Pla2g12a	0.761719	2.20189	5.19e-08	0.161776	-2.20189	5.19e-08
ENSMUSG00000021453	Gadd45g	0.905231	2.19972	2.37e-10	0.193087	-2.19972	2.37e-10
ENSMUSG00000040652	Oaz2	0.253906	2.19813	0.000607875	0.0521858	-2.19813	0.000607875
ENSMUSG00000022037	Clu	0.662364	2.19599	3.02e-08	0.140902	-2.19599	3.02e-08
ENSMUSG00000024944	Arl2	0.397419	2.19459	6.55e-05	0.0834972	-2.19459	6.55e-05
ENSMUSG00000044716	Dok7	0.132473	2.18808	0.017448	0.0260929	-2.18808	0.017448
ENSMUSG00000085779	Atcayos	0.132473	2.18808	0.017448	0.0260929	-2.18808	0.017448
ENSMUSG00000071317	Bves	0.132473	2.18808	0.0240073	0.0260929	-2.18808	0.0240073
ENSMUSG00000031378	Abcd1	0.132473	2.18808	0.0496625	0.0260929	-2.18808	0.0496625
ENSMUSG00000062908	Acadm	0.607167	2.17952	3.57e-06	0.130464	-2.17952	3.57e-06
ENSMUSG00000031765	Mt1	59.6238	2.17497	4.68e-27	13.1247	-2.17497	4.68e-27
ENSMUSG00000002108	Nr1h3	0.154552	2.17214	0.0147674	0.0313115	-2.17214	0.0147674
ENSMUSG00000029056	Pank4	0.154552	2.17214	0.0147674	0.0313115	-2.17214	0.0147674
ENSMUSG00000022562	Oplah	0.154552	2.17214	0.0147674	0.0313115	-2.17214	0.0147674
ENSMUSG00000027800	Tm4sf1	0.17663	2.16007	0.00726767	0.03653	-2.16007	0.00726767
ENSMUSG00000012296	Tjap1	0.17663	2.16007	0.00726767	0.03653	-2.16007	0.00726767
ENSMUSG00000039914	Coq10a	0.596128	2.15352	2.33e-07	0.130464	-2.15352	2.33e-07
ENSMUSG00000024442	Dele1	0.198709	2.15061	0.00376948	0.0417486	-2.15061	0.00376948
ENSMUSG00000031367	Ap1s2	0.198709	2.15061	0.00376948	0.0417486	-2.15061	0.00376948
ENSMUSG00000072941	Sod3	0.474694	2.13972	1.49e-05	0.104372	-2.13972	1.49e-05
ENSMUSG00000040723	Rcsd1	0.242867	2.13673	0.00106512	0.0521858	-2.13673	0.00106512
ENSMUSG00000026568	Mpc2	1.30265	2.13453	1.79e-12	0.29224	-2.13453	1.79e-12
ENSMUSG00000022389	Tef	0.264946	2.1315	0.000585068	0.0574043	-2.1315	0.000585068
ENSMUSG00000032180	Tmed1	0.264946	2.1315	0.0363973	0.0574043	-2.1315	0.0363973
ENSMUSG00000001131	Timp1	0.309103	2.12323	0.000298238	0.0678415	-2.12323	0.000298238
ENSMUSG00000025190	Got1	0.651325	2.12151	1.19e-07	0.14612	-2.12151	1.19e-07
ENSMUSG00000009097	Tbx1	0.673404	2.11991	1.04e-06	0.151339	-2.11991	1.04e-06
ENSMUSG00000013539	Tango2	0.529891	2.10235	4.64e-06	0.120027	-2.10235	4.64e-06
ENSMUSG00000064370	mt-Cytb	56.0471	2.09551	2.05e-26	13.036	-2.09551	2.05e-26
ENSMUSG00000071637	Cebpd	2.09749	2.09544	9.95e-15	0.485328	-2.09544	9.95e-15
ENSMUSG00000015837	Sqstm1	1.71111	2.0726	4.07e-13	0.40183	-2.0726	4.07e-13
ENSMUSG00000030161	Gabarapl1	0.3643	2.0726	7.59e-05	0.0834972	-2.0726	7.59e-05
ENSMUSG00000030409	Dmpk	0.3643	2.0726	7.59e-05	0.0834972	-2.0726	7.59e-05
ENSMUSG00000036390	Gadd45a	0.342222	2.0726	0.000135938	0.0782787	-2.0726	0.000135938
ENSMUSG00000031740	Mmp2	0.430537	2.0726	0.000137602	0.099153	-2.0726	0.000137602
ENSMUSG00000028223	Decr1	0.3643	2.0726	0.000709759	0.0834972	-2.0726	0.000709759
ENSMUSG00000032010	Usp2	0.253906	2.0726	0.00103098	0.0574043	-2.0726	0.00103098
ENSMUSG00000015850	Adamtsl4	0.231828	2.0726	0.00185044	0.0521858	-2.0726	0.00185044
ENSMUSG00000055538	Zcchc24	0.209749	2.0726	0.00341817	0.0469672	-2.0726	0.00341817
ENSMUSG00000003420	Fcgrt	0.231828	2.0726	0.00555478	0.0521858	-2.0726	0.00555478
ENSMUSG00000016024	Lbp	0.18767	2.0726	0.00632703	0.0417486	-2.0726	0.00632703
ENSMUSG00000035969	Rusc2	0.18767	2.0726	0.00632703	0.0417486	-2.0726	0.00632703
ENSMUSG00000032332	Col12a1	0.18767	2.0726	0.00632703	0.0417486	-2.0726	0.00632703
ENSMUSG00000021460	Auh	0.18767	2.0726	0.00632703	0.0417486	-2.0726	0.00632703
ENSMUSG00000001151	Pcnt	0.18767	2.0726	0.00717886	0.0417486	-2.0726	0.00717886
ENSMUSG00000079017	Ifi27l2a	0.231828	2.0726	0.0120363	0.0521858	-2.0726	0.0120363
ENSMUSG00000039852	Rere	0.165591	2.0726	0.0122837	0.03653	-2.0726	0.0122837
ENSMUSG00000023186	Vwa5a	0.165591	2.0726	0.0122837	0.03653	-2.0726	0.0122837
ENSMUSG00000058997	Vwa8	0.165591	2.0726	0.0122837	0.03653	-2.0726	0.0122837
ENSMUSG00000004071	Cdip1	0.165591	2.0726	0.0130161	0.03653	-2.0726	0.0130161
ENSMUSG00000027634	Ndrg3	0.143512	2.0726	0.024461	0.0313115	-2.0726	0.024461
ENSMUSG00000045573	Penk	0.143512	2.0726	0.024461	0.0313115	-2.0726	0.024461
ENSMUSG00000064080	Fbln2	0.143512	2.0726	0.024461	0.0313115	-2.0726	0.024461
ENSMUSG00000073600	Prob1	0.121433	2.0726	0.0496625	0.0260929	-2.0726	0.0496625
ENSMUSG00000056481	Cd248	0.121433	2.0726	0.0496625	0.0260929	-2.0726	0.0496625
ENSMUSG00000026042	Col5a2	0.165591	2.0726	0.0587251	0.03653	-2.0726	0.0587251
ENSMUSG00000009281	Rarres2	0.507813	2.04223	3.86e-06	0.120027	-2.04223	3.86e-06
ENSMUSG00000078429	Ctdsp2	0.507813	2.04223	3.86e-06	0.120027	-2.04223	3.86e-06
ENSMUSG00000019929	Dcn	1.55656	2.03253	1.73e-10	0.375738	-2.03253	1.73e-10
ENSMUSG00000075706	Gpx4	4.68071	2.02914	1.05e-19	1.13765	-2.02914	1.05e-19
ENSMUSG00000033429	Mcee	0.309103	2.02369	0.000792443	0.0730601	-2.02369	0.000792443
ENSMUSG00000001946	Esam	0.264946	2.01602	0.00145764	0.0626229	-2.01602	0.00145764
ENSMUSG00000024222	Fkbp5	0.706522	2.00751	3.41e-07	0.172213	-2.00751	3.41e-07
ENSMUSG00000050105	Grrp1	0.220788	2.00549	0.00323456	0.0521858	-2.00549	0.00323456
ENSMUSG00000020681	Ace	0.220788	2.00549	0.00323456	0.0521858	-2.00549	0.00323456
ENSMUSG00000021768	Dusp13	0.198709	1.9986	0.00583917	0.0469672	-1.9986	0.00583917
ENSMUSG00000020610	Amz2	0.17663	1.99014	0.0109049	0.0417486	-1.99014	0.0109049
ENSMUSG00000000253	Gmpr	0.17663	1.99014	0.0109049	0.0417486	-1.99014	0.0109049
ENSMUSG00000029020	Mfn2	0.507813	1.98334	8.82e-06	0.125246	-1.98334	8.82e-06
ENSMUSG00000067780	Pi15	0.154552	1.97949	0.020792	0.03653	-1.97949	0.020792
ENSMUSG00000013846	St3gal1	0.154552	1.97949	0.020792	0.03653	-1.97949	0.020792
ENSMUSG00000002769	Gnmt	0.154552	1.97949	0.020792	0.03653	-1.97949	0.020792
ENSMUSG00000036446	Lum	0.154552	1.97949	0.0294785	0.03653	-1.97949	0.0294785
ENSMUSG00000006057	Atp5g1	5.46451	1.97152	5.77e-19	1.38292	-1.97152	5.77e-19
ENSMUSG00000038936	Sccpdh	0.132473	1.96569	0.0408813	0.0313115	-1.96569	0.0408813
ENSMUSG00000073889	Il11ra1	0.132473	1.96569	0.0408813	0.0313115	-1.96569	0.0408813
ENSMUSG00000078815	Cacng6	0.132473	1.96569	0.0408813	0.0313115	-1.96569	0.0408813
ENSMUSG00000004371	Il11	0.132473	1.96569	0.0408813	0.0313115	-1.96569	0.0408813
ENSMUSG00000041308	Sntb2	0.132473	1.96569	0.0408813	0.0313115	-1.96569	0.0408813
ENSMUSG00000023959	Clic5	0.132473	1.96569	0.0469594	0.0313115	-1.96569	0.0469594
ENSMUSG00000020321	Mdh1	1.98709	1.95774	7.5e-12	0.506202	-1.95774	7.5e-12
ENSMUSG00000022032	Scara5	0.231828	1.94707	0.00437447	0.0574043	-1.94707	0.00437447
ENSMUSG00000098178	Gm42418	27.1017	1.94238	4.27e-17	7.00855	-1.94238	4.27e-17
ENSMUSG00000067818	Myl9	0.209749	1.9351	0.00848333	0.0521858	-1.9351	0.00848333
ENSMUSG00000031534	Smim19	0.209749	1.9351	0.00848333	0.0521858	-1.9351	0.00848333
ENSMUSG00000032737	Inppl1	0.209749	1.9351	0.0449408	0.0521858	-1.9351	0.0449408
ENSMUSG00000018593	Sparc	0.971468	1.93363	1.35e-07	0.250492	-1.93363	1.35e-07
ENSMUSG00000055148	Klf2	0.529891	1.93243	7.28e-06	0.135683	-1.93243	7.28e-06
ENSMUSG00000029776	Hibadh	0.309103	1.93059	0.000629145	0.0782787	-1.93059	0.000629145
ENSMUSG00000022610	Mapk12	0.309103	1.93059	0.000629145	0.0782787	-1.93059	0.000629145
ENSMUSG00000024140	Epas1	0.408458	1.92821	0.00702712	0.104372	-1.92821	0.00702712
ENSMUSG00000057465	Saa2	0.805877	1.92451	9.24e-07	0.208743	-1.92451	9.24e-07
ENSMUSG00000028991	Mtor	0.585088	1.9206	3.48e-06	0.151339	-1.9206	3.48e-06
ENSMUSG00000089917	Uckl1	0.18767	1.9206	0.0100453	0.0469672	-1.9206	0.0100453
ENSMUSG00000013622	Atraid	0.18767	1.9206	0.0100453	0.0469672	-1.9206	0.0100453
ENSMUSG00000027742	Cog6	0.18767	1.9206	0.0350579	0.0469672	-1.9206	0.0350579
ENSMUSG00000018217	Pmp22	0.287025	1.9206	0.0492494	0.0730601	-1.9206	0.0492494
ENSMUSG00000037447	Arid5a	0.3643	1.91214	0.000252565	0.0939344	-1.91214	0.000252565
ENSMUSG00000036199	Ndufa13	3.26766	1.90322	2.5e-16	0.866284	-1.90322	2.5e-16
ENSMUSG00000001870	Ltbp1	0.165591	1.90268	0.0187167	0.0417486	-1.90268	0.0187167
ENSMUSG00000001240	Ramp2	0.242867	1.89573	0.00374739	0.0626229	-1.89573	0.00374739
ENSMUSG00000073002	Vamp5	0.397419	1.88974	0.000132366	0.104372	-1.88974	0.000132366
ENSMUSG00000023089	Ndufa5	2.21892	1.88533	1.27e-11	0.594918	-1.88533	1.27e-11
ENSMUSG00000000031	H19	0.783798	1.88498	2.26e-05	0.208743	-1.88498	2.26e-05
ENSMUSG00000064357	mt-Atp6	87.5204	1.88246	4.12e-22	23.5984	-1.88246	4.12e-22
ENSMUSG00000031782	Coq9	0.761719	1.87996	2.94e-07	0.203525	-1.87996	2.94e-07
ENSMUSG00000046671	Mtfr1l	0.220788	1.87996	0.00690891	0.0574043	-1.87996	0.00690891
ENSMUSG00000041889	Shisa4	0.143512	1.87996	0.0348444	0.03653	-1.87996	0.0348444
ENSMUSG00000005674	Tomm40l	0.220788	1.87996	0.0485296	0.0574043	-1.87996	0.0485296
ENSMUSG00000034563	Ccpg1	0.220788	1.87996	0.0572519	0.0574043	-1.87996	0.0572519
ENSMUSG00000026466	Tor1aip1	0.275985	1.86615	0.0243421	0.0730601	-1.86615	0.0243421
ENSMUSG00000020432	Tcn2	0.198709	1.8611	0.0130835	0.0521858	-1.8611	0.0130835
ENSMUSG00000037960	Card19	0.596128	1.85396	6.73e-06	0.161776	-1.85396	6.73e-06
ENSMUSG00000026032	Ndufb3	1.15914	1.84633	1.04e-08	0.318333	-1.84633	1.04e-08
ENSMUSG00000039263	Npepl1	0.309103	1.84312	0.00131345	0.0834972	-1.84312	0.00131345
ENSMUSG00000026814	Eng	0.55197	1.83814	1.25e-05	0.151339	-1.83814	1.25e-05
ENSMUSG00000085795	Zfp703	0.3643	1.83814	0.000450313	0.099153	-1.83814	0.000450313
ENSMUSG00000110949	Nudt8	0.3643	1.83814	0.00420033	0.099153	-1.83814	0.00420033
ENSMUSG00000018574	Acadvl	1.89878	1.83481	1.18e-10	0.527076	-1.83481	1.18e-10
ENSMUSG00000037656	Slc20a2	0.474694	1.8316	7.07e-05	0.130464	-1.8316	7.07e-05
ENSMUSG00000022010	Tsc22d1	0.507813	1.81984	9.96e-05	0.140902	-1.81984	9.96e-05
ENSMUSG00000027288	Zfp106	0.783798	1.81626	6.78e-07	0.21918	-1.81626	6.78e-07
ENSMUSG00000013483	Card14	0.540931	1.80957	2.91e-05	0.151339	-1.80957	2.91e-05
ENSMUSG00000053329	Gatd3a	0.430537	1.80957	0.000137059	0.120027	-1.80957	0.000137059
ENSMUSG00000028763	Hspg2	0.264946	1.80957	0.00447018	0.0730601	-1.80957	0.00447018
ENSMUSG00000047264	Zfp358	0.154552	1.80957	0.0314991	0.0417486	-1.80957	0.0314991
ENSMUSG00000072946	Ptgr2	0.154552	1.80957	0.0314991	0.0417486	-1.80957	0.0314991
ENSMUSG00000061878	Sphk1	0.154552	1.80957	0.0332313	0.0417486	-1.80957	0.0332313
ENSMUSG00000034290	Nek9	0.209749	1.80957	0.0443846	0.0574043	-1.80957	0.0443846
ENSMUSG00000023034	Nr4a1	0.850034	1.80342	3.8e-07	0.240055	-1.80342	3.8e-07
ENSMUSG00000022354	Ndufb9	4.60343	1.80268	2.74e-15	1.30986	-1.80268	2.74e-15
ENSMUSG00000042312	S100a13	0.518852	1.79959	0.000137892	0.14612	-1.79959	0.000137892
ENSMUSG00000040488	Ltbp4	0.408458	1.79697	0.000234228	0.114809	-1.79697	0.000234228
ENSMUSG00000030218	Mgp	0.761719	1.77562	6.51e-05	0.21918	-1.77562	6.51e-05
ENSMUSG00000038546	Ranbp9	0.275985	1.77304	0.0210809	0.0782787	-1.77304	0.0210809
ENSMUSG00000038642	Ctss	0.132473	1.77304	0.0590892	0.03653	-1.77304	0.0590892
ENSMUSG00000041528	Rnf123	0.132473	1.77304	0.0590892	0.03653	-1.77304	0.0590892
ENSMUSG00000018334	Ksr1	0.132473	1.77304	0.0590892	0.03653	-1.77304	0.0590892
ENSMUSG00000063450	Syne2	0.132473	1.77304	0.0590892	0.03653	-1.77304	0.0590892
ENSMUSG00000041445	Mmrn2	0.132473	1.77304	0.0590892	0.03653	-1.77304	0.0590892
ENSMUSG00000022419	Deptor	0.132473	1.77304	0.0590892	0.03653	-1.77304	0.0590892
ENSMUSG00000037916	Ndufv1	2.74881	1.7716	1.13e-11	0.798442	-1.7716	1.13e-11
ENSMUSG00000069516	Lyz2	0.684443	1.76448	4.49e-05	0.198306	-1.76448	4.49e-05
ENSMUSG00000003531	Dgcr6	0.220788	1.76448	0.00964888	0.0626229	-1.76448	0.00964888
ENSMUSG00000020572	Nampt	0.397419	1.7585	0.000363269	0.114809	-1.7585	0.000363269
ENSMUSG00000029810	Tmem176b	0.430537	1.75068	0.000270021	0.125246	-1.75068	0.000270021
ENSMUSG00000069792	Wfdc17	0.430537	1.75068	0.000270021	0.125246	-1.75068	0.000270021
ENSMUSG00000023495	Pcbp4	0.253906	1.75068	0.00673405	0.0730601	-1.75068	0.00673405
ENSMUSG00000028838	Extl1	0.165591	1.75068	0.0397397	0.0469672	-1.75068	0.0397397
ENSMUSG00000043154	Ppp2r3a	0.165591	1.75068	0.0397397	0.0469672	-1.75068	0.0397397
ENSMUSG00000025781	Atp5c1	3.63196	1.74544	1.1e-13	1.07503	-1.74544	1.1e-13
ENSMUSG00000026249	Serpine2	0.463655	1.74398	0.00130029	0.135683	-1.74398	0.00130029
ENSMUSG00000013593	Ndufs2	2.48387	1.74304	1.56e-12	0.735819	-1.74304	1.56e-12
ENSMUSG00000029528	Pxn	0.287025	1.74003	0.00319625	0.0834972	-1.74003	0.00319625
ENSMUSG00000009863	Sdhb	1.96501	1.73624	2.85e-11	0.584481	-1.73624	2.85e-11
ENSMUSG00000028035	Dnajb4	0.198709	1.73557	0.0176189	0.0574043	-1.73557	0.0176189
ENSMUSG00000042293	Gm5617	0.198709	1.73557	0.0176189	0.0574043	-1.73557	0.0176189
ENSMUSG00000037499	Nenf	1.10394	1.73082	4.59e-08	0.32877	-1.73082	4.59e-08
ENSMUSG00000024099	Ndufv2	1.46824	1.7293	1.28e-08	0.43836	-1.7293	1.28e-08
ENSMUSG00000079018	Ly6c1	1.44616	1.72468	7.93e-09	0.433142	-1.72468	7.93e-09
ENSMUSG00000012428	Steap4	0.474694	1.72468	0.000184514	0.140902	-1.72468	0.000184514
ENSMUSG00000028470	Hint2	0.353261	1.72468	0.00111192	0.104372	-1.72468	0.00111192
ENSMUSG00000023046	Igfbp6	0.353261	1.72468	0.00111192	0.104372	-1.72468	0.00111192
ENSMUSG00000031503	Col4a2	0.540931	1.71646	4.93e-05	0.161776	-1.71646	4.93e-05
ENSMUSG00000020390	Ube2b	1.12602	1.71471	2e-06	0.339208	-1.71471	2e-06
ENSMUSG00000038375	Trp53inp2	0.298064	1.71003	0.0232188	0.0887158	-1.71003	0.0232188
ENSMUSG00000002985	Apoe	2.20788	1.70129	1.39e-09	0.673196	-1.70129	1.39e-09
ENSMUSG00000022553	Maf1	0.3643	1.70064	0.0013466	0.10959	-1.70064	0.0013466
ENSMUSG00000030247	Kcnj8	0.17663	1.70064	0.0324191	0.0521858	-1.70064	0.0324191
ENSMUSG00000032306	Mpi	0.17663	1.70064	0.0324191	0.0521858	-1.70064	0.0324191
ENSMUSG00000068264	Ap5s1	0.17663	1.70064	0.0413722	0.0521858	-1.70064	0.0413722
ENSMUSG00000022820	Ndufb4	2.06437	1.69646	4.37e-11	0.631448	-1.69646	4.37e-11
ENSMUSG00000079484	Phyhd1	0.209749	1.69409	0.0155823	0.0626229	-1.69409	0.0155823
ENSMUSG00000068206	Pick1	0.209749	1.69409	0.0155823	0.0626229	-1.69409	0.0155823
ENSMUSG00000037235	Mxd4	0.275985	1.68558	0.00498617	0.0834972	-1.68558	0.00498617
ENSMUSG00000020153	Ndufs7	1.90982	1.68266	1.45e-10	0.589699	-1.68266	1.45e-10
ENSMUSG00000003380	Rabac1	1.65591	1.68165	9.91e-10	0.511421	-1.68165	9.91e-10
ENSMUSG00000030681	Mvp	1.0929	1.67207	5.33e-07	0.339208	-1.67207	5.33e-07
ENSMUSG00000053768	Chchd3	0.673404	1.66925	1.57e-05	0.208743	-1.66925	1.57e-05
ENSMUSG00000061474	Mrps36	0.485734	1.65757	0.000201882	0.151339	-1.65757	0.000201882
ENSMUSG00000041577	Prelp	0.419497	1.65757	0.000540592	0.130464	-1.65757	0.000540592
ENSMUSG00000024978	Gpam	0.253906	1.65757	0.0087363	0.0782787	-1.65757	0.0087363
ENSMUSG00000096472	Cdkn2d	0.18767	1.65757	0.0283331	0.0574043	-1.65757	0.0283331
ENSMUSG00000022707	Gbe1	0.18767	1.65757	0.0283331	0.0574043	-1.65757	0.0283331
ENSMUSG00000031508	Ankrd10	0.287025	1.65757	0.040203	0.0887158	-1.65757	0.040203
ENSMUSG00000005510	Ndufs3	1.15914	1.65078	3.44e-06	0.3653	-1.65078	3.44e-06
ENSMUSG00000031812	Map1lc3b	2.71569	1.64593	5.78e-11	0.861065	-1.64593	5.78e-11
ENSMUSG00000027406	Idh3b	1.34681	1.64008	4.74e-08	0.427923	-1.64008	4.74e-08
ENSMUSG00000045160	Bola3	0.73964	1.6365	8.69e-06	0.234836	-1.6365	8.69e-06
ENSMUSG00000051403	Ppp1r37	0.298064	1.63203	0.00515978	0.0939344	-1.63203	0.00515978
ENSMUSG00000022548	Apod	0.684443	1.62362	0.000130182	0.21918	-1.62362	0.000130182
ENSMUSG00000033938	Ndufb7	2.15268	1.62122	3.03e-10	0.694071	-1.62122	3.03e-10
ENSMUSG00000021190	Lgmn	0.618207	1.62009	5.91e-05	0.198306	-1.62009	5.91e-05
ENSMUSG00000028954	Nub1	0.198709	1.62009	0.0344033	0.0626229	-1.62009	0.0344033
ENSMUSG00000037151	Lrrc20	0.198709	1.62009	0.0344033	0.0626229	-1.62009	0.0344033
ENSMUSG00000020130	Tbc1d15	0.198709	1.62009	0.0344033	0.0626229	-1.62009	0.0344033
ENSMUSG00000020218	Wif1	0.198709	1.62009	0.0344033	0.0626229	-1.62009	0.0344033
ENSMUSG00000072235	Tuba1a	0.55197	1.61575	0.000227104	0.177432	-1.61575	0.000227104
ENSMUSG00000020456	Ogdh	1.46824	1.61513	1.43e-08	0.474891	-1.61513	1.43e-08
ENSMUSG00000000555	Itga5	0.165591	1.61317	0.0508031	0.0521858	-1.61317	0.0508031
ENSMUSG00000051185	Fam174a	0.165591	1.61317	0.0509273	0.0521858	-1.61317	0.0509273
ENSMUSG00000064215	Ifi27	0.275985	1.60312	0.00910866	0.0887158	-1.60312	0.00910866
ENSMUSG00000033365	Ipo13	0.783798	1.59867	2.84e-05	0.25571	-1.59867	2.84e-05
ENSMUSG00000070436	Serpinh1	0.386379	1.59867	0.00136915	0.125246	-1.59867	0.00136915
ENSMUSG00000029661	Col1a2	0.242867	1.59617	0.0134689	0.0782787	-1.59617	0.0134689
ENSMUSG00000055553	Kxd1	0.242867	1.59617	0.0134689	0.0782787	-1.59617	0.0134689
ENSMUSG00000031502	Col4a1	0.861074	1.59503	2.41e-05	0.281803	-1.59503	2.41e-05
ENSMUSG00000025745	Hadha	1.44616	1.59344	1.05e-06	0.474891	-1.59344	1.05e-06
ENSMUSG00000031059	Ndufb11	2.03125	1.59276	8.22e-09	0.667978	-1.59276	8.22e-09
ENSMUSG00000003813	Rad23a	0.463655	1.59198	0.000615145	0.151339	-1.59198	0.000615145
ENSMUSG00000032047	Acat1	0.463655	1.59198	0.00433964	0.151339	-1.59198	0.00433964
ENSMUSG00000025204	Ndufb8	3.16831	1.59148	8.11e-11	1.04372	-1.59148	8.11e-11
ENSMUSG00000022110	Sucla2	0.651325	1.58718	0.000161391	0.213962	-1.58718	0.000161391
ENSMUSG00000031431	Tsc22d3	0.540931	1.58718	0.000223739	0.177432	-1.58718	0.000223739
ENSMUSG00000036905	C1qb	0.209749	1.58718	0.0285065	0.0678415	-1.58718	0.0285065
ENSMUSG00000030532	Hddc3	0.209749	1.58718	0.0568662	0.0678415	-1.58718	0.0568662
ENSMUSG00000021477	Ctsl	2.36243	1.58239	3.89e-09	0.782787	-1.58239	3.89e-09
ENSMUSG00000059714	Flot1	0.585088	1.57956	0.000134589	0.193087	-1.57956	0.000134589
ENSMUSG00000019689	Fmc1	0.772758	1.5785	1.49e-05	0.25571	-1.5785	1.49e-05
ENSMUSG00000036887	C1qa	0.662364	1.57708	0.000621617	0.21918	-1.57708	0.000621617
ENSMUSG00000040026	Saa3	10.7193	1.57325	2.16e-10	3.57994	-1.57325	2.16e-10
ENSMUSG00000021764	Ndufs4	1.08186	1.57268	2.03e-06	0.360082	-1.57268	2.03e-06
ENSMUSG00000061111	Mcrip1	0.441576	1.57218	0.00105009	0.14612	-1.57218	0.00105009
ENSMUSG00000025825	Iscu	0.596128	1.56856	0.000392336	0.198306	-1.56856	0.000392336
ENSMUSG00000037622	Wdtc1	0.331182	1.56737	0.0105807	0.10959	-1.56737	0.0105807
ENSMUSG00000027447	Cst3	3.95211	1.56609	1.58e-11	1.32552	-1.56609	1.58e-11
ENSMUSG00000014606	Slc25a11	0.794837	1.56199	0.000104008	0.266147	-1.56199	0.000104008
ENSMUSG00000004610	Etfb	2.21892	1.56089	6.73e-10	0.746257	-1.56089	6.73e-10
ENSMUSG00000026822	Lcn2	5.68529	1.56027	2.24e-11	1.91522	-1.56027	2.24e-11
ENSMUSG00000041881	Ndufa7	2.80401	1.55916	1.16e-10	0.944562	-1.55916	1.16e-10
ENSMUSG00000041120	Nbl1	0.496773	1.55177	0.00275109	0.166994	-1.55177	0.00275109
ENSMUSG00000019487	Trip10	0.419497	1.55065	0.00122371	0.140902	-1.55065	0.00122371
ENSMUSG00000053113	Socs3	0.872113	1.53655	7.88e-06	0.297459	-1.53655	7.88e-06
ENSMUSG00000027673	Ndufb5	1.72215	1.53433	1.44e-08	0.589699	-1.53433	1.44e-08
ENSMUSG00000031762	Mt2	24.3308	1.52543	2.79e-14	8.40191	-1.52543	2.79e-14
ENSMUSG00000023150	Ivns1abp	0.728601	1.52398	4.33e-05	0.250492	-1.52398	4.33e-05
ENSMUSG00000026260	Ndufa10	1.67799	1.52264	1.47e-06	0.579262	-1.52264	1.47e-06
ENSMUSG00000037710	Cisd1	0.651325	1.52006	0.000116797	0.224399	-1.52006	0.000116797
ENSMUSG00000031451	Gas6	0.529891	1.51739	0.000505209	0.18265	-1.51739	0.000505209
ENSMUSG00000034566	Atp5h	3.93003	1.51347	6.09e-10	1.36727	-1.51347	6.09e-10
ENSMUSG00000018428	Akap1	0.242867	1.5087	0.0238769	0.0834972	-1.5087	0.0238769
ENSMUSG00000024236	Svil	0.242867	1.5087	0.0288493	0.0834972	-1.5087	0.0288493
ENSMUSG00000073155	1810058I24Rik	0.883152	1.50556	1.15e-05	0.307896	-1.50556	1.15e-05
ENSMUSG00000026526	Fh1	0.761719	1.50145	4.07e-05	0.266147	-1.50145	4.07e-05
ENSMUSG00000042870	Tom1	0.37534	1.50145	0.00341533	0.130464	-1.50145	0.00341533
ENSMUSG00000002010	Idh3g	0.982507	1.49837	0.000215174	0.344426	-1.49837	0.000215174
ENSMUSG00000011257	Pabpc4	0.507813	1.49791	0.000595022	0.177432	-1.49791	0.000595022
ENSMUSG00000028959	Fastk	0.507813	1.49791	0.00160513	0.177432	-1.49791	0.00160513
ENSMUSG00000052911	Lamb2	0.430537	1.48764	0.00178696	0.151339	-1.48764	0.00178696
ENSMUSG00000030890	Ilk	0.298064	1.48764	0.0113858	0.104372	-1.48764	0.0113858
ENSMUSG00000117924	Tmem223	0.298064	1.48764	0.0113858	0.104372	-1.48764	0.0113858
ENSMUSG00000002379	Ndufa11	1.55656	1.48088	1.14e-07	0.553169	-1.48088	1.14e-07
ENSMUSG00000029309	Sparcl1	0.264946	1.46853	0.024461	0.0939344	-1.46853	0.024461
ENSMUSG00000030615	Tmem126a	0.220788	1.46492	0.0425807	0.0782787	-1.46492	0.0425807
ENSMUSG00000002504	Slc9a3r2	0.220788	1.46492	0.0425807	0.0782787	-1.46492	0.0425807
ENSMUSG00000019970	Sgk1	0.408458	1.46255	0.00616892	0.14612	-1.46255	0.00616892
ENSMUSG00000007872	Id3	0.850034	1.45112	2.8e-05	0.307896	-1.45112	2.8e-05
ENSMUSG00000037772	Mrpl23	0.706522	1.45112	0.00149066	0.25571	-1.45112	0.00149066
ENSMUSG00000040048	Ndufb10	1.66695	1.45017	1.07e-07	0.605355	-1.45017	1.07e-07
ENSMUSG00000068220	Lgals1	1.23641	1.44984	6.97e-06	0.448798	-1.44984	6.97e-06
ENSMUSG00000026003	Acadl	1.29161	1.44745	2.32e-06	0.469672	-1.44745	2.32e-06
ENSMUSG00000004655	Aqp1	0.618207	1.44606	0.000465284	0.224399	-1.44606	0.000465284
ENSMUSG00000037966	Ninj1	0.474694	1.44457	0.00187769	0.172213	-1.44457	0.00187769
ENSMUSG00000031490	Eif4ebp1	2.47283	1.44344	8.21e-08	0.902814	-1.44344	8.21e-08
ENSMUSG00000030934	Oat	0.574049	1.44297	0.00046537	0.208743	-1.44297	0.00046537
ENSMUSG00000054452	Tle5	2.49491	1.43972	3.35e-08	0.913251	-1.43972	3.35e-08
ENSMUSG00000028273	Pdlim5	0.783798	1.43517	0.000345202	0.287022	-1.43517	0.000345202
ENSMUSG00000019505	Ubb	5.89504	1.4321	2.7e-11	2.17093	-1.4321	2.7e-11
ENSMUSG00000027895	Kcnc4	0.242867	1.42624	0.0296782	0.0887158	-1.42624	0.0296782
ENSMUSG00000022956	Atp5o	4.94565	1.41965	6.78e-11	1.83694	-1.41965	6.78e-11
ENSMUSG00000029545	Acads	0.353261	1.41656	0.0124493	0.130464	-1.41656	0.0124493
ENSMUSG00000021577	Sdha	1.0377	1.41364	2.8e-05	0.386175	-1.41364	2.8e-05
ENSMUSG00000025511	Tspan4	0.408458	1.41364	0.00490753	0.151339	-1.41364	0.00490753
ENSMUSG00000024059	Clip4	0.463655	1.41141	0.002568	0.172213	-1.41141	0.002568
ENSMUSG00000021417	Eci2	0.574049	1.40821	0.00174316	0.213962	-1.40821	0.00174316
ENSMUSG00000025465	Echs1	0.574049	1.40821	0.0030592	0.213962	-1.40821	0.0030592
ENSMUSG00000059734	Ndufs8	1.12602	1.40155	0.000137602	0.422705	-1.40155	0.000137602
ENSMUSG00000031818	Cox4i1	11.3485	1.39488	1.56e-11	4.28967	-1.39488	1.56e-11
ENSMUSG00000058076	Sdhc	0.872113	1.39453	0.000788071	0.32877	-1.39453	0.000788071
ENSMUSG00000025510	Cd151	0.662364	1.38863	0.000363099	0.250492	-1.38863	0.000363099
ENSMUSG00000033685	Ucp2	1.5676	1.38699	7.1e-07	0.594918	-1.38699	7.1e-07
ENSMUSG00000026728	Vim	0.728601	1.38381	0.000752457	0.276585	-1.38381	0.000752457
ENSMUSG00000041733	Coq5	0.275985	1.38073	0.0239397	0.104372	-1.38073	0.0239397
ENSMUSG00000034220	Gpc1	0.220788	1.37746	0.0502694	0.0834972	-1.37746	0.0502694
ENSMUSG00000028461	Ccdc107	0.220788	1.37746	0.0502694	0.0834972	-1.37746	0.0502694
ENSMUSG00000030605	Mfge8	0.574049	1.37426	0.000879636	0.21918	-1.37426	0.000879636
ENSMUSG00000032314	Etfa	0.993546	1.37095	2.78e-05	0.380956	-1.37095	2.78e-05
ENSMUSG00000055401	Fbxo6	0.287025	1.36806	0.0278106	0.10959	-1.36806	0.0278106
ENSMUSG00000041548	Hspb8	0.596128	1.36211	0.000869471	0.229617	-1.36211	0.000869471
ENSMUSG00000074794	Arrdc3	0.231828	1.36211	0.0590892	0.0887158	-1.36211	0.0590892
ENSMUSG00000022951	Rcan1	0.905231	1.36018	7.37e-05	0.349645	-1.36018	7.37e-05
ENSMUSG00000030695	Aldoa	14.4727	1.35601	9.63e-12	5.62041	-1.35601	9.63e-12
ENSMUSG00000025351	Cd63	1.94294	1.35039	3.07e-07	0.756694	-1.35039	3.07e-07
ENSMUSG00000009687	Fxyd5	0.872113	1.35014	9.22e-05	0.339208	-1.35014	9.22e-05
ENSMUSG00000020111	Micu1	0.242867	1.34824	0.0479144	0.0939344	-1.34824	0.0479144
ENSMUSG00000031198	Fundc2	0.309103	1.34562	0.0193551	0.120027	-1.34562	0.0193551
ENSMUSG00000058254	Tspan7	0.309103	1.34562	0.0506375	0.120027	-1.34562	0.0506375
ENSMUSG00000000326	Comt	0.37534	1.34391	0.0109531	0.14612	-1.34391	0.0109531
ENSMUSG00000016252	Atp5e	10.3329	1.34088	6.81e-10	4.05483	-1.34088	6.81e-10
ENSMUSG00000060591	Ifitm2	2.02021	1.33878	2.69e-06	0.793224	-1.33878	2.69e-06
ENSMUSG00000022551	Cyc1	2.95856	1.33671	1.46e-08	1.16374	-1.33671	1.46e-08
ENSMUSG00000001666	Ddt	0.253906	1.33564	0.040565	0.099153	-1.33564	0.040565
ENSMUSG00000020664	Dld	0.463655	1.32894	0.0132257	0.18265	-1.32894	0.0132257
ENSMUSG00000062929	Cfl2	0.540931	1.32414	0.0025391	0.213962	-1.32414	0.0025391
ENSMUSG00000038502	Ptov1	0.474694	1.32258	0.00436692	0.187869	-1.32258	0.00436692
ENSMUSG00000025260	Hsd17b10	0.342222	1.31772	0.0155823	0.135683	-1.31772	0.0155823
ENSMUSG00000070394	Tmem256	1.0929	1.30707	9.98e-05	0.43836	-1.30707	9.98e-05
ENSMUSG00000017778	Cox7c	5.90608	1.30264	1.83e-09	2.37967	-1.30264	1.83e-09
ENSMUSG00000027546	Atp9a	0.3643	1.30209	0.0190502	0.14612	-1.30209	0.0190502
ENSMUSG00000000088	Cox5a	3.78652	1.2992	5.8e-08	1.52904	-1.2992	5.8e-08
ENSMUSG00000036256	Igfbp7	1.8215	1.2979	3.79e-06	0.735819	-1.2979	3.79e-06
ENSMUSG00000028841	Cnksr1	0.452616	1.295	0.0138739	0.18265	-1.295	0.0138739
ENSMUSG00000035674	Ndufa3	2.16372	1.29378	7.1e-07	0.876721	-1.29378	7.1e-07
ENSMUSG00000041571	Selenow	3.12415	1.29161	3.51e-08	1.26811	-1.29161	3.51e-08
ENSMUSG00000007036	Abhd16a	0.309103	1.28673	0.0303982	0.125246	-1.28673	0.0303982
ENSMUSG00000024750	Zfand5	0.883152	1.28317	0.000203055	0.360082	-1.28317	0.000203055
ENSMUSG00000038387	Rras	0.397419	1.28206	0.0121075	0.161776	-1.28206	0.0121075
ENSMUSG00000029472	Anapc5	0.905231	1.27772	0.000205121	0.370519	-1.27772	0.000205121
ENSMUSG00000008892	Vdac3	0.73964	1.27742	0.00189884	0.302677	-1.27742	0.00189884
ENSMUSG00000030802	Bckdk	0.496773	1.27424	0.00444445	0.203525	-1.27424	0.00444445
ENSMUSG00000030189	Ybx3	4.54824	1.27075	3.97e-08	1.87347	-1.27075	3.97e-08
ENSMUSG00000001419	Mef2d	0.419497	1.27054	0.0251471	0.172213	-1.27054	0.0251471
ENSMUSG00000113902	Ndufb1-ps	1.4572	1.26991	1.04e-05	0.600136	-1.26991	1.04e-05
ENSMUSG00000022565	Plec	1.49032	1.26525	2.43e-05	0.615792	-1.26525	2.43e-05
ENSMUSG00000019179	Mdh2	3.55469	1.26334	4.25e-08	1.47164	-1.26334	4.25e-08
ENSMUSG00000040249	Lrp1	0.883152	1.26271	0.000296808	0.3653	-1.26271	0.000296808
ENSMUSG00000060802	B2m	0.794837	1.26243	0.0437229	0.32877	-1.26243	0.0437229
ENSMUSG00000030884	Uqcrc2	0.993546	1.25847	0.0226683	0.412268	-1.25847	0.0226683
ENSMUSG00000014313	Cox6c	7.82694	1.25657	6.82e-09	3.25639	-1.25657	6.82e-09
ENSMUSG00000031299	Pdha1	1.2033	1.25405	0.000355918	0.500983	-1.25405	0.000355918
ENSMUSG00000038462	Uqcrfs1	2.06437	1.25215	1.88e-05	0.861065	-1.25215	1.88e-05
ENSMUSG00000020326	Ccng1	0.275985	1.24948	0.0447502	0.114809	-1.24948	0.0447502
ENSMUSG00000027187	Cat	0.37534	1.24769	0.019487	0.156557	-1.24769	0.019487
ENSMUSG00000002395	Use1	0.585088	1.24253	0.00452311	0.245273	-1.24253	0.00452311
ENSMUSG00000068290	Ddrgk1	0.287025	1.24253	0.0496625	0.120027	-1.24253	0.0496625
ENSMUSG00000000738	Spg7	0.298064	1.2361	0.0416664	0.125246	-1.2361	0.0416664
ENSMUSG00000019578	Ubxn6	0.507813	1.23488	0.00995653	0.213962	-1.23488	0.00995653
ENSMUSG00000027177	Hipk3	0.342222	1.21462	0.0279324	0.14612	-1.21462	0.0279324
ENSMUSG00000016427	Ndufa1	1.29161	1.21378	0.000322451	0.553169	-1.21378	0.000322451
ENSMUSG00000020949	Fkbp3	0.463655	1.21347	0.00916168	0.198306	-1.21347	0.00916168
ENSMUSG00000078566	Bnip3	0.827955	1.21201	0.00567548	0.354863	-1.21201	0.00567548
ENSMUSG00000002980	Bcam	1.30265	1.19924	9.17e-05	0.563606	-1.19924	9.17e-05
ENSMUSG00000061130	Ppm1b	0.287025	1.18364	0.0564782	0.125246	-1.18364	0.0564782
ENSMUSG00000077450	Rab11b	0.73964	1.18279	0.00171343	0.323552	-1.18279	0.00171343
ENSMUSG00000031770	Herpud1	0.441576	1.18223	0.0141582	0.193087	-1.18223	0.0141582
ENSMUSG00000020315	Sptbn1	0.309103	1.1757	0.0516754	0.135683	-1.1757	0.0516754
ENSMUSG00000020402	Vdac1	1.96501	1.17272	8.87e-06	0.866284	-1.17272	8.87e-06
ENSMUSG00000061518	Cox5b	5.27684	1.17235	1.26e-07	2.32749	-1.17235	1.26e-07
ENSMUSG00000020386	Sar1b	0.651325	1.17214	0.00381417	0.287022	-1.17214	0.00381417
ENSMUSG00000028583	Pdpn	0.320143	1.17214	0.0440473	0.140902	-1.17214	0.0440473
ENSMUSG00000027809	Etfdh	0.342222	1.16571	0.0412278	0.151339	-1.16571	0.0412278
ENSMUSG00000034845	Plvap	0.529891	1.16375	0.00902901	0.234836	-1.16375	0.00902901
ENSMUSG00000022450	Ndufa6	1.79942	1.16337	1.74e-05	0.798442	-1.16337	1.74e-05
ENSMUSG00000026895	Ndufa8	1.08186	1.1628	0.000330995	0.480109	-1.1628	0.000330995
ENSMUSG00000052738	Suclg1	1.19226	1.15429	0.00112829	0.532295	-1.15429	0.00112829
ENSMUSG00000043613	Mmp3	1.61175	1.15334	0.00356738	0.720164	-1.15334	0.00356738
ENSMUSG00000025393	Atp5b	11.4479	1.15262	2.39e-08	5.11942	-1.15262	2.39e-08
ENSMUSG00000006818	Sod2	1.28057	1.14855	0.00016542	0.574043	-1.14855	0.00016542
ENSMUSG00000032440	Tgfbr2	0.430537	1.1466	0.0246436	0.193087	-1.1466	0.0246436
ENSMUSG00000014294	Ndufa2	2.41763	1.13286	7.11e-06	1.0959	-1.13286	7.11e-06
ENSMUSG00000002015	Bcap31	0.574049	1.1281	0.00902127	0.260929	-1.1281	0.00902127
ENSMUSG00000038717	Atp5l	5.16644	1.12587	5.96e-07	2.35358	-1.12587	5.96e-07
ENSMUSG00000031879	Ciao2b	0.717561	1.117	0.00378593	0.32877	-1.117	0.00378593
ENSMUSG00000002767	Mrpl2	0.397419	1.11213	0.0379788	0.18265	-1.11213	0.0379788
ENSMUSG00000030869	Ndufab1	1.23641	1.11142	0.000627895	0.568825	-1.11142	0.000627895
ENSMUSG00000044894	Uqcrq	7.74966	1.10792	2.98e-07	3.57473	-1.10792	2.98e-07
ENSMUSG00000027668	Mfn1	0.452616	1.10737	0.0252499	0.208743	-1.10737	0.0252499
ENSMUSG00000062683	Atp5g2	2.92544	1.08897	6.48e-06	1.36727	-1.08897	6.48e-06
ENSMUSG00000059447	Hadhb	1.0929	1.0726	0.00172143	0.516639	-1.0726	0.00172143
ENSMUSG00000071014	Ndufb6	1.17018	1.0726	0.00746401	0.553169	-1.0726	0.00746401
ENSMUSG00000017707	Serinc3	1.22537	1.0726	0.0137419	0.579262	-1.0726	0.0137419
ENSMUSG00000034708	Grn	0.474694	1.0726	0.0392	0.224399	-1.0726	0.0392
ENSMUSG00000028964	Park7	1.5676	1.06255	0.000204302	0.746257	-1.06255	0.000204302
ENSMUSG00000022890	Atp5j	2.82609	1.05586	1.56e-05	1.35161	-1.05586	1.56e-05
ENSMUSG00000004085	Map3k20	0.728601	1.05123	0.00658151	0.349645	-1.05123	0.00658151
ENSMUSG00000023939	Mrpl14	1.29161	1.04836	0.000590353	0.621011	-1.04836	0.000590353
ENSMUSG00000036880	Acaa2	0.982507	1.0409	0.00895011	0.474891	-1.0409	0.00895011
ENSMUSG00000021520	Uqcrb	1.90982	1.03981	0.000121552	0.923688	-1.03981	0.000121552
ENSMUSG00000033845	Mrpl15	0.463655	1.00702	0.044756	0.229617	-1.00702	0.044756
ENSMUSG00000029030	Tprgl	0.463655	1.00702	0.044756	0.229617	-1.00702	0.044756
ENSMUSG00000008035	Mid1ip1	0.816916	0.997642	0.00679163	0.407049	-0.997642	0.00679163
ENSMUSG00000031065	Cdk16	0.540931	0.98854	0.0332961	0.271366	-0.98854	0.0332961
ENSMUSG00000058833	Rex1bd	0.883152	0.986189	0.00631996	0.443579	-0.986189	0.00631996
ENSMUSG00000000399	Ndufa9	0.695483	0.985141	0.0193551	0.349645	-0.985141	0.0193551
ENSMUSG00000031708	Tecr	0.684443	0.962421	0.0498715	0.349645	-0.962421	0.0498715
ENSMUSG00000038690	Atp5j2	4.92357	0.937156	4.33e-05	2.5571	-0.937156	4.33e-05
ENSMUSG00000004207	Psap	2.28516	0.93384	0.00227744	1.18984	-0.93384	0.00227744
ENSMUSG00000020022	Ndufa12	1.0377	0.928214	0.00616892	0.542732	-0.928214	0.00616892
ENSMUSG00000063882	Uqcrh	2.59426	0.927341	0.000629145	1.35683	-0.927341	0.000629145
ENSMUSG00000031231	Cox7b	3.03584	0.919034	0.000194333	1.59688	-0.919034	0.000194333
ENSMUSG00000034659	Tmem109	0.574049	0.917882	0.0408369	0.302677	-0.917882	0.0408369
ENSMUSG00000050856	Atp5k	3.56573	0.916599	0.000120822	1.87869	-0.916599	0.000120822
ENSMUSG00000072772	Grcc10	0.761719	0.916485	0.0440603	0.40183	-0.916485	0.0440603
ENSMUSG00000019054	Fis1	1.0377	0.914539	0.00773568	0.547951	-0.914539	0.00773568
ENSMUSG00000059534	Uqcr10	3.94107	0.908961	0.00022507	2.08743	-0.908961	0.00022507
ENSMUSG00000020190	Mknk2	0.794837	0.904877	0.0173773	0.422705	-0.904877	0.0173773
ENSMUSG00000020163	Uqcr11	5.42035	0.898775	6.07e-05	2.89109	-0.898775	6.07e-05
ENSMUSG00000024248	Cox7a2l	0.761719	0.898106	0.020792	0.407049	-0.898106	0.020792
ENSMUSG00000016528	Mapkapk2	0.827955	0.894267	0.0183838	0.443579	-0.894267	0.0183838
ENSMUSG00000024038	Ndufv3	1.31369	0.881463	0.0128598	0.709726	-0.881463	0.0128598
ENSMUSG00000037062	Sh3glb1	0.805877	0.872667	0.0244746	0.43836	-0.872667	0.0244746
ENSMUSG00000036751	Cox6b1	3.78652	0.869512	0.000296099	2.06134	-0.869512	0.000296099
ENSMUSG00000025492	Ifitm3	1.73319	0.86859	0.00267059	0.944562	-0.86859	0.00267059
ENSMUSG00000025428	Atp5a1	5.50866	0.851036	0.000360151	3.03721	-0.851036	0.000360151
ENSMUSG00000062270	Morf4l1	0.695483	0.843785	0.0476986	0.386175	-0.843785	0.0476986
ENSMUSG00000000563	Atp5f1	2.36243	0.832112	0.00250247	1.3203	-0.832112	0.00250247
ENSMUSG00000028648	Ndufs5	1.13706	0.818848	0.0162364	0.641885	-0.818848	0.0162364
ENSMUSG00000031672	Got2	2.15268	0.816949	0.00292186	1.21593	-0.816949	0.00292186
ENSMUSG00000004040	Stat3	0.938349	0.812368	0.0270881	0.532295	-0.812368	0.0270881
ENSMUSG00000022982	Sod1	0.794837	0.802997	0.0506375	0.454016	-0.802997	0.0506375
ENSMUSG00000021606	Ndufs6	2.20788	0.798843	0.00426872	1.2629	-0.798843	0.00426872
ENSMUSG00000035202	Lars2	1.98709	0.797663	0.0489311	1.13765	-0.797663	0.0489311
ENSMUSG00000003072	Atp5d	5.02293	0.783961	0.000784198	2.90153	-0.783961	0.000784198
ENSMUSG00000006360	Crip1	3.14623	0.777148	0.00264908	1.8265	-0.777148	0.00264908
ENSMUSG00000060147	Serpinb6a	1.07082	0.744799	0.0598478	0.636666	-0.744799	0.0598478
ENSMUSG00000002416	Ndufb2	1.32473	0.74354	0.0341452	0.788005	-0.74354	0.0341452
ENSMUSG00000025651	Uqcrc1	2.67154	0.73063	0.00700637	1.6021	-0.73063	0.00700637
ENSMUSG00000027523	Gnas	1.98709	0.720701	0.0128622	1.20027	-0.720701	0.0128622
ENSMUSG00000035530	Eif1	4.1729	0.71088	0.0038339	2.53623	-0.71088	0.0038339
ENSMUSG00000019362	D8Ertd738e	1.1481	0.710034	0.0460376	0.699289	-0.710034	0.0460376
ENSMUSG00000037152	Ndufc1	1.96501	0.698439	0.017275	1.20549	-0.698439	0.017275
ENSMUSG00000036427	Gpi1	2.46179	0.685202	0.0141815	1.52382	-0.685202	0.0141815
ENSMUSG00000057666	Gapdh	13.7109	0.674495	0.00275284	8.54281	-0.674495	0.00275284
ENSMUSG00000021290	Atp5mpl	2.03125	0.667348	0.032265	1.27333	-0.667348	0.032265
ENSMUSG00000018770	Atp5g3	3.56573	0.637667	0.0267486	2.28052	-0.637667	0.0267486
ENSMUSG00000074884	Serf2	3.55469	0.603863	0.0267247	2.32749	-0.603863	0.0267247
ENSMUSG00000032330	Cox7a2	2.38451	0.600536	0.0455304	1.56557	-0.600536	0.0455304
ENSMUSG00000050708	Ftl1	4.22809	0.546431	0.0506375	2.88065	-0.546431	0.0506375

## Sheet: RES vs UI
FeatureID	FeatureName	UI Average	UI Log2 Fold Change	UI P-Value	OPC Average	OPC Log2 Fold Change	OPC P-Value			Enrichment FDR	nGenes	Pathway Genes	Fold Enrichment	Pathway	URL	Genes
ENSMUSG00000040026	Saa3	0.0733421	-7.70396	1.12375e-66	17.2217	7.70396	1.12375e-66			6.63873e-05	49	1767	2.21542	R-MMU-168256 Immune System	HTTPS://REACTOME.ORG/PATHWAYBROWSER/#/R-MMU-168256	Cd36 Stat3 Neu1 Ctsd Sqstm1 Lbp Ubb Nme2 Lgmn Fos Ctsl Ctsb Clu Fbxo32 C3 Cd63 Psmd13 Ifitm1 Ifitm3 Gaa Il6 Fcgr2b Lcn2 Alad Mtor Plac8 Cxcl1 Anapc5 Tnfrsf1a Mvp Il4ra Itgam Art1 Gpi1 C1qa C1qc C1qb Txnip Orm1 Fgl2 Btnl9 Prkg1 Fbxo31 Socs3 S100a8 S100a9 Fcer1g Ifitm2 Chil1
ENSMUSG00000031880	Rrad	0.0244474	-7.54743	7.7871e-39	6.16552	7.54743	7.7871e-39			0.00640293	40	1773	1.80239	R-MMU-1430728 Metabolism	HTTPS://REACTOME.ORG/PATHWAYBROWSER/#/R-MMU-1430728	Cd36 Atp5d Gys1 Etfb Nmrk2 Neu1 Dio2 Mid1ip1 Odc1 Ndufs2 St3gal1 Lpl Hsd11b1 Acadvl Pdk4 Pgam2 Nme2 Tpi1 Eci1 Ip6k3 Psmd13 Pnpla2 Gaa Crat Acss1 Alad Fabp3 Ckm Idh2 Ucp3 Ndufa3 Gpi1 Ndufv1 Pdk2 Acacb mt-Co1 mt-Nd5 Mlycd Gpx4 Cpt1b
ENSMUSG00000057465	Saa2	0	-7.31962	2.30416e-19	1.298	7.31962	2.30416e-19			0.000171272	34	1097	2.47611	R-MMU-168249 Innate Immune System	HTTPS://REACTOME.ORG/PATHWAYBROWSER/#/R-MMU-168249	Cd36 Neu1 Ctsd Lbp Ubb Nme2 Lgmn Fos Ctsl Ctsb Clu C3 Cd63 Psmd13 Gaa Fcgr2b Lcn2 Alad Plac8 Cxcl1 Mvp Itgam Art1 Gpi1 C1qa C1qc C1qb Txnip Orm1 Fgl2 S100a8 S100a9 Fcer1g Chil1
ENSMUSG00000064246	Chil1	0	-7.04132	4.78529e-15	1.06622	7.04132	4.78529e-15			0.000125306	23	555	3.31079	R-MMU-6798695 Neutrophil degranulation	HTTPS://REACTOME.ORG/PATHWAYBROWSER/#/R-MMU-6798695	Cd36 Neu1 Ctsd Nme2 Ctsb C3 Cd63 Psmd13 Gaa Fcgr2b Lcn2 Alad Plac8 Cxcl1 Mvp Itgam Gpi1 Orm1 Fgl2 S100a8 S100a9 Fcer1g Chil1
ENSMUSG00000025172	Ankrd2	0.0325965	-6.53113	6.30179e-29	3.8013	6.53113	6.30179e-29			0.00332823	12	246	3.89712	R-MMU-1474244 Extracellular matrix organization	HTTPS://REACTOME.ORG/PATHWAYBROWSER/#/R-MMU-1474244	Timp1 Ctsd Ctsl Ctsb Itga7 Mmp19 Tnc Spp1 Itgam Loxl1 Serpine1 Thbs1
ENSMUSG00000069792	Wfdc17	0.00814912	-6.04132	1.0071e-11	1.06622	6.04132	1.0071e-11			0.000651339	11	168	5.23095	R-MMU-1428517 The citric acid TCA cycle and respiratory electron transport	HTTPS://REACTOME.ORG/PATHWAYBROWSER/#/R-MMU-1428517	Atp5d Etfb Ndufs2 Pdk4 Idh2 Ucp3 Ndufa3 Ndufv1 Pdk2 mt-Co1 mt-Nd5
ENSMUSG00000074115	Saa1	0.0896403	-5.96786	1.34342e-33	6.1887	5.96786	1.34342e-33			0.0105022	11	254	3.45984	R-MMU-76002 Platelet activation signaling and aggregation	HTTPS://REACTOME.ORG/PATHWAYBROWSER/#/R-MMU-76002	Timp1 Cd36 Srgn Clu Cd63 Selp Serpine1 Orm1 Thbs1 Fcer1g Selenop
ENSMUSG00000029380	Cxcl1	0	-5.57419	2.6624e-07	0.370859	5.57419	2.6624e-07			0.0005108	10	125	6.39127	R-MMU-114608 Platelet degranulation	HTTPS://REACTOME.ORG/PATHWAYBROWSER/#/R-MMU-114608	Timp1 Cd36 Srgn Clu Cd63 Selp Serpine1 Orm1 Thbs1 Selenop
ENSMUSG00000026580	Selp	0	-5.39362	1.96824e-05	0.324501	5.39362	1.96824e-05			0.000564865	10	129	6.19309	R-MMU-76005 Response to elevated platelet cytosolic Ca2+	HTTPS://REACTOME.ORG/PATHWAYBROWSER/#/R-MMU-76005	Timp1 Cd36 Srgn Clu Cd63 Selp Serpine1 Orm1 Thbs1 Selenop
ENSMUSG00000018927	Ccl6	0.0162982	-5.25932	6.93033e-10	0.927146	5.25932	6.93033e-10
ENSMUSG00000079012	Serpina3m	0	-5.18717	0.0169811	0.278144	5.18717	0.0169811
ENSMUSG00000001131	Timp1	0.00814912	-5.07169	2.54993e-09	0.533109	5.07169	2.54993e-09
ENSMUSG00000043613	Mmp3	0.0488947	-4.96478	9.97554e-18	1.78476	4.96478	9.97554e-18
ENSMUSG00000021091	Serpina3n	0.415605	-4.74919	1.12685e-41	11.543	4.74919	1.12685e-41
ENSMUSG00000053113	Socs3	0.0407456	-4.68313	9.89011e-17	1.25165	4.68313	9.89011e-17
ENSMUSG00000087006	Gm13889	0.0570438	-4.67656	2.27867e-20	1.66886	4.67656	2.27867e-20
ENSMUSG00000094686	Ccl21a	0.0162982	-4.65666	1.77271e-05	0.602645	4.65666	1.77271e-05
ENSMUSG00000039196	Orm1	0	-4.48673	0.00330585	0.162251	4.48673	0.00330585
ENSMUSG00000029304	Spp1	0	-4.48673	0.00330585	0.162251	4.48673	0.00330585
ENSMUSG00000040152	Thbs1	0.0488947	-4.37982	1.21513e-10	1.18211	4.37982	1.21513e-10
ENSMUSG00000026822	Lcn2	0.334114	-4.3612	1.15751e-31	7.11585	4.3612	1.15751e-31
ENSMUSG00000016194	Hsd11b1	0.00814912	-4.29409	3.5147e-05	0.301323	4.29409	3.5147e-05
ENSMUSG00000037872	Ackr1	0.00814912	-4.29409	0.000243928	0.301323	4.29409	0.000243928
ENSMUSG00000028766	Alpl	0	-4.29409	0.0100487	0.139072	4.29409	0.0100487
ENSMUSG00000069874	Irgm2	0	-4.29409	0.0100487	0.139072	4.29409	0.0100487
ENSMUSG00000023032	Slc4a8	0	-4.29409	0.0100487	0.139072	4.29409	0.0100487
ENSMUSG00000025746	Il6	0	-4.29409	0.036973	0.139072	4.29409	0.036973
ENSMUSG00000064057	Scgb3a1	0.0325965	-4.25227	1.93737e-11	0.764896	4.25227	1.93737e-11
ENSMUSG00000029378	Areg	0.00814912	-4.18717	0.00334443	0.278144	4.18717	0.00334443		UI = UNINFECTED TISSUE AT TIME 0
ENSMUSG00000028341	Nr4a3	0.0162982	-4.07169	1.08243e-05	0.394037	4.07169	1.08243e-05		RES = INFECTION RESOLVED AREA OF D3
ENSMUSG00000016524	Il19	0	-4.07169	0.0299073	0.115893	4.07169	0.0299073
ENSMUSG00000030786	Itgam	0	-4.07169	0.0299073	0.115893	4.07169	0.0299073
ENSMUSG00000028525	Pde4b	0.0244474	-3.94616	2.8957e-05	0.486752	3.94616	2.8957e-05
ENSMUSG00000037411	Serpine1	0.00814912	-3.94616	0.000764867	0.231787	3.94616	0.000764867
ENSMUSG00000042485	Mustn1	0.334114	-3.93362	2.26572e-19	5.28473	3.93362	2.26572e-19
ENSMUSG00000067653	Ankrd23	0.244474	-3.86345	9.69271e-21	3.70859	3.86345	9.69271e-21
ENSMUSG00000037095	Lrg1	0.309667	-3.85238	2.84159e-23	4.63573	3.85238	2.84159e-23
ENSMUSG00000057137	Tmem140	0.0162982	-3.80866	5.98236e-05	0.324501	3.80866	5.98236e-05
ENSMUSG00000032942	Ucp3	0.0162982	-3.80866	5.98236e-05	0.324501	3.80866	5.98236e-05
ENSMUSG00000056054	S100a8	0.195579	-3.73769	5.31624e-14	2.73508	3.73769	5.31624e-14
ENSMUSG00000056071	S100a9	0.211877	-3.66258	4.99542e-13	2.80462	3.66258	4.99542e-13
ENSMUSG00000028834	Trim63	0.391158	-3.65992	5.26617e-24	5.0993	3.65992	5.26617e-24
ENSMUSG00000025491	Ifitm1	0.0407456	-3.65666	4.2467e-08	0.602645	3.65666	4.2467e-08
ENSMUSG00000028364	Tnc	0.0407456	-3.65666	0.000354755	0.602645	3.65666	0.000354755
ENSMUSG00000026126	Ptpn18	0.00814912	-3.65666	0.00576623	0.185429	3.65666	0.00576623
ENSMUSG00000062382	Ftl1-ps1	0.00814912	-3.65666	0.00576623	0.185429	3.65666	0.00576623
ENSMUSG00000021281	Tnfaip2	0.0488947	-3.53736	9.2802e-06	0.649002	3.53736	9.2802e-06
ENSMUSG00000022951	Rcan1	0.130386	-3.48673	3.25107e-11	1.55297	3.48673	3.25107e-11
ENSMUSG00000030748	Il4ra	0.0570438	-3.48673	7.2013e-09	0.718538	3.48673	7.2013e-09
ENSMUSG00000026656	Fcgr2b	0.0162982	-3.48673	0.00108265	0.254965	3.48673	0.00108265
ENSMUSG00000038670	Mybpc2	0.162982	-3.43426	3.01523e-14	1.85429	3.43426	3.01523e-14
ENSMUSG00000052920	Prkg1	0.0162982	-3.3612	0.00280409	0.231787	3.3612	0.00280409
ENSMUSG00000073599	Ecscr	0.0244474	-3.29409	0.00052718	0.301323	3.29409	0.00052718
ENSMUSG00000022094	Slc39a14	0.114088	-3.28028	2.20021e-12	1.18211	3.28028	2.20021e-12
ENSMUSG00000024803	Ankrd1	0.0977894	-3.24572	1.40244e-09	0.996682	3.24572	1.40244e-09
ENSMUSG00000029322	Plac8	0.0162982	-3.2237	0.00717393	0.208608	3.2237	0.00717393
ENSMUSG00000025129	Ppp1r27	0.0162982	-3.2237	0.00717393	0.208608	3.2237	0.00717393
ENSMUSG00000031508	Ankrd10	0.0244474	-3.18717	0.0283536	0.278144	3.18717	0.0283536
ENSMUSG00000031490	Eif4ebp1	0.334114	-3.07169	4.17421e-16	2.89733	3.07169	4.17421e-16
ENSMUSG00000007682	Dio2	0.0896403	-3.07169	2.4346e-06	0.811253	3.07169	2.4346e-06
ENSMUSG00000022122	Ednrb	0.0162982	-3.07169	0.0176833	0.185429	3.07169	0.0176833
ENSMUSG00000019577	Pdk4	0.36671	-3.0612	2.42402e-19	3.1523	3.0612	2.42402e-19
ENSMUSG00000023034	Nr4a1	0.122237	-3.01029	1.84131e-08	1.04304	3.01029	1.84131e-08
ENSMUSG00000018339	Gpx3	0.383009	-2.97858	2.65346e-14	3.10594	2.97858	2.65346e-14
ENSMUSG00000013846	St3gal1	0.0244474	-2.94616	0.00763138	0.231787	2.94616	0.00763138
ENSMUSG00000031765	Mt1	10.4146	-2.94113	4.11699e-29	81.218	2.94113	4.11699e-29
ENSMUSG00000021508	Cxcl14	0.317816	-2.93299	1.54652e-11	2.50329	2.93299	1.54652e-11
ENSMUSG00000019122	Ccl9	0.0488947	-2.9273	0.00013	0.417216	2.9273	0.00013
ENSMUSG00000029095	Ablim2	0.0325965	-2.86524	0.00330585	0.278144	2.86524	0.00330585
ENSMUSG00000028494	Plin2	0.171132	-2.86019	3.39047e-06	1.298	2.86019	3.39047e-06
ENSMUSG00000027470	Mylk2	0.244474	-2.85446	7.8876e-13	1.83111	2.85446	7.8876e-13
ENSMUSG00000044461	Shisa2	0.065193	-2.84037	2.8957e-05	0.50993	2.84037	2.8957e-05
ENSMUSG00000074001	Klhl40	0.146684	-2.82377	1.21067e-09	1.0894	2.82377	1.21067e-09
ENSMUSG00000013483	Card14	0.171132	-2.80866	1.28152e-10	1.25165	2.80866	1.28152e-10
ENSMUSG00000021250	Fos	0.0407456	-2.80866	0.00146733	0.324501	2.80866	0.00146733
ENSMUSG00000022671	Mzt2	0.0325965	-2.74977	0.00763138	0.254965	2.74977	0.00763138
ENSMUSG00000024679	Ms4a6d	0.0325965	-2.74977	0.00763138	0.254965	2.74977	0.00763138
ENSMUSG00000029710	Ephb4	0.0407456	-2.70912	0.00330252	0.301323	2.70912	0.00330252
ENSMUSG00000032334	Loxl1	0.0407456	-2.70912	0.00330252	0.301323	2.70912	0.00330252
ENSMUSG00000037936	Scarb1	0.0244474	-2.65666	0.0414267	0.185429	2.65666	0.0414267
ENSMUSG00000051864	Tbc1d22a	0.0244474	-2.65666	0.0414267	0.185429	2.65666	0.0414267
ENSMUSG00000003617	Cp	0.065193	-2.63873	0.000425244	0.440394	2.63873	0.000425244
ENSMUSG00000040283	Btnl9	0.0325965	-2.62424	0.0171762	0.231787	2.62424	0.0171762
ENSMUSG00000041308	Sntb2	0.0407456	-2.60221	0.00763138	0.278144	2.60221	0.00763138
ENSMUSG00000025355	Mmp19	0.0488947	-2.58627	0.00317456	0.324501	2.58627	0.00317456
ENSMUSG00000052934	Fbxo31	0.309667	-2.57637	1.23431e-08	1.90065	2.57637	1.23431e-08
ENSMUSG00000020077	Srgn	0.0733421	-2.55712	0.00349514	0.463573	2.55712	0.00349514
ENSMUSG00000025348	Itga7	0.220026	-2.48673	6.75483e-08	1.27483	2.48673	6.75483e-08
ENSMUSG00000034175	Rhbdd3	0.0325965	-2.48673	0.0380597	0.208608	2.48673	0.0380597
ENSMUSG00000039899	Fgl2	0.0570438	-2.48673	0.00295783	0.34768	2.48673	0.00295783
ENSMUSG00000026208	Des	3.72415	-2.45649	3.06858e-20	20.7681	2.45649	3.06858e-20
ENSMUSG00000027215	Cd82	0.0733421	-2.41273	0.00121995	0.417216	2.41273	0.00121995
ENSMUSG00000027452	Acss1	0.065193	-2.40427	0.00408279	0.370859	2.40427	0.00408279
ENSMUSG00000041134	Cyyr1	0.065193	-2.40427	0.0286066	0.370859	2.40427	0.0286066
ENSMUSG00000026819	Slc25a25	0.0570438	-2.39362	0.00617099	0.324501	2.39362	0.00617099
ENSMUSG00000036833	Pnpla7	0.0488947	-2.37982	0.0145522	0.278144	2.37982	0.0145522
ENSMUSG00000037820	Tgm2	0.18743	-2.32803	8.61406e-07	0.973504	2.32803	8.61406e-07
ENSMUSG00000030103	Bhlhe40	0.065193	-2.31681	0.00560728	0.34768	2.31681	0.00560728
ENSMUSG00000001829	Clpb	0.065193	-2.31681	0.00560728	0.34768	2.31681	0.00560728
ENSMUSG00000002980	Bcam	0.529693	-2.30032	2.74044e-10	2.66555	2.30032	2.74044e-10
ENSMUSG00000016024	Lbp	0.0570438	-2.29409	0.0128709	0.301323	2.29409	0.0128709
ENSMUSG00000011179	Odc1	0.146684	-2.2832	0.00466078	0.741717	2.2832	0.00466078
ENSMUSG00000056749	Nfil3	0.0814912	-2.27523	0.00226195	0.417216	2.27523	0.00226195
ENSMUSG00000030996	Art1	0.562289	-2.24009	1.21067e-09	2.7119	2.24009	1.21067e-09
ENSMUSG00000052837	Junb	0.37486	-2.23592	2.84792e-05	1.80794	2.23592	2.84792e-05
ENSMUSG00000004939	Nmrk2	0.0896403	-2.2237	0.0024779	0.440394	2.2237	0.0024779
ENSMUSG00000037447	Arid5a	0.065193	-2.2237	0.0112208	0.324501	2.2237	0.0112208
ENSMUSG00000044197	Gpr146	0.065193	-2.2237	0.0112208	0.324501	2.2237	0.0112208
ENSMUSG00000030247	Kcnj8	0.065193	-2.2237	0.0112208	0.324501	2.2237	0.0112208
ENSMUSG00000046480	Scn4b	0.065193	-2.2237	0.0112208	0.324501	2.2237	0.0112208
ENSMUSG00000030532	Hddc3	0.065193	-2.2237	0.0427693	0.324501	2.2237	0.0427693
ENSMUSG00000007097	Atp1a2	1.3935	-2.21021	1.76739e-13	6.55956	2.21021	1.76739e-13
ENSMUSG00000022490	Ppp1r1a	0.0814912	-2.19723	0.0406044	0.394037	2.19723	0.0406044
ENSMUSG00000050105	Grrp1	0.0570438	-2.18717	0.0255545	0.278144	2.18717	0.0255545
ENSMUSG00000024164	C3	0.676377	-2.18188	4.11146e-10	3.12912	2.18188	4.11146e-10
ENSMUSG00000025511	Tspan4	0.114088	-2.1648	0.000758507	0.533109	2.1648	0.000758507
ENSMUSG00000036905	C1qb	0.130386	-2.15416	0.000331084	0.602645	2.15416	0.000331084
ENSMUSG00000029484	Anxa3	0.0488947	-2.13881	0.0574447	0.231787	2.13881	0.0574447
ENSMUSG00000030220	Arhgdib	0.0488947	-2.13881	0.0574447	0.231787	2.13881	0.0574447
ENSMUSG00000050503	Fbxl22	0.0488947	-2.13881	0.0574447	0.231787	2.13881	0.0574447
ENSMUSG00000021768	Dusp13	0.0488947	-2.13881	0.0574447	0.231787	2.13881	0.0574447
ENSMUSG00000049401	Ogfr	0.065193	-2.12416	0.022221	0.301323	2.12416	0.022221
ENSMUSG00000003476	Crhr2	0.065193	-2.12416	0.022221	0.301323	2.12416	0.022221
ENSMUSG00000018334	Ksr1	0.065193	-2.12416	0.022221	0.301323	2.12416	0.022221
ENSMUSG00000012428	Steap4	0.0814912	-2.11476	0.00856302	0.370859	2.11476	0.00856302
ENSMUSG00000004040	Stat3	0.27707	-2.11234	8.62827e-06	1.22847	2.11234	8.62827e-06
ENSMUSG00000036896	C1qc	0.146684	-2.09679	0.00281764	0.649002	2.09679	0.00281764
ENSMUSG00000020836	Coro6	0.228175	-2.08818	7.28973e-06	0.996682	2.08818	7.28973e-06
ENSMUSG00000059714	Flot1	0.154833	-2.07169	0.000332425	0.672181	2.07169	0.000332425
ENSMUSG00000027077	Smtnl1	0.285219	-2.07169	0.000586885	1.22847	2.07169	0.000586885
ENSMUSG00000024210	Ip6k3	0.0733421	-2.07169	0.0190328	0.324501	2.07169	0.0190328
ENSMUSG00000058715	Fcer1g	0.0570438	-2.07169	0.0489539	0.254965	2.07169	0.0489539
ENSMUSG00000030587	2200002D01Rik	0.0570438	-2.07169	0.0523449	0.254965	2.07169	0.0523449
ENSMUSG00000002831	Plin4	0.578588	-2.05827	6.44085e-10	2.45694	2.05827	6.44085e-10
ENSMUSG00000042010	Acacb	0.195579	-2.05233	0.000998159	0.834432	2.05233	0.000998159
ENSMUSG00000060981	Hist1h4h	0.130386	-2.04312	0.00163888	0.556288	2.04312	0.00163888
ENSMUSG00000042293	Gm5617	0.0814912	-2.0273	0.0164292	0.34768	2.0273	0.0164292
ENSMUSG00000030681	Mvp	0.334114	-2.02515	7.03682e-07	1.39072	2.02515	7.03682e-07
ENSMUSG00000073600	Prob1	0.065193	-2.01725	0.0427343	0.278144	2.01725	0.0427343
ENSMUSG00000068699	Flnc	0.814912	-2.00843	4.78171e-10	3.33773	2.00843	4.78171e-10
ENSMUSG00000022500	Litaf	0.236325	-2.00611	2.84792e-05	0.973504	2.00611	2.84792e-05
ENSMUSG00000003423	Pih1d1	0.130386	-1.98423	0.00265123	0.533109	1.98423	0.00265123
ENSMUSG00000028841	Cnksr1	0.211877	-1.97977	0.00157076	0.85761	1.97977	0.00157076
ENSMUSG00000030541	Idh2	0.660079	-1.97467	2.2035e-09	2.64237	1.97467	2.2035e-09
ENSMUSG00000021190	Lgmn	0.203728	-1.95622	0.000135301	0.811253	1.95622	0.000135301
ENSMUSG00000022358	Fbxo32	0.488947	-1.94831	6.11711e-08	1.92383	1.94831	6.11711e-08
ENSMUSG00000025579	Gaa	0.252623	-1.94616	3.05663e-05	0.996682	1.94616	3.05663e-05
ENSMUSG00000031879	Ciao2b	0.252623	-1.94616	0.000176602	0.996682	1.94616	0.000176602
ENSMUSG00000007038	Neu1	0.0814912	-1.93419	0.0308053	0.324501	1.93419	0.0308053
ENSMUSG00000026407	Cacna1s	0.285219	-1.93152	1.18683e-05	1.11258	1.93152	1.18683e-05
ENSMUSG00000036887	C1qa	0.285219	-1.93152	0.00204214	1.11258	1.93152	0.00204214
ENSMUSG00000043079	Synpo	0.154833	-1.91969	0.00152771	0.602645	1.91969	0.00152771
ENSMUSG00000018340	Anxa6	0.37486	-1.90942	1.53042e-05	1.43708	1.90942	1.53042e-05
ENSMUSG00000036390	Gadd45a	0.138535	-1.90177	0.00361163	0.533109	1.90177	0.00361163
ENSMUSG00000042286	Stab1	0.0896403	-1.90177	0.0372961	0.34768	1.90177	0.0372961
ENSMUSG00000031762	Mt2	8.68696	-1.89499	5.31624e-14	32.7978	1.89499	5.31624e-14
ENSMUSG00000061462	Obscn	0.863807	-1.88482	2.78905e-10	3.24501	1.88482	2.78905e-10
ENSMUSG00000004558	Ndrg2	1.30386	-1.87691	3.54239e-10	4.86752	1.87691	3.54239e-10
ENSMUSG00000014776	Nol3	0.334114	-1.87577	2.27875e-05	1.25165	1.87577	2.27875e-05
ENSMUSG00000022037	Clu	0.317816	-1.86524	1.86386e-05	1.18211	1.86524	1.86386e-05
ENSMUSG00000064367	mt-Nd5	2.95813	-1.85545	3.56687e-10	10.8708	1.85545	3.56687e-10
ENSMUSG00000028838	Extl1	0.105939	-1.8493	0.0228674	0.394037	1.8493	0.0228674
ENSMUSG00000038763	Alpk3	0.122237	-1.80866	0.0152868	0.440394	1.80866	0.0152868
ENSMUSG00000061353	Cxcl12	0.0896403	-1.80866	0.0576204	0.324501	1.80866	0.0576204
ENSMUSG00000023186	Vwa5a	0.0896403	-1.80866	0.0576204	0.324501	1.80866	0.0576204
ENSMUSG00000055538	Zcchc24	0.0977894	-1.78629	0.0459648	0.34768	1.78629	0.0459648
ENSMUSG00000062077	Trim54	0.660079	-1.77304	1.16672e-07	2.29469	1.77304	1.16672e-07
ENSMUSG00000069045	Ddx3y	0.105939	-1.76684	0.0380437	0.370859	1.76684	0.0380437
ENSMUSG00000009687	Fxyd5	0.415605	-1.76357	2.70196e-05	1.43708	1.76357	2.70196e-05
ENSMUSG00000023277	Twf2	0.383009	-1.75975	2.27875e-05	1.32118	1.75975	2.27875e-05
ENSMUSG00000015837	Sqstm1	0.708974	-1.75522	8.94102e-08	2.43376	1.75522	8.94102e-08
ENSMUSG00000021061	Sptb	0.114088	-1.74977	0.0308713	0.394037	1.74977	0.0308713
ENSMUSG00000034845	Plvap	0.220026	-1.72377	0.00204214	0.741717	1.72377	0.00204214
ENSMUSG00000062694	Cav3	0.179281	-1.71806	0.0434363	0.602645	1.71806	0.0434363
ENSMUSG00000026814	Eng	0.244474	-1.70246	0.00111178	0.811253	1.70246	0.00111178
ENSMUSG00000032578	Cish	0.154833	-1.68837	0.015765	0.50993	1.68837	0.015765
ENSMUSG00000022895	Ets2	0.268921	-1.68467	0.000688736	0.880789	1.68467	0.000688736
ENSMUSG00000025351	Cd63	0.774166	-1.66995	9.23495e-07	2.50329	1.66995	9.23495e-07
ENSMUSG00000028991	Mtor	0.301517	-1.66507	0.000472934	0.973504	1.66507	0.000472934
ENSMUSG00000035493	Tgfbi	0.122237	-1.65666	0.0595554	0.394037	1.65666	0.0595554
ENSMUSG00000032802	Srxn1	0.130386	-1.6472	0.0464136	0.417216	1.6472	0.0464136
ENSMUSG00000024132	Eci1	0.317816	-1.62424	0.000733258	0.996682	1.62424	0.000733258
ENSMUSG00000030399	Ckm	22.4345	-1.61975	2.48926e-11	69.9764	1.61975	2.48926e-11
ENSMUSG00000026921	Egfl7	0.252623	-1.61601	0.00313519	0.788074	1.61601	0.00313519
ENSMUSG00000073002	Vamp5	0.171132	-1.61226	0.016245	0.533109	1.61226	0.016245
ENSMUSG00000072720	Myo18b	0.171132	-1.61226	0.0262037	0.533109	1.61226	0.0262037
ENSMUSG00000030341	Tnfrsf1a	0.448202	-1.61011	0.00172302	1.39072	1.61011	0.00172302
ENSMUSG00000061981	Flot2	0.179281	-1.60703	0.0196474	0.556288	1.60703	0.0196474
ENSMUSG00000086298	Gm11716	0.179281	-1.60703	0.0568799	0.556288	1.60703	0.0568799
ENSMUSG00000057003	Myh4	17.4473	-1.57744	3.26326e-10	52.8473	1.57744	3.26326e-10
ENSMUSG00000015568	Lpl	0.871956	-1.55202	0.000200445	2.59601	1.55202	0.000200445
ENSMUSG00000070394	Tmem256	0.521544	-1.55183	0.000697665	1.55297	1.55183	0.000697665
ENSMUSG00000006221	Hspb7	1.52389	-1.54685	9.97138e-06	4.51984	1.54685	9.97138e-06
ENSMUSG00000028420	Tmem38b	0.195579	-1.54332	0.0182088	0.579466	1.54332	0.0182088
ENSMUSG00000049134	Nrap	0.676377	-1.53736	4.01061e-05	1.99336	1.53736	4.01061e-05
ENSMUSG00000020722	Cacng1	0.228175	-1.53564	0.0285857	0.672181	1.53564	0.0285857
ENSMUSG00000037003	Tns2	0.260772	-1.5298	0.00533029	0.764896	1.5298	0.00533029
ENSMUSG00000030592	Ryr1	1.18977	-1.51588	1.96966e-06	3.45362	1.51588	1.96966e-06
ENSMUSG00000027602	Map1lc3a	1.52389	-1.48673	2.42359e-06	4.33441	1.48673	2.42359e-06
ENSMUSG00000022270	Retreg1	0.684526	-1.48673	3.00658e-05	1.94701	1.48673	3.00658e-05
ENSMUSG00000008035	Mid1ip1	0.301517	-1.48673	0.00415168	0.85761	1.48673	0.00415168
ENSMUSG00000013539	Tango2	0.195579	-1.48673	0.0456777	0.556288	1.48673	0.0456777
ENSMUSG00000003541	Ier3	0.325965	-1.48673	0.0461607	0.927146	1.48673	0.0461607
ENSMUSG00000036850	Mrpl41	0.18743	-1.48673	0.0564071	0.533109	1.48673	0.0564071
ENSMUSG00000022564	Grina	0.423754	-1.45925	0.00115978	1.18211	1.45925	0.00115978
ENSMUSG00000001946	Esam	0.285219	-1.44609	0.00856302	0.788074	1.44609	0.00856302
ENSMUSG00000028393	Alad	0.244474	-1.43943	0.0164773	0.672181	1.43943	0.0164773
ENSMUSG00000074064	Mlycd	0.244474	-1.43943	0.0164773	0.672181	1.43943	0.0164773
ENSMUSG00000036278	Macrod1	0.423754	-1.43124	0.00426987	1.15893	1.43124	0.00426987
ENSMUSG00000035673	Sbno2	0.203728	-1.43015	0.0450484	0.556288	1.43015	0.0450484
ENSMUSG00000026489	Coq8a	1.62168	-1.41273	1.02424e-05	4.38077	1.41273	1.02424e-05
ENSMUSG00000075706	Gpx4	2.15137	-1.40267	2.31167e-07	5.77149	1.40267	2.31167e-07
ENSMUSG00000001508	Sgca	0.260772	-1.39653	0.0218006	0.69536	1.39653	0.0218006
ENSMUSG00000036748	Cuedc2	0.220026	-1.37982	0.0561124	0.579466	1.37982	0.0561124
ENSMUSG00000016349	Eef1a2	1.01049	-1.37893	3.84269e-05	2.66555	1.37893	3.84269e-05
ENSMUSG00000026853	Crat	0.627482	-1.37125	0.000793617	1.64568	1.37125	0.000793617
ENSMUSG00000053898	Ech1	1.02679	-1.36841	6.91739e-05	2.68872	1.36841	6.91739e-05
ENSMUSG00000078937	Cpt1b	0.399307	-1.36644	0.00463139	1.04304	1.36644	0.00463139
ENSMUSG00000056328	Myh1	9.81154	-1.36566	2.36959e-07	25.6588	1.36566	2.36959e-07
ENSMUSG00000021939	Ctsb	1.05939	-1.34813	6.44661e-05	2.73508	1.34813	6.44661e-05
ENSMUSG00000002289	Angptl4	0.244474	-1.33989	0.04405	0.625824	1.33989	0.04405
ENSMUSG00000038967	Pdk2	0.407456	-1.33787	0.00526457	1.04304	1.33787	0.00526457
ENSMUSG00000038762	Abcf1	0.309667	-1.33061	0.0259203	0.788074	1.33061	0.0259203
ENSMUSG00000020216	Jsrp1	0.456351	-1.32627	0.00344464	1.15893	1.32627	0.00344464
ENSMUSG00000071637	Cebpd	0.912702	-1.32476	0.000123366	2.31787	1.32476	0.000123366
ENSMUSG00000030401	Rtn2	0.700824	-1.31057	0.0191214	1.76158	1.31057	0.0191214
ENSMUSG00000074743	Thbd	0.342263	-1.30839	0.0158321	0.85761	1.30839	0.0158321
ENSMUSG00000025487	Psmd13	0.342263	-1.30839	0.0158321	0.85761	1.30839	0.0158321
ENSMUSG00000036854	Hspb6	0.920851	-1.2977	0.000336468	2.29469	1.2977	0.000336468
ENSMUSG00000006014	Prg4	0.456351	-1.2977	0.0297429	1.13575	1.2977	0.0297429
ENSMUSG00000002944	Cd36	1.04309	-1.28286	0.000152439	2.57283	1.28286	0.000152439
ENSMUSG00000059895	Ptp4a3	1.67872	-1.27706	0.000299082	4.1258	1.27706	0.000299082
ENSMUSG00000060591	Ifitm2	1.05124	-1.27172	0.00156736	2.57283	1.27172	0.00156736
ENSMUSG00000055322	Tns1	0.505245	-1.26434	0.00516488	1.22847	1.26434	0.00516488
ENSMUSG00000064373	Selenop	0.472649	-1.24794	0.00751818	1.13575	1.24794	0.00751818
ENSMUSG00000028464	Tpm2	6.25038	-1.2282	5.49062e-06	14.8575	1.2282	5.49062e-06
ENSMUSG00000028773	Fabp3	2.57512	-1.21182	0.000125403	6.04963	1.21182	0.000125403
ENSMUSG00000031812	Map1lc3b	1.54833	-1.18543	0.000229436	3.56951	1.18543	0.000229436
ENSMUSG00000038170	Pde4dip	1.28756	-1.13963	0.000592467	2.87415	1.13963	0.000592467
ENSMUSG00000025509	Pnpla2	1.43425	-1.13807	0.000349661	3.19865	1.13807	0.000349661
ENSMUSG00000037916	Ndufv1	1.49944	-1.13526	0.00182322	3.33773	1.13526	0.00182322
ENSMUSG00000051747	Ttn	6.09554	-1.11034	0.000128537	13.3509	1.11034	0.000128537
ENSMUSG00000028964	Park7	1.01049	-1.10591	0.00235693	2.20197	1.10591	0.00235693
ENSMUSG00000025492	Ifitm3	0.888254	-1.09769	0.00419427	1.92383	1.09769	0.00419427
ENSMUSG00000029472	Anapc5	0.643781	-1.07169	0.0174614	1.36754	1.07169	0.0174614
ENSMUSG00000030189	Ybx3	2.72181	-1.07026	0.000604456	5.79466	1.07026	0.000604456
ENSMUSG00000038393	Txnip	1.55648	-1.05152	0.00330252	3.26819	1.05152	0.00330252
ENSMUSG00000019505	Ubb	3.34114	-1.02291	0.00038553	6.88406	1.02291	0.00038553
ENSMUSG00000031097	Tnni2	16.5264	-1.00698	0.00020575	33.7018	1.00698	0.00020575
ENSMUSG00000026950	Neb	1.62982	-0.995551	0.00680451	3.29137	0.995551	0.00680451
ENSMUSG00000031972	Acta1	36.1088	-0.994583	0.000185242	73.0128	0.994583	0.000185242
ENSMUSG00000061723	Tnnt3	11.2784	-0.990641	0.000405798	22.7383	0.990641	0.000405798
ENSMUSG00000025488	Cox8b	3.98492	-0.988886	0.00073859	8.01982	0.988886	0.00073859
ENSMUSG00000036427	Gpi1	1.65427	-0.984231	0.00435935	3.31455	0.984231	0.00435935
ENSMUSG00000030730	Atp2a1	12.7534	-0.977151	0.000496305	25.4733	0.977151	0.000496305
ENSMUSG00000030852	Tacc2	2.34695	-0.977142	0.00321042	4.68209	0.977142	0.00321042
ENSMUSG00000028756	Pink1	0.863807	-0.974083	0.0210871	1.71522	0.974083	0.0210871
ENSMUSG00000003865	Gys1	0.635631	-0.964311	0.0529239	1.25165	0.964311	0.0529239
ENSMUSG00000035674	Ndufa3	1.3772	-0.959984	0.00804546	2.7119	0.959984	0.00804546
ENSMUSG00000018574	Acadvl	1.08383	-0.959801	0.0345266	2.13244	0.959801	0.0345266
ENSMUSG00000022565	Plec	1.06753	-0.950132	0.0155093	2.08608	0.950132	0.0155093
ENSMUSG00000030785	Cox6a2	7.35051	-0.946599	0.000849148	14.3708	0.946599	0.000849148
ENSMUSG00000025132	Arhgdia	0.953447	-0.943939	0.0234771	1.85429	0.943939	0.0234771
ENSMUSG00000020475	Pgam2	2.50178	-0.934191	0.00380506	4.84434	0.934191	0.00380506
ENSMUSG00000050708	Ftl1	2.63217	-0.928241	0.0040451	5.07613	0.928241	0.0040451
ENSMUSG00000098178	Gm42418	19.9653	-0.921064	0.008484	38.3607	0.921064	0.008484
ENSMUSG00000003072	Atp5d	3.52042	-0.918333	0.00165292	6.74499	0.918333	0.00165292
ENSMUSG00000007891	Ctsd	3.82194	-0.909423	0.00269758	7.2781	0.909423	0.00269758
ENSMUSG00000068220	Lgals1	0.986044	-0.877922	0.0427343	1.83111	0.877922	0.0427343
ENSMUSG00000049422	Chchd10	4.49017	-0.874062	0.00564408	8.34432	0.874062	0.00564408
ENSMUSG00000022956	Atp5o	3.69155	-0.864754	0.00472304	6.81453	0.864754	0.00472304
ENSMUSG00000003380	Rabac1	0.937149	-0.857569	0.0578404	1.71522	0.857569	0.0578404
ENSMUSG00000035557	Krt17	2.54253	-0.854924	0.0429999	4.65891	0.854924	0.0429999
ENSMUSG00000020857	Nme2	2.65661	-0.84783	0.00795143	4.84434	0.84783	0.00795143
ENSMUSG00000064351	mt-Co1	139.57	-0.827671	0.00294396	251.396	0.827671	0.00294396
ENSMUSG00000013593	Ndufs2	1.858	-0.817453	0.0241521	3.31455	0.817453	0.0241521
ENSMUSG00000004610	Etfb	1.3772	-0.805261	0.0449166	2.43376	0.805261	0.0449166
ENSMUSG00000021477	Ctsl	1.69502	-0.80174	0.0451417	2.99005	0.80174	0.0451417
ENSMUSG00000023456	Tpi1	1.99653	-0.801605	0.0472271	3.52316	0.801605	0.0472271
ENSMUSG00000016252	Atp5e	7.85575	-0.789092	0.0122731	13.7681	0.789092	0.0122731
ENSMUSG00000031672	Got2	1.67872	-0.781929	0.0504494	2.92051	0.781929	0.0504494
ENSMUSG00000022477	Aco2	2.59957	-0.772134	0.0564071	4.49666	0.772134	0.0564071
ENSMUSG00000031818	Cox4i1	8.14912	-0.765058	0.00967113	14.0463	0.765058	0.00967113
ENSMUSG00000060600	Eno3	4.78353	-0.762793	0.016245	8.22842	0.762793	0.016245
ENSMUSG00000022354	Ndufb9	3.58561	-0.741016	0.0246415	6.07281	0.741016	0.0246415
ENSMUSG00000025781	Atp5c1	2.92553	-0.736346	0.0428238	4.93705	0.736346	0.0428238
ENSMUSG00000036199	Ndufa13	2.61587	-0.733244	0.0404321	4.40394	0.733244	0.0404321
ENSMUSG00000030695	Aldoa	10.6346	-0.728249	0.0172538	17.8707	0.728249	0.0172538
ENSMUSG00000020163	Uqcr11	4.18865	-0.726231	0.0224774	7.02313	0.726231	0.0224774
ENSMUSG00000064363	mt-Nd4	41.5279	-0.715781	0.0212302	69.2115	0.715781	0.0212302
ENSMUSG00000064354	mt-Co2	68.3385	-0.693882	0.0238637	112.185	0.693882	0.0238637
ENSMUSG00000064358	mt-Co3	113.216	-0.687995	0.0230988	185.105	0.687995	0.0230988
ENSMUSG00000025393	Atp5b	8.97218	-0.682319	0.0317515	14.6026	0.682319	0.0317515
ENSMUSG00000064341	mt-Nd1	30.4288	-0.678507	0.0380133	49.4169	0.678507	0.0380133
