# Supplementary material for: A spatial transcriptomic atlas of the host response to oropharyngeal candidiasis
Source: mBio. 2025 Jun 30;16(8):e00849-25. doi: 10.1128/mbio.00849-25 (PMC12345175; doi:10.1128/mbio.00849-25)
Supplement: Table S8 — SPRR2e features. [file mbio.00849-25-s0010.csv]

Table S8: SPRR2e features
FeatureID	FeatureName	sprr2e Average	sprr2e Log2 Fold Change	sprr2e P-Value
ENSMUSG00000055030	Sprr2e	3.703174721	12.33678345	1.70E-79			Enrichment FDR	nGenes	Pathway Genes	Fold Enrichment	Pathway	URL	Genes
ENSMUSG00000056071	S100a9	59.53198899	5.349643695	2.43E-42			6.05E-05	5	84	26.68853256	R-MMU-6809371 Formation of the cornified envelope	HTTPS://REACTOME.ORG/PATHWAYBROWSER/#/R-MMU-6809371	Krt6b Dsc2 Krt17 Klk13 Stfa3
ENSMUSG00000056054	S100a8	51.14861147	4.992352305	3.93E-39			6.05E-05	3	9	149.4557823	R-MMU-212718 EGFR interacts with phospholipase C-gamma	HTTPS://REACTOME.ORG/PATHWAYBROWSER/#/R-MMU-212718	Hbegf Areg Epgn
ENSMUSG00000074445	Sprr2a3	1.496521059	5.572933506	2.37E-37			7.34E-05	3	12	112.0918367	R-MMU-179812 GRB2 events in EGFR signaling	HTTPS://REACTOME.ORG/PATHWAYBROWSER/#/R-MMU-179812	Hbegf Areg Epgn
ENSMUSG00000050635	Sprr2f	4.508627138	5.53291488	2.97E-37			7.34E-05	3	13	103.4693878	R-MMU-180336 SHC1 events in EGFR signaling	HTTPS://REACTOME.ORG/PATHWAYBROWSER/#/R-MMU-180336	Hbegf Areg Epgn
ENSMUSG00000042212	Sprr2d	10.59003119	4.944558743	1.36E-36			0.000138705	3	17	79.12364946	R-MMU-180292 GAB1 signalosome	HTTPS://REACTOME.ORG/PATHWAYBROWSER/#/R-MMU-180292	Hbegf Areg Epgn
ENSMUSG00000042157	Sprr2i	6.243447729	4.950057724	1.36E-36			0.000485912	2	4	224.1836735	R-MMU-6799990 Metal sequestration by antimicrobial proteins	HTTPS://REACTOME.ORG/PATHWAYBROWSER/#/R-MMU-6799990	S100a8 S100a9
ENSMUSG00000050092	Sprr2b	5.318845546	5.044789385	3.52E-35			0.000571968	5	172	13.0339345	R-MMU-6805567 Keratinization	HTTPS://REACTOME.ORG/PATHWAYBROWSER/#/R-MMU-6805567	Krt6b Dsc2 Krt17 Klk13 Stfa3
ENSMUSG00000050359	Sprr1a	8.202269879	4.204577075	2.13E-28			0.000612183	3	32	42.03443878	R-MMU-182971 EGFR downregulation	HTTPS://REACTOME.ORG/PATHWAYBROWSER/#/R-MMU-182971	Hbegf Areg Epgn
ENSMUSG00000046354	Defb14	0.45276911	5.858687988	1.26E-27			0.000612183	4	93	19.28461707	R-MMU-6803157 Antimicrobial peptides	HTTPS://REACTOME.ORG/PATHWAYBROWSER/#/R-MMU-6803157	Defb1 Defb14 S100a8 S100a9
ENSMUSG00000071561	Cstdc5	2.077971916	4.56213207	2.78E-27			0.000760449	4	101	17.75712265	R-MMU-6811558 PI5P PP2A and IER3 Regulate PI3K/AKT Signaling	HTTPS://REACTOME.ORG/PATHWAYBROWSER/#/R-MMU-6811558	Hbegf Il33 Areg Epgn
ENSMUSG00000025481	Urah	2.10656786	4.081376499	1.78E-25
ENSMUSG00000026984	Il1f6	2.425889232	4.165268119	5.09E-25
ENSMUSG00000046259	Sprr2h	3.998666141	3.847489781	1.14E-22
ENSMUSG00000027925	Sprr2j-ps	0.52902496	4.540512028	1.22E-22
ENSMUSG00000024659	Anxa1	11.45744148	3.930179322	1.31E-22
ENSMUSG00000026981	Il1rn	1.749118562	4.018314323	3.02E-22
ENSMUSG00000044748	Defb1	0.414641185	4.733157106	4.25E-22
ENSMUSG00000048455	Sprr1b	9.684492965	3.590694645	5.26E-20
ENSMUSG00000062345	Serpinb2	1.501287049	4.467082246	6.21E-20
ENSMUSG00000034362	Csta1	3.217043677	3.587142082	1.71E-19
ENSMUSG00000028186	Uox	0.571918876	5.40409283	2.57E-19
ENSMUSG00000050063	Klk6	0.22876755	5.540512028	5.04E-19
ENSMUSG00000023041	Krt6b	42.98923551	3.355790025	5.59E-19
ENSMUSG00000054046	Klk13	1.844438375	3.396432009	4.35E-18
ENSMUSG00000003051	Elf3	0.424173166	4.095727185	4.46E-18
ENSMUSG00000035557	Krt17	30.54523396	3.252883917	8.44E-18
ENSMUSG00000029378	Areg	0.590982838	4.207088294	4.38E-16
ENSMUSG00000022602	Arc	0.395577223	3.767922524	2.92E-15
ENSMUSG00000050762	Prss27	0.414641185	3.76632397	8.21E-15
ENSMUSG00000025196	Cpn1	0.252597504	4.400581767	9.56E-15
ENSMUSG00000024810	Il33	1.453627143	3.071681711	2.20E-14
ENSMUSG00000079451	Tmprss11g	0.324087363	4.671756561	2.29E-14
ENSMUSG00000032068	Plet1	0.490897035	5.041279401	2.65E-14
ENSMUSG00000048776	Pthlh	0.276427457	4.615800155	3.04E-14
ENSMUSG00000035020	Epgn	0.896006239	3.710437029	5.69E-14
ENSMUSG00000054905	Stfa3	0.252597504	4.095727185	5.69E-14
ENSMUSG00000030693	Klk10	6.529407167	2.975505111	5.97E-14
ENSMUSG00000024331	Dsc2	3.660280806	3.029978047	7.78E-14
ENSMUSG00000032487	Ptgs2	0.271661466	4.591138101	9.36E-14
ENSMUSG00000031372	Trex2	0.719664586	3.160905657	1.10E-13
ENSMUSG00000054215	Sprr2k	0.266895475	4.981084619	1.26E-13
ENSMUSG00000094733	Csta3	0.185873635	4.595653582	1.32E-13
ENSMUSG00000035861	Tmprss11b	0.352683307	4.007779486	2.74E-13
ENSMUSG00000017002	Slpi	10.96177845	2.895577825	3.02E-13
ENSMUSG00000039775	Defb3	0.509960998	3.278591242	6.58E-13
ENSMUSG00000045027	Prss22	0.238299532	4.70514273	1.96E-12
ENSMUSG00000029379	Cxcl3	0.314555382	5.799246296	4.07E-12
ENSMUSG00000024486	Hbegf	0.462301091	3.465223901	4.80E-12
ENSMUSG00000026535	Ifi202b	0.891240248	3.779951317	1.17E-11
